# Supplementary material for: Temporal enhancer profiling of parallel lineages identifies AHR and GLIS1 as regulators of mesenchymal multipotency
Source: Nucleic Acids Res. 2018 Dec 14;47(3):1141–63. doi: 10.1093/nar/gky1240 (PMC6380961; doi:10.1093/nar/gky1240)
Supplement: Supplementary Data [file gky1240_supplemental_files.zip]

Archive with 8 entries (8 files):
- Gerard_et_al_NAR_SUPPLEMENT_REVISED.pdf
- Gerard_et_al_TableS3-FINAL.xls
- Gerard_et_al_TableS4.xls
- Gerard_et_al_TableS5.xlsx
- Gerard_et_al_TableS6_Target_PPARG_RXRA.xls
- Gerard_et_al_TableS7_FINAL.xls
- Gerard_et_al_TableS8_FINAL.xlsx
- Gerard_et_al_TableS9_FINAL.xls
