# Supplementary material for: Temporal enhancer profiling of parallel lineages identifies AHR and GLIS1 as regulators of mesenchymal multipotency
Source: Nucleic Acids Res. 2018 Dec 14;47(3):1141–63. doi: 10.1093/nar/gky1240 (PMC6380961; doi:10.1093/nar/gky1240)
Supplement: Supplementary Data [file gky1240_supplemental_files.zip › Gerard_et_al_TableS3-FINAL.xls]

## Sheet: Ad-D1 vs. ST2-D0 FDR < 0.05
ensembl_gene_id	external_gene_name	baseMean	log2FoldChange	lfcSE	stat	pvalue	padj
ENSMUSG00000002459	Rgs20	99.2336	-0.56761	0.203302	-2.79196	0.00523903	0.0185338
ENSMUSG00000025907	Rb1cc1	2844.81	0.502492	0.115099	4.36575	1.26688e-05	7.75812e-05
ENSMUSG00000090031	4732440D04Rik	234.546	0.56752	0.205379	2.76328	0.00572242	0.0200507
ENSMUSG00000087247	Fam150a	25.4388	-2.54563	0.430273	-5.91632	3.29223e-09	3.34591e-08
ENSMUSG00000103845	RP23-76C20.4	151.147	0.366362	0.136224	2.68941	0.00715791	0.0244853
ENSMUSG00000051285	Pcmtd1	4317.09	0.48307	0.159229	3.03381	0.00241487	0.00934796
ENSMUSG00000048538	Gm9826	1135.63	-0.546642	0.101569	-5.38195	7.36826e-08	6.36281e-07
ENSMUSG00000086235	Gm16284	98.4042	0.786509	0.180258	4.36323	1.28155e-05	7.83774e-05
ENSMUSG00000084353	Gm15452	508.917	-2.20364	0.197906	-11.1348	8.49516e-29	4.02441e-27
ENSMUSG00000025912	Mybl1	456.537	-0.646268	0.161136	-4.0107	6.05384e-05	0.000328061
ENSMUSG00000045210	Vcpip1	2414.86	0.454881	0.110637	4.11147	3.9314e-05	0.000219995
ENSMUSG00000098234	Snhg6	519.216	0.586188	0.200485	2.92385	0.00345731	0.0128194
ENSMUSG00000042501	Cpa6	188.744	-1.87923	0.227845	-8.24784	1.61276e-16	3.31251e-15
ENSMUSG00000048960	Prex2	2232.13	-1.83418	0.130213	-14.086	4.63212e-45	5.23273e-43
ENSMUSG00000016918	Sulf1	1191.93	-2.18981	0.299161	-7.31986	2.48237e-13	3.89895e-12
ENSMUSG00000025925	Terf1	655.317	-0.643551	0.170221	-3.78067	0.000156407	0.000786789
ENSMUSG00000025920	Stau2	941.026	-0.850485	0.103531	-8.21481	2.12507e-16	4.32693e-15
ENSMUSG00000079658	Tceb1	2215.77	-0.37793	0.1049	-3.60278	0.000314838	0.00148818
ENSMUSG00000100398	Gm5251	8.01125	-1.41	0.49678	-2.83827	0.0045359	0.0163166
ENSMUSG00000067780	Pi15	12784.4	-1.19733	0.286354	-4.1813	2.89847e-05	0.000166354
ENSMUSG00000100053	Gm28154	17.3794	-1.3539	0.449141	-3.01443	0.00257464	0.0098834
ENSMUSG00000025776	Crispld1	10.3865	-1.55849	0.445426	-3.49889	0.000467208	0.00213704
ENSMUSG00000099591	Gm17969	10.9974	-2.03778	0.444705	-4.58233	4.59828e-06	3.03329e-05
ENSMUSG00000043760	Pkhd1	4.0988	-1.27721	0.503633	-2.536	0.0112128	0.0362254
ENSMUSG00000041859	Mcm3	2686.35	-2.56006	0.120581	-21.2311	4.92939e-100	6.43477e-97
ENSMUSG00000025931	Paqr8	342.443	0.833227	0.1467	5.67982	1.34839e-08	1.28065e-07
ENSMUSG00000041809	Efhc1	155.772	0.335858	0.137328	2.44566	0.0144588	0.0450402
ENSMUSG00000041779	Tram2	2239.5	-0.638511	0.0731189	-8.7325	2.49103e-18	5.83566e-17
ENSMUSG00000099997	Tubb4b-ps2	823.847	-1.85563	0.147142	-12.6112	1.83285e-36	1.313e-34
ENSMUSG00000101111	Gm28437	181874	0.628083	0.226489	2.77313	0.00555208	0.0195237
ENSMUSG00000101249	Gm29216	144875	0.781932	0.324255	2.41147	0.0158883	0.0489867
ENSMUSG00000073725	Lmbrd1	2457.48	0.529496	0.0770195	6.87484	6.20612e-12	8.54779e-11
ENSMUSG00000086240	Gm7846	137.987	-0.804877	0.275741	-2.91896	0.00351199	0.0129914
ENSMUSG00000026134	Prim2	828.718	-0.9509	0.12861	-7.39365	1.4285e-13	2.27717e-12
ENSMUSG00000004768	Rab23	1777.36	-0.415183	0.0877647	-4.73064	2.23813e-06	1.55682e-05
ENSMUSG00000042215	Bag2	1328.07	-0.740152	0.149304	-4.95734	7.14662e-07	5.3394e-06
ENSMUSG00000042197	Zfp451	2509.54	0.409759	0.112838	3.63138	0.000281913	0.00134725
ENSMUSG00000104475	RP24-422C24.2	135.763	-0.548295	0.197266	-2.77948	0.00544461	0.0191773
ENSMUSG00000026127	Imp4	1467.37	0.604295	0.070715	8.54549	1.27991e-17	2.88066e-16
ENSMUSG00000026123	Plekhb2	1116.74	-0.615288	0.105018	-5.85888	4.66e-09	4.67332e-08
ENSMUSG00000103548	RP23-348C6.6	129.863	-0.95902	0.260728	-3.67824	0.000234846	0.00114059
ENSMUSG00000102434	RP24-424K5.2	2.37282	-1.51161	0.508889	-2.97041	0.00297403	0.0112493
ENSMUSG00000102202	RP23-173H19.3	73.9377	1.13016	0.146972	7.68964	1.47546e-14	2.56236e-13
ENSMUSG00000037447	Arid5a	487.702	1.10951	0.219165	5.06244	4.13928e-07	3.20992e-06
ENSMUSG00000010453	Kansl3	3601.9	0.422742	0.097129	4.35238	1.34666e-05	8.19968e-05
ENSMUSG00000037432	Fer1l5	245.238	0.713828	0.163565	4.3642	1.27591e-05	7.81137e-05
ENSMUSG00000001143	Lman2l	1362.69	0.893952	0.109194	8.18685	2.68147e-16	5.40365e-15
ENSMUSG00000037408	Cnnm4	368.639	1.19351	0.156513	7.62561	2.42892e-14	4.12372e-13
ENSMUSG00000001138	Cnnm3	562.047	0.715461	0.121554	5.88597	3.95735e-09	3.98738e-08
ENSMUSG00000067653	Ankrd23	31.2959	0.675205	0.25292	2.66964	0.00759327	0.025798
ENSMUSG00000026116	Tmem131	4043.78	0.926918	0.200552	4.62183	3.80374e-06	2.54852e-05
ENSMUSG00000060771	Tsga10	347.549	0.333848	0.124352	2.6847	0.00725952	0.0247968
ENSMUSG00000026087	Mrpl30	1689.28	0.357023	0.0968357	3.6869	0.000227006	0.00110594
ENSMUSG00000026082	Rev1	1101.92	-0.351912	0.108909	-3.23123	0.00123257	0.00512234
ENSMUSG00000037138	Aff3	121.547	-2.53763	0.320101	-7.9276	2.23415e-15	4.17296e-14
ENSMUSG00000026078	Pdcl3	2714.58	-0.613618	0.171513	-3.57768	0.000346653	0.00162581
ENSMUSG00000003134	Tbc1d8	34.0826	2.06191	0.263615	7.82169	5.21207e-15	9.42788e-14
ENSMUSG00000048234	Rnf149	1377.39	0.830206	0.116723	7.1126	1.1388e-12	1.69572e-11
ENSMUSG00000064936	Gm23722	3.45626	1.46964	0.484119	3.0357	0.00239977	0.00929412
ENSMUSG00000026072	Il1r1	1788.15	-1.91918	0.14944	-12.8425	9.47838e-38	7.30208e-36
ENSMUSG00000070942	Il1rl2	786.355	-2.10765	0.171736	-12.2726	1.27114e-34	8.22808e-33
ENSMUSG00000026069	Il1rl1	328.034	-4.66294	0.317116	-14.7042	6.06023e-49	8.23105e-47
ENSMUSG00000026068	Il18rap	55.5558	-1.41023	0.307791	-4.58177	4.61066e-06	3.0389e-05
ENSMUSG00000041945	Mfsd9	69.4477	0.90688	0.218992	4.14116	3.45556e-05	0.00019551
ENSMUSG00000079588	Tmem182	95.9116	-1.34341	0.480496	-2.79588	0.00517593	0.0183327
ENSMUSG00000070939	Tgfbrap1	1708.06	0.531755	0.0732426	7.26019	3.86555e-13	5.9599e-12
ENSMUSG00000041878	8430432A02Rik	14.6123	1.20439	0.350789	3.43337	0.000596122	0.00266193
ENSMUSG00000010290	AI597479	1624.68	0.574244	0.104971	5.47049	4.4879e-08	3.99743e-07
ENSMUSG00000008136	Fhl2	6966.25	-1.45429	0.185491	-7.84026	4.49625e-15	8.18981e-14
ENSMUSG00000066877	Nck2	1443.39	0.469494	0.117609	3.992	6.55184e-05	0.000352285
ENSMUSG00000103945	RP23-435E15.3	46.961	0.910737	0.274157	3.32195	0.000893902	0.00384901
ENSMUSG00000057363	Uxs1	1805.04	0.260291	0.0862114	3.01921	0.00253431	0.00975849
ENSMUSG00000090243	Gm16103	819.154	-1.06074	0.327987	-3.23408	0.00122034	0.00508138
ENSMUSG00000026047	Kdelc1	1340.02	0.536366	0.0861351	6.22704	4.7534e-10	5.3186e-09
ENSMUSG00000026048	Ercc5	1613.02	0.703898	0.0581877	12.097	1.09487e-33	6.69952e-32
ENSMUSG00000046828	Mettl21e	15.4129	3.20657	0.418008	7.67108	1.7056e-14	2.94527e-13
ENSMUSG00000101701	4930521E06Rik	8.95727	1.70488	0.394822	4.31811	1.57374e-05	9.47913e-05
ENSMUSG00000026043	Col3a1	76704.6	-3.04531	0.216477	-14.0676	6.011e-45	6.66228e-43
ENSMUSG00000026042	Col5a2	45720.4	-0.986267	0.167481	-5.88882	3.88953e-09	3.9241e-08
ENSMUSG00000100843	Gm8307	6.68483	-1.34082	0.470509	-2.84973	0.00437562	0.01582
ENSMUSG00000084817	Gm5526	13103.2	-0.911888	0.177312	-5.14285	2.70605e-07	2.15393e-06
ENSMUSG00000041144	Dnah7b	54.2329	-0.678136	0.217098	-3.12364	0.00178628	0.00715031
ENSMUSG00000025986	Slc39a10	1279.55	-0.912825	0.198617	-4.5959	4.30878e-06	2.86415e-05
ENSMUSG00000100213	Gm28151	45.9948	1.35697	0.345063	3.93253	8.40559e-05	0.000442145
ENSMUSG00000100816	Gm28321	4.61014	-1.20081	0.48887	-2.4563	0.0140376	0.0439379
ENSMUSG00000045954	Sdpr	1934.8	-2.38106	0.169053	-14.0847	4.71888e-45	5.30525e-43
ENSMUSG00000026107	Nabp1	3760.65	0.885448	0.204017	4.34006	1.42444e-05	8.63741e-05
ENSMUSG00000018417	Myo1b	4021.35	0.751641	0.073439	10.2349	1.38348e-24	5.08725e-23
ENSMUSG00000026104	Stat1	1594.85	-0.819462	0.151001	-5.42687	5.73512e-08	5.03769e-07
ENSMUSG00000002881	Nab1	1900.3	-0.619435	0.132837	-4.66313	3.11438e-06	2.11682e-05
ENSMUSG00000043015	Tmem194b	176.185	-0.481621	0.164036	-2.93606	0.00332412	0.0123867
ENSMUSG00000041439	Mfsd6	59.6329	-1.51755	0.302097	-5.02337	5.07725e-07	3.88473e-06
ENSMUSG00000041426	Hibch	778.992	0.461366	0.137259	3.36127	0.000775843	0.00338847
ENSMUSG00000026095	Asnsd1	205.266	0.528981	0.165412	3.19797	0.001384	0.00568726
ENSMUSG00000026094	Stk17b	3921.18	0.967686	0.129934	7.4475	9.51284e-14	1.53836e-12
ENSMUSG00000041303	Gtf3c3	1404.76	0.229519	0.0836598	2.74348	0.00607917	0.0211587
ENSMUSG00000073678	Pgap1	1054.38	1.46037	0.137215	10.643	1.88051e-26	7.7114e-25
ENSMUSG00000104136	RP24-290F15.1	4.03522	1.29489	0.464287	2.78897	0.00528753	0.0186885
ENSMUSG00000052331	Ankrd44	2597.14	-0.418389	0.135038	-3.0983	0.00194633	0.00772253
ENSMUSG00000025981	Coq10b	807.199	-0.458033	0.185404	-2.47046	0.0134939	0.0424737
ENSMUSG00000025978	Rftn2	1053.49	-1.28203	0.117144	-10.9441	7.08936e-28	3.17898e-26
ENSMUSG00000097649	Gm10561	185.094	-1.38434	0.176765	-7.8315	4.82102e-15	8.74745e-14
ENSMUSG00000046994	Mars2	465.466	1.2077	0.144186	8.37597	5.47691e-17	1.16252e-15
ENSMUSG00000025977	Boll	2.63997	1.65086	0.514015	3.21169	0.00131955	0.00545104
ENSMUSG00000102145	RP23-453N3.4	601.143	-0.47977	0.146714	-3.2701	0.00107508	0.00453114
ENSMUSG00000097519	4930558J18Rik	44.6118	-2.15511	0.297211	-7.25111	4.13382e-13	6.35683e-12
ENSMUSG00000054770	Kctd18	1127.21	0.788921	0.116342	6.78105	1.19308e-11	1.59102e-10
ENSMUSG00000026039	Sgol2	460.319	-2.16481	0.229372	-9.43798	3.80028e-21	1.10514e-19
ENSMUSG00000063558	Aox1	2624.43	0.519142	0.115922	4.47839	7.52097e-06	4.78787e-05
ENSMUSG00000064294	Aox3	8.21357	3.2458	0.414429	7.83198	4.80244e-15	8.72047e-14
ENSMUSG00000103839	RP24-191N24.2	51.679	1.18684	0.367236	3.23181	0.00123009	0.00511588
ENSMUSG00000051223	Bzw1	13676	0.745545	0.0947403	7.86935	3.56479e-15	6.54391e-14
ENSMUSG00000026034	Clk1	4413.18	0.787155	0.279802	2.81326	0.00490423	0.0175075
ENSMUSG00000085054	Gm15834	19.0452	1.3008	0.344077	3.78053	0.000156492	0.000787051
ENSMUSG00000038174	Fam126b	1410.1	0.519208	0.177195	2.93015	0.00338798	0.0125869
ENSMUSG00000059647	Gm10068	767.113	-1.02478	0.143774	-7.12775	1.02024e-12	1.52498e-11
ENSMUSG00000026029	Casp8	1668.76	-0.684793	0.117266	-5.83967	5.23035e-09	5.20973e-08
ENSMUSG00000026027	Stradb	526.349	0.643562	0.171948	3.74277	0.000182	0.000902207
ENSMUSG00000038079	Tmem237	937.566	-0.301768	0.0835261	-3.61286	0.000302841	0.00143696
ENSMUSG00000079550	Mpp4	4.56464	1.65285	0.511331	3.23244	0.0012274	0.00510807
ENSMUSG00000026023	Cdk15	41.092	-2.73005	0.397212	-6.87304	6.28484e-12	8.65114e-11
ENSMUSG00000041075	Fzd7	2596.99	0.416803	0.166393	2.50493	0.0122476	0.0390479
ENSMUSG00000041040	Fam117b	1497.47	0.688582	0.121707	5.65769	1.53422e-08	1.44603e-07
ENSMUSG00000026019	Wdr12	959.833	0.364121	0.119083	3.0577	0.00223039	0.00870557
ENSMUSG00000026017	Carf	560.4	0.466021	0.109819	4.24356	2.20004e-05	0.000129333
ENSMUSG00000049439	Cyp20a1	2437.51	-1.04942	0.0994546	-10.5517	4.98774e-26	1.98976e-24
ENSMUSG00000085400	Pard3bos3	10.0138	-1.3532	0.470783	-2.87436	0.00404843	0.0147665
ENSMUSG00000100811	Gm29083	5.68674	-1.18267	0.471022	-2.51087	0.0120435	0.0385278
ENSMUSG00000040865	Ino80d	2553.96	0.300533	0.11133	2.69948	0.00694478	0.0238535
ENSMUSG00000084799	Ino80dos	88.2469	0.536772	0.186276	2.8816	0.00395659	0.0144833
ENSMUSG00000101599	Gm20342	257.841	0.725049	0.228982	3.1664	0.00154341	0.00628442
ENSMUSG00000081643	Gm11605	2026.26	-0.829102	0.125984	-6.58102	4.67229e-11	5.82413e-10
ENSMUSG00000044689	Gm13749	6.92567	-1.60529	0.493732	-3.25134	0.00114864	0.0048101
ENSMUSG00000101832	Gm28982	2.83135	1.38268	0.509384	2.71441	0.00663948	0.0229063
ENSMUSG00000087213	2810408I11Rik	98.7217	-0.762752	0.228077	-3.34428	0.000824959	0.00358234
ENSMUSG00000051344	Plekhm3	898.106	0.524962	0.147557	3.55769	0.000374136	0.0017453
ENSMUSG00000084416	Rpl10a-ps1	13707	0.565799	0.116838	4.84261	1.28145e-06	9.26183e-06
ENSMUSG00000100774	Gm7329	398.073	-1.20568	0.204125	-5.90657	3.4931e-09	3.53935e-08
ENSMUSG00000025950	Idh1	7348.64	1.46787	0.14926	9.83431	8.01172e-23	2.59299e-21
ENSMUSG00000025949	Pikfyve	2259.02	0.620467	0.0631027	9.83266	8.14427e-23	2.63227e-21
ENSMUSG00000083289	Gm8812	9.38174	1.30353	0.505132	2.58058	0.00986349	0.0323194
ENSMUSG00000026004	Kansl1l	1122.8	0.683332	0.107014	6.38543	1.70912e-10	2.00797e-09
ENSMUSG00000102559	RP24-429G21.5	46.6988	1.29949	0.291361	4.46009	8.19245e-06	5.17746e-05
ENSMUSG00000102374	RP24-429G21.4	31.8185	1.36168	0.311482	4.3716	1.23337e-05	7.56868e-05
ENSMUSG00000102776	RP24-429G21.3	23.1415	1.15212	0.315332	3.65365	0.000258534	0.00124611
ENSMUSG00000026000	Lancl1	1410.89	0.480557	0.116602	4.12136	3.76646e-05	0.000211673
ENSMUSG00000025997	Ikzf2	156.64	0.629675	0.257825	2.44226	0.0145958	0.0454127
ENSMUSG00000026196	Bard1	524.893	-1.5034	0.144342	-10.4155	2.10614e-25	8.05994e-24
ENSMUSG00000026193	Fn1	410308	-2.0793	0.164058	-12.6741	8.2275e-37	5.99212e-35
ENSMUSG00000073652	Apol7d	13.4444	1.66412	0.38481	4.32451	1.5287e-05	9.22441e-05
ENSMUSG00000101834	Gm5829	184.64	0.618383	0.209405	2.95305	0.00314648	0.0118047
ENSMUSG00000099707	Gm8883	17.0777	-2.86023	0.407688	-7.01572	2.28762e-12	3.29768e-11
ENSMUSG00000101211	Gm28818	37.4154	-3.18459	0.377245	-8.44169	3.12792e-17	6.73665e-16
ENSMUSG00000101848	4933417E11Rik	12.4908	-1.29826	0.449827	-2.88612	0.00390022	0.0143068
ENSMUSG00000102123	Gm4319	3.923	-1.41426	0.504284	-2.80449	0.00503958	0.0179091
ENSMUSG00000039395	Mreg	22.9902	1.61767	0.437871	3.69439	0.000220416	0.00107652
ENSMUSG00000097131	D230017M19Rik	74.6815	0.985969	0.22504	4.38131	1.17967e-05	7.27273e-05
ENSMUSG00000026187	Xrcc5	1003.97	-0.646933	0.0835915	-7.73921	1.00034e-14	1.77263e-13
ENSMUSG00000055322	Tns1	7347.17	1.74448	0.103032	16.9314	2.63917e-64	7.95032e-62
ENSMUSG00000048480	Cxcr1	6.18397	-2.48448	0.491171	-5.05827	4.2308e-07	3.27657e-06
ENSMUSG00000026179	Pnkd	1012.37	0.573447	0.128307	4.46934	7.84625e-06	4.97876e-05
ENSMUSG00000006301	Tmbim1	3644.37	-0.374501	0.125566	-2.9825	0.00285909	0.0108618
ENSMUSG00000073650	Catip	50.2771	-2.18621	0.299233	-7.30605	2.7511e-13	4.3009e-12
ENSMUSG00000026177	Slc11a1	25.3146	-1.58216	0.340048	-4.65277	3.27506e-06	2.2177e-05
ENSMUSG00000033364	Usp37	1125.71	0.286701	0.11609	2.46965	0.0135245	0.0425537
ENSMUSG00000026174	Rqcd1	1629.33	-0.425312	0.107029	-3.9738	7.07339e-05	0.000377563
ENSMUSG00000026135	Zfp142	1519.69	0.446981	0.0926205	4.82594	1.39346e-06	1.00221e-05
ENSMUSG00000026172	Bcs1l	548.358	0.30361	0.108533	2.7974	0.00515164	0.0182604
ENSMUSG00000006542	Prkag3	119.131	-3.67972	0.293116	-12.5538	3.78849e-36	2.67322e-34
ENSMUSG00000026162	Nhej1	107.371	-0.876559	0.177668	-4.93368	8.06927e-07	5.99442e-06
ENSMUSG00000026205	Slc23a3	11.9023	1.12686	0.409583	2.75125	0.0059368	0.0207123
ENSMUSG00000033159	Cnppd1	1347.44	0.667554	0.109064	6.12075	9.31343e-10	1.0108e-08
ENSMUSG00000049339	Fam134a	2326.63	0.490697	0.10339	4.74608	2.074e-06	1.44866e-05
ENSMUSG00000026199	Ankzf1	726.819	0.535106	0.137989	3.87788	0.000105371	0.000546313
ENSMUSG00000026202	Tuba4a	433.715	-1.46752	0.162901	-9.0087	2.08515e-19	5.36635e-18
ENSMUSG00000026203	Dnajb2	1619.94	0.295743	0.0815246	3.62766	0.000286006	0.00136521
ENSMUSG00000026204	Ptprn	47.7898	-1.19416	0.256313	-4.65901	3.1774e-06	2.15903e-05
ENSMUSG00000026209	Dnpep	2397.06	-0.339651	0.129169	-2.62952	0.00855063	0.0286121
ENSMUSG00000026208	Des	697.903	-1.94788	0.157162	-12.3941	2.81398e-35	1.88376e-33
ENSMUSG00000026207	Speg	3961.84	-0.656321	0.116798	-5.6193	1.91734e-08	1.78706e-07
ENSMUSG00000032997	Chpf	4311.28	0.615806	0.247725	2.48585	0.0129244	0.0409554
ENSMUSG00000026211	Obsl1	1767.44	-0.792054	0.194675	-4.0686	4.72957e-05	0.000260625
ENSMUSG00000051703	Tmem198	68.0528	1.16637	0.234724	4.9691	6.72648e-07	5.03992e-06
ENSMUSG00000032968	Inha	295.403	1.23064	0.239275	5.14323	2.7006e-07	2.15033e-06
ENSMUSG00000006576	Slc4a3	1014.66	-0.436909	0.122722	-3.56015	0.000370639	0.00173036
ENSMUSG00000026245	Farsb	1905.17	0.364418	0.106218	3.43086	0.000601673	0.00268417
ENSMUSG00000104018	RP24-300L5.1	24.7891	1.00011	0.3472	2.88049	0.00397057	0.0145231
ENSMUSG00000079470	Utp14b	888.513	-0.523326	0.208143	-2.51427	0.0119281	0.0382156
ENSMUSG00000073643	Wdfy1	3725.56	-0.464152	0.0743073	-6.24639	4.20052e-10	4.74289e-09
ENSMUSG00000026249	Serpine2	8085.32	-1.13832	0.239214	-4.7586	1.94944e-06	1.36694e-05
ENSMUSG00000038608	Dock10	370.909	-2.68814	0.373138	-7.20416	5.84017e-13	8.9108e-12
ENSMUSG00000026159	Agfg1	4603.16	-0.587221	0.0720369	-8.15167	3.58919e-16	7.15919e-15
ENSMUSG00000045658	Pid1	550.375	1.22492	0.174796	7.0077	2.42264e-12	3.47526e-11
ENSMUSG00000026222	Sp100	342.188	-1.19729	0.299233	-4.00119	6.30256e-05	0.000340361
ENSMUSG00000052760	A630001G21Rik	152.558	-1.4662	0.211642	-6.92772	4.27671e-12	5.98154e-11
ENSMUSG00000099342	Gm18180	538.795	0.288735	0.108269	2.66684	0.0076569	0.0259804
ENSMUSG00000026229	Psmd1	6237.26	-0.314577	0.102239	-3.07686	0.0020919	0.00822376
ENSMUSG00000062590	Armc9	707.218	0.291067	0.0924025	3.14999	0.00163278	0.00659993
ENSMUSG00000073627	C130036L24Rik	40.1125	0.947339	0.262963	3.60256	0.000315101	0.00148912
ENSMUSG00000026238	Ptma	34267.6	-0.650134	0.189158	-3.43698	0.000588234	0.0026292
ENSMUSG00000026240	Cops7b	618.643	0.32337	0.119742	2.70055	0.00692248	0.0237908
ENSMUSG00000053333	Dis3l2	631.145	0.305164	0.0919447	3.31899	0.000903428	0.00388575
ENSMUSG00000026259	Ngef	25.9982	-2.51622	0.400686	-6.27977	3.39073e-10	3.86382e-09
ENSMUSG00000079434	Neu2	27.9438	-2.85836	0.416625	-6.86076	6.84947e-12	9.36254e-11
ENSMUSG00000026288	Inpp5d	6.72554	-1.23905	0.487485	-2.54171	0.0110311	0.0357071
ENSMUSG00000026289	Atg16l1	1336.8	0.338421	0.0710222	4.765	1.8885e-06	1.32737e-05
ENSMUSG00000070738	Dgkd	2030.16	0.354616	0.132676	2.67279	0.00752228	0.0255864
ENSMUSG00000090145	Ugt1a6b	351.277	-0.82676	0.123589	-6.68959	2.23804e-11	2.89737e-10
ENSMUSG00000054545	Ugt1a6a	150.97	-0.795114	0.178141	-4.46339	8.06735e-06	5.11077e-05
ENSMUSG00000079429	Mroh2a	398.642	-0.649654	0.17344	-3.74569	0.000179895	0.000893091
ENSMUSG00000044783	Hjurp	10792.2	-1.12281	0.16661	-6.73911	1.59364e-11	2.09194e-10
ENSMUSG00000049866	Arl4c	2042.83	-0.420197	0.160176	-2.62334	0.00870734	0.0290455
ENSMUSG00000036206	Sh3bp4	2898.55	-1.27288	0.143981	-8.84056	9.52421e-19	2.3e-17
ENSMUSG00000056128	Gm9991	39.5722	-2.0504	0.396029	-5.1774	2.25002e-07	1.81306e-06
ENSMUSG00000048126	Col6a3	125835	-0.679555	0.163246	-4.16278	3.144e-05	0.000179351
ENSMUSG00000026303	Mlph	385.309	-1.36202	0.219216	-6.21315	5.19334e-10	5.7751e-09
ENSMUSG00000026305	Lrrfip1	4755.72	-1.01873	0.104945	-9.70731	2.80648e-22	8.72273e-21
ENSMUSG00000100018	Gm7776	19.4449	-1.09569	0.417122	-2.62679	0.00861952	0.0288016
ENSMUSG00000034353	Ramp1	265.229	-3.60525	0.305833	-11.7883	4.48467e-32	2.54532e-30
ENSMUSG00000026308	Klhl30	151.195	-4.32619	0.345385	-12.5257	5.40226e-36	3.76667e-34
ENSMUSG00000047443	Fam132b	74.4106	-3.4645	0.308058	-11.2463	2.4159e-29	1.19007e-27
ENSMUSG00000026309	Ilkap	1771.91	0.153266	0.0559803	2.73786	0.00618399	0.0214904
ENSMUSG00000055866	Per2	1348.4	-1.37244	0.182128	-7.53557	4.86204e-14	8.07373e-13
ENSMUSG00000026311	Asb1	989.647	0.676798	0.192247	3.52046	0.000430792	0.00198321
ENSMUSG00000097251	5033417F24Rik	18.3187	1.58029	0.359017	4.40172	1.07396e-05	6.65301e-05
ENSMUSG00000026271	Gpr35	392.992	-1.59063	0.338305	-4.70176	2.5793e-06	1.77262e-05
ENSMUSG00000026272	Agxt	2.40369	-1.61288	0.509962	-3.16275	0.00156287	0.00635341
ENSMUSG00000034159	2310007B03Rik	3.95266	-1.26166	0.498421	-2.53131	0.0113638	0.0366778
ENSMUSG00000084989	E030010N08Rik	486.187	-2.07194	0.261104	-7.9353	2.09985e-15	3.93462e-14
ENSMUSG00000047793	Sned1	13941.2	0.609245	0.220358	2.7648	0.0056958	0.0199723
ENSMUSG00000026273	Mterf4	645.479	0.452641	0.12239	3.69834	0.000217011	0.00106143
ENSMUSG00000026274	Pask	958.265	-1.79081	0.12029	-14.8875	3.97497e-50	5.80124e-48
ENSMUSG00000026275	Ppp1r7	2509.78	-0.301562	0.0756088	-3.98845	6.65057e-05	0.000357232
ENSMUSG00000034088	Hdlbp	34617.6	-0.596232	0.120822	-4.93481	8.023e-07	5.96194e-06
ENSMUSG00000026276	2017-09-02	15982.2	-0.830014	0.0735679	-11.2823	1.60538e-29	8.04301e-28
ENSMUSG00000026277	Stk25	3705.97	-0.205126	0.0833795	-2.46015	0.0138878	0.043527
ENSMUSG00000026280	Atg4b	1939.15	0.52167	0.127822	4.08122	4.48009e-05	0.000248509
ENSMUSG00000026281	Dtymk	1948.36	-0.461383	0.126976	-3.63361	0.000279485	0.00133803
ENSMUSG00000073609	D2hgdh	526.746	0.883643	0.155305	5.68971	1.27252e-08	1.21152e-07
ENSMUSG00000101660	Gm18666	179.556	0.92411	0.206737	4.46997	7.82297e-06	4.96532e-05
ENSMUSG00000093805	Gm9994	22.7003	0.958254	0.336688	2.84612	0.00442559	0.0159761
ENSMUSG00000099624	Gm7889	172.47	0.915244	0.211158	4.3344	1.46161e-05	8.84455e-05
ENSMUSG00000051185	Fam174a	746.166	0.473536	0.157823	3.00042	0.00269604	0.0103023
ENSMUSG00000044757	Gm6430	2685.75	-0.521134	0.159075	-3.27604	0.00105275	0.004449
ENSMUSG00000040648	Ppip5k2	1577.39	-0.236779	0.0975985	-2.42605	0.015264	0.0473039
ENSMUSG00000026335	Pam	15112.1	-0.613972	0.0766739	-8.00758	1.16991e-15	2.22947e-14
ENSMUSG00000082431	Tdpx-ps1	784.311	-0.464892	0.090959	-5.11101	3.20446e-07	2.52245e-06
ENSMUSG00000067017	Gm3608	4670.65	-0.259187	0.0896312	-2.89171	0.00383154	0.014088
ENSMUSG00000038866	Zcchc2	1150.29	0.867672	0.139121	6.23684	4.46505e-10	5.01987e-09
ENSMUSG00000009905	Kdsr	982.568	1.0106	0.0697986	14.4788	1.64864e-47	2.04963e-45
ENSMUSG00000009907	Vps4b	3273.74	-0.21262	0.0860368	-2.47127	0.0134634	0.0423891
ENSMUSG00000062345	Serpinb2	25.6732	-1.99479	0.482237	-4.13653	3.52598e-05	0.000199159
ENSMUSG00000026315	Serpinb8	522.045	-2.14787	0.263582	-8.14876	3.67686e-16	7.32783e-15
ENSMUSG00000038702	Dsel	1885.16	0.455563	0.0906084	5.02782	4.96095e-07	3.79946e-06
ENSMUSG00000026374	Tsn	4007.93	-0.185972	0.0529091	-3.51494	0.000439858	0.00202416
ENSMUSG00000026380	Tfcp2l1	24.9682	2.53247	0.464622	5.45062	5.01957e-08	4.44739e-07
ENSMUSG00000037035	Inhbb	171.876	-0.961583	0.336376	-2.85866	0.00425436	0.0154362
ENSMUSG00000004451	Ralb	2329.19	-0.719359	0.121634	-5.91413	3.33629e-09	3.38776e-08
ENSMUSG00000026384	Ptpn4	938.736	0.908254	0.17547	5.17612	2.2655e-07	1.82303e-06
ENSMUSG00000050777	Tmem37	240.152	-1.16479	0.251068	-4.63934	3.49515e-06	2.35048e-05
ENSMUSG00000026385	Dbi	4465.42	-1.0957	0.165955	-6.6024	4.04543e-11	5.06152e-10
ENSMUSG00000026389	Steap3	4779.03	-0.694212	0.132522	-5.23846	1.61926e-07	1.33034e-06
ENSMUSG00000101791	2210011K15Rik	7.55997	-1.8142	0.466827	-3.88623	0.000101812	0.000529263
ENSMUSG00000026341	Actr3	12842.4	-0.612828	0.0917553	-6.67894	2.40676e-11	3.10041e-10
ENSMUSG00000026343	Gpr39	21.0312	-2.24494	0.393215	-5.70917	1.13527e-08	1.08746e-07
ENSMUSG00000036155	Mgat5	961.468	0.509155	0.0956034	5.3257	1.00566e-07	8.50919e-07
ENSMUSG00000099471	Gm8451	2742.97	0.454598	0.166886	2.72401	0.00644954	0.0223122
ENSMUSG00000026348	Acmsd	3.93304	1.4466	0.517105	2.79751	0.00514986	0.0182568
ENSMUSG00000051590	Map3k19	18.1734	-2.6114	0.379457	-6.88195	5.90371e-12	8.1456e-11
ENSMUSG00000036104	Rab3gap1	3091.59	0.16464	0.053457	3.07987	0.00207093	0.00815359
ENSMUSG00000036086	Zranb3	965.171	-1.71976	0.168288	-10.2191	1.6277e-24	5.94807e-23
ENSMUSG00000099760	Gm28800	23.1292	-1.12843	0.439142	-2.56962	0.010181	0.0332393
ENSMUSG00000104164	RP24-338G10.1	157.564	-1.44091	0.247083	-5.8317	5.48655e-09	5.45798e-08
ENSMUSG00000102782	RP23-264E23.2	12.9567	-1.58899	0.368398	-4.31323	1.60883e-05	9.67316e-05
ENSMUSG00000026355	Mcm6	3491.21	-2.47906	0.162866	-15.2215	2.54782e-52	4.07253e-50
ENSMUSG00000100078	Gm6170	16621.6	0.19484	0.0804821	2.42091	0.0154817	0.0478837
ENSMUSG00000101904	Gm29427	1.00888	1.64917	0.466421	3.53578	0.000406567	0.00188238
ENSMUSG00000104515	RP24-87I22.4	8.77198	1.36065	0.421819	3.22567	0.00125678	0.00521372
ENSMUSG00000042510	AA986860	135.141	0.49512	0.149957	3.30174	0.000960875	0.00410056
ENSMUSG00000016528	Mapkapk2	3752.82	-0.45769	0.170098	-2.69074	0.00712948	0.0243951
ENSMUSG00000052688	5430435G22Rik	1137.2	-1.67378	0.133383	-12.5486	4.04411e-36	2.84505e-34
ENSMUSG00000013275	Slc41a1	1954.94	0.812203	0.0866618	9.3721	7.11043e-21	2.03251e-19
ENSMUSG00000026434	Nucks1	4959.95	-0.794806	0.0938621	-8.4678	2.50065e-17	5.46713e-16
ENSMUSG00000026435	Slc45a3	15.5979	1.88974	0.403788	4.68002	2.86844e-06	1.95759e-05
ENSMUSG00000026437	Cdk18	577.049	-0.372899	0.13441	-2.77433	0.00553155	0.0194573
ENSMUSG00000042115	Klhdc8a	618.257	-1.45872	0.178695	-8.16319	3.26295e-16	6.55294e-15
ENSMUSG00000042066	Tmcc2	666.857	0.470954	0.12349	3.81369	0.000136905	0.000696894
ENSMUSG00000042046	Dstyk	2918.6	0.955003	0.106986	8.92647	4.39813e-19	1.09589e-17
ENSMUSG00000026447	Pik3c2b	691.76	-0.763418	0.267541	-2.85346	0.00432464	0.0156573
ENSMUSG00000041757	Plekha6	2654.94	-1.02845	0.254687	-4.03811	5.38847e-05	0.000294586
ENSMUSG00000101693	Gm19461	7.21724	-1.17456	0.46034	-2.55151	0.0107259	0.0348294
ENSMUSG00000026463	Atp2b4	3418	-1.32254	0.171687	-7.7032	1.32696e-14	2.31646e-13
ENSMUSG00000010311	Optc	7.39437	-1.58393	0.491984	-3.21948	0.00128424	0.00531717
ENSMUSG00000041577	Prelp	15955.2	-2.23445	0.219955	-10.1587	3.03214e-24	1.08607e-22
ENSMUSG00000100987	Gm1627	13.9056	-1.53245	0.46574	-3.29036	0.0010006	0.00424772
ENSMUSG00000099507	Gm18970	4.3561	-1.36875	0.511845	-2.67414	0.00749201	0.0255056
ENSMUSG00000041559	Fmod	3910.79	-2.30966	0.4444	-5.19725	2.02262e-07	1.63938e-06
ENSMUSG00000042305	Tmem183a	1931.17	-0.246974	0.0801287	-3.08221	0.00205468	0.00809774
ENSMUSG00000026457	Adipor1	4657.92	0.307181	0.119559	2.5693	0.0101905	0.0332658
ENSMUSG00000026455	Klhl12	1069.98	0.365712	0.0632928	5.77809	7.55515e-09	7.40298e-08
ENSMUSG00000073557	Ppp1r12b	3739.21	-0.275156	0.0988407	-2.78383	0.00537208	0.0189503
ENSMUSG00000026429	Ube2t	381.109	-0.349327	0.126366	-2.7644	0.00570271	0.0199935
ENSMUSG00000042793	Lgr6	601.068	-1.53929	0.304606	-5.05339	4.34046e-07	3.35817e-06
ENSMUSG00000097993	Ptprv	913.287	-0.716197	0.276326	-2.59186	0.00954592	0.0314278
ENSMUSG00000031506	Ptpn7	154.665	-1.84493	0.189374	-9.74226	1.99069e-22	6.24501e-21
ENSMUSG00000026424	Gpr37l1	36.3933	-2.2261	0.397608	-5.59873	2.15922e-08	2.00455e-07
ENSMUSG00000048096	Lmod1	2564.68	-0.899765	0.2685	-3.35108	0.000804963	0.00350523
ENSMUSG00000041889	Shisa4	2923.04	-0.266793	0.0869048	-3.06994	0.00214099	0.00839006
ENSMUSG00000041879	Ipo9	7737.1	-0.479048	0.0834697	-5.73919	9.51308e-09	9.2063e-08
ENSMUSG00000026421	Csrp1	11305.2	-0.845527	0.0901141	-9.38284	6.42184e-21	1.84017e-19
ENSMUSG00000026414	Tnnt2	10.4761	-1.62316	0.47385	-3.42547	0.000613731	0.00273122
ENSMUSG00000101482	Gm28883	37.1995	-0.870438	0.295534	-2.94531	0.0032263	0.0120656
ENSMUSG00000041642	Kif21b	674.599	-2.65958	0.213969	-12.4298	1.80177e-35	1.22713e-33
ENSMUSG00000041605	5730559C18Rik	8.80603	-1.31438	0.466386	-2.81823	0.00482895	0.0172572
ENSMUSG00000026404	Ddx59	257.348	0.600479	0.159435	3.76628	0.000165696	0.000828728
ENSMUSG00000041498	Kif14	785.481	-3.28091	0.233394	-14.0574	6.94321e-45	7.65937e-43
ENSMUSG00000101413	Gm29485	57.153	-0.686472	0.21553	-3.18504	0.00144736	0.00592321
ENSMUSG00000041483	Zfp281	1342.65	0.519782	0.0783091	6.63756	3.18913e-11	4.03093e-10
ENSMUSG00000097113	Gm19705	19.0194	1.8493	0.30968	5.97164	2.34876e-09	2.43659e-08
ENSMUSG00000033964	Zbtb41	1847.35	0.377646	0.108945	3.46639	0.0005275	0.00238176
ENSMUSG00000033952	Aspm	2253.54	-2.86677	0.274529	-10.4425	1.58586e-25	6.10866e-24
ENSMUSG00000070594	Gm4788	162.486	1.70394	0.337589	5.04737	4.47923e-07	3.45303e-06
ENSMUSG00000033898	Cfhr2	266.023	1.83475	0.350503	5.23461	1.6533e-07	1.35736e-06
ENSMUSG00000089991	Gm16332	689.739	1.92387	0.328829	5.85067	4.89585e-09	4.89939e-08
ENSMUSG00000104496	RP23-13N24.1	897.342	-0.457835	0.0811188	-5.64401	1.66133e-08	1.55709e-07
ENSMUSG00000085867	Gm5834	28.1419	1.81709	0.371993	4.88475	1.0356e-06	7.58052e-06
ENSMUSG00000026365	Cfh	3957.52	1.84927	0.343007	5.39135	6.99293e-08	6.06769e-07
ENSMUSG00000018196	Glrx2	1102.55	0.25242	0.0943004	2.67677	0.00743365	0.0253363
ENSMUSG00000018199	Trove2	2791.95	0.708459	0.125728	5.63487	1.75188e-08	1.63935e-07
ENSMUSG00000018189	Uchl5	565.505	0.575224	0.149868	3.8382	0.000123937	0.000634733
ENSMUSG00000026360	Rgs2	2144.68	3.97051	0.26205	15.1517	7.38074e-52	1.14095e-49
ENSMUSG00000056220	Pla2g4a	1420.15	-1.25565	0.124291	-10.1025	5.38505e-24	1.88292e-22
ENSMUSG00000097028	Ptgs2os	15.4842	-2.00928	0.401928	-4.99911	5.75943e-07	4.36265e-06
ENSMUSG00000032487	Ptgs2	287.787	-1.69475	0.378774	-4.47431	7.66581e-06	4.87347e-05
ENSMUSG00000097754	Ptgs2os2	9.70662	-2.29455	0.453504	-5.05959	4.20159e-07	3.25502e-06
ENSMUSG00000099875	Gm15453	2043.73	-1.4008	0.224907	-6.22838	4.71284e-10	5.27573e-09
ENSMUSG00000006010	BC003331	2518.72	0.452485	0.0941822	4.80436	1.55248e-06	1.10911e-05
ENSMUSG00000006014	Prg4	52.3909	1.74429	0.465333	3.74848	0.000177911	0.000883985
ENSMUSG00000101519	Ska2l-ps	46.909	-1.148	0.356807	-3.21742	0.00129349	0.00535183
ENSMUSG00000023150	Ivns1abp	2290.78	0.396301	0.113374	3.49551	0.000473154	0.00216213
ENSMUSG00000052748	Swt1	642.112	0.888162	0.154095	5.76374	8.22722e-09	8.01804e-08
ENSMUSG00000053286	Trmt1l	1142.96	0.595447	0.155069	3.83989	0.000123087	0.000630791
ENSMUSG00000103928	RP24-167M10.4	170.278	0.793986	0.3208	2.47502	0.0133229	0.0420369
ENSMUSG00000026483	Fam129a	4017.53	-1.52778	0.145341	-10.5117	7.63422e-26	2.99468e-24
ENSMUSG00000100594	2810414N06Rik	61.0942	0.710824	0.253316	2.80607	0.00501494	0.0178395
ENSMUSG00000043019	Edem3	3442.17	0.257255	0.103747	2.47963	0.0131517	0.0415917
ENSMUSG00000032666	1700025G04Rik	1214.89	-1.79754	0.10177	-17.6628	8.1179e-70	3.02772e-67
ENSMUSG00000026482	Rgl1	4845.96	0.907814	0.152408	5.95649	2.57713e-09	2.65825e-08
ENSMUSG00000026479	Lamc2	69.0616	-2.42278	0.350368	-6.91494	4.68045e-12	6.51134e-11
ENSMUSG00000042699	Dhx9	8814.84	-0.517144	0.140424	-3.68272	0.000230755	0.00112188
ENSMUSG00000099858	Gm6652	870.544	1.18819	0.173136	6.86278	6.75321e-12	9.2471e-11
ENSMUSG00000026475	Rgs16	78.7865	-1.51176	0.366935	-4.11998	3.78905e-05	0.000212739
ENSMUSG00000066800	Rnasel	292.276	-1.73332	0.17781	-9.74814	1.87887e-22	5.91001e-21
ENSMUSG00000100183	Gm28512	6.27504	-1.6228	0.481846	-3.36787	0.000757516	0.00331459
ENSMUSG00000042641	Rgsl1	6.13456	3.12035	0.50247	6.21002	5.29785e-10	5.88853e-09
ENSMUSG00000045968	Teddm2	10.4644	2.88993	0.434204	6.65569	2.81967e-11	3.60663e-10
ENSMUSG00000043282	Teddm1b	0.929274	0.854603	0.342654	2.49407	0.0126289	0.0401762
ENSMUSG00000026473	Glul	4795.69	4.37582	0.255707	17.1126	1.19535e-65	3.84754e-63
ENSMUSG00000026470	Stx6	2317.31	0.359711	0.0697508	5.15709	2.50819e-07	2.00869e-06
ENSMUSG00000026469	Xpr1	2864.6	0.662808	0.187856	3.52827	0.000418291	0.00193248
ENSMUSG00000026600	Soat1	3910.95	1.18601	0.0787038	15.0693	2.57801e-51	3.90809e-49
ENSMUSG00000026596	Abl2	2017.21	-0.22447	0.0679529	-3.30331	0.000955503	0.0040806
ENSMUSG00000060519	Tor3a	3133.45	0.529089	0.106177	4.98307	6.25848e-07	4.71483e-06
ENSMUSG00000046057	Gm15428	383.217	-3.37347	0.319406	-10.5617	4.48519e-26	1.79844e-24
ENSMUSG00000070565	Rasal2	2344.57	-0.535468	0.125767	-4.25761	2.06623e-05	0.000122016
ENSMUSG00000049881	2810025M15Rik	988.541	-0.977522	0.166455	-5.8726	4.29017e-09	4.31348e-08
ENSMUSG00000087093	Gm15486	1.3479	-1.26112	0.49321	-2.55695	0.0105594	0.0343696
ENSMUSG00000026589	Sec16b	875.028	-1.16094	0.135714	-8.55426	1.18625e-17	2.68271e-16
ENSMUSG00000073530	Pappa2	211.007	-2.42739	0.286508	-8.47233	2.4054e-17	5.27236e-16
ENSMUSG00000090394	4930523C07Rik	828.703	-2.07323	0.194484	-10.6601	1.56349e-26	6.45648e-25
ENSMUSG00000026725	Tnn	3299.72	-1.74835	0.430183	-4.06421	4.81961e-05	0.000265214
ENSMUSG00000040423	Rc3h1	2680.6	0.632755	0.0759307	8.33332	7.86034e-17	1.64906e-15
ENSMUSG00000026715	Serpinc1	9.53672	1.85852	0.437609	4.247	2.16651e-05	0.000127553
ENSMUSG00000103680	RP24-297J20.4	0.848354	1.05506	0.425563	2.47922	0.0131671	0.0416288
ENSMUSG00000043467	Zbtb37	1067.8	0.571504	0.15654	3.65084	0.000261381	0.00125751
ENSMUSG00000053332	Gas5	5264.55	0.460262	0.117404	3.92033	8.84296e-05	0.000463885
ENSMUSG00000026709	Dars2	683.402	0.374463	0.0984769	3.80255	0.000143216	0.00072556
ENSMUSG00000026708	Cenpl	504.802	-1.77536	0.221599	-8.01158	1.13242e-15	2.16153e-14
ENSMUSG00000026701	Prdx6	3093.06	0.487358	0.149788	3.25365	0.00113933	0.00477732
ENSMUSG00000040297	Suco	2033.54	0.584591	0.0942214	6.20445	5.48899e-10	6.09233e-09
ENSMUSG00000026698	Pigc	691.072	0.450828	0.0898995	5.0148	5.30884e-07	4.04874e-06
ENSMUSG00000040265	Dnm3	42.2975	-0.809604	0.242915	-3.33287	0.000859545	0.00371879
ENSMUSG00000026694	Mettl13	455.863	0.722746	0.0963439	7.50173	6.29815e-14	1.03851e-12
ENSMUSG00000026696	Vamp4	1405.09	0.492982	0.0918207	5.36897	7.91892e-08	6.81579e-07
ENSMUSG00000098259	Gm27616	8.64862	1.38405	0.437743	3.16179	0.00156805	0.00637225
ENSMUSG00000026586	Prrx1	14251	0.796912	0.151596	5.25682	1.46569e-07	1.20798e-06
ENSMUSG00000041406	BC055324	346.801	-1.33881	0.157113	-8.52129	1.57791e-17	3.53107e-16
ENSMUSG00000026575	Nme7	572.418	-0.38192	0.105661	-3.61459	0.000300824	0.00142913
ENSMUSG00000026574	Dpt	83.0139	-1.49619	0.372968	-4.01158	6.03136e-05	0.000326918
ENSMUSG00000104117	RP23-152I6.3	2.93472	-1.48687	0.507124	-2.93196	0.00336832	0.012523
ENSMUSG00000089967	Gm16550	86.9524	-0.704403	0.208876	-3.37235	0.000745285	0.00326731
ENSMUSG00000040836	Gpr161	857.814	-0.873376	0.0978478	-8.92587	4.42222e-19	1.10073e-17
ENSMUSG00000026571	Dcaf6	2515.54	0.323944	0.102769	3.15214	0.00162079	0.00655487
ENSMUSG00000040723	Rcsd1	7.80516	1.54069	0.455255	3.38423	0.000713782	0.00313725
ENSMUSG00000040713	Creg1	1525.89	0.987042	0.116282	8.48831	2.09661e-17	4.63444e-16
ENSMUSG00000026565	Pou2f1	1045.6	0.470715	0.166622	2.82505	0.00472726	0.0169453
ENSMUSG00000026564	Dusp27	350.03	-4.52001	0.270252	-16.7252	8.59242e-63	2.37525e-60
ENSMUSG00000103400	RP24-229G16.1	50.2513	1.19972	0.210007	5.71275	1.11165e-08	1.06657e-07
ENSMUSG00000026563	Tada1	531.882	-0.282369	0.112399	-2.51219	0.0119983	0.0384094
ENSMUSG00000040596	Pogk	835.609	-0.648525	0.0760761	-8.52468	1.53228e-17	3.43222e-16
ENSMUSG00000026558	Uck2	1765.1	0.329795	0.0983882	3.35198	0.000802365	0.0034978
ENSMUSG00000052428	Tmco1	3350.51	0.329146	0.0824876	3.99025	6.60033e-05	0.00035473
ENSMUSG00000026687	Aldh9a1	2993.05	-0.570537	0.110309	-5.17216	2.31408e-07	1.85957e-06
ENSMUSG00000026688	Mgst3	2804.63	-1.24043	0.150273	-8.25449	1.52553e-16	3.13607e-15
ENSMUSG00000052534	Pbx1	6076.21	-0.349447	0.138255	-2.52755	0.011486	0.0370165
ENSMUSG00000026683	Nuf2	1544.82	-3.32891	0.225368	-14.771	2.25307e-49	3.15121e-47
ENSMUSG00000038530	Rgs4	228.607	-2.68496	0.437623	-6.13532	8.49898e-10	9.25397e-09
ENSMUSG00000026675	Hsd17b7	1814.83	-0.650382	0.187699	-3.46503	0.000530176	0.00239203
ENSMUSG00000026674	Ddr2	36424.1	-0.538259	0.140766	-3.8238	0.00013141	0.000670663
ENSMUSG00000026670	Uap1	2373.72	-0.38546	0.0941293	-4.095	4.22163e-05	0.000234894
ENSMUSG00000102752	Gm7694	8.83796	1.0736	0.423306	2.53623	0.0112052	0.0362057
ENSMUSG00000038463	Olfml2b	6427.94	1.28863	0.170477	7.55896	4.0631e-14	6.77098e-13
ENSMUSG00000026663	Atf6	3053.94	0.432774	0.124284	3.48215	0.0004974	0.00225931
ENSMUSG00000089838	Gm2962	668.785	-0.425431	0.164305	-2.58927	0.00961801	0.0316341
ENSMUSG00000059089	Fcgr4	12.2424	-1.42274	0.41741	-3.4085	0.00065322	0.00288672
ENSMUSG00000026649	1700009P17Rik	52.0963	0.541103	0.215607	2.50968	0.0120842	0.0386422
ENSMUSG00000056569	Mpz	10.5648	-1.2906	0.438535	-2.94298	0.00325064	0.0121412
ENSMUSG00000038370	Pcp4l1	157.234	-3.14107	0.402642	-7.80115	6.13456e-15	1.10455e-13
ENSMUSG00000005674	Tomm40l	325.4	-0.746946	0.25876	-2.88663	0.00389392	0.0142913
ENSMUSG00000013593	Ndufs2	5861.48	0.307392	0.094651	3.24764	0.00116367	0.00486698
ENSMUSG00000006403	Adamts4	788.453	-1.02461	0.243103	-4.21472	2.50091e-05	0.000145527
ENSMUSG00000062729	Ppox	1107.66	0.564052	0.147085	3.83486	0.000125634	0.000642862
ENSMUSG00000013997	Nit1	437.398	0.65074	0.177033	3.67582	0.000237087	0.00114981
ENSMUSG00000103711	Tstd1	35.6185	1.00562	0.254425	3.95253	7.73302e-05	0.000410072
ENSMUSG00000026556	Vangl2	129.441	-1.40318	0.254016	-5.52398	3.31398e-08	2.9984e-07
ENSMUSG00000026553	Copa	17589.5	-0.38371	0.081158	-4.72794	2.26813e-06	1.57675e-05
ENSMUSG00000089803	Gm10171	999.869	-0.228664	0.0926283	-2.46862	0.0135636	0.0426589
ENSMUSG00000026554	Dcaf8	5135.05	0.160061	0.0579735	2.76093	0.00576371	0.0201783
ENSMUSG00000013698	Pea15a	4349.82	-0.858819	0.0973099	-8.8256	1.0887e-18	2.61835e-17
ENSMUSG00000038034	Igsf8	1810.86	-0.766462	0.20347	-3.76695	0.000165255	0.000827049
ENSMUSG00000050229	Pigm	1157.32	0.891241	0.0754338	11.8149	3.27019e-32	1.87872e-30
ENSMUSG00000102278	RP23-157J4.3	13.6955	-1.00631	0.401113	-2.50879	0.0121146	0.0387216
ENSMUSG00000037995	Igsf9	11.8911	-1.19761	0.4098	-2.92242	0.00347319	0.0128701
ENSMUSG00000026547	Tagln2	12655.4	-1.01834	0.126005	-8.08172	6.3861e-16	1.24526e-14
ENSMUSG00000026546	Cfap45	17.2623	-1.50707	0.387568	-3.88854	0.000100851	0.000524499
ENSMUSG00000090222	Gm16340	194.441	-1.0817	0.20534	-5.26783	1.38044e-07	1.14333e-06
ENSMUSG00000102433	RP23-436K7.4	67.7618	-1.36865	0.25669	-5.33193	9.71762e-08	8.24314e-07
ENSMUSG00000090272	Mndal	671.83	-0.793994	0.165963	-4.78415	1.71713e-06	1.21785e-05
ENSMUSG00000039997	Ifi203	1581.98	-1.09918	0.193197	-5.68945	1.27451e-08	1.21293e-07
ENSMUSG00000026535	Ifi202b	4159.16	-0.855408	0.171186	-4.99696	5.82414e-07	4.40598e-06
ENSMUSG00000054203	Ifi205	136.907	-0.692341	0.24694	-2.80368	0.00505226	0.0179514
ENSMUSG00000026525	Opn3	73.3113	0.498797	0.197903	2.52042	0.0117216	0.0376507
ENSMUSG00000078185	Chml	396.552	-0.577656	0.123221	-4.68798	2.75917e-06	1.88737e-05
ENSMUSG00000039748	Exo1	350.272	-2.44563	0.205219	-11.9172	9.63249e-33	5.70112e-31
ENSMUSG00000057335	Cep170	5251.41	-0.570658	0.122822	-4.64621	3.3809e-06	2.28082e-05
ENSMUSG00000103367	RP23-293I7.1	46.8027	-1.17402	0.2807	-4.18248	2.88343e-05	0.000165653
ENSMUSG00000019699	Akt3	2573.9	-0.74617	0.130862	-5.70197	1.18434e-08	1.13308e-07
ENSMUSG00000097892	Gm26801	6.58877	-1.99553	0.486715	-4.09999	4.13163e-05	0.000230377
ENSMUSG00000063659	Zbtb18	1454.8	-0.467561	0.186416	-2.50817	0.012136	0.0387655
ENSMUSG00000102483	RP23-474A1.1	2.32172	1.81938	0.513496	3.54313	0.000395405	0.00183432
ENSMUSG00000091476	Gm16432	25.2692	1.94894	0.327741	5.94658	2.73797e-09	2.81181e-08
ENSMUSG00000086350	B230369F24Rik	27.8524	0.738973	0.290522	2.5436	0.0109716	0.0355537
ENSMUSG00000039630	Hnrnpu	3861.77	0.347777	0.127602	2.72549	0.00642062	0.022222
ENSMUSG00000026495	Efcab2	123.993	1.01905	0.199972	5.09596	3.4698e-07	2.71495e-06
ENSMUSG00000026494	Kif26b	1303.41	-1.92609	0.247221	-7.79095	6.65054e-15	1.19562e-13
ENSMUSG00000055067	Smyd3	500.218	0.279878	0.0874546	3.20026	0.00137303	0.00564814
ENSMUSG00000026492	Tfb2m	1082.52	0.462178	0.113612	4.06802	4.74148e-05	0.000261159
ENSMUSG00000026489	Adck3	310.208	2.08347	0.202064	10.3109	6.28926e-25	2.34943e-23
ENSMUSG00000010609	Psen2	726.395	0.573527	0.181771	3.15523	0.00160373	0.00649818
ENSMUSG00000038855	Itpkb	2172.94	0.599107	0.122108	4.90636	9.27819e-07	6.84488e-06
ENSMUSG00000058729	Lin9	468.737	-1.16368	0.156182	-7.45082	9.27649e-14	1.50117e-12
ENSMUSG00000026499	Acbd3	2475.48	-0.599017	0.193217	-3.10022	0.00193374	0.00767909
ENSMUSG00000097347	Gm17275	179.594	0.872714	0.356368	2.44892	0.0143287	0.0446883
ENSMUSG00000073485	H3f3aos	22.3438	1.37671	0.306526	4.49134	7.07751e-06	4.52641e-05
ENSMUSG00000038776	Ephx1	8848.2	-0.615602	0.113443	-5.42654	5.74578e-08	5.04328e-07
ENSMUSG00000026516	Nvl	2631.95	0.34575	0.0672485	5.14138	2.72722e-07	2.16932e-06
ENSMUSG00000103260	RP23-292F19.4	43.2635	-0.718522	0.293429	-2.44871	0.0143369	0.044702
ENSMUSG00000004880	Lbr	1753.32	-0.300111	0.0896706	-3.34681	0.00081746	0.00355372
ENSMUSG00000022995	Enah	9990.85	-0.61156	0.176255	-3.46975	0.000520949	0.00235671
ENSMUSG00000038633	Degs1	5752.25	0.205476	0.0564131	3.64235	0.00027016	0.00129629
ENSMUSG00000047539	Fbxo28	1479.32	0.61447	0.0758231	8.10399	5.31848e-16	1.04489e-14
ENSMUSG00000026510	Trp53bp2	1134.57	1.29802	0.168016	7.72556	1.11366e-14	1.96159e-13
ENSMUSG00000026509	Capn2	10375.4	-0.611951	0.0693833	-8.81986	1.14598e-18	2.75328e-17
ENSMUSG00000046836	Brox	2552.7	0.294782	0.0714163	4.12766	3.66476e-05	0.000206402
ENSMUSG00000042901	Aida	4894.97	-0.518726	0.116587	-4.44925	8.61693e-06	5.4253e-05
ENSMUSG00000056050	Mia3	4328.72	0.308797	0.118004	2.61683	0.00887493	0.02955
ENSMUSG00000101574	1700112H15Rik	9.70539	-2.20652	0.468821	-4.70653	2.5197e-06	1.73369e-05
ENSMUSG00000103308	RP24-286C21.1	174.207	-3.85159	0.348851	-11.0408	2.42876e-28	1.13007e-26
ENSMUSG00000073481	2017-03-02	3002.43	0.413813	0.145401	2.84601	0.00442713	0.0159792
ENSMUSG00000026620	Mark1	1125.5	0.826293	0.246542	3.35153	0.000803669	0.00350219
ENSMUSG00000026617	Bpnt1	869.871	0.389248	0.0945539	4.11668	3.84374e-05	0.000215552
ENSMUSG00000039246	Lyplal1	151.899	1.09259	0.247441	4.41556	1.00748e-05	6.261e-05
ENSMUSG00000039239	Tgfb2	2480.7	-0.952019	0.249067	-3.82235	0.000132187	0.000674336
ENSMUSG00000039210	Gpatch2	826.263	0.418978	0.0724995	5.77905	7.51239e-09	7.36414e-08
ENSMUSG00000104245	RP23-349L18.2	126.901	0.719171	0.240453	2.9909	0.00278155	0.0105912
ENSMUSG00000037624	Kcnk2	98.3798	-3.31224	0.336204	-9.85189	6.72683e-23	2.18315e-21
ENSMUSG00000026605	Cenpf	4014.21	-2.87387	0.256137	-11.22	3.25183e-29	1.57219e-27
ENSMUSG00000026604	Ptpn14	5176.26	0.520208	0.100427	5.17998	2.21906e-07	1.79118e-06
ENSMUSG00000097925	Gm26574	18.7615	1.07483	0.322876	3.32893	0.000871813	0.00376563
ENSMUSG00000089872	Rps6kc1	1130.04	-0.398774	0.0820269	-4.8615	1.16497e-06	8.48785e-06
ENSMUSG00000026634	Angel2	1959.88	-0.240732	0.0816756	-2.94741	0.00320447	0.0119954
ENSMUSG00000037568	Vash2	672.326	-1.26123	0.142595	-8.84478	9.17075e-19	2.21921e-17
ENSMUSG00000066595	Mfsd7b	541.375	0.457544	0.112392	4.07098	4.68161e-05	0.000258407
ENSMUSG00000026632	Tatdn3	383.877	0.452576	0.132548	3.41443	0.000639147	0.00283213
ENSMUSG00000062510	Nsl1	567.608	-1.66087	0.145297	-11.4309	2.93142e-30	1.52052e-28
ENSMUSG00000103576	RP23-399N18.7	7.24808	-1.42295	0.480001	-2.96448	0.00303196	0.011439
ENSMUSG00000037499	Nenf	2308.58	-0.657078	0.115026	-5.71241	1.11386e-08	1.06826e-07
ENSMUSG00000026627	Tmem206	228.451	1.23005	0.161804	7.6021	2.91371e-14	4.9113e-13
ENSMUSG00000026626	Ppp2r5a	2831.58	0.444824	0.105752	4.20632	2.59565e-05	0.00015037
ENSMUSG00000037474	Dtl	1115.71	-1.32816	0.131991	-10.0625	8.09186e-24	2.81264e-22
ENSMUSG00000037461	Ints7	1539.05	-0.219404	0.0698462	-3.14125	0.00168227	0.00677124
ENSMUSG00000102840	RP23-355E19.1	11.2372	-1.41113	0.43787	-3.22272	0.00126978	0.00526302
ENSMUSG00000026622	Nek2	874.129	-2.6245	0.233332	-11.2479	2.37122e-29	1.17052e-27
ENSMUSG00000055833	1700034H15Rik	13.5243	1.73551	0.396064	4.3819	1.17647e-05	7.25551e-05
ENSMUSG00000037434	Slc30a1	689.731	0.67574	0.261289	2.58618	0.00970457	0.0318709
ENSMUSG00000026637	Traf5	976.647	-0.566991	0.138369	-4.09767	4.17328e-05	0.000232424
ENSMUSG00000037395	Rcor3	1466.08	-0.322716	0.119912	-2.69127	0.00711809	0.0243633
ENSMUSG00000058248	Kcnh1	30.8993	1.30437	0.356929	3.65442	0.000257759	0.00124314
ENSMUSG00000037375	Hhat	426.294	0.787322	0.199547	3.94554	7.96206e-05	0.000421172
ENSMUSG00000047384	A730013G03Rik	8.18019	1.2731	0.486272	2.61809	0.00884235	0.0294457
ENSMUSG00000016262	Sertad4	3343.65	0.657097	0.164679	3.99016	6.60286e-05	0.000354785
ENSMUSG00000089812	Gm15867	106.319	0.738198	0.221399	3.33425	0.000855306	0.00370295
ENSMUSG00000016181	Diexf	703.657	0.560831	0.13533	4.14416	3.41058e-05	0.000193151
ENSMUSG00000026639	Lamb3	38.8667	-1.08978	0.408687	-2.66653	0.00766385	0.0259965
ENSMUSG00000016194	Hsd11b1	604.391	-1.67661	0.395239	-4.24201	2.21524e-05	0.000130129
ENSMUSG00000009633	G0s2	1041.41	-1.76714	0.331325	-5.33357	9.63028e-08	8.172e-07
ENSMUSG00000016179	Camk1g	206.553	-2.56373	0.244291	-10.4946	9.14808e-26	3.55293e-24
ENSMUSG00000026640	Plxna2	5431.44	1.10859	0.197791	5.60485	2.08437e-08	1.93736e-07
ENSMUSG00000016494	Cd34	37.3189	-2.15026	0.380013	-5.65838	1.52808e-08	1.4413e-07
ENSMUSG00000016493	Cd46	75.3399	1.16685	0.184469	6.32546	2.52474e-10	2.91518e-09
ENSMUSG00000104010	RP23-82P18.3	22.9686	1.17376	0.375824	3.12318	0.0017891	0.0071555
ENSMUSG00000050530	Fam171a1	1021.7	-0.481512	0.13801	-3.48897	0.000484884	0.00220972
ENSMUSG00000026648	Dclre1c	395.338	0.797426	0.134595	5.92463	3.13009e-09	3.19356e-08
ENSMUSG00000039496	Cdnf	120.188	1.3968	0.182284	7.66276	1.81974e-14	3.1302e-13
ENSMUSG00000026655	Fam107b	1803.51	-0.961442	0.195179	-4.92595	8.39496e-07	6.23046e-06
ENSMUSG00000026657	Frmd4a	2115.94	-0.996964	0.140378	-7.102	1.2296e-12	1.82169e-11
ENSMUSG00000083407	Gm13176	17.2889	-2.10775	0.483283	-4.36133	1.29276e-05	7.90423e-05
ENSMUSG00000026662	Sephs1	2645.64	-0.994801	0.0827165	-12.0266	2.5742e-33	1.56294e-31
ENSMUSG00000026664	Phyh	1372.33	0.604544	0.0777803	7.77245	7.69822e-15	1.3766e-13
ENSMUSG00000026669	Mcm10	542.175	-3.0692	0.171519	-17.8942	1.30926e-71	5.49352e-69
ENSMUSG00000026672	Optn	330.617	-1.27062	0.179312	-7.08607	1.37972e-12	2.03001e-11
ENSMUSG00000039145	Camk1d	1176.1	-0.474281	0.091032	-5.21005	1.88792e-07	1.53762e-06
ENSMUSG00000025815	Dhtkd1	327.309	0.57052	0.125054	4.56218	5.06248e-06	3.30977e-05
ENSMUSG00000039063	Echdc3	414.966	-0.498825	0.18459	-2.70234	0.00688527	0.0236733
ENSMUSG00000039046	Usp6nl	1155.54	-0.807888	0.150633	-5.3633	8.17153e-08	7.01521e-07
ENSMUSG00000015619	Gata3	34.1645	-1.8461	0.372172	-4.96035	7.03664e-07	5.26225e-06
ENSMUSG00000025782	Taf3	596.073	0.566157	0.187776	3.01507	0.00256924	0.0098659
ENSMUSG00000103570	RP23-393G10.4	1.71578	1.43806	0.505596	2.84428	0.00445118	0.0160536
ENSMUSG00000037262	Kin	541.432	0.383622	0.15378	2.49461	0.0126096	0.0401203
ENSMUSG00000037254	Itih2	1566.11	-1.02928	0.350932	-2.933	0.00335701	0.0124889
ENSMUSG00000025780	Itih5	767.717	-1.233	0.357383	-3.45009	0.000560405	0.00251391
ENSMUSG00000083900	Gm13294	68.5436	-0.755387	0.234708	-3.21841	0.00128903	0.00533525
ENSMUSG00000023206	Il15ra	71.1023	1.34549	0.228357	5.89203	3.81483e-09	3.85205e-08
ENSMUSG00000080801	Gm13310	73.7411	-1.27985	0.259635	-4.92944	8.24664e-07	6.12425e-06
ENSMUSG00000026768	Itga8	478.577	-1.30598	0.247484	-5.27702	1.31301e-07	1.09287e-06
ENSMUSG00000026767	Fam188a	1520.67	0.919204	0.153765	5.97796	2.25943e-09	2.35223e-08
ENSMUSG00000104449	RP23-232K16.2	18.7075	1.37051	0.320312	4.27867	1.8801e-05	0.00011184
ENSMUSG00000026730	Pter	541.377	-0.27317	0.106599	-2.56259	0.0103896	0.0338545
ENSMUSG00000026726	Cubn	118.732	-1.85712	0.194639	-9.54135	1.40989e-21	4.20943e-20
ENSMUSG00000026728	Vim	131364	-1.63573	0.146672	-11.1522	6.98207e-29	3.33451e-27
ENSMUSG00000063275	Ptpla	1559.67	-0.904231	0.201492	-4.48768	7.20027e-06	4.59866e-05
ENSMUSG00000102553	RP23-334M9.3	30.2063	-1.15137	0.337666	-3.40978	0.00065015	0.00287478
ENSMUSG00000026718	Stam	1697.71	0.228748	0.09033	2.53236	0.0113298	0.0365884
ENSMUSG00000017418	Arl5b	852.788	0.426538	0.098505	4.33012	1.4903e-05	9.00351e-05
ENSMUSG00000082632	Gm13365	322.848	-1.29579	0.264686	-4.89557	9.8019e-07	7.20185e-06
ENSMUSG00000054057	A930004D18Rik	606.626	-0.74477	0.176105	-4.22912	2.34609e-05	0.000137163
ENSMUSG00000026740	Dnajc1	2826.12	0.641671	0.191711	3.34708	0.000816686	0.00355101
ENSMUSG00000051154	Commd3	3411.65	0.333355	0.118628	2.81008	0.00495289	0.0176545
ENSMUSG00000087182	Gm13334	14.1527	1.89228	0.433389	4.36625	1.264e-05	7.74248e-05
ENSMUSG00000037708	BC061194	24.8021	2.45411	0.323017	7.59746	3.02e-14	5.08317e-13
ENSMUSG00000092353	Gm20539	7.58158	1.20392	0.462829	2.60122	0.00928918	0.0307246
ENSMUSG00000026737	Pip4k2a	1001.12	0.783433	0.137061	5.71595	1.09093e-08	1.04798e-07
ENSMUSG00000036617	Etl4	870.121	-1.29149	0.199583	-6.47094	9.73925e-11	1.17597e-09
ENSMUSG00000083777	Gm13361	36.9491	-0.68845	0.249398	-2.76045	0.00577213	0.0201977
ENSMUSG00000036591	Arhgap21	6432.16	-0.758907	0.144349	-5.25744	1.46074e-07	1.20516e-06
ENSMUSG00000026679	Enkur	9.97598	-1.48297	0.44709	-3.31695	0.000910062	0.00390999
ENSMUSG00000048550	Thnsl1	169.082	1.30711	0.183143	7.13714	9.52933e-13	1.428e-11
ENSMUSG00000081467	Gm13337	254.052	-1.01105	0.286677	-3.5268	0.00042061	0.00194167
ENSMUSG00000083563	Gm13340	80313.5	0.814509	0.27698	2.94067	0.00327499	0.0122147
ENSMUSG00000026786	Apbb1ip	1455.54	-1.32853	0.255424	-5.20129	1.97906e-07	1.60573e-06
ENSMUSG00000026784	Pdss1	273.313	-0.694243	0.135137	-5.13734	2.78658e-07	2.21353e-06
ENSMUSG00000026779	Mastl	724.443	-1.80002	0.202523	-8.88799	6.22228e-19	1.52297e-17
ENSMUSG00000026775	Yme1l1	6015.71	-0.266447	0.103166	-2.58271	0.00980274	0.0321472
ENSMUSG00000026985	Il1f8	1.62857	-1.3518	0.490311	-2.75702	0.00583302	0.0203865
ENSMUSG00000044103	Il1f9	24.4398	-2.61218	0.443856	-5.8852	3.97579e-09	4.00425e-08
ENSMUSG00000083172	Gm13409	2.12289	-1.55134	0.505165	-3.07095	0.00213378	0.00836601
ENSMUSG00000026983	Il1f5	55.2845	-2.66662	0.440858	-6.04869	1.46029e-09	1.55049e-08
ENSMUSG00000046845	Il1f10	9.47335	-1.6902	0.488004	-3.4635	0.000533192	0.00240284
ENSMUSG00000085999	Gm13411	304.142	1.22324	0.316213	3.86841	0.000109546	0.000565841
ENSMUSG00000026981	Il1rn	23244.2	-1.17333	0.279518	-4.19769	2.69653e-05	0.000155753
ENSMUSG00000026979	Psd4	212.558	-2.00442	0.216542	-9.25647	2.11296e-20	5.83409e-19
ENSMUSG00000026976	Pax8	76.4939	-1.36012	0.244912	-5.55349	2.80018e-08	2.55716e-07
ENSMUSG00000085057	Gm13415	233.152	-3.09739	0.223799	-13.8401	1.46102e-43	1.54638e-41
ENSMUSG00000082307	Gm13418	45.589	-2.24538	0.390345	-5.7523	8.80365e-09	8.55144e-08
ENSMUSG00000085330	Gm13417	48.3184	-2.15488	0.400057	-5.38644	7.18649e-08	6.21727e-07
ENSMUSG00000026972	Arrdc1	317.098	-1.51862	0.143281	-10.5989	3.01524e-26	1.21943e-24
ENSMUSG00000026974	Zmynd19	783.147	0.262268	0.0989458	2.65062	0.00803433	0.0270775
ENSMUSG00000036833	Pnpla7	609.986	0.300977	0.0983621	3.05989	0.00221421	0.00864961
ENSMUSG00000006476	Nsmf	3333.12	0.552952	0.0910406	6.07369	1.25005e-09	1.33716e-08
ENSMUSG00000059555	Tor4a	868.094	-0.921009	0.134426	-6.85142	7.31202e-12	9.94275e-11
ENSMUSG00000036752	Tubb4b	9043.28	-1.7822	0.129647	-13.7466	5.3407e-43	5.4561e-41
ENSMUSG00000006471	Ndor1	927.509	0.635371	0.133441	4.76144	1.92221e-06	1.34945e-05
ENSMUSG00000048707	Tprn	211.12	0.504765	0.148327	3.40305	0.000666386	0.00294048
ENSMUSG00000026966	Ssna1	1503.71	-0.254751	0.0938905	-2.71328	0.00666218	0.0229802
ENSMUSG00000026965	Anapc2	4749.91	-0.581404	0.0979981	-5.93281	2.97801e-09	3.04633e-08
ENSMUSG00000026959	Grin1	14.1955	-2.50549	0.422797	-5.92598	3.10439e-09	3.17009e-08
ENSMUSG00000097345	AA543186	14.6061	2.02337	0.395776	5.11242	3.18064e-07	2.50622e-06
ENSMUSG00000026955	Sapcd2	217.306	-2.49533	0.345639	-7.21947	5.21896e-13	7.98372e-12
ENSMUSG00000015085	Entpd2	8.30852	-1.55321	0.486176	-3.19474	0.00139954	0.00574914
ENSMUSG00000026944	Abca2	697.92	0.944578	0.189083	4.99556	5.86639e-07	4.43651e-06
ENSMUSG00000015093	Clic3	27.1104	1.06433	0.349115	3.04863	0.00229884	0.00894154
ENSMUSG00000015083	C8g	106.699	0.618578	0.251124	2.46324	0.0137687	0.0432112
ENSMUSG00000015095	Fbxw5	1571.25	0.577133	0.103813	5.55938	2.70735e-08	2.47914e-07
ENSMUSG00000026942	Traf2	1401.06	-0.485903	0.120019	-4.04856	5.15343e-05	0.000282327
ENSMUSG00000058740	Kcnt1	6.11793	2.82327	0.511319	5.52154	3.36046e-08	3.03929e-07
ENSMUSG00000026933	Camsap1	1639.36	0.348525	0.102734	3.39251	0.000692549	0.00305135
ENSMUSG00000036352	Ubac1	1092.82	0.715735	0.131322	5.45022	5.03069e-08	4.45557e-07
ENSMUSG00000036327	Qsox2	1142.46	0.341681	0.100315	3.40607	0.000659062	0.00291145
ENSMUSG00000036281	Snapc4	626.211	0.43296	0.12693	3.41102	0.000647197	0.00286388
ENSMUSG00000085767	Gm13563	74.2492	0.925256	0.213861	4.32645	1.51535e-05	9.14854e-05
ENSMUSG00000026927	Sdccag3	1299.28	0.194878	0.0637641	3.05623	0.00224138	0.0087411
ENSMUSG00000026925	Inpp5e	1244.6	1.15081	0.118887	9.67982	3.6735e-22	1.12979e-20
ENSMUSG00000026924	Sec16a	4825.96	0.55966	0.119937	4.66628	3.06701e-06	2.08523e-05
ENSMUSG00000026921	Egfl7	63.1177	-0.682016	0.270405	-2.5222	0.0116622	0.0374711
ENSMUSG00000026922	Agpat2	1505.49	-0.855753	0.234383	-3.65109	0.000261134	0.00125683
ENSMUSG00000097052	Snhg7	302.193	0.603853	0.165334	3.65232	0.000259882	0.00125107
ENSMUSG00000015776	Med22	2534.84	0.579723	0.165703	3.49856	0.000467782	0.00213925
ENSMUSG00000062647	Rpl7a	19798	0.381659	0.134224	2.84344	0.00446291	0.0160861
ENSMUSG00000015790	Surf1	1256.41	0.378178	0.0735282	5.1433	2.69949e-07	2.15033e-06
ENSMUSG00000014873	Surf2	617.888	0.686451	0.165809	4.14001	3.4729e-05	0.000196397
ENSMUSG00000015488	Cacfd1	1340.21	0.466611	0.125066	3.73092	0.000190782	0.000942954
ENSMUSG00000015846	Rxra	4993.83	0.327708	0.117557	2.78766	0.00530903	0.018756
ENSMUSG00000026821	Ralgds	2216.84	0.459982	0.178536	2.57641	0.00998314	0.0326659
ENSMUSG00000026816	Gtf3c5	1247.24	-0.383076	0.0753072	-5.08685	3.64056e-07	2.83816e-06
ENSMUSG00000026809	1700026L06Rik	8.52556	-2.16209	0.481413	-4.49114	7.08439e-06	4.52957e-05
ENSMUSG00000026803	Ttf1	1098.65	0.398768	0.0996851	4.00027	6.32698e-05	0.000341602
ENSMUSG00000035513	Ntng2	267.786	0.736338	0.197869	3.72134	0.000198168	0.000976173
ENSMUSG00000039798	2600006K01Rik	35.6005	-1.40719	0.307224	-4.58033	4.64253e-06	3.05561e-05
ENSMUSG00000039787	Cercam	1317.9	-1.49669	0.120499	-12.4208	2.01654e-35	1.36549e-33
ENSMUSG00000019715	Gle1	2269.28	-0.362313	0.0697389	-5.19528	2.04409e-07	1.65506e-06
ENSMUSG00000026785	Pkn3	76.2776	-1.71444	0.263843	-6.49794	8.14248e-11	9.91315e-10
ENSMUSG00000039686	Zer1	1550.78	0.40702	0.134721	3.0212	0.00251774	0.00971099
ENSMUSG00000039678	Tbc1d13	1435.68	0.593242	0.112649	5.2663	1.39204e-07	1.15212e-06
ENSMUSG00000039660	D2Wsu81e	719.327	0.27857	0.085002	3.27721	0.00104837	0.00443287
ENSMUSG00000039648	Ccbl1	301.11	1.87908	0.163437	11.4973	1.3615e-30	7.1729e-29
ENSMUSG00000007476	Lrrc8a	344.886	0.449481	0.170551	2.63547	0.00840203	0.0281831
ENSMUSG00000075419	Dolk	770.789	0.599486	0.203755	2.9422	0.0032589	0.0121682
ENSMUSG00000026860	Sh3glb2	2062.91	0.42178	0.106262	3.96924	7.21032e-05	0.000384349
ENSMUSG00000026858	Fam73b	1134.64	0.628315	0.192888	3.25741	0.00112432	0.00472175
ENSMUSG00000026856	Dolpp1	431.399	-0.65417	0.127817	-5.11803	3.0875e-07	2.43921e-06
ENSMUSG00000047363	Cstad	94.3463	-0.960516	0.270569	-3.54998	0.000385262	0.00179116
ENSMUSG00000075416	Gm14488	99.5875	-2.35384	0.256541	-9.17531	4.50284e-20	1.21473e-18
ENSMUSG00000026849	Tor1a	836.01	0.329219	0.118202	2.78521	0.00534928	0.0188784
ENSMUSG00000026854	Usp20	654.3	0.774458	0.121017	6.39958	1.55804e-10	1.84059e-09
ENSMUSG00000075415	Fnbp1	2456.62	0.320676	0.0738485	4.34234	1.4097e-05	8.55822e-05
ENSMUSG00000087269	D330023K18Rik	92.7404	0.551955	0.193876	2.84695	0.00441407	0.0159418
ENSMUSG00000000194	Gpr107	2447.12	0.495105	0.0904664	5.47281	4.42957e-08	3.94847e-07
ENSMUSG00000062661	Ncs1	1518.41	-0.704817	0.118978	-5.92394	3.14323e-09	3.20419e-08
ENSMUSG00000055632	Hmcn2	16.4921	-1.19265	0.467225	-2.55262	0.0106916	0.0347374
ENSMUSG00000076441	Ass1	332.144	-2.68374	0.333223	-8.05388	8.02086e-16	1.55629e-14
ENSMUSG00000026843	Fubp3	2499.71	-0.430312	0.0740915	-5.80785	6.32803e-09	6.24484e-08
ENSMUSG00000043102	Qrfp	6.41997	1.4803	0.423556	3.49494	0.000474174	0.00216637
ENSMUSG00000001864	Aif1l	34.5173	-2.68257	0.393308	-6.82055	9.0694e-12	1.21913e-10
ENSMUSG00000051373	Ppapdc3	93.8214	-0.985876	0.217198	-4.53907	5.65039e-06	3.66557e-05
ENSMUSG00000039262	Prrc2b	9198.67	0.274822	0.0999078	2.75075	0.00594582	0.0207376
ENSMUSG00000002550	Uck1	1354.1	0.639702	0.148842	4.29785	1.72463e-05	0.000103192
ENSMUSG00000002546	Golga2	3798.33	-0.447093	0.0961214	-4.65134	3.29791e-06	2.2306e-05
ENSMUSG00000026825	Dnm1	3262.47	-1.89854	0.129177	-14.6973	6.71219e-49	9.06416e-47
ENSMUSG00000039195	1110008P14Rik	1221.16	0.726389	0.212176	3.42353	0.000618143	0.00274877
ENSMUSG00000026822	Lcn2	66.1766	4.92047	0.463349	10.6194	2.42218e-26	9.84672e-25
ENSMUSG00000026819	Slc25a25	897.989	0.824551	0.272277	3.02836	0.00245888	0.00950739
ENSMUSG00000039157	Fam102a	582.422	1.02563	0.119718	8.56704	1.06177e-17	2.41281e-16
ENSMUSG00000026810	Dpm2	1176.74	0.455684	0.144381	3.15612	0.00159886	0.00648289
ENSMUSG00000046854	Pip5kl1	3.43369	1.34408	0.497724	2.70044	0.00692476	0.0237951
ENSMUSG00000079442	St6galnac4	5633.58	2.19597	0.155759	14.0985	3.8799e-45	4.40415e-43
ENSMUSG00000026817	Ak1	7146.54	-1.10566	0.10071	-10.9786	4.84382e-28	2.18876e-26
ENSMUSG00000059013	Sh2d3c	42.0037	-1.82765	0.405874	-4.50301	6.69989e-06	4.3013e-05
ENSMUSG00000026796	Fam129b	13453.1	-0.432365	0.121973	-3.54476	0.000392969	0.00182338
ENSMUSG00000038831	Ralgps1	101.293	0.696461	0.214229	3.25102	0.00114993	0.00481467
ENSMUSG00000004105	Angptl2	7405.29	-1.21869	0.154248	-7.90083	2.77058e-15	5.12198e-14
ENSMUSG00000068966	Zbtb34	500.786	0.740111	0.136916	5.40558	6.45998e-08	5.62602e-07
ENSMUSG00000026788	Zbtb43	710.37	0.708604	0.0810661	8.74107	2.30914e-18	5.43123e-17
ENSMUSG00000038740	Mvb12b	2319.32	-1.65674	0.122388	-13.5368	9.48488e-42	9.02292e-40
ENSMUSG00000026873	Phf19	107.309	-2.64384	0.275981	-9.57982	9.72152e-22	2.92106e-20
ENSMUSG00000026875	Traf1	23.5099	-2.17972	0.437601	-4.98108	6.32294e-07	4.75881e-06
ENSMUSG00000057110	Cntrl	1232.39	-0.471963	0.13298	-3.54912	0.000386518	0.00179664
ENSMUSG00000026880	Stom	4286.37	0.406316	0.103332	3.93216	8.41861e-05	0.00044273
ENSMUSG00000035778	Ggta1	576.696	-2.10397	0.121273	-17.3491	2.00508e-67	6.92843e-65
ENSMUSG00000026883	Dab2ip	3077.72	-0.725573	0.13192	-5.50008	3.79613e-08	3.41622e-07
ENSMUSG00000026890	Lhx6	295.732	-1.0419	0.167059	-6.23668	4.46966e-10	5.02265e-09
ENSMUSG00000026887	Mrrf	850.882	0.346874	0.100611	3.44768	0.000565433	0.00253404
ENSMUSG00000087187	Gm13431	14.4551	-2.2221	0.478189	-4.64691	3.36943e-06	2.27374e-05
ENSMUSG00000047250	Ptgs1	344.828	-1.96039	0.139329	-14.0702	5.78976e-45	6.44749e-43
ENSMUSG00000075376	Rc3h2	2455.12	0.326163	0.108094	3.01739	0.00254964	0.00980666
ENSMUSG00000066798	Zbtb6	976.088	0.520827	0.21154	2.46207	0.0138136	0.0433234
ENSMUSG00000050714	Zbtb26	495.254	0.673584	0.191277	3.52151	0.000429097	0.0019767
ENSMUSG00000026915	Strbp	305.321	-0.68649	0.207736	-3.30463	0.00095101	0.00406363
ENSMUSG00000000247	Lhx2	112.96	-1.98408	0.224068	-8.85481	8.38231e-19	2.0347e-17
ENSMUSG00000026749	Nek6	2082.88	-0.646016	0.140965	-4.58282	4.5874e-06	3.02867e-05
ENSMUSG00000026750	Psmb7	4297.46	-0.337308	0.08278	-4.07475	4.60645e-05	0.000254677
ENSMUSG00000046618	Olfml2a	119.859	-2.02185	0.412438	-4.9022	9.47698e-07	6.98277e-06
ENSMUSG00000026754	Golga1	1440.71	0.321717	0.0715434	4.49681	6.89796e-06	4.42e-05
ENSMUSG00000081999	Gm13461	1929.14	-0.740749	0.262585	-2.82099	0.00478763	0.0171382
ENSMUSG00000036890	Gtdc1	223.697	1.20735	0.150772	8.00775	1.16824e-15	2.2281e-14
ENSMUSG00000052155	Acvr2a	570.745	0.335665	0.10702	3.13648	0.00170987	0.00687018
ENSMUSG00000026764	Kif5c	88.4105	-0.614074	0.244128	-2.51538	0.0118905	0.0381212
ENSMUSG00000026766	Mmadhc	2807.88	-0.420526	0.138455	-3.03727	0.00238732	0.009252
ENSMUSG00000085862	Gm13483	32.26	-0.672205	0.273471	-2.45805	0.0139693	0.0437532
ENSMUSG00000087701	Gm13493	1692.77	-0.901475	0.141183	-6.38515	1.71227e-10	2.01066e-09
ENSMUSG00000036249	Rbm43	672.444	-0.661883	0.144899	-4.5679	4.92633e-06	3.22434e-05
ENSMUSG00000026946	Nmi	234.453	-2.35212	0.209459	-11.2295	2.92125e-29	1.4182e-27
ENSMUSG00000026950	Neb	155.282	-1.38862	0.250086	-5.55256	2.81515e-08	2.56984e-07
ENSMUSG00000085315	A430018G15Rik	23.2209	0.781711	0.317713	2.46043	0.013877	0.0434989
ENSMUSG00000055371	Stam2	2202.69	-0.356856	0.0702529	-5.07959	3.7825e-07	2.94393e-06
ENSMUSG00000036053	Fmnl2	1870.01	0.440788	0.161296	2.73279	0.00628005	0.0217772
ENSMUSG00000083287	Gm13502	939.961	-3.4484	0.185048	-18.6352	1.66615e-77	9.3213e-75
ENSMUSG00000060988	Galnt13	2482.65	-0.77283	0.220194	-3.50977	0.000448491	0.00205904
ENSMUSG00000026827	Gpd2	2524.13	-0.492865	0.0766715	-6.42826	1.29071e-10	1.5434e-09
ENSMUSG00000084292	Gm13535	11.1149	-1.3522	0.470387	-2.87465	0.00404478	0.0147601
ENSMUSG00000053472	Gm13534	20.4211	-1.21748	0.365509	-3.33093	0.000865554	0.00374065
ENSMUSG00000026836	Acvr1	2532.61	0.279344	0.0870182	3.21018	0.00132653	0.00547793
ENSMUSG00000026839	Upp2	160.407	0.667585	0.202343	3.29927	0.000969359	0.00413235
ENSMUSG00000035168	Tanc1	4924.91	1.08461	0.127992	8.47408	2.36945e-17	5.20813e-16
ENSMUSG00000026988	Wdsub1	742.34	-0.754928	0.108794	-6.93909	3.94644e-12	5.54934e-11
ENSMUSG00000060703	Cd302	3909.81	-0.928169	0.117508	-7.89874	2.81738e-15	5.20032e-14
ENSMUSG00000080198	Gm13573	1577.89	0.467414	0.175994	2.65586	0.0079106	0.0267139
ENSMUSG00000026980	Ly75	1511.17	-1.1879	0.139273	-8.52929	1.47245e-17	3.30192e-16
ENSMUSG00000054580	Pla2r1	230.826	-0.607172	0.225621	-2.69112	0.0071213	0.0243707
ENSMUSG00000026914	Psmd14	3043.54	-0.466849	0.118312	-3.94591	7.94976e-05	0.000420805
ENSMUSG00000000392	Fap	1236.33	-2.06288	0.299428	-6.88941	5.60235e-12	7.73888e-11
ENSMUSG00000026896	Ifih1	850.06	-0.710091	0.19312	-3.67695	0.000236044	0.0011457
ENSMUSG00000084104	Gm13578	751.426	-0.697586	0.157325	-4.43404	9.24829e-06	5.79295e-05
ENSMUSG00000034903	Cobll1	2446.19	-0.854165	0.245054	-3.48562	0.000490996	0.00223411
ENSMUSG00000057182	Scn3a	40.3745	-1.6395	0.243086	-6.74453	1.53519e-11	2.0186e-10
ENSMUSG00000075318	Scn2a1	368.144	-0.521669	0.135834	-3.84047	0.000122797	0.00062944
ENSMUSG00000027035	Cers6	3003.67	0.702831	0.0972844	7.2245	5.02946e-13	7.70386e-12
ENSMUSG00000034738	Nostrin	159.513	-2.41352	0.22654	-10.6538	1.67329e-26	6.88569e-25
ENSMUSG00000005233	Spc25	1217.17	-2.19566	0.182903	-12.0045	3.36452e-33	2.03753e-31
ENSMUSG00000027068	Dhrs9	158.823	-2.31395	0.34646	-6.67884	2.4084e-11	3.10083e-10
ENSMUSG00000075307	Klhl41	11.9711	1.06953	0.374181	2.85832	0.00425889	0.0154455
ENSMUSG00000027086	Fastkd1	438.21	0.431043	0.130733	3.29712	0.000976825	0.00416182
ENSMUSG00000027088	Phospho2	730.008	0.494079	0.117589	4.20175	2.64858e-05	0.00015321
ENSMUSG00000042155	Klhl23	703.669	-1.47162	0.123855	-11.8818	1.47109e-32	8.62003e-31
ENSMUSG00000051730	Mettl5	318.256	0.270626	0.103487	2.61507	0.00892082	0.029686
ENSMUSG00000044308	Ubr3	4598.22	0.35145	0.133489	2.6328	0.00846854	0.0283813
ENSMUSG00000014959	Gorasp2	3685.4	-0.663835	0.146066	-4.54476	5.49991e-06	3.57684e-05
ENSMUSG00000041966	Dcaf17	717.296	0.891247	0.0975438	9.13689	6.42733e-20	1.72037e-18
ENSMUSG00000027012	Dync1i2	5745.92	-0.625871	0.144245	-4.33895	1.43166e-05	8.67901e-05
ENSMUSG00000027018	Hat1	2386.87	-0.944532	0.123199	-7.66671	1.76459e-14	3.03978e-13
ENSMUSG00000041911	Dlx1	458.302	-1.2508	0.282473	-4.42805	9.50907e-06	5.93329e-05
ENSMUSG00000023391	Dlx2	73.6256	-1.08125	0.340132	-3.1789	0.00147834	0.00603694
ENSMUSG00000027111	Itga6	643.909	-2.0323	0.253295	-8.02346	1.02807e-15	1.96671e-14
ENSMUSG00000006494	Pdk1	5121.84	-0.4765	0.140507	-3.39128	0.000695671	0.0030628
ENSMUSG00000049044	Rapgef4	24.4926	-2.24235	0.437272	-5.12804	2.92778e-07	2.32177e-06
ENSMUSG00000004085	Zak	2533.73	-0.425228	0.159778	-2.66137	0.00778235	0.0263452
ENSMUSG00000055612	Cdca7	660.19	-0.604554	0.152051	-3.976	7.00829e-05	0.000374343
ENSMUSG00000081957	Ak3l2-ps	46.2531	-1.67736	0.416799	-4.02438	5.71246e-05	0.000310996
ENSMUSG00000041777	Cir1	1054.3	0.657466	0.117243	5.60771	2.05016e-08	1.90707e-07
ENSMUSG00000008226	Scrn3	1304.55	0.840001	0.08598	9.76973	1.51858e-22	4.8219e-21
ENSMUSG00000041762	Gpr155	739.662	1.51611	0.136635	11.0961	1.31084e-28	6.16014e-27
ENSMUSG00000075284	Wipf1	2420.76	-0.337641	0.127626	-2.64554	0.00815597	0.02744
ENSMUSG00000086382	Chrna1os	17.17	-1.43345	0.413364	-3.46777	0.000524786	0.00237087
ENSMUSG00000086544	Chn1os3	20.899	-1.81337	0.399122	-4.54339	5.53565e-06	3.5981e-05
ENSMUSG00000009207	Lnp	985.374	-0.350701	0.111013	-3.15909	0.00158262	0.00642184
ENSMUSG00000075279	Mrpl23-ps1	622.749	-0.686276	0.122791	-5.58898	2.28407e-08	2.11295e-07
ENSMUSG00000081406	Rps6-ps4	11016.8	0.299017	0.113737	2.62901	0.00856328	0.0286504
ENSMUSG00000059005	Hnrnpa3	11312.8	-0.56502	0.213165	-2.65062	0.00803441	0.0270775
ENSMUSG00000081833	Gm13669	389.342	-1.85162	0.211613	-8.75005	2.13251e-18	5.03088e-17
ENSMUSG00000042410	Agps	4006.85	-0.474083	0.0880077	-5.38684	7.17064e-08	6.20813e-07
ENSMUSG00000075271	Ttc30a1	413.175	-0.460316	0.09358	-4.91896	8.70053e-07	6.44706e-06
ENSMUSG00000042369	Rbm45	1020.55	0.219077	0.0782356	2.80022	0.00510677	0.0181321
ENSMUSG00000002733	Plekha3	1493.54	0.499164	0.0937818	5.32261	1.02287e-07	8.6455e-07
ENSMUSG00000042272	Sestd1	3030.21	-0.290198	0.086316	-3.36204	0.000773682	0.00338029
ENSMUSG00000081611	Gm13651	146.659	0.601852	0.133739	4.5002	6.7888e-06	4.35361e-05
ENSMUSG00000027014	Cwc22	1057.35	-0.420807	0.165139	-2.54821	0.0108279	0.0351412
ENSMUSG00000027007	Ssfa2	948.622	0.208244	0.0838079	2.48478	0.0129633	0.0410733
ENSMUSG00000027006	Dnajc10	12273.7	-0.40266	0.126061	-3.19417	0.00140233	0.00575956
ENSMUSG00000026999	Nup35	804.525	-0.447638	0.133365	-3.3565	0.000789359	0.00344366
ENSMUSG00000086436	Gm13690	377.957	-0.515038	0.137565	-3.74396	0.000181141	0.000898706
ENSMUSG00000064193	Gm4735	33415.5	-1.21887	0.195349	-6.23943	4.39176e-10	4.94931e-09
ENSMUSG00000027087	Itgav	13269.2	-0.477595	0.113101	-4.22273	2.41356e-05	0.000140933
ENSMUSG00000059588	Calcrl	1165.49	-1.73027	0.187851	-9.21085	3.23551e-20	8.82982e-19
ENSMUSG00000027082	Tfpi	32.7593	-1.65747	0.34765	-4.76763	1.86406e-06	1.31137e-05
ENSMUSG00000087362	Gm13710	31.1604	-1.54326	0.33647	-4.58663	4.50457e-06	2.97984e-05
ENSMUSG00000076437	2700094K13Rik	811.876	-2.51508	0.232935	-10.7974	3.54198e-27	1.49687e-25
ENSMUSG00000050043	Tmx2	2151.5	0.695389	0.0916145	7.59039	3.18945e-14	5.36453e-13
ENSMUSG00000034059	Ypel4	246.146	-0.770463	0.212747	-3.62149	0.000292912	0.00139577
ENSMUSG00000097187	Gm19426	88.1688	-1.45305	0.280255	-5.18476	2.16298e-07	1.74771e-06
ENSMUSG00000023224	Serping1	69.2928	-1.89205	0.434613	-4.35342	1.34029e-05	8.16299e-05
ENSMUSG00000027078	Ube2l6	1760.3	-1.99001	0.14826	-13.4224	4.46757e-41	4.05307e-39
ENSMUSG00000027077	Smtnl1	6.63311	-1.9169	0.481179	-3.98376	6.7834e-05	0.000363405
ENSMUSG00000027075	Slc43a1	470.158	-0.363689	0.144401	-2.51861	0.0117818	0.0378141
ENSMUSG00000050896	Rtn4rl2	31.0807	-1.076	0.428348	-2.51199	0.0120054	0.0384214
ENSMUSG00000033955	Tnks1bp1	8961.45	-0.743612	0.108609	-6.84669	7.55786e-12	1.02415e-10
ENSMUSG00000025314	Ptprj	1149.15	0.301844	0.116934	2.58132	0.00984225	0.0322633
ENSMUSG00000040812	Agbl2	17.2785	-2.25695	0.404886	-5.57427	2.48564e-08	2.28591e-07
ENSMUSG00000005510	Ndufs3	2250.45	0.342229	0.101348	3.37677	0.000733433	0.0032176
ENSMUSG00000063235	Ptpmt1	656.658	0.405414	0.0945715	4.28685	1.81226e-05	0.000108133
ENSMUSG00000005506	Celf1	7184.18	0.465228	0.0859215	5.41458	6.14343e-08	5.36825e-07
ENSMUSG00000002105	Slc39a13	2709.55	0.416008	0.0937536	4.43725	9.11166e-06	5.71534e-05
ENSMUSG00000002103	Acp2	2464.9	0.436401	0.0656987	6.64247	3.08468e-11	3.90521e-10
ENSMUSG00000002109	Ddb2	192.621	0.60993	0.15632	3.90179	9.54834e-05	0.000498794
ENSMUSG00000027255	Arfgap2	1461.45	0.327638	0.128434	2.55103	0.0107405	0.0348723
ENSMUSG00000040549	Ckap5	6873.33	-0.659541	0.0903961	-7.29612	2.96191e-13	4.61206e-12
ENSMUSG00000027247	Arhgap1	4790.54	-0.452969	0.11618	-3.89885	9.66496e-05	0.00050399
ENSMUSG00000027244	Atg13	1284.78	0.751485	0.115374	6.51345	7.34442e-11	8.98344e-10
ENSMUSG00000027243	Harbi1	198.204	1.0637	0.163877	6.49083	8.53632e-11	1.03765e-09
ENSMUSG00000040506	Ambra1	1843.26	0.50586	0.0693627	7.29296	3.03215e-13	4.71518e-12
ENSMUSG00000040479	Dgkz	1391.77	-0.223042	0.0878453	-2.53903	0.0111161	0.0359526
ENSMUSG00000095332	Gm9821	15.6897	-1.0132	0.352156	-2.87712	0.00401319	0.0146539
ENSMUSG00000027230	Creb3l1	4034.01	-1.25743	0.283254	-4.43921	9.02912e-06	5.66659e-05
ENSMUSG00000040434	Gyltl1b	8.63356	1.23619	0.389404	3.17458	0.00150054	0.0061191
ENSMUSG00000027222	Pex16	711.007	1.16278	0.223139	5.21101	1.87812e-07	1.53123e-06
ENSMUSG00000044916	1700029I15Rik	69.0616	2.14962	0.228546	9.40564	5.17167e-21	1.48738e-19
ENSMUSG00000068742	Cry2	924.959	0.225542	0.0758817	2.97228	0.00295595	0.0111936
ENSMUSG00000049922	Slc35c1	580.873	0.33608	0.13273	2.53207	0.0113392	0.0366087
ENSMUSG00000027221	Chst1	1282.43	-1.93066	0.204174	-9.45597	3.20034e-21	9.38806e-20
ENSMUSG00000085976	Gm13816	41.2187	-2.49652	0.39057	-6.39198	1.63746e-10	1.9286e-09
ENSMUSG00000027220	Syt13	109.123	-2.44453	0.366329	-6.67304	2.50555e-11	3.22062e-10
ENSMUSG00000075028	Prdm11	345.615	-0.923511	0.100687	-9.17206	4.64052e-20	1.25044e-18
ENSMUSG00000075027	4631405J19Rik	13.3198	-1.17403	0.448398	-2.61827	0.00883762	0.0294341
ENSMUSG00000085852	Gm13807	18.3051	-1.32819	0.37318	-3.5591	0.000372126	0.00173661
ENSMUSG00000027215	Cd82	2730.21	-1.39932	0.112883	-12.3962	2.73899e-35	1.84407e-33
ENSMUSG00000040272	Accs	508.228	0.388163	0.108268	3.58521	0.000336802	0.00158399
ENSMUSG00000087006	Gm13889	153.787	-0.994507	0.330603	-3.00816	0.00262831	0.0100677
ENSMUSG00000027195	Hsd17b12	5234.55	-0.692397	0.168686	-4.10466	4.04912e-05	0.000226045
ENSMUSG00000027194	Ttc17	1358.12	0.678733	0.138257	4.90923	9.1437e-07	6.75203e-06
ENSMUSG00000082820	Gm13803	134.423	0.586088	0.192546	3.04389	0.00233543	0.00906692
ENSMUSG00000027164	Traf6	1061.18	0.339399	0.0737897	4.59955	4.23405e-06	2.81755e-05
ENSMUSG00000048058	Ldlrad3	963.405	0.97227	0.127588	7.6204	2.52889e-14	4.28416e-13
ENSMUSG00000032724	Abtb2	277.851	1.27239	0.191468	6.64545	3.02297e-11	3.83535e-10
ENSMUSG00000027185	Nat10	1101.22	0.445901	0.0847207	5.26319	1.41578e-07	1.17012e-06
ENSMUSG00000032698	Lmo2	29.3045	-1.0135	0.414719	-2.44384	0.0145321	0.0452444
ENSMUSG00000068686	Cd59b	133.342	-0.640203	0.222129	-2.88212	0.00395011	0.0144618
ENSMUSG00000032679	Cd59a	1159.2	-0.52904	0.169284	-3.12515	0.00177712	0.00711483
ENSMUSG00000027176	Cstf3	1021.07	0.294891	0.0787547	3.74443	0.000180804	0.000897223
ENSMUSG00000027175	Tcp11l1	826.407	0.412623	0.144076	2.86393	0.00418415	0.015212
ENSMUSG00000027173	Depdc7	55.8377	0.845548	0.214047	3.9503	7.80546e-05	0.000413633
ENSMUSG00000027171	Prrg4	8.97956	1.88263	0.465823	4.04152	5.31054e-05	0.00029046
ENSMUSG00000005973	Rcn1	8004.21	-0.802817	0.0796834	-10.0751	7.12019e-24	2.48224e-22
ENSMUSG00000027167	Elp4	523.657	-0.241091	0.0954486	-2.52587	0.0115411	0.0371548
ENSMUSG00000016386	Mpped2	38.618	-1.67962	0.328442	-5.1139	3.15575e-07	2.48745e-06
ENSMUSG00000027115	Kif18a	433.972	-2.04884	0.186483	-10.9868	4.42568e-28	2.01531e-26
ENSMUSG00000048482	Bdnf	534.545	0.497668	0.177686	2.80083	0.00509721	0.018103
ENSMUSG00000027160	Ccdc34	1342.78	-1.08612	0.229963	-4.72304	2.32344e-06	1.61177e-05
ENSMUSG00000027133	Nop10	1168.79	0.814769	0.115745	7.03934	1.93157e-12	2.80161e-11
ENSMUSG00000027130	Slc12a6	760.858	0.404619	0.149928	2.69875	0.0069601	0.0238921
ENSMUSG00000027131	Emc4	1455.6	0.500367	0.151524	3.30224	0.00095916	0.00409473
ENSMUSG00000055943	Emc7	2715.85	0.235842	0.0800851	2.9449	0.0032306	0.0120791
ENSMUSG00000003604	Aven	333.68	0.301614	0.0940426	3.20721	0.00134029	0.00552507
ENSMUSG00000074934	Grem1	968.603	-1.7225	0.251295	-6.85452	7.15546e-12	9.73548e-11
ENSMUSG00000023236	Scg5	13.3973	-1.27876	0.424328	-3.01362	0.00258154	0.00990667
ENSMUSG00000041219	Arhgap11a	2089.11	-2.22219	0.22289	-9.96992	2.06402e-23	6.93823e-22
ENSMUSG00000096006	Gm21596	569.622	-0.481161	0.141637	-3.39714	0.000680933	0.00300185
ENSMUSG00000040282	BC052040	300.495	-0.473448	0.118363	-3.99995	6.33545e-05	0.00034194
ENSMUSG00000027210	Meis2	880.94	0.586865	0.240977	2.43536	0.0148769	0.0462079
ENSMUSG00000086328	2700033N17Rik	36.0062	1.45298	0.313761	4.63084	3.6419e-06	2.44357e-05
ENSMUSG00000081787	Gm13991	959.939	0.368644	0.120125	3.06883	0.00214897	0.00841434
ENSMUSG00000085316	D330050G23Rik	50.925	-1.24198	0.308384	-4.02737	5.64035e-05	0.000307283
ENSMUSG00000099470	Gm29340	15.5757	-1.32857	0.40952	-3.2442	0.0011778	0.00492432
ENSMUSG00000027351	Spred1	5697.63	-0.318888	0.103629	-3.07722	0.00208944	0.00821683
ENSMUSG00000087203	Gm13986	49.0217	-2.83916	0.301175	-9.42693	4.22283e-21	1.21897e-19
ENSMUSG00000040152	Thbs1	59412.4	-2.68333	0.172759	-15.5322	2.09994e-54	3.82498e-52
ENSMUSG00000101859	Gm29233	6.7167	-1.63586	0.490804	-3.33302	0.00085908	0.00371746
ENSMUSG00000040133	Gpr176	1881.62	-0.606578	0.186463	-3.25307	0.00114165	0.00478512
ENSMUSG00000005102	Eif2ak4	1829.95	0.187137	0.0589408	3.175	0.00149838	0.00611136
ENSMUSG00000009549	Srp14	4511.52	0.764095	0.0674163	11.334	8.90675e-30	4.51038e-28
ENSMUSG00000040093	Bmf	1006.85	1.56909	0.281366	5.5767	2.45127e-08	2.25607e-07
ENSMUSG00000040084	Bub1b	2084.47	-3.07991	0.233234	-13.2052	8.18491e-40	6.94299e-38
ENSMUSG00000074918	Inafm2	595.76	1.07003	0.111907	9.5618	1.15731e-21	3.46854e-20
ENSMUSG00000045838	A430105I19Rik	1443.91	-0.665653	0.0903285	-7.36924	1.71599e-13	2.71703e-12
ENSMUSG00000040035	Disp2	28.9762	2.79954	0.363254	7.70683	1.28978e-14	2.25827e-13
ENSMUSG00000027331	Knstrn	1277.15	-2.37325	0.244258	-9.71617	2.57288e-22	8.00726e-21
ENSMUSG00000086421	Gm14091	34.0771	-1.57631	0.350112	-4.50231	6.72198e-06	4.31429e-05
ENSMUSG00000040007	Bahd1	944.593	0.485618	0.138628	3.50303	0.000460004	0.00210778
ENSMUSG00000027324	Rpusd2	141.46	0.82403	0.144238	5.71298	1.11016e-08	1.06558e-07
ENSMUSG00000027326	Casc5	1308.45	-2.89828	0.205289	-14.118	2.94081e-45	3.37074e-43
ENSMUSG00000027323	Rad51	789.697	-2.95965	0.163142	-18.1415	1.49767e-73	6.76745e-71
ENSMUSG00000070730	Rmdn3	761.945	0.392326	0.119116	3.29364	0.000988991	0.00420455
ENSMUSG00000046814	Gchfr	160.577	-2.31375	0.267782	-8.64045	5.59903e-18	1.29489e-16
ENSMUSG00000068580	Zfyve19	591.469	0.503702	0.0976015	5.16081	2.45889e-07	1.97055e-06
ENSMUSG00000027315	Spint1	4.21818	-1.46721	0.502165	-2.92177	0.00348049	0.012887
ENSMUSG00000027313	Chac1	751.866	-2.4122	0.387047	-6.23231	4.59593e-10	5.15715e-09
ENSMUSG00000072980	Oip5	191.208	-2.22346	0.222178	-10.0075	1.4123e-23	4.8094e-22
ENSMUSG00000027306	Nusap1	1682.25	-2.80187	0.215957	-12.9742	1.7136e-38	1.37421e-36
ENSMUSG00000027296	Itpka	7.4661	1.19536	0.45338	2.63656	0.00837526	0.0281019
ENSMUSG00000027298	Tyro3	475.916	-1.85362	0.19188	-9.66028	4.44651e-22	1.36041e-20
ENSMUSG00000033943	Mga	3423.25	0.284295	0.0997678	2.84957	0.0043779	0.0158258
ENSMUSG00000033902	Mapkbp1	1908.71	0.313721	0.0847234	3.70288	0.000213163	0.00104413
ENSMUSG00000098488	Pla2g4b	10.8874	1.71873	0.441501	3.89294	9.90378e-05	0.00051587
ENSMUSG00000050211	Pla2g4e	3.74794	-1.62188	0.512722	-3.16327	0.0015601	0.00634436
ENSMUSG00000046971	Pla2g4f	4.07892	1.33177	0.486816	2.73567	0.00622529	0.0215969
ENSMUSG00000027291	Vps39	2178.33	0.627888	0.0625383	10.0401	1.0162e-23	3.496e-22
ENSMUSG00000033808	Tmem87a	2113.97	0.755561	0.109341	6.91015	4.84142e-12	6.72731e-11
ENSMUSG00000062646	Ganc	997.238	1.15945	0.16498	7.02783	2.09773e-12	3.03138e-11
ENSMUSG00000079110	Capn3	21.4394	-1.53768	0.361259	-4.25645	2.07703e-05	0.000122623
ENSMUSG00000027286	Lrrc57	538.177	0.804474	0.0879029	9.15185	5.59678e-20	1.50466e-18
ENSMUSG00000033705	Stard9	2005.71	-0.688172	0.144181	-4.77298	1.81519e-06	1.28083e-05
ENSMUSG00000090100	Ttbk2	1362.69	0.511602	0.140367	3.64473	0.000267668	0.00128644
ENSMUSG00000023572	Ccndbp1	1525.39	0.309156	0.0587246	5.26451	1.40567e-07	1.163e-06
ENSMUSG00000053675	Tgm5	50.6195	-1.52422	0.310161	-4.91427	8.91132e-07	6.59494e-06
ENSMUSG00000050619	Zscan29	852.643	0.883447	0.194006	4.55372	5.27067e-06	3.43536e-05
ENSMUSG00000027254	Map1a	7483.81	-0.337683	0.121184	-2.78654	0.00532741	0.0188125
ENSMUSG00000033486	Catsper2	127.243	0.777748	0.188785	4.11975	3.79277e-05	0.000212897
ENSMUSG00000027248	Pdia3	24465.3	-0.488138	0.0939175	-5.19752	2.01966e-07	1.63754e-06
ENSMUSG00000074884	Serf2	10290.3	-0.651127	0.0876412	-7.42946	1.0904e-13	1.75127e-12
ENSMUSG00000081967	Gm14017	509.646	-0.615531	0.126453	-4.86765	1.12935e-06	8.24108e-06
ENSMUSG00000084407	Gm14018	20.4312	-1.43726	0.397023	-3.6201	0.00029449	0.00140301
ENSMUSG00000027242	Wdr76	329.66	-1.23552	0.164282	-7.52074	5.4467e-14	9.00008e-13
ENSMUSG00000027238	Frmd5	38.1085	-1.66827	0.332854	-5.01201	5.38641e-07	4.10258e-06
ENSMUSG00000027227	Sord	2736.43	1.18098	0.158635	7.44462	9.72214e-14	1.56896e-12
ENSMUSG00000068452	Duox2	5.5722	1.55164	0.457855	3.38892	0.000701675	0.00308692
ENSMUSG00000027199	Gatm	141.08	-1.57078	0.226615	-6.93151	4.1636e-12	5.83376e-11
ENSMUSG00000005803	Sqrdl	5060.77	-0.384454	0.13468	-2.85457	0.00430945	0.0156144
ENSMUSG00000053615	Gm9913	14.3169	-0.974431	0.373233	-2.61078	0.00903353	0.0299888
ENSMUSG00000068394	Cep152	520.194	-0.436407	0.116667	-3.74061	0.000183571	0.000909226
ENSMUSG00000035109	Shc4	382.309	-1.75741	0.154252	-11.3931	4.52594e-30	2.32704e-28
ENSMUSG00000035093	Secisbp2l	4193.1	0.325755	0.127582	2.5533	0.0106709	0.0346844
ENSMUSG00000027207	Galk2	2645.57	-1.51104	0.175645	-8.60281	7.77896e-18	1.77804e-16
ENSMUSG00000027209	Fam227b	17.1133	-1.17256	0.375003	-3.1268	0.00176723	0.00707764
ENSMUSG00000027208	Fgf7	8019.69	-1.03007	0.246301	-4.18216	2.88758e-05	0.000165851
ENSMUSG00000023330	Dtwd1	370.677	-0.443223	0.107415	-4.12625	3.68723e-05	0.000207618
ENSMUSG00000060131	Atp8b4	41.0861	-2.18273	0.330433	-6.60565	3.95765e-11	4.95434e-10
ENSMUSG00000027361	Gabpb1	966.733	-0.495112	0.188788	-2.62258	0.00872674	0.0291019
ENSMUSG00000098024	Gm27003	30.8166	0.772235	0.24092	3.20536	0.00134893	0.00555675
ENSMUSG00000027364	Usp50	284.28	0.885022	0.156653	5.64955	1.60865e-08	1.51133e-07
ENSMUSG00000001999	Blvra	809.939	-1.27432	0.143256	-8.89545	5.81829e-19	1.43304e-17
ENSMUSG00000034906	Ncaph	1190.17	-2.3925	0.16106	-14.8547	6.48506e-50	9.40614e-48
ENSMUSG00000074825	Itpripl1	522.489	-1.75395	0.12494	-14.0383	9.08026e-45	9.97004e-43
ENSMUSG00000003662	Ciao1	1382.6	0.229225	0.0913617	2.50898	0.012108	0.0387129
ENSMUSG00000027367	Stard7	2007.92	0.574509	0.115548	4.97205	6.62472e-07	4.97161e-06
ENSMUSG00000034800	Zfp661	200.482	1.3872	0.172564	8.03877	9.07422e-16	1.74768e-14
ENSMUSG00000027378	Nphp1	977.21	-0.411452	0.0757127	-5.43439	5.4985e-08	4.84252e-07
ENSMUSG00000027379	Bub1	1237.93	-2.47864	0.207488	-11.9459	6.81867e-33	4.0768e-31
ENSMUSG00000027380	Acoxl	3.70747	1.85833	0.471045	3.94513	7.97573e-05	0.000421705
ENSMUSG00000027381	Bcl2l11	1038.14	1.02292	0.13644	7.49721	6.51894e-14	1.07341e-12
ENSMUSG00000074813	Gm14005	395.227	-1.38023	0.143366	-9.62738	6.12707e-22	1.86246e-20
ENSMUSG00000014361	Mertk	743.8	2.57415	0.170163	15.1275	1.0661e-51	1.63727e-49
ENSMUSG00000087785	Gm23172	1.57646	1.70693	0.509874	3.34774	0.000814732	0.00354317
ENSMUSG00000014353	Tmem87b	2150.37	1.33634	0.0653524	20.4482	6.23456e-93	6.36928e-90
ENSMUSG00000027387	Zc3h8	88.5494	0.610066	0.200389	3.04441	0.00233136	0.00905452
ENSMUSG00000042851	Zc3h6	349.931	0.894511	0.183729	4.86865	1.12364e-06	8.20199e-06
ENSMUSG00000090248	Gm14027	20.7605	1.13855	0.342838	3.32096	0.000897098	0.00386206
ENSMUSG00000027395	Polr1b	491.384	0.534634	0.141859	3.76876	0.000164062	0.000821955
ENSMUSG00000037938	Chchd5	640.514	0.475096	0.0893776	5.3156	1.06304e-07	8.96238e-07
ENSMUSG00000027397	Slc20a1	1179.46	-1.18391	0.222883	-5.31182	1.08538e-07	9.13768e-07
ENSMUSG00000087528	9830144P21Rik	52.7211	-1.02597	0.325199	-3.15489	0.00160559	0.00650347
ENSMUSG00000048327	Ckap2l	1892.94	-2.9375	0.237452	-12.3709	3.75429e-35	2.49402e-33
ENSMUSG00000037902	Sirpa	2898.89	-0.705833	0.0799601	-8.82732	1.07211e-18	2.58108e-17
ENSMUSG00000027401	Tgm3	5.39339	1.22231	0.480276	2.54502	0.0109272	0.0354196
ENSMUSG00000027408	Cpxm1	47.2925	-0.917928	0.243041	-3.77685	0.000158826	0.000798105
ENSMUSG00000027300	Ubox5	385.623	0.402828	0.108344	3.71804	0.000200772	0.000987762
ENSMUSG00000037703	Lzts3	1116.55	0.534555	0.092527	5.77729	7.5913e-09	7.4291e-08
ENSMUSG00000074796	Slc4a11	79.637	-0.4722	0.18537	-2.54734	0.0108547	0.0352073
ENSMUSG00000027309	4930402H24Rik	3304.4	-0.255955	0.0937117	-2.7313	0.00630853	0.0218631
ENSMUSG00000085566	A730017L22Rik	116.885	0.454356	0.17127	2.65286	0.00798129	0.0269333
ENSMUSG00000027312	Atrn	3869.82	0.248164	0.0748106	3.31723	0.000909133	0.00390671
ENSMUSG00000027316	Gfra4	180.868	-1.32868	0.191427	-6.94091	3.89573e-12	5.48459e-11
ENSMUSG00000027318	Adam33	20.7646	-3.04374	0.456455	-6.66821	2.58941e-11	3.31752e-10
ENSMUSG00000027322	Siglec1	17.2506	-2.038	0.375499	-5.42745	5.71651e-08	5.02322e-07
ENSMUSG00000074793	Hspa12b	27.806	-1.26614	0.346482	-3.65428	0.000257909	0.00124361
ENSMUSG00000027329	Spef1	226.328	-0.372253	0.148384	-2.50871	0.0121172	0.0387216
ENSMUSG00000068267	Cenpb	7418.2	-0.534589	0.104952	-5.09365	3.5123e-07	2.74637e-06
ENSMUSG00000027330	Cdc25b	1435.69	-1.1232	0.136982	-8.19963	2.41135e-16	4.89287e-15
ENSMUSG00000037523	Mavs	1424.78	0.544214	0.114069	4.77092	1.83387e-06	1.29362e-05
ENSMUSG00000037514	Pank2	1552.14	0.187675	0.0685957	2.73596	0.00621984	0.0215812
ENSMUSG00000048911	Rnf24	1722.01	-0.324462	0.0784393	-4.13647	3.52684e-05	0.000199159
ENSMUSG00000027335	Adra1d	342.793	-1.47582	0.292774	-5.04081	4.63577e-07	3.56436e-06
ENSMUSG00000037482	Erv3	1.83177	1.37538	0.514469	2.6734	0.00750875	0.0255589
ENSMUSG00000079037	Prnp	12314.4	0.431099	0.0807529	5.33849	9.37248e-08	7.97339e-07
ENSMUSG00000027339	Rassf2	15213	1.84181	0.140323	13.1255	2.35201e-39	1.93235e-37
ENSMUSG00000027340	Slc23a2	7808.96	1.50462	0.169152	8.89508	5.83746e-19	1.43626e-17
ENSMUSG00000082990	Gm14052	26.608	1.21579	0.471019	2.58119	0.00984604	0.0322712
ENSMUSG00000027341	Tmem230	966.139	0.79888	0.0817341	9.77413	1.45395e-22	4.62292e-21
ENSMUSG00000058793	Cds2	3402.35	0.378169	0.110692	3.41641	0.000634536	0.00281474
ENSMUSG00000027353	Mcm8	363.479	-0.55899	0.131851	-4.23957	2.2395e-05	0.000131422
ENSMUSG00000034723	Tmx4	1353.17	1.09619	0.0838179	13.0782	4.38581e-39	3.59071e-37
ENSMUSG00000039943	Plcb4	851.79	-1.43403	0.24607	-5.82774	5.61829e-09	5.58194e-08
ENSMUSG00000027274	Mkks	970.975	0.336639	0.129083	2.60793	0.00910903	0.0302096
ENSMUSG00000027276	Jag1	805.025	1.76744	0.185945	9.50516	1.99736e-21	5.94829e-20
ENSMUSG00000085071	Gm14066	16.7178	2.1624	0.471769	4.58359	4.5705e-06	3.0192e-05
ENSMUSG00000074766	Ism1	293.149	1.67209	0.33391	5.0076	5.51129e-07	4.18954e-06
ENSMUSG00000039033	Tasp1	980.01	1.46667	0.102846	14.2608	3.83911e-46	4.55593e-44
ENSMUSG00000045624	Esf1	1739.67	1.34708	0.200238	6.72738	1.72748e-11	2.26005e-10
ENSMUSG00000078197	Gm17374	2.13525	1.81328	0.510973	3.54867	0.00038718	0.00179936
ENSMUSG00000027384	Ndufaf5	567.675	1.10906	0.154288	7.18825	6.56276e-13	9.97446e-12
ENSMUSG00000038844	Kif16b	3897.4	-1.22943	0.122444	-10.0407	1.00949e-23	3.478e-22
ENSMUSG00000008333	Snrpb2	3629.64	-1.14209	0.137857	-8.28466	1.18451e-16	2.45437e-15
ENSMUSG00000027416	Otor	1213.85	-4.63195	0.295764	-15.661	2.79499e-55	5.33934e-53
ENSMUSG00000015932	Dstn	19159.5	-0.461031	0.15325	-3.00835	0.00262668	0.0100635
ENSMUSG00000027422	Rrbp1	20952.4	-0.412723	0.169754	-2.4313	0.0150448	0.0466738
ENSMUSG00000027424	Mgme1	391.111	-0.398665	0.115354	-3.45601	0.000548241	0.00246546
ENSMUSG00000027425	Csrp2bp	968.569	-0.320807	0.0662039	-4.84573	1.26144e-06	9.12565e-06
ENSMUSG00000083674	Zfp133-ps	34.9395	0.643063	0.267577	2.40328	0.0162487	0.049993
ENSMUSG00000037259	Dzank1	179.118	1.12712	0.1488	7.57473	3.59879e-14	6.04006e-13
ENSMUSG00000074754	Gm561	261.51	0.897265	0.17776	5.04761	4.47376e-07	3.44995e-06
ENSMUSG00000087594	BC039771	258.38	1.15182	0.186348	6.18105	6.36751e-10	7.01112e-09
ENSMUSG00000001768	Rin2	6036.57	1.24034	0.101301	12.244	1.80796e-34	1.1607e-32
ENSMUSG00000001767	Crnkl1	1520.2	0.314076	0.109742	2.86195	0.00421042	0.0153004
ENSMUSG00000037110	Ralgapa2	947.828	1.21566	0.13034	9.32687	1.09046e-20	3.08707e-19
ENSMUSG00000042938	Gm14117	225.695	0.368087	0.124343	2.96025	0.00307386	0.0115822
ENSMUSG00000027433	Xrn2	4325.58	-0.343505	0.0998411	-3.44052	0.000580591	0.00259652
ENSMUSG00000074743	Thbd	617.792	-2.35571	0.239786	-9.82422	8.85599e-23	2.84275e-21
ENSMUSG00000027435	Cd93	180.686	-3.76507	0.367229	-10.2526	1.15154e-24	4.26107e-23
ENSMUSG00000036992	Nxt1	598.065	-0.638062	0.169948	-3.75445	0.000173721	0.000865366
ENSMUSG00000027439	Gzf1	2268.4	0.413497	0.0833926	4.95843	7.10635e-07	5.311e-06
ENSMUSG00000027438	Napb	273.147	0.861689	0.197163	4.37043	1.24003e-05	7.60358e-05
ENSMUSG00000027447	Cst3	32542.7	1.20637	0.249238	4.84025	1.29673e-06	9.36652e-06
ENSMUSG00000068134	Zfp120	588.212	0.357378	0.125534	2.84685	0.0044154	0.0159442
ENSMUSG00000074735	Gm21994	82.1822	0.595817	0.214684	2.77532	0.00551475	0.0194069
ENSMUSG00000079008	Gm14124	17.7124	0.931299	0.336272	2.76948	0.00561459	0.0197228
ENSMUSG00000083325	Gm14121	539.4	0.403255	0.112223	3.59335	0.00032645	0.00153843
ENSMUSG00000068129	Cst7	2.83527	1.76298	0.512125	3.44248	0.000576403	0.00258025
ENSMUSG00000033068	Entpd6	445.965	0.923797	0.147471	6.26426	3.74592e-10	4.25601e-09
ENSMUSG00000032046	Abhd12	4864.13	1.34503	0.103948	12.9394	2.69607e-38	2.14019e-36
ENSMUSG00000027454	Gins1	218.937	-1.58901	0.170858	-9.30015	1.40251e-20	3.90922e-19
ENSMUSG00000053916	Nanp	415.646	-0.310838	0.126142	-2.46418	0.0137325	0.0431151
ENSMUSG00000082809	Gm14150	9468.51	-1.22044	0.141003	-8.65545	4.90951e-18	1.14104e-16
ENSMUSG00000032869	Psmf1	1380.91	0.673497	0.0851239	7.91197	2.53353e-15	4.70595e-14
ENSMUSG00000027460	Angpt4	2839.33	-2.12682	0.256263	-8.29937	1.04667e-16	2.17643e-15
ENSMUSG00000087004	Gm14154	9.24164	-1.25717	0.452774	-2.77659	0.00549317	0.0193339
ENSMUSG00000027459	Fam110a	468.105	-0.721089	0.151711	-4.75304	2.00379e-06	1.40254e-05
ENSMUSG00000027463	Slc52a3	29.1756	-1.90804	0.356601	-5.35064	8.76426e-08	7.49668e-07
ENSMUSG00000074698	Csnk2a1	6403.05	0.227274	0.0758267	2.99728	0.00272398	0.0103973
ENSMUSG00000032715	Trib3	1030.98	-1.86858	0.401594	-4.6529	3.27293e-06	2.21689e-05
ENSMUSG00000074678	Defb25	11.0061	-1.17923	0.43403	-2.71693	0.00658899	0.0227545
ENSMUSG00000007659	Bcl2l1	1146.3	0.366481	0.0963533	3.80351	0.00014266	0.000723055
ENSMUSG00000027469	Tpx2	3964.34	-2.74382	0.226622	-12.1075	9.64231e-34	5.96224e-32
ENSMUSG00000027470	Mylk2	24.1473	-1.15645	0.347774	-3.3253	0.000883249	0.00380732
ENSMUSG00000074676	Foxs1	1414.46	-0.709831	0.257776	-2.75367	0.00589314	0.0205752
ENSMUSG00000042662	Dusp15	20.3102	1.16825	0.344441	3.39171	0.000694568	0.00305909
ENSMUSG00000027472	Pdrg1	3130.35	0.442534	0.177558	2.49234	0.0126905	0.0403061
ENSMUSG00000003283	Hck	63.473	-2.11709	0.421889	-5.01813	5.21778e-07	3.98706e-06
ENSMUSG00000068040	Tm9sf4	3149.67	0.321938	0.0811424	3.96756	7.26108e-05	0.000386879
ENSMUSG00000042548	Asxl1	2223.53	-0.471371	0.0644686	-7.31164	2.63892e-13	4.12828e-12
ENSMUSG00000056941	Commd7	1517.04	-0.404713	0.0876949	-4.61501	3.93084e-06	2.62912e-05
ENSMUSG00000027479	Mapre1	8524.27	-0.692108	0.127051	-5.44747	5.10918e-08	4.52167e-07
ENSMUSG00000083097	Gm14494	1646.41	0.372973	0.127536	2.92445	0.00345062	0.0128007
ENSMUSG00000027488	Snta1	1497.85	0.850396	0.191101	4.45	8.58719e-06	5.41237e-05
ENSMUSG00000038523	1700003F12Rik	136.969	-1.45689	0.347329	-4.19454	2.73423e-05	0.000157814
ENSMUSG00000027490	E2f1	1249.13	-0.679512	0.093015	-7.30541	2.76431e-13	4.31581e-12
ENSMUSG00000000876	Pxmp4	1625.7	0.486749	0.140091	3.47451	0.000511791	0.00231885
ENSMUSG00000059842	Zfp341	126.798	0.473946	0.177641	2.668	0.00763042	0.0259055
ENSMUSG00000038467	Chmp4b	5543.9	-0.48483	0.133037	-3.64432	0.000268095	0.00128823
ENSMUSG00000027593	Raly	8415.76	-0.341059	0.0712752	-4.78509	1.70907e-06	1.21287e-05
ENSMUSG00000027597	Ahcy	3100.52	-0.521603	0.159308	-3.27417	0.00105971	0.0044744
ENSMUSG00000038375	Trp53inp2	5037.67	0.477124	0.146767	3.25089	0.00115046	0.00481604
ENSMUSG00000027603	Ggt7	41.6893	-1.42597	0.29484	-4.83643	1.32194e-06	9.5398e-06
ENSMUSG00000027610	Gss	933.758	0.574844	0.112448	5.11207	3.18653e-07	2.51002e-06
ENSMUSG00000038312	Edem2	953.794	0.51813	0.115087	4.50208	6.72918e-06	4.31774e-05
ENSMUSG00000027611	Procr	64.0346	-2.31753	0.279804	-8.28271	1.20403e-16	2.49041e-15
ENSMUSG00000027612	Mmp24	19.3972	1.3182	0.432615	3.04705	0.00231096	0.00898569
ENSMUSG00000005882	Uqcc1	828.822	0.354028	0.112299	3.15253	0.0016186	0.0065471
ENSMUSG00000038241	Cep250	3330.52	-0.690197	0.108048	-6.38789	1.68188e-10	1.97794e-09
ENSMUSG00000038180	Spag4	77.7649	-0.930591	0.22107	-4.20949	2.55946e-05	0.000148566
ENSMUSG00000103285	RP23-220D12.13	43.8372	1.06278	0.315201	3.37177	0.000746881	0.00327293
ENSMUSG00000027618	Nfs1	1195.24	0.648957	0.148984	4.35589	1.3253e-05	8.08427e-05
ENSMUSG00000027620	Rbm39	11541.8	0.327913	0.0758477	4.32331	1.53702e-05	9.26512e-05
ENSMUSG00000038085	Cnbd2	83.8489	1.10609	0.196695	5.62335	1.87292e-08	1.74704e-07
ENSMUSG00000085546	Gm14252	3.83878	1.62784	0.488047	3.33541	0.000851723	0.00369085
ENSMUSG00000027624	Epb4.1l1	6123.83	-0.378043	0.0852602	-4.434	9.25018e-06	5.79295e-05
ENSMUSG00000086638	4930405A21Rik	23.1111	1.1192	0.312384	3.58277	0.000339968	0.00159733
ENSMUSG00000067818	Myl9	21571.5	-1.7745	0.202113	-8.77975	1.63844e-18	3.90068e-17
ENSMUSG00000085741	5430405H02Rik	71.1925	0.775202	0.196754	3.93995	8.14979e-05	0.000429748
ENSMUSG00000027637	1110008F13Rik	901.342	0.820308	0.120297	6.81901	9.16721e-12	1.23157e-10
ENSMUSG00000080880	Gm14278	174.199	0.834475	0.211666	3.94242	8.06639e-05	0.000425828
ENSMUSG00000027634	Ndrg3	5221.78	0.910076	0.129414	7.03228	2.03189e-12	2.94167e-11
ENSMUSG00000082163	Gm14276	71.026	-1.09196	0.209717	-5.20683	1.92091e-07	1.56233e-06
ENSMUSG00000027635	Dsn1	538.962	-1.02101	0.102553	-9.95588	2.37708e-23	7.94514e-22
ENSMUSG00000027639	Samhd1	18346.7	1.36333	0.177848	7.66571	1.77849e-14	3.06149e-13
ENSMUSG00000027641	Rbl1	1451.23	-1.0388	0.119044	-8.72621	2.63355e-18	6.15114e-17
ENSMUSG00000084113	Gm14277	201.952	-0.970144	0.202234	-4.79713	1.60953e-06	1.14743e-05
ENSMUSG00000027646	Src	1797.9	-0.702214	0.159704	-4.39697	1.09775e-05	6.78605e-05
ENSMUSG00000082329	Gm14287	890.247	-0.584346	0.110342	-5.29576	1.18521e-07	9.92826e-07
ENSMUSG00000067787	Blcap	1837.91	-0.250193	0.0888627	-2.81551	0.00487006	0.0173961
ENSMUSG00000062846	Gm14176	1594.08	-0.181568	0.0544476	-3.33473	0.000853828	0.00369746
ENSMUSG00000027650	Tti1	1009.38	0.354015	0.13609	2.60132	0.00928653	0.0307202
ENSMUSG00000037820	Tgm2	3483.33	-0.671941	0.234038	-2.87107	0.00409085	0.0149087
ENSMUSG00000016024	Lbp	538.878	4.6046	0.347344	13.2566	4.13063e-40	3.54224e-38
ENSMUSG00000085385	9430008C03Rik	1069.51	0.499825	0.178771	2.7959	0.00517561	0.0183327
ENSMUSG00000027654	Fam83d	683.58	-2.31468	0.259867	-8.9072	5.23368e-19	1.29448e-17
ENSMUSG00000027655	Dhx35	536.366	-0.435729	0.101126	-4.30877	1.64168e-05	9.853e-05
ENSMUSG00000016933	Plcg1	3434.05	0.676484	0.064314	10.5185	7.10195e-26	2.79991e-24
ENSMUSG00000098889	Gm27206	11.1442	1.35357	0.448806	3.01594	0.00256181	0.00984057
ENSMUSG00000035877	Zhx3	2803.68	2.4816	0.0999281	24.8339	3.86296e-136	1.29668e-132
ENSMUSG00000085303	Gm16751	4.48244	1.67338	0.48932	3.41982	0.000626635	0.00278337
ENSMUSG00000083567	Gm11451	666.81	-0.878351	0.23691	-3.70753	0.000209293	0.00102732
ENSMUSG00000017861	Mybl2	525.407	-2.30197	0.149169	-15.4319	9.981e-54	1.73721e-51
ENSMUSG00000017817	Jph2	327.28	-3.45089	0.223873	-15.4145	1.30758e-53	2.19458e-51
ENSMUSG00000035399	Oser1	1081.72	0.349148	0.078745	4.4339	9.25433e-06	5.794e-05
ENSMUSG00000048486	Fitm2	1157.19	1.24906	0.192002	6.50547	7.74529e-11	9.45408e-10
ENSMUSG00000017679	Ttpal	2254.09	1.38472	0.207632	6.6691	2.57382e-11	3.29935e-10
ENSMUSG00000017707	Serinc3	14228.9	1.18323	0.103765	11.4029	4.04286e-30	2.0924e-28
ENSMUSG00000035268	Pkig	1537.8	-0.750113	0.141952	-5.28426	1.26211e-07	1.05312e-06
ENSMUSG00000017697	Ada	190.405	-0.645588	0.147198	-4.38585	1.15532e-05	7.13067e-05
ENSMUSG00000027656	Wisp2	12659.2	-1.12437	0.177793	-6.32405	2.54795e-10	2.94053e-09
ENSMUSG00000018322	Tomm34	1053.47	0.320736	0.0816166	3.92979	8.50189e-05	0.00044691
ENSMUSG00000018209	Stk4	1713.23	0.309052	0.126511	2.44289	0.0145703	0.0453472
ENSMUSG00000017002	Slpi	64.3553	-2.82225	0.391084	-7.2165	5.3344e-13	8.155e-12
ENSMUSG00000016995	Matn4	223.42	-2.19189	0.353175	-6.20625	5.42633e-10	6.02848e-09
ENSMUSG00000017009	Sdc4	5869.14	0.884986	0.143972	6.14693	7.89987e-10	8.62562e-09
ENSMUSG00000017734	Dbndd2	65.3737	-0.580846	0.231203	-2.51228	0.0119955	0.0384056
ENSMUSG00000001403	Ube2c	1302.83	-2.91716	0.259088	-11.2593	2.08348e-29	1.03719e-27
ENSMUSG00000050373	Snx21	1074.43	0.658876	0.122414	5.38236	7.35138e-08	6.3529e-07
ENSMUSG00000017307	Acot8	397.466	0.235675	0.0928643	2.53784	0.0111538	0.0360545
ENSMUSG00000017764	Zswim1	349.397	0.460178	0.100681	4.57065	4.86206e-06	3.18583e-05
ENSMUSG00000039873	Neurl2	108.752	-0.572836	0.183058	-3.12926	0.00175249	0.00702462
ENSMUSG00000017754	Pltp	4646.19	-1.7353	0.161408	-10.751	5.86244e-27	2.45106e-25
ENSMUSG00000039849	Pcif1	1610.33	-0.58292	0.11414	-5.10704	3.27239e-07	2.57161e-06
ENSMUSG00000039834	Zfp335	853.659	-0.311922	0.103094	-3.02562	0.00248126	0.00958287
ENSMUSG00000017737	Mmp9	240.877	-3.08694	0.334996	-9.21485	3.11711e-20	8.51658e-19
ENSMUSG00000017664	Slc35c2	970.561	0.220463	0.074001	2.97919	0.00289009	0.0109653
ENSMUSG00000018459	Slc13a3	10.7367	-1.77213	0.485122	-3.65295	0.000259249	0.00124878
ENSMUSG00000027661	Slc2a10	555.224	-1.49898	0.189603	-7.90588	2.66055e-15	4.93019e-14
ENSMUSG00000039671	Zmynd8	5397.98	-0.680962	0.14627	-4.65552	3.23157e-06	2.19141e-05
ENSMUSG00000085274	BC046401	27.4407	-0.694426	0.276807	-2.5087	0.0121175	0.0387216
ENSMUSG00000027678	Ncoa3	1636.28	0.366957	0.120095	3.05556	0.00224641	0.00875646
ENSMUSG00000006800	Sulf2	1497.47	1.448	0.208417	6.94763	3.71471e-12	5.23917e-11
ENSMUSG00000074582	Arfgef2	4801.83	0.411109	0.0884038	4.65035	3.31375e-06	2.24002e-05
ENSMUSG00000002718	Cse1l	3594.75	-0.448945	0.129846	-3.45751	0.000545184	0.00245359
ENSMUSG00000039536	Stau1	4722	0.559465	0.0650409	8.60174	7.8514e-18	1.79285e-16
ENSMUSG00000039501	Znfx1	2698.35	0.48677	0.130763	3.72253	0.000197233	0.000971772
ENSMUSG00000074578	1500012F01Rik	1828.64	0.92213	0.235266	3.91952	8.87247e-05	0.000465141
ENSMUSG00000017929	B4galt5	1545.59	-0.305596	0.09436	-3.23862	0.00120112	0.00500992
ENSMUSG00000006418	Rnf114	1844.34	0.644508	0.0921587	6.99346	2.68189e-12	3.83312e-11
ENSMUSG00000056501	Cebpb	526.06	1.36088	0.358772	3.79318	0.000148733	0.000751467
ENSMUSG00000006462	A530013C23Rik	28.6748	0.933536	0.311219	2.99961	0.00270321	0.010328
ENSMUSG00000087624	9230111E07Rik	14.4205	-1.57294	0.364347	-4.31717	1.58046e-05	9.51228e-05
ENSMUSG00000087684	1200007C13Rik	3.75887	1.76233	0.509839	3.45665	0.000546938	0.00246054
ENSMUSG00000027495	Fam210b	2296.8	0.490111	0.187306	2.61663	0.00888024	0.0295635
ENSMUSG00000027496	Aurka	843.547	-2.38298	0.204142	-11.6732	1.74805e-31	9.64178e-30
ENSMUSG00000027502	Rtfdc1	2556.15	0.276199	0.0865466	3.19133	0.00141619	0.00581144
ENSMUSG00000074569	Gcnt7	16.7317	0.900907	0.324622	2.77525	0.00551591	0.0194081
ENSMUSG00000027514	Zbp1	323.087	-1.9872	0.332649	-5.97386	2.31711e-09	2.40694e-08
ENSMUSG00000027522	Stx16	2983.55	0.749703	0.259915	2.88441	0.00392143	0.0143747
ENSMUSG00000016256	Ctsz	4616.67	-0.208999	0.0835722	-2.50083	0.0123904	0.0394549
ENSMUSG00000016257	Slmo2	1788.42	-0.502546	0.134823	-3.72745	0.000193429	0.000954433
ENSMUSG00000078868	Gm14412	79.7977	1.04702	0.193025	5.42426	5.81942e-08	5.1041e-07
ENSMUSG00000060445	Sycp2	13.285	-1.45697	0.393075	-3.70659	0.000210068	0.00103069
ENSMUSG00000049999	Ppp1r3d	129.096	-0.659581	0.203534	-3.24064	0.00119262	0.00497743
ENSMUSG00000039155	Cdh26	165.59	-3.71662	0.320428	-11.5989	4.17304e-31	2.26453e-29
ENSMUSG00000061897	Gm14292	409.401	-0.331318	0.101258	-3.27201	0.00106788	0.00450321
ENSMUSG00000039117	Taf4a	885.049	0.68559	0.0865792	7.91864	2.40117e-15	4.46716e-14
ENSMUSG00000039086	Ss18l1	290.977	0.319482	0.122603	2.60583	0.00916527	0.030349
ENSMUSG00000039069	Mtg2	545.55	0.434717	0.100373	4.33103	1.48415e-05	8.96939e-05
ENSMUSG00000039050	Osbpl2	1906.72	0.415769	0.118799	3.49976	0.000465671	0.00213084
ENSMUSG00000015647	Lama5	1632.09	-1.42336	0.228877	-6.2189	5.0065e-10	5.57525e-09
ENSMUSG00000027575	Arfgap1	2483.18	-0.473744	0.125538	-3.7737	0.000160841	0.000807541
ENSMUSG00000070461	9230112E08Rik	726.33	0.278512	0.110509	2.52028	0.0117262	0.0376563
ENSMUSG00000027580	Helz2	1081.83	-0.399	0.136495	-2.92319	0.00346469	0.0128407
ENSMUSG00000038705	Gmeb2	991.531	-0.519247	0.0961862	-5.39835	6.72558e-08	5.8465e-07
ENSMUSG00000038685	Rtel1	1418.38	-0.488723	0.085101	-5.74286	9.30896e-09	9.01247e-08
ENSMUSG00000027582	Zgpat	1201.09	0.71904	0.166538	4.31757	1.57756e-05	9.49736e-05
ENSMUSG00000000826	Dnajc5	5272.79	0.228356	0.0597806	3.8199	0.000133505	0.000680616
ENSMUSG00000000823	Znf512b	1364.96	-0.29803	0.104536	-2.85097	0.00435858	0.0157632
ENSMUSG00000038605	Samd10	28.0838	-0.715443	0.290465	-2.46309	0.0137744	0.0432235
ENSMUSG00000002458	Rgs19	615.385	-0.9955	0.145135	-6.85915	6.9272e-12	9.45778e-11
ENSMUSG00000010505	Myt1	4.06297	-1.27341	0.500046	-2.54658	0.0108783	0.0352758
ENSMUSG00000027589	Pcmtd2	2245.95	0.48177	0.129513	3.71985	0.00019934	0.00098174
ENSMUSG00000083397	Gm5466	8.32047	1.53464	0.451052	3.40236	0.000668058	0.00294731
ENSMUSG00000068270	Shroom4	607.403	-0.344097	0.105659	-3.25669	0.00112721	0.00473302
ENSMUSG00000004317	Clcn5	809.645	-0.51369	0.115956	-4.43003	9.42182e-06	5.88945e-05
ENSMUSG00000046269	Usp27x	149.569	0.462247	0.152058	3.03994	0.00236628	0.0091765
ENSMUSG00000063018	2010204K13Rik	29.7057	-2.13661	0.366423	-5.831	5.50974e-09	5.47873e-08
ENSMUSG00000031145	Prickle3	56.0289	-0.730716	0.236321	-3.09205	0.00198779	0.00786579
ENSMUSG00000031146	Plp2	6633.63	-1.91208	0.0812135	-23.5439	1.44922e-122	3.78358e-119
ENSMUSG00000031148	Gpkow	1685.72	0.347504	0.0880661	3.94595	7.94857e-05	0.000420805
ENSMUSG00000039382	Wdr45	869.283	0.543006	0.0929043	5.84478	5.0723e-09	5.06088e-08
ENSMUSG00000000134	Tfe3	2238.68	0.353523	0.0864832	4.08776	4.3556e-05	0.000241891
ENSMUSG00000009731	Kcnd1	172.524	-0.683973	0.195397	-3.50044	0.000464496	0.00212588
ENSMUSG00000031155	Pim2	204.638	0.779456	0.151181	5.15579	2.52569e-07	2.02064e-06
ENSMUSG00000031158	Timm17b	927.531	-0.655315	0.147137	-4.45379	8.43684e-06	5.32332e-05
ENSMUSG00000031161	Hdac6	594.928	0.469547	0.139984	3.35429	0.000795677	0.00346994
ENSMUSG00000039231	Suv39h1	638.457	-0.744401	0.136133	-5.46817	4.54709e-08	4.04708e-07
ENSMUSG00000031167	Rbm3	9983.65	-1.18003	0.136512	-8.6442	5.41822e-18	1.2543e-16
ENSMUSG00000031168	Ebp	1575.76	0.690176	0.158481	4.35494	1.33106e-05	8.11516e-05
ENSMUSG00000031169	Porcn	1215.3	1.79079	0.142454	12.5711	3.04617e-36	2.16241e-34
ENSMUSG00000031171	Ftsj1	788.299	0.485283	0.0834057	5.81835	5.94319e-09	5.88399e-08
ENSMUSG00000082458	Gm9430	12.4487	-1.50138	0.446343	-3.36373	0.000768955	0.00336214
ENSMUSG00000079699	Gm6592	11.4887	1.09287	0.380029	2.87575	0.00403063	0.014713
ENSMUSG00000079697	Gm5751	22.1775	0.90815	0.326431	2.78205	0.00540161	0.019043
ENSMUSG00000052364	B630019K06Rik	217.004	0.444093	0.14944	2.97172	0.00296138	0.0112051
ENSMUSG00000090084	Srpx	34.0868	-1.67066	0.45533	-3.66912	0.000243386	0.00117817
ENSMUSG00000068200	Gm5931	1374.01	-0.19612	0.0626595	-3.12993	0.00174848	0.00701094
ENSMUSG00000008035	Mid1ip1	1028.77	-0.844599	0.138506	-6.09793	1.07448e-09	1.15812e-08
ENSMUSG00000040363	Bcor	1775.22	-0.428363	0.110448	-3.87842	0.000105138	0.000545226
ENSMUSG00000064127	Med14	3589.18	-0.508131	0.185024	-2.7463	0.00602711	0.0210086
ENSMUSG00000087424	5730405O15Rik	42.0887	0.773269	0.24837	3.11337	0.00184963	0.00737249
ENSMUSG00000025037	Maoa	4369.87	-0.508069	0.151077	-3.36299	0.000771031	0.00337059
ENSMUSG00000037369	Kdm6a	1283.33	0.413275	0.142733	2.89543	0.00378636	0.0139296
ENSMUSG00000060090	Rp2h	1597.48	-0.508964	0.111037	-4.58374	4.56735e-06	3.01797e-05
ENSMUSG00000037315	Jade3	398.904	0.967735	0.154093	6.28018	3.38175e-10	3.85545e-09
ENSMUSG00000001127	Araf	2950.43	0.436148	0.065381	6.67086	2.5431e-11	3.26531e-10
ENSMUSG00000001131	Timp1	5302.44	-0.90498	0.158725	-5.70156	1.18714e-08	1.13529e-07
ENSMUSG00000001128	Cfp	280.338	0.84047	0.20762	4.04811	5.16325e-05	0.000282733
ENSMUSG00000086877	A230072C01Rik	125.75	1.15469	0.281656	4.09964	4.13793e-05	0.000230619
ENSMUSG00000054737	Zfp182	490.437	0.352465	0.124628	2.82814	0.00468192	0.0167981
ENSMUSG00000031079	Zfp300	110.146	0.556178	0.186175	2.98739	0.0028137	0.0107032
ENSMUSG00000083892	Gm1848	329.309	0.56768	0.180774	3.14028	0.00168785	0.00678985
ENSMUSG00000079297	Gm2223	2319.8	0.204577	0.0779913	2.62307	0.00871405	0.0290637
ENSMUSG00000085107	Gm4764	204.256	-1.08752	0.154234	-7.05109	1.77524e-12	2.58765e-11
ENSMUSG00000031093	Dock11	1395.75	-1.25048	0.0895694	-13.961	2.69631e-44	2.9062e-42
ENSMUSG00000017057	Il13ra1	169.658	-0.899284	0.249696	-3.60152	0.000316365	0.0014945
ENSMUSG00000037636	Slc25a43	86.4845	-1.21095	0.184987	-6.54614	5.90414e-11	7.29005e-10
ENSMUSG00000044149	Nkrf	366.65	0.36364	0.118845	3.05977	0.00221504	0.0086514
ENSMUSG00000050379	2017-09-06	1455.47	-0.890857	0.225908	-3.94345	8.03184e-05	0.000424472
ENSMUSG00000036537	Rnf113a1	204.695	-0.569533	0.16342	-3.4851	0.000491958	0.00223805
ENSMUSG00000051827	Rhox2a	3.35928	-1.78378	0.507755	-3.51308	0.00044294	0.00203675
ENSMUSG00000079638	Rhox2b	4.81795	-1.89512	0.497334	-3.81055	0.000138658	0.000704898
ENSMUSG00000079637	Rhox2c	4.21756	-1.81167	0.501535	-3.61224	0.000303559	0.00143979
ENSMUSG00000095698	Rhox2d	1.8266	-1.27873	0.500443	-2.55519	0.010613	0.0345298
ENSMUSG00000096788	Rhox2e	5.52642	-1.92948	0.494705	-3.90027	9.60874e-05	0.00050128
ENSMUSG00000095741	Rhox2f	4.012	-1.88856	0.505173	-3.73844	0.000185163	0.00091692
ENSMUSG00000079627	Rhox2h	1.46569	-1.50333	0.498402	-3.01629	0.00255885	0.00983244
ENSMUSG00000095180	Rhox5	9.53369	-2.95919	0.474881	-6.23143	4.62184e-10	5.18374e-09
ENSMUSG00000016534	Lamp2	25033.8	0.392598	0.127734	3.07357	0.00211517	0.00830272
ENSMUSG00000087390	Gm7598	12.3592	1.22801	0.371319	3.30716	0.000942477	0.00402936
ENSMUSG00000048970	C1galt1c1	778.014	0.350659	0.134454	2.60803	0.0091064	0.0302051
ENSMUSG00000037475	Thoc2	4780.43	0.527178	0.20636	2.55465	0.0106294	0.03457
ENSMUSG00000037010	Apln	1667.33	-1.62864	0.17736	-9.18266	4.20588e-20	1.13854e-18
ENSMUSG00000031103	Elf4	1679.93	-0.436874	0.105985	-4.12204	3.7554e-05	0.000211152
ENSMUSG00000036932	Aifm1	1713.73	-0.347945	0.0905402	-3.84299	0.000121543	0.000623557
ENSMUSG00000031107	Rbmx2	293.061	-1.06032	0.213662	-4.9626	6.95555e-07	5.20326e-06
ENSMUSG00000036198	Arhgap36	86.9214	-1.11161	0.352401	-3.15439	0.00160836	0.0065113
ENSMUSG00000083754	Gm7803	2840.72	-0.506255	0.14868	-3.40499	0.000661662	0.00292073
ENSMUSG00000085396	Firre	467.705	0.64595	0.214506	3.01133	0.00260102	0.00997651
ENSMUSG00000036109	Mbnl3	775.541	-1.11162	0.242054	-4.59244	4.38097e-06	2.90461e-05
ENSMUSG00000062184	Hs6st2	3280.85	-2.04342	0.134828	-15.1558	6.93982e-52	1.0799e-49
ENSMUSG00000065503	Mir351	75.127	-0.771726	0.283356	-2.72352	0.00645901	0.0223417
ENSMUSG00000087365	C430049B03Rik	1218.44	-0.932753	0.215693	-4.32444	1.52919e-05	9.22503e-05
ENSMUSG00000061082	Plac1	22.1394	-2.68505	0.412468	-6.50972	7.52894e-11	9.20435e-10
ENSMUSG00000036022	Fam122b	847.913	-0.700742	0.161734	-4.3327	1.47294e-05	8.90854e-05
ENSMUSG00000054626	Xlr	114.164	-0.710185	0.246738	-2.87829	0.00399833	0.014611
ENSMUSG00000081937	Gm14599	35.7798	-0.908925	0.302802	-3.00171	0.00268464	0.0102637
ENSMUSG00000080968	Gm1862	443.468	-0.51749	0.1584	-3.26699	0.00108697	0.00457718
ENSMUSG00000035967	Ddx26b	1225.88	1.107	0.169555	6.52887	6.62681e-11	8.13957e-10
ENSMUSG00000023092	Fhl1	4467.06	-1.48213	0.168689	-8.78616	1.54752e-18	3.69159e-17
ENSMUSG00000031133	Arhgef6	2606.84	-0.975007	0.124251	-7.8471	4.25761e-15	7.7732e-14
ENSMUSG00000031134	Rbmx	2098.01	0.369494	0.124147	2.97625	0.00291793	0.0110656
ENSMUSG00000062949	Atp11c	1573.5	0.749549	0.129962	5.76743	8.04893e-09	7.85406e-08
ENSMUSG00000084331	Gm8163	37.4206	-2.28075	0.445949	-5.11437	3.14787e-07	2.4829e-06
ENSMUSG00000081752	Gm14680	1152.55	-1.10659	0.147876	-7.48324	7.25126e-14	1.18816e-12
ENSMUSG00000031337	Mtm1	576.964	1.74535	0.194438	8.97636	2.79879e-19	7.08654e-18
ENSMUSG00000015214	Mtmr1	980.113	0.556529	0.114129	4.8763	1.08097e-06	7.90276e-06
ENSMUSG00000073130	Gm1141	7.03813	1.75963	0.444782	3.95615	7.61667e-05	0.000404267
ENSMUSG00000031343	Gabra3	303.432	-3.14704	0.260706	-12.0712	1.49908e-33	9.14905e-32
ENSMUSG00000031349	Nsdhl	2071.22	-2.14893	0.13446	-15.9819	1.70953e-57	3.65172e-55
ENSMUSG00000031365	Zfp275	2758.72	0.464858	0.100394	4.63035	3.65043e-06	2.44859e-05
ENSMUSG00000031371	Haus7	804.953	-0.570986	0.087019	-6.56162	5.32253e-11	6.5927e-10
ENSMUSG00000031375	Bgn	192091	-0.627429	0.195023	-3.21721	0.00129443	0.00535477
ENSMUSG00000031376	Atp2b3	69.444	-2.50432	0.289422	-8.65281	5.02454e-18	1.16662e-16
ENSMUSG00000002012	Pnck	56.1176	-2.33784	0.356386	-6.55985	5.38622e-11	6.66807e-10
ENSMUSG00000019558	Slc6a8	2939.18	0.362242	0.0762469	4.7509	2.0251e-06	1.4166e-05
ENSMUSG00000002015	Bcap31	6928.2	0.225325	0.0711284	3.16786	0.00153566	0.00625686
ENSMUSG00000031385	Plxnb3	16.107	-1.6886	0.389394	-4.33647	1.44786e-05	8.7659e-05
ENSMUSG00000031389	Arhgap4	43.398	0.649941	0.226111	2.87444	0.0040475	0.0147665
ENSMUSG00000031387	Renbp	7.71006	-1.94643	0.467939	-4.15957	3.18845e-05	0.000181685
ENSMUSG00000031386	Hcfc1	5179.53	-0.410442	0.0957201	-4.28794	1.80341e-05	0.000107632
ENSMUSG00000031328	Flna	99392.8	-0.782205	0.188417	-4.15145	3.3038e-05	0.000187783
ENSMUSG00000019088	Dnase1l1	431.657	-0.397122	0.131667	-3.01611	0.00256038	0.00983671
ENSMUSG00000009995	Taz	1083.84	0.553056	0.104572	5.28874	1.2316e-07	1.02912e-06
ENSMUSG00000019087	Atp6ap1	7429.54	0.238541	0.0810147	2.94442	0.00323563	0.0120909
ENSMUSG00000015291	Gdi1	4914.21	0.233108	0.0899806	2.59065	0.00957942	0.0315249
ENSMUSG00000031398	Plxna3	1950.8	-0.508367	0.163342	-3.11228	0.00185648	0.00739719
ENSMUSG00000015290	Ubl4	1492.92	-0.562559	0.0792059	-7.1025	1.22524e-12	1.81751e-11
ENSMUSG00000031399	Fam3a	1078.01	0.313567	0.0882277	3.55406	0.000379331	0.00176568
ENSMUSG00000031400	G6pdx	5499.68	0.913805	0.160359	5.69848	1.2088e-08	1.15507e-07
ENSMUSG00000080777	Gm15365	450.862	0.399372	0.155498	2.56835	0.0102185	0.0333483
ENSMUSG00000032750	Gab3	94.2527	1.35864	0.20311	6.68919	2.24407e-11	2.90197e-10
ENSMUSG00000031402	Mpp1	2606.73	-0.462216	0.0679844	-6.79885	1.05458e-11	1.41193e-10
ENSMUSG00000031198	Fundc2	3050.97	-0.418589	0.134077	-3.12201	0.00179621	0.00717903
ENSMUSG00000090110	Mtcp1	134.092	0.45952	0.189444	2.42562	0.0152823	0.0473481
ENSMUSG00000031200	Mtcp1	305.895	0.781774	0.208403	3.75126	0.000175947	0.00087497
ENSMUSG00000031201	Brcc3	1000.86	0.535185	0.139513	3.8361	0.000125005	0.000640059
ENSMUSG00000031202	Rab39b	34.3834	0.917785	0.342932	2.67629	0.00744431	0.0253653
ENSMUSG00000087396	4933407K13Rik	401.25	0.697718	0.155058	4.49971	6.80472e-06	4.36263e-05
ENSMUSG00000016382	Pls3	14074.7	-1.0269	0.136992	-7.49607	6.57608e-14	1.08206e-12
ENSMUSG00000025666	Tmem47	2662.87	-0.609681	0.203192	-3.00052	0.00269518	0.0103007
ENSMUSG00000082319	Gm8822	4729.14	-0.614349	0.099125	-6.19773	5.72848e-10	6.33124e-09
ENSMUSG00000025058	5430427O19Rik	9.61572	1.6063	0.442647	3.62885	0.000284691	0.00135963
ENSMUSG00000084289	Gm6977	9982.03	1.2193	0.192076	6.348	2.18126e-10	2.53979e-09
ENSMUSG00000006678	Pola1	1532.52	-1.91997	0.144517	-13.2855	2.81103e-40	2.4373e-38
ENSMUSG00000035246	Pcyt1b	121.99	-2.02954	0.215394	-9.42245	4.4068e-21	1.27051e-19
ENSMUSG00000035232	Pdk3	958.861	-0.667172	0.116852	-5.70956	1.13271e-08	1.08545e-07
ENSMUSG00000043929	Klhl15	336.265	0.324384	0.12112	2.6782	0.00740201	0.0252468
ENSMUSG00000025151	Maged1	21655.7	-0.759324	0.10167	-7.46855	8.10852e-14	1.32218e-12
ENSMUSG00000071723	Gspt2	78.0936	0.807308	0.270261	2.98714	0.00281597	0.0107101
ENSMUSG00000071722	Spin4	237.963	0.464622	0.14986	3.10037	0.0019328	0.00767666
ENSMUSG00000035062	Zc4h2	544.627	-0.620008	0.107695	-5.75705	8.55945e-09	8.32112e-08
ENSMUSG00000057421	Las1l	1672.85	0.517022	0.212965	2.42773	0.0151935	0.0470917
ENSMUSG00000031207	Msn	22071.2	-1.1782	0.160982	-7.31879	2.50216e-13	3.9274e-12
ENSMUSG00000034457	Eda2r	370.952	-0.978223	0.16093	-6.07855	1.21273e-09	1.29879e-08
ENSMUSG00000047694	Yipf6	1079.18	0.581873	0.155887	3.73266	0.000189466	0.000936646
ENSMUSG00000031216	Stard8	649.067	-0.996443	0.188599	-5.2834	1.26808e-07	1.05756e-06
ENSMUSG00000031217	Efnb1	3583.52	-0.561864	0.169872	-3.30756	0.000941111	0.00402572
ENSMUSG00000034403	Pja1	2757.55	-0.321703	0.0834597	-3.85458	0.000115927	0.000596175
ENSMUSG00000031221	Igbp1	1997.57	0.638809	0.106116	6.01989	1.74538e-09	1.83577e-08
ENSMUSG00000015668	Pdzd11	1448.34	0.353159	0.0818552	4.31443	1.60012e-05	9.62327e-05
ENSMUSG00000034311	Kif4	1331.02	-2.38627	0.182969	-13.042	7.05939e-39	5.71981e-37
ENSMUSG00000019359	Gdpd2	939.343	1.82437	0.439172	4.15411	3.26549e-05	0.000185785
ENSMUSG00000086736	Gm14902	4.83697	-2.05807	0.488317	-4.21462	2.50194e-05	0.000145551
ENSMUSG00000046032	Snx12	2536.94	-0.590521	0.0569394	-10.371	3.35882e-25	1.27294e-23
ENSMUSG00000096056	Gm21986	13.7909	1.19543	0.354321	3.37385	0.000741241	0.00325064
ENSMUSG00000031310	Zmym3	2209.76	-0.35409	0.091652	-3.86342	0.000111812	0.000576405
ENSMUSG00000031314	Taf1	4750.54	0.451584	0.141704	3.18681	0.00143853	0.0058928
ENSMUSG00000034160	Ogt	12255.1	0.608999	0.19303	3.15494	0.00160533	0.00650347
ENSMUSG00000079481	Nhsl2	61.19	-1.83397	0.302098	-6.07077	1.27299e-09	1.36085e-08
ENSMUSG00000049191	Rgag4	158.067	-2.4597	0.294182	-8.36114	6.21156e-17	1.31253e-15
ENSMUSG00000051220	Ercc6l	809.641	-2.46922	0.196129	-12.5898	2.40327e-36	1.7112e-34
ENSMUSG00000051159	Cited1	18.8893	1.38289	0.325722	4.2456	2.18008e-05	0.000128256
ENSMUSG00000034055	Phka1	1293.92	0.279122	0.0888516	3.14144	0.00168118	0.00676879
ENSMUSG00000031327	Chic1	468.037	0.753693	0.126259	5.96944	2.38066e-09	2.46642e-08
ENSMUSG00000086370	Ftx	259.151	-0.374695	0.152427	-2.4582	0.0139636	0.0437412
ENSMUSG00000103697	RP23-423B1.6	52.9092	-0.555379	0.225377	-2.46423	0.013731	0.0431151
ENSMUSG00000031226	Pbdc1	1174.19	-0.458794	0.182321	-2.5164	0.011856	0.0380262
ENSMUSG00000082245	Gm6292	101.525	-0.925261	0.26525	-3.48826	0.000486183	0.00221435
ENSMUSG00000033792	Atp7a	1462.09	1.28377	0.13698	9.37197	7.11901e-21	2.03251e-19
ENSMUSG00000033777	Tlr13	0.981984	1.43311	0.456143	3.1418	0.00167911	0.0067641
ENSMUSG00000062070	Pgk1	41613.6	-1.17916	0.24242	-4.8641	1.14978e-06	8.3876e-06
ENSMUSG00000047242	Taf9b	360.19	0.471753	0.172937	2.72789	0.00637411	0.0220806
ENSMUSG00000049929	Lpar4	150.986	-0.762189	0.250987	-3.03677	0.00239129	0.00926433
ENSMUSG00000054293	A630033H20Rik	81.4935	-1.37057	0.2566	-5.3413	9.22844e-08	7.86224e-07
ENSMUSG00000031242	2610002M06Rik	1347.09	-0.533979	0.114615	-4.65888	3.1794e-06	2.15976e-05
ENSMUSG00000031246	Sh3bgrl	20118.3	-0.485331	0.166019	-2.92335	0.00346293	0.0128382
ENSMUSG00000083928	Gm4991	32.3318	-1.70143	0.3353	-5.07436	3.88808e-07	3.0221e-06
ENSMUSG00000083520	Gm6418	26.4226	0.807895	0.281572	2.86923	0.00411473	0.0149921
ENSMUSG00000083668	Gm5648	349.806	-3.29688	0.223165	-14.7733	2.1779e-49	3.06431e-47
ENSMUSG00000067377	Tspan6	1000.14	-0.591758	0.138865	-4.26139	2.03163e-05	0.000120124
ENSMUSG00000031253	Srpx2	1456.93	-1.92025	0.193268	-9.9357	2.91117e-23	9.63434e-22
ENSMUSG00000031256	Cstf2	1183.47	0.290272	0.112012	2.59144	0.0095574	0.0314612
ENSMUSG00000031262	Cenpi	704.834	-2.58048	0.160299	-16.0979	2.63729e-58	5.84607e-56
ENSMUSG00000000223	Drp2	128.644	-2.43122	0.221747	-10.9639	5.69757e-28	2.56959e-26
ENSMUSG00000031266	Gla	524.841	-0.311647	0.107625	-2.89568	0.00378337	0.0139207
ENSMUSG00000049804	Armcx4	572.954	-2.1102	0.216105	-9.76468	1.59611e-22	5.05442e-21
ENSMUSG00000033460	Armcx1	808.891	-0.662417	0.140612	-4.71095	2.4656e-06	1.69945e-05
ENSMUSG00000081972	Gm16397	67.39	-0.696721	0.277702	-2.50888	0.0121115	0.0387188
ENSMUSG00000050394	Armcx6	393.325	-0.79577	0.120166	-6.62228	3.53707e-11	4.45872e-10
ENSMUSG00000049047	Armcx3	3658.49	-0.642071	0.0777182	-8.26153	1.4382e-16	2.95913e-15
ENSMUSG00000033436	Armcx2	4807.39	-0.455054	0.123636	-3.6806	0.000232685	0.0011308
ENSMUSG00000052676	Zmat1	380.319	0.839915	0.2462	3.41152	0.000646017	0.00285919
ENSMUSG00000072964	Bhlhb9	1470.23	-0.565772	0.104445	-5.41695	6.06251e-08	5.30148e-07
ENSMUSG00000048040	Arxes2	633.634	0.787637	0.279235	2.82069	0.00479197	0.0171461
ENSMUSG00000051579	Tceal8	2656.79	-1.11722	0.12725	-8.77974	1.63849e-18	3.90068e-17
ENSMUSG00000042712	Wbp5	4355.5	-0.913788	0.137397	-6.65072	2.91668e-11	3.71656e-10
ENSMUSG00000046432	Ngfrap1	1849.42	-0.679976	0.215454	-3.15602	0.00159938	0.00648292
ENSMUSG00000049536	Tceal1	174.685	-2.07802	0.196585	-10.5706	4.08092e-26	1.64476e-24
ENSMUSG00000031422	Morf4l2	13244.5	-0.934836	0.16101	-5.80609	6.39483e-09	6.30812e-08
ENSMUSG00000087368	BC065397	69.6379	-0.889018	0.258306	-3.44173	0.000578013	0.00258647
ENSMUSG00000044348	Slc25a53	209.46	-0.584781	0.132244	-4.42199	9.77954e-06	6.09037e-05
ENSMUSG00000031428	Zcchc18	18.3361	-1.00601	0.340603	-2.9536	0.00314086	0.0117893
ENSMUSG00000042595	Fam199x	1008.35	0.501738	0.159701	3.14173	0.00167953	0.0067641
ENSMUSG00000042515	Mum1l1	399.437	-0.727923	0.168314	-4.3248	1.52668e-05	9.21461e-05
ENSMUSG00000042473	Tbc1d8b	2198.55	-1.00585	0.143613	-7.00386	2.49008e-12	3.56548e-11
ENSMUSG00000031432	Prps1	1324.76	0.273078	0.0965813	2.82744	0.00469213	0.0168322
ENSMUSG00000031431	Tsc22d3	8058.56	3.39054	0.098928	34.2728	1.99771e-257	2.34701e-253
ENSMUSG00000082223	Gm15079	59.3165	-0.977394	0.283085	-3.45265	0.000555105	0.00249298
ENSMUSG00000031274	Col4a5	5158.35	-0.723575	0.178853	-4.04564	5.21811e-05	0.000285604
ENSMUSG00000082675	Gm6382	502.313	-0.584259	0.155433	-3.75892	0.000170648	0.000851682
ENSMUSG00000031278	Acsl4	2435.86	1.17504	0.118102	9.94937	2.53776e-23	8.44615e-22
ENSMUSG00000042225	Ammecr1	1085.84	-0.423097	0.142542	-2.96822	0.00299526	0.0113185
ENSMUSG00000031283	Chrdl1	44.519	-1.12038	0.394147	-2.84255	0.00447538	0.016126
ENSMUSG00000031284	Pak3	1122.68	-1.57086	0.160594	-9.78159	1.35068e-22	4.30041e-21
ENSMUSG00000067276	Capn6	2038.22	-1.04018	0.247408	-4.20431	2.61881e-05	0.0001516
ENSMUSG00000041718	Alg13	540.577	-0.399703	0.118173	-3.38236	0.000718656	0.00315749
ENSMUSG00000041688	Amot	3036.97	-0.729864	0.0985707	-7.40447	1.31676e-13	2.10476e-12
ENSMUSG00000031290	Lrch2	727.481	-0.624563	0.138007	-4.5256	6.02251e-06	3.89087e-05
ENSMUSG00000025269	Apex2	341.608	-0.438214	0.150027	-2.92089	0.0034903	0.0129173
ENSMUSG00000025271	Pfkfb1	131.109	-1.15173	0.225448	-5.10861	3.2454e-07	2.55297e-06
ENSMUSG00000025268	Maged2	4979.01	-2.22086	0.142263	-15.6109	6.13794e-55	1.16309e-52
ENSMUSG00000025266	Gnl3l	2663.85	0.589472	0.0539455	10.9272	8.54665e-28	3.80342e-26
ENSMUSG00000025265	Fgd1	1177.52	-0.450784	0.108691	-4.1474	3.36279e-05	0.000190582
ENSMUSG00000025264	Tsr2	1067.06	0.356665	0.0720227	4.95212	7.34088e-07	5.48105e-06
ENSMUSG00000025262	Fam120c	517.209	1.88907	0.121422	15.558	1.40476e-54	2.59902e-52
ENSMUSG00000025261	Huwe1	18778.7	0.404133	0.16223	2.49112	0.0127342	0.0404235
ENSMUSG00000041133	Smc1a	6981.63	-0.48808	0.189438	-2.57647	0.00998158	0.0326654
ENSMUSG00000087403	Kantr	106.945	0.840401	0.192743	4.36022	1.2993e-05	7.9394e-05
ENSMUSG00000056679	Gpr173	371.825	-0.363403	0.107703	-3.37412	0.000740532	0.00324814
ENSMUSG00000084885	3010001F23Rik	48.3444	0.700032	0.2424	2.88793	0.00387789	0.0142418
ENSMUSG00000041649	Klf8	286.522	-1.25202	0.156667	-7.9916	1.33199e-15	2.52809e-14
ENSMUSG00000025287	Acot9	2101.03	-1.05335	0.121939	-8.63836	5.70246e-18	1.31751e-16
ENSMUSG00000025289	Prdx4	3590.6	-1.06437	0.227518	-4.67818	2.89432e-06	1.9741e-05
ENSMUSG00000085711	Gm15163	851.572	-0.350172	0.101235	-3.459	0.000542182	0.00244055
ENSMUSG00000057457	Phex	4534.85	-2.47455	0.243406	-10.1663	2.80309e-24	1.01019e-22
ENSMUSG00000071708	Sms	2121.15	-1.09232	0.154262	-7.08089	1.43227e-12	2.10189e-11
ENSMUSG00000031309	Rps6ka3	2918.42	-0.344424	0.130132	-2.64673	0.0081274	0.0273659
ENSMUSG00000067194	Eif1ax	5101.45	-0.281551	0.0736079	-3.82501	0.000130766	0.000667668
ENSMUSG00000041020	Map7d2	28.4532	3.93044	0.418702	9.38719	6.16243e-21	1.76799e-19
ENSMUSG00000031298	Gpr64	809.288	-1.26183	0.20625	-6.11794	9.47949e-10	1.02787e-08
ENSMUSG00000031295	Phka2	1460.92	-0.754772	0.09404	-8.02607	1.00645e-15	1.93208e-14
ENSMUSG00000062168	Ppef1	56.2497	-1.88669	0.44603	-4.22997	2.33722e-05	0.000136747
ENSMUSG00000000037	Scml2	324.616	-1.68012	0.1616	-10.3968	2.56434e-25	9.78153e-24
ENSMUSG00000059493	Nhs	834.213	0.43847	0.162766	2.69387	0.00706271	0.0242054
ENSMUSG00000082625	Gm15204	246.966	-0.531892	0.192604	-2.76158	0.00575225	0.0201432
ENSMUSG00000040855	Reps2	55.6646	-1.06304	0.348237	-3.05265	0.00226834	0.00883021
ENSMUSG00000031353	Rbbp7	8306.16	-0.583012	0.084262	-6.91905	4.54691e-12	6.33682e-11
ENSMUSG00000038344	Txlng	756.48	1.03682	0.208664	4.96885	6.73499e-07	5.04276e-06
ENSMUSG00000031360	Ctps2	2125.99	-0.771033	0.111294	-6.92789	4.27169e-12	5.97807e-11
ENSMUSG00000031367	Ap1s2	2262.29	0.662161	0.203378	3.25582	0.00113066	0.00474666
ENSMUSG00000031373	Car5b	1565.07	-1.08834	0.218824	-4.97356	6.57343e-07	4.93469e-06
ENSMUSG00000040749	Siah1b	270.381	-0.871059	0.145901	-5.97019	2.36972e-09	2.45617e-08
ENSMUSG00000031379	Pir	202.959	-1.3983	0.167662	-8.33995	7.43251e-17	1.56069e-15
ENSMUSG00000031380	Figf	1023.16	-1.32183	0.245016	-5.39487	6.85735e-08	5.95665e-07
ENSMUSG00000061778	Mospd2	1215.69	-0.567377	0.0906571	-6.2585	3.887e-10	4.4037e-09
ENSMUSG00000047757	Fancb	183.979	-2.38924	0.235034	-10.1655	2.82632e-24	1.017e-22
ENSMUSG00000031342	Gpm6b	5355.64	0.488169	0.152072	3.21011	0.00132685	0.0054783
ENSMUSG00000051224	Tceanc	165.745	0.844773	0.158295	5.33669	9.46613e-08	8.04724e-07
ENSMUSG00000000402	Egfl6	3.90385	-1.85279	0.506267	-3.6597	0.000252511	0.00121958
ENSMUSG00000067147	Rpl7a-ps11	1069.8	0.442872	0.17768	2.49253	0.0126837	0.0402959
ENSMUSG00000084806	Gm15232	4.86759	-1.52203	0.506536	-3.00477	0.0026578	0.0101723
ENSMUSG00000087340	Gm15228	16.371	-2.81206	0.471124	-5.96882	2.38971e-09	2.4747e-08
ENSMUSG00000049775	Tmsb4x	43434.8	-0.721786	0.229744	-3.1417	0.00167973	0.0067641
ENSMUSG00000031358	Msl3	1990.87	-0.18933	0.0779717	-2.4282	0.0151742	0.0470379
ENSMUSG00000035299	Mid1	3913.3	0.794339	0.159811	4.97049	6.67832e-07	5.00544e-06
ENSMUSG00000093806	Asmt	217.079	-0.794891	0.235252	-3.37889	0.000727784	0.00319401
ENSMUSG00000096922	Gm17308	26.3174	-1.40518	0.374374	-3.75342	0.000174439	0.000868754
ENSMUSG00000086224	2700069I18Rik	72.6812	-0.546054	0.179549	-3.04126	0.00235589	0.00913924
ENSMUSG00000027499	Pkia	509.38	-1.08423	0.202183	-5.3626	8.20306e-08	7.03714e-07
ENSMUSG00000043542	Zc2hc1a	1846.93	-0.653922	0.173404	-3.77109	0.000162533	0.000814468
ENSMUSG00000040329	Il7	430.045	-2.99107	0.258743	-11.56	6.56914e-31	3.51606e-29
ENSMUSG00000103921	RP24-422L17.1	312.512	-1.10044	0.132993	-8.27444	1.29066e-16	2.66491e-15
ENSMUSG00000027500	Stmn2	929.004	-4.10718	0.277133	-14.8202	1.08413e-49	1.5628e-47
ENSMUSG00000040269	Mrps28	642.413	-1.50722	0.134742	-11.186	4.77527e-29	2.29927e-27
ENSMUSG00000040209	Zfp704	305.566	-0.514347	0.118575	-4.33775	1.4395e-05	8.71978e-05
ENSMUSG00000027533	Fabp5	1772.17	-2.23655	0.252729	-8.84958	8.78499e-19	2.12805e-17
ENSMUSG00000062515	Fabp4	16440.5	-1.48778	0.299424	-4.96882	6.73614e-07	5.04276e-06
ENSMUSG00000027531	Impa1	933.495	-0.404176	0.107702	-3.75274	0.000174915	0.000870573
ENSMUSG00000039795	Zfand1	559.516	0.417134	0.111052	3.7562	0.000172516	0.000859727
ENSMUSG00000027536	Chmp4c	84.5845	-0.665917	0.218874	-3.04246	0.00234651	0.00910435
ENSMUSG00000103735	RP23-187F18.1	1636.06	-0.33987	0.112607	-3.01819	0.00254289	0.00978549
ENSMUSG00000027555	Car13	1088.77	-0.799583	0.130341	-6.13453	8.54096e-10	9.29537e-09
ENSMUSG00000027559	Car3	221.49	-1.25497	0.477656	-2.62735	0.00860529	0.0287663
ENSMUSG00000082896	Gm5844	5824.09	-0.308554	0.122074	-2.5276	0.0114844	0.0370163
ENSMUSG00000069094	Pde7a	827.199	0.402429	0.161499	2.49184	0.0127083	0.0403523
ENSMUSG00000048106	4632415L05Rik	239.988	0.737789	0.181825	4.05768	4.95616e-05	0.000272409
ENSMUSG00000027615	Hps3	720.63	0.621945	0.0907002	6.85715	7.02484e-12	9.57996e-11
ENSMUSG00000057036	Gm7536	7009.8	0.435488	0.115477	3.77122	0.000162452	0.000814233
ENSMUSG00000069083	Gm10259	2583.34	-1.52768	0.155026	-9.8544	6.56061e-23	2.13215e-21
ENSMUSG00000027699	Ect2	1092.05	-3.10647	0.196233	-15.8305	1.91629e-56	3.88165e-54
ENSMUSG00000027698	Nceh1	158.344	0.765574	0.184496	4.14955	3.33132e-05	0.000188981
ENSMUSG00000027695	Pld1	586.769	0.837026	0.101643	8.23498	1.79592e-16	3.66626e-15
ENSMUSG00000027692	Tnik	110.523	-1.10493	0.197771	-5.5869	2.31155e-08	2.13752e-07
ENSMUSG00000050192	Eif5a2	544.966	-1.16738	0.116932	-9.98339	1.80207e-23	6.06636e-22
ENSMUSG00000027684	Mecom	825.068	-1.08957	0.123577	-8.81694	1.17635e-18	2.82049e-17
ENSMUSG00000037652	Phc3	4566.26	0.556191	0.176269	3.15535	0.00160304	0.00649648
ENSMUSG00000027663	Zmat3	1471.76	-0.339447	0.0889806	-3.81484	0.000136269	0.000693955
ENSMUSG00000027667	Zfp639	881.079	0.225389	0.0823202	2.73796	0.00618217	0.0214885
ENSMUSG00000027668	Mfn1	1386.96	0.250113	0.0631414	3.96116	7.45863e-05	0.000396595
ENSMUSG00000027669	Gnb4	3576.85	-0.933741	0.103927	-8.98456	2.59776e-19	6.58462e-18
ENSMUSG00000027671	Actl6a	1004	-0.441426	0.106045	-4.16265	3.14577e-05	0.000179408
ENSMUSG00000056900	Usp13	429.499	-0.405054	0.0972414	-4.16545	3.10735e-05	0.000177389
ENSMUSG00000027680	Fxr1	2875.51	0.318833	0.0817383	3.90065	9.59328e-05	0.000500585
ENSMUSG00000027708	Dcun1d1	867.467	0.333798	0.120672	2.76616	0.005672	0.0198977
ENSMUSG00000027709	Mccc1	721.237	0.516344	0.106157	4.86396	1.15061e-06	8.39099e-06
ENSMUSG00000027712	Anxa5	13070.5	-1.16062	0.106235	-10.925	8.7532e-28	3.88798e-26
ENSMUSG00000027713	1810062G17Rik	18.2432	-0.941058	0.358446	-2.62538	0.00865512	0.0289
ENSMUSG00000027715	Ccna2	2102.07	-3.29025	0.210071	-15.6626	2.72722e-55	5.25258e-53
ENSMUSG00000037325	Bbs7	553.339	-0.555311	0.146837	-3.78182	0.000155685	0.000783326
ENSMUSG00000037270	4932438A13Rik	4110.07	0.49352	0.127674	3.86547	0.000110874	0.000572196
ENSMUSG00000086181	C230034O21Rik	60.3959	1.31757	0.378267	3.48316	0.000495532	0.00225213
ENSMUSG00000046743	Fat4	3073.61	1.12088	0.18283	6.13072	8.74803e-10	9.50312e-09
ENSMUSG00000060798	Intu	221.646	-0.384021	0.142505	-2.69478	0.00704346	0.0241465
ENSMUSG00000025758	Plk4	978.859	-2.25404	0.146753	-15.3594	3.06263e-53	5.0678e-51
ENSMUSG00000025759	Mfsd8	452.623	0.939545	0.101756	9.23335	2.62304e-20	7.19177e-19
ENSMUSG00000037818	3110057O12Rik	344.844	1.05696	0.218108	4.84603	1.25954e-06	9.11472e-06
ENSMUSG00000097583	6430590A07Rik	37.0065	1.12037	0.263826	4.24663	2.17009e-05	0.000127732
ENSMUSG00000025762	Larp1b	282.042	1.65953	0.224835	7.38111	1.56972e-13	2.49383e-12
ENSMUSG00000059834	Sclt1	322.026	0.34656	0.122066	2.83911	0.00452393	0.0162774
ENSMUSG00000025766	D3Ertd751e	304.959	0.961171	0.263938	3.64166	0.000270887	0.00129931
ENSMUSG00000072387	Gm10356	213.181	0.578927	0.111029	5.2142	1.84611e-07	1.50618e-06
ENSMUSG00000103257	RP23-167C2.1	190.883	-0.601937	0.203601	-2.95646	0.00311195	0.0116976
ENSMUSG00000037892	Pcdh18	1227.33	-1.09769	0.129665	-8.46557	2.54898e-17	5.55597e-16
ENSMUSG00000027737	Slc7a11	863.109	-1.91093	0.142844	-13.3778	8.15706e-41	7.28769e-39
ENSMUSG00000023087	Ccrn4l	452.335	0.528016	0.191269	2.76059	0.00576979	0.0201925
ENSMUSG00000037174	Elf2	1676.09	-0.185928	0.0681822	-2.72693	0.00639267	0.0221351
ENSMUSG00000037161	Mgarp	399.523	-2.09606	0.247538	-8.46761	2.5047e-17	5.46961e-16
ENSMUSG00000097885	5031434O11Rik	31.4336	2.33586	0.29493	7.92003	2.37463e-15	4.42128e-14
ENSMUSG00000061143	Maml3	456.721	-0.373572	0.149477	-2.49919	0.0124476	0.0396316
ENSMUSG00000103726	RP24-568B16.1	43.6428	-1.56039	0.262934	-5.93454	2.94662e-09	3.01554e-08
ENSMUSG00000048332	Lhfp	4782.48	-0.370041	0.113017	-3.27421	0.00105956	0.0044744
ENSMUSG00000042997	Nhlrc3	631.429	0.418387	0.0820713	5.09784	3.43542e-07	2.68984e-06
ENSMUSG00000027750	Postn	9863.01	-2.57487	0.34216	-7.52534	5.25851e-14	8.69524e-13
ENSMUSG00000069014	Gm5641	344.157	-0.672193	0.123263	-5.45332	4.94387e-08	4.38198e-07
ENSMUSG00000027751	Supt20	867.372	-0.363479	0.0761141	-4.77545	1.79305e-06	1.26672e-05
ENSMUSG00000027752	Exosc8	738.156	-0.695374	0.0832772	-8.35011	6.81999e-17	1.43464e-15
ENSMUSG00000036632	Alg5	995.311	0.261312	0.0722296	3.6178	0.000297116	0.0014138
ENSMUSG00000036615	Rfxap	294.886	0.440627	0.100696	4.37582	1.20977e-05	7.4381e-05
ENSMUSG00000069011	Gm10254	1582.27	-0.319285	0.0977733	-3.26557	0.00109244	0.00459773
ENSMUSG00000027794	Sohlh2	4.09042	-1.69782	0.504676	-3.36417	0.000767753	0.00335751
ENSMUSG00000027800	Tm4sf1	828.351	-3.5758	0.219672	-16.2779	1.41696e-59	3.36306e-57
ENSMUSG00000027801	Tm4sf4	6.69738	-1.93432	0.480778	-4.02331	5.73865e-05	0.000312204
ENSMUSG00000027803	Wwtr1	6455.13	-0.363779	0.0850409	-4.27769	1.88841e-05	0.000112306
ENSMUSG00000097339	Gm26671	8.33322	-1.43509	0.465702	-3.08155	0.00205926	0.00811307
ENSMUSG00000027805	Pfn2	362.796	0.70655	0.116421	6.06893	1.28769e-09	1.37531e-08
ENSMUSG00000069008	Gm5537	30740.7	-1.20044	0.234101	-5.12789	2.93005e-07	2.32278e-06
ENSMUSG00000036432	Siah2	434.998	-0.587797	0.166286	-3.53485	0.000408007	0.00188868
ENSMUSG00000056476	Med12l	8.06065	-2.26219	0.476599	-4.74653	2.06935e-06	1.44584e-05
ENSMUSG00000050075	Gpr171	1.80526	-1.27594	0.491871	-2.59405	0.00948527	0.0312676
ENSMUSG00000036334	Igsf10	912.86	-3.59571	0.255497	-14.0734	5.53749e-45	6.19592e-43
ENSMUSG00000102550	RP23-241H7.1	955.714	0.863727	0.163048	5.29738	1.17478e-07	9.85143e-07
ENSMUSG00000027822	Slc33a1	939.711	0.700303	0.117748	5.94745	2.72357e-09	2.79824e-08
ENSMUSG00000027828	Ssr3	20057.1	0.240308	0.0945593	2.54135	0.0110425	0.0357391
ENSMUSG00000048916	Gm5540	203.461	-0.853993	0.22104	-3.86352	0.000111767	0.000576296
ENSMUSG00000034640	Tiparp	1567.7	1.31795	0.129151	10.2047	1.88812e-24	6.84648e-23
ENSMUSG00000074579	Lekr1	148.147	0.388784	0.143231	2.71439	0.00663978	0.0229063
ENSMUSG00000104037	RP24-151O6.1	31.2145	0.970433	0.309158	3.13896	0.00169549	0.00681708
ENSMUSG00000027829	Ccnl1	1928.43	0.417037	0.112614	3.70323	0.000212874	0.00104293
ENSMUSG00000027831	Veph1	194.779	-3.59338	0.302869	-11.8645	1.8107e-32	1.05836e-30
ENSMUSG00000027832	Ptx3	3870.19	-2.52675	0.29202	-8.65265	5.03151e-18	1.16708e-16
ENSMUSG00000048416	Mlf1	88.3889	-1.26718	0.246454	-5.14165	2.72334e-07	2.16696e-06
ENSMUSG00000027775	Mfsd1	2296.65	0.527024	0.148142	3.55757	0.000374304	0.00174574
ENSMUSG00000027776	Il12a	19.229	-2.21174	0.435427	-5.07948	3.78465e-07	2.94464e-06
ENSMUSG00000034349	Smc4	5016.06	-1.023	0.162226	-6.30605	2.86247e-10	3.28416e-09
ENSMUSG00000034317	Trim59	1533.37	-1.22219	0.157428	-7.7635	8.26152e-15	1.47508e-13
ENSMUSG00000027782	Kpna4	4151.06	-0.40608	0.161273	-2.51797	0.0118034	0.0378782
ENSMUSG00000027784	Ppm1l	2282.1	1.20086	0.188224	6.37996	1.77138e-10	2.07799e-09
ENSMUSG00000043300	B3galnt1	443.223	-0.742739	0.146532	-5.0688	4.00337e-07	3.10658e-06
ENSMUSG00000102525	RP23-396I19.1	132.417	-1.12224	0.338064	-3.31961	0.000901438	0.00387861
ENSMUSG00000097252	Gm6634	205.42	-0.724166	0.17978	-4.02807	5.62368e-05	0.000306588
ENSMUSG00000027834	Serpini1	8.20593	2.7074	0.424766	6.37386	1.84326e-10	2.15908e-09
ENSMUSG00000102545	RP24-253I2.1	13.079	1.08474	0.386002	2.8102	0.0049511	0.0176507
ENSMUSG00000027804	Ppid	1921.51	0.485371	0.141285	3.43541	0.000591663	0.00264302
ENSMUSG00000027811	4930579G24Rik	310.871	-0.994463	0.200045	-4.9712	6.65398e-07	4.98879e-06
ENSMUSG00000027956	Tmem144	21.0976	-2.0765	0.414213	-5.01312	5.35544e-07	4.08031e-06
ENSMUSG00000027955	Fam198b	684.252	-1.46205	0.264227	-5.5333	3.14254e-08	2.85539e-07
ENSMUSG00000028019	Pdgfc	313.544	-1.35691	0.195184	-6.95194	3.60293e-12	5.08763e-11
ENSMUSG00000102692	Dchs2	374.876	-4.86168	0.328801	-14.7861	1.80091e-49	2.56461e-47
ENSMUSG00000101334	1700028M03Rik	37.3357	-2.15301	0.343602	-6.266	3.70441e-10	4.21106e-09
ENSMUSG00000084596	Gm22342	4.84475	-1.4178	0.49559	-2.86084	0.00422527	0.0153472
ENSMUSG00000102137	RP24-187J17.2	7.84551	-2.06301	0.485408	-4.25006	2.13713e-05	0.000125918
ENSMUSG00000027996	Sfrp2	14482.2	-3.43858	0.22666	-15.1707	5.53138e-52	8.66472e-50
ENSMUSG00000097250	Gm26771	165.363	-2.09427	0.270709	-7.73625	1.0239e-14	1.81301e-13
ENSMUSG00000027995	Tlr2	1096.36	-1.4726	0.172863	-8.5189	1.61069e-17	3.58734e-16
ENSMUSG00000033752	Mnd1	115.336	-1.32395	0.200821	-6.59271	4.31875e-11	5.39487e-10
ENSMUSG00000041842	Fhdc1	886.786	-0.369868	0.150771	-2.45318	0.01416	0.04427
ENSMUSG00000028086	Fbxw7	424.238	0.513208	0.0974903	5.26419	1.40805e-07	1.16414e-06
ENSMUSG00000085527	Gm15535	20.9828	1.14284	0.370863	3.08157	0.00205915	0.00811307
ENSMUSG00000031286	Glt28d2	183.971	-0.435615	0.16019	-2.71937	0.00654065	0.0226008
ENSMUSG00000028082	Sh3d19	3596.52	-0.363354	0.128469	-2.82834	0.00467904	0.0167904
ENSMUSG00000028080	Lrba	3448.5	-0.450318	0.146698	-3.06969	0.00214282	0.00839443
ENSMUSG00000094392	Gm3788	2761.83	-1.47294	0.148128	-9.94371	2.6863e-23	8.91527e-22
ENSMUSG00000074506	Gm10705	712.632	-0.324247	0.103	-3.14803	0.00164372	0.00664188
ENSMUSG00000003382	Etv3	787.077	0.690451	0.125066	5.52069	3.37677e-08	3.05169e-07
ENSMUSG00000028073	Pear1	12.3339	-1.62433	0.388469	-4.18136	2.89768e-05	0.000166349
ENSMUSG00000004897	Hdgf	6724.64	-0.978035	0.15233	-6.4205	1.35827e-10	1.61433e-09
ENSMUSG00000019710	Mrpl24	933.29	0.713112	0.10122	7.04518	1.85226e-12	2.69323e-11
ENSMUSG00000004896	Rrnad1	516.094	0.834019	0.154816	5.38716	7.15787e-08	6.20164e-07
ENSMUSG00000004891	Nes	190.176	-2.4158	0.27633	-8.74242	2.28173e-18	5.37212e-17
ENSMUSG00000028070	Apoa1bp	1631.86	-0.291825	0.102359	-2.851	0.00435819	0.0157632
ENSMUSG00000028068	Iqgap3	1237.5	-3.19192	0.232329	-13.7388	5.94756e-43	6.0237e-41
ENSMUSG00000010538	Tsacc	28.9136	1.16675	0.361039	3.23166	0.00123074	0.00511654
ENSMUSG00000074489	Bglap3	305.221	-2.1595	0.413439	-5.22327	1.75787e-07	1.43819e-06
ENSMUSG00000074486	Bglap2	1461.42	-3.05546	0.348472	-8.76816	1.81603e-18	4.31022e-17
ENSMUSG00000074483	Bglap	1172.63	-2.57591	0.371321	-6.93715	4.0008e-12	5.62242e-11
ENSMUSG00000028066	Pmf1	591.84	-2.1563	0.139552	-15.4516	7.36177e-54	1.29089e-51
ENSMUSG00000050144	Slc25a44	1279.85	0.588594	0.0986641	5.96564	2.43682e-09	2.51905e-08
ENSMUSG00000028064	Sema4a	61.5257	-1.71714	0.289572	-5.92993	3.03061e-09	3.09744e-08
ENSMUSG00000028063	Lmna	19112.6	-1.41365	0.222796	-6.34505	2.22355e-10	2.58391e-09
ENSMUSG00000008604	Ubqln4	1011.47	0.294348	0.0992982	2.96428	0.00303389	0.0114444
ENSMUSG00000041355	Ssr2	3803.04	-0.208239	0.0739307	-2.81668	0.00485228	0.0173379
ENSMUSG00000028059	Arhgef2	3042.53	-0.69878	0.174931	-3.99461	6.48001e-05	0.000348797
ENSMUSG00000028060	2810403A07Rik	1331.32	0.422286	0.131676	3.207	0.00134129	0.00552821
ENSMUSG00000068923	Syt11	248.685	1.42283	0.150208	9.47244	2.73384e-21	8.0903e-20
ENSMUSG00000078684	5830417I10Rik	487.389	0.339603	0.0955057	3.55584	0.000376769	0.00175514
ENSMUSG00000098912	1500004A13Rik	30.8045	0.695972	0.265738	2.61901	0.00881844	0.0293744
ENSMUSG00000054199	Gon4l	1526.41	0.389431	0.0964461	4.03781	5.39535e-05	0.000294824
ENSMUSG00000068922	Msto1	611.398	-0.669723	0.111158	-6.02497	1.6914e-09	1.78219e-08
ENSMUSG00000068921	Dap3	1712.88	0.332643	0.108162	3.07543	0.00210201	0.0082566
ENSMUSG00000059743	Fdps	2914.87	-3.55654	0.194148	-18.3187	5.87031e-75	2.81499e-72
ENSMUSG00000068917	Clk2	1191.98	0.485562	0.145965	3.32656	0.000879256	0.00379289
ENSMUSG00000032657	Fam189b	31.0687	0.818633	0.298116	2.74602	0.00603235	0.0210206
ENSMUSG00000028048	Gba	1062.13	-0.579468	0.109744	-5.28019	1.29051e-07	1.07567e-06
ENSMUSG00000028047	Thbs3	398.839	-1.47919	0.164355	-8.99996	2.25809e-19	5.77978e-18
ENSMUSG00000042766	Trim46	352.657	-1.39556	0.192088	-7.26522	3.72437e-13	5.75733e-12
ENSMUSG00000027953	Slc50a1	1150.69	0.691238	0.0772971	8.94262	3.80047e-19	9.54055e-18
ENSMUSG00000027954	Efna1	111.548	0.736906	0.153936	4.78711	1.69204e-06	1.20187e-05
ENSMUSG00000028040	Efna4	121.651	-0.726415	0.215658	-3.36836	0.000756172	0.00330994
ENSMUSG00000028041	Adam15	2175.14	0.542021	0.188789	2.87104	0.00409122	0.0149087
ENSMUSG00000042672	Dcst1	28.4203	0.772028	0.265268	2.91037	0.00361006	0.0133185
ENSMUSG00000028042	Zbtb7b	1514.79	-0.368978	0.11753	-3.13943	0.00169275	0.00680839
ENSMUSG00000074466	Gm15417	95.5582	-0.915399	0.264213	-3.46462	0.000530982	0.00239472
ENSMUSG00000042642	Flad1	441.01	0.594428	0.148237	4.00998	6.07232e-05	0.00032891
ENSMUSG00000028044	Cks1b	1081.22	-1.87289	0.127442	-14.696	6.83912e-49	9.18279e-47
ENSMUSG00000047824	Pygo2	1770.31	0.63245	0.149536	4.22942	2.34298e-05	0.000137016
ENSMUSG00000027952	Pmvk	617.92	-1.36519	0.125868	-10.8462	2.07832e-27	8.92766e-26
ENSMUSG00000027950	Chrnb2	21.2334	1.94095	0.358404	5.41554	6.11053e-08	5.34149e-07
ENSMUSG00000042579	4632404H12Rik	56.5554	0.933944	0.246379	3.79068	0.000150236	0.00075818
ENSMUSG00000027947	Il6ra	745.098	2.00321	0.251653	7.96019	1.71777e-15	3.23676e-14
ENSMUSG00000060671	Atp8b2	4500.82	-0.818953	0.130983	-6.25237	4.04275e-10	4.56914e-09
ENSMUSG00000027942	4933434E20Rik	1225.3	0.381532	0.0986756	3.86653	0.000110395	0.000569973
ENSMUSG00000027940	Tpm3	6557.23	-0.630528	0.12839	-4.91104	9.05964e-07	6.69627e-06
ENSMUSG00000027939	Nup210l	87.8178	0.520499	0.207281	2.51108	0.0120363	0.0385098
ENSMUSG00000027935	Rab13	1178.67	-0.67955	0.143927	-4.72148	2.34132e-06	1.62188e-05
ENSMUSG00000027937	Jtb	941.058	0.414394	0.128241	3.23136	0.00123201	0.00512092
ENSMUSG00000027938	Creb3l4	21.7726	0.816873	0.320141	2.5516	0.0107228	0.0348244
ENSMUSG00000052310	Slc39a1	6553.36	-0.357254	0.0646035	-5.52995	3.20325e-08	2.90717e-07
ENSMUSG00000042404	Dennd4b	392.404	0.482436	0.126572	3.81155	0.000138098	0.00070251
ENSMUSG00000027932	Slc27a3	112.778	1.37922	0.238385	5.78569	7.22143e-09	7.10561e-08
ENSMUSG00000027933	Ints3	2105.6	0.308362	0.104587	2.94837	0.0031945	0.01196
ENSMUSG00000027931	Npr1	60.7732	-1.83259	0.253151	-7.23911	4.51637e-13	6.92697e-12
ENSMUSG00000001018	Snapin	1533.49	0.673215	0.0842959	7.98632	1.39024e-15	2.6344e-14
ENSMUSG00000044080	S100a1	956.544	-0.585631	0.235745	-2.48417	0.0129853	0.0411317
ENSMUSG00000042312	S100a13	1824.23	-0.933594	0.163028	-5.72659	1.02471e-08	9.88408e-08
ENSMUSG00000042306	S100a14	12.1649	-1.38352	0.419931	-3.29463	0.000985504	0.00419272
ENSMUSG00000074457	S100a16	3958.7	-0.753075	0.135001	-5.5783	2.42878e-08	2.23625e-07
ENSMUSG00000001021	S100a3	15.3729	-1.33387	0.40219	-3.31651	0.000911492	0.0039147
ENSMUSG00000001020	S100a4	40322.6	-2.78901	0.18079	-15.4268	1.08157e-53	1.855e-51
ENSMUSG00000001023	S100a5	2.24702	-1.25677	0.508888	-2.46964	0.0135248	0.0425537
ENSMUSG00000001025	S100a6	26525	-0.914023	0.278152	-3.28605	0.00101601	0.00430848
ENSMUSG00000091421	Gm4202	4124.01	-0.528324	0.116104	-4.55043	5.35374e-06	3.48757e-05
ENSMUSG00000081640	Rplp0-ps1	3632.5	0.423243	0.0960066	4.40847	1.04102e-05	6.46087e-05
ENSMUSG00000028145	Them4	230.762	0.549121	0.148762	3.69127	0.000223135	0.00108844
ENSMUSG00000041912	Tdrkh	120.652	-1.58128	0.187149	-8.44931	2.93031e-17	6.33427e-16
ENSMUSG00000028140	Mrpl9	1131.16	0.397675	0.0937305	4.24275	2.20797e-05	0.000129734
ENSMUSG00000028136	Snx27	1846.08	0.206011	0.0793787	2.5953	0.00945093	0.0311719
ENSMUSG00000005968	Tuft1	294.074	-0.894808	0.15365	-5.82366	5.75715e-09	5.71025e-08
ENSMUSG00000068877	Selenbp2	432.884	-1.165	0.26602	-4.37937	1.19026e-05	7.33284e-05
ENSMUSG00000068874	Selenbp1	806.366	-1.085	0.272806	-3.9772	6.97311e-05	0.000372803
ENSMUSG00000019338	Zfp687	954.71	0.214832	0.0644128	3.33523	0.000852293	0.00369149
ENSMUSG00000085956	4930481B07Rik	10.1913	1.41808	0.393481	3.60393	0.000313441	0.00148217
ENSMUSG00000028126	Pip5k1a	1407.42	-0.211091	0.073625	-2.86712	0.00414229	0.0150784
ENSMUSG00000005628	Tmod4	52.7799	0.886927	0.275987	3.21366	0.00131055	0.00541479
ENSMUSG00000053769	Lysmd1	217.101	0.476317	0.135044	3.52714	0.000420082	0.00193961
ENSMUSG00000038777	Sema6c	56.9347	0.723418	0.254982	2.83713	0.00455212	0.0163699
ENSMUSG00000038766	Gabpb2	2826	-0.527418	0.102921	-5.12452	2.98304e-07	2.36001e-06
ENSMUSG00000053192	Mllt11	339.423	0.472314	0.132601	3.56192	0.000368153	0.00172046
ENSMUSG00000046722	Cdc42se1	1932.09	0.32702	0.0799709	4.08923	4.32803e-05	0.000240529
ENSMUSG00000015714	Cers2	4746.67	0.398551	0.0475143	8.38802	4.94383e-17	1.05032e-15
ENSMUSG00000015697	Setdb1	2130.63	0.315402	0.0739144	4.26713	1.98008e-05	0.00011746
ENSMUSG00000028111	Ctsk	2802.47	-0.619137	0.145298	-4.26115	2.0338e-05	0.000120222
ENSMUSG00000038619	Ensa	3881.74	0.626361	0.0611922	10.236	1.36826e-24	5.0471e-23
ENSMUSG00000038612	Mcl1	4145.8	0.459077	0.149036	3.08031	0.00206782	0.00814272
ENSMUSG00000028108	Ecm1	6847.47	0.536593	0.108325	4.95353	7.28775e-07	5.44311e-06
ENSMUSG00000028107	Tars2	726.642	0.695438	0.0986613	7.04874	1.80545e-12	2.63005e-11
ENSMUSG00000028106	Rprd2	1339.01	0.386408	0.157711	2.4501	0.0142816	0.0445708
ENSMUSG00000038550	Ciart	145.577	-1.39363	0.22524	-6.1873	6.12017e-10	6.75144e-09
ENSMUSG00000038543	BC028528	244.584	-1.33271	0.199066	-6.69481	2.15958e-11	2.80352e-10
ENSMUSG00000015749	Anp32e	4005.88	-0.508322	0.180005	-2.82393	0.00474384	0.0169996
ENSMUSG00000015745	Plekho1	1177.51	-1.53085	0.122741	-12.4723	1.05765e-35	7.30928e-34
ENSMUSG00000038495	Otud7b	2644.33	0.560275	0.0687859	8.14521	3.78628e-16	7.52676e-15
ENSMUSG00000045934	Mtmr11	420.411	-1.27492	0.188772	-6.75374	1.44083e-11	1.90626e-10
ENSMUSG00000038486	Sv2a	107.822	-1.44519	0.226815	-6.37167	1.86979e-10	2.18579e-09
ENSMUSG00000093577	Gm20632	264.756	0.73006	0.146059	4.99839	5.7811e-07	4.37624e-06
ENSMUSG00000093553	Gm20633	86.5607	0.622321	0.235445	2.64317	0.00821331	0.0276171
ENSMUSG00000070392	Gm20634	42.9128	0.893807	0.357058	2.50325	0.0123058	0.0392066
ENSMUSG00000091405	Hist2h4	88.5077	1.48635	0.329786	4.50701	6.57481e-06	4.22792e-05
ENSMUSG00000093656	Gm20628	11.1732	1.21186	0.437105	2.77247	0.00556319	0.0195511
ENSMUSG00000050936	Hist2h2bb	84.557	1.76885	0.352825	5.0134	5.34759e-07	4.07565e-06
ENSMUSG00000015947	Fcgr1	7.7227	1.90302	0.440881	4.31641	1.58588e-05	9.54006e-05
ENSMUSG00000074398	Gm15441	12.0879	-0.928239	0.385342	-2.40887	0.016002	0.0493049
ENSMUSG00000038393	Txnip	5631.6	0.565869	0.213802	2.6467	0.00812813	0.0273659
ENSMUSG00000028104	Polr3gl	581.793	0.779925	0.218881	3.56324	0.000366304	0.00171251
ENSMUSG00000045327	6330549D23Rik	144.049	0.415874	0.160823	2.58591	0.00971227	0.0318862
ENSMUSG00000028102	Pex11b	892.576	0.543699	0.0860136	6.32108	2.59734e-10	2.99458e-09
ENSMUSG00000090210	Itga10	145.356	0.819502	0.199171	4.11456	3.87911e-05	0.000217432
ENSMUSG00000038354	Ankrd35	24.4182	2.73544	0.326703	8.37286	5.62381e-17	1.19262e-15
ENSMUSG00000028098	Rnf115	1061.12	0.341409	0.130743	2.6113	0.00901991	0.0299585
ENSMUSG00000057123	Gja5	90.4172	-3.28022	0.41354	-7.93206	2.1554e-15	4.03548e-14
ENSMUSG00000038256	Bcl9	1372.72	-0.340515	0.139923	-2.43358	0.0149503	0.0463991
ENSMUSG00000028088	Fmo5	20.7936	1.0885	0.367848	2.95911	0.00308532	0.0116105
ENSMUSG00000027878	Notch2	5541.26	1.31634	0.124591	10.5653	4.31714e-26	1.73698e-24
ENSMUSG00000043468	Adam30	1.13684	1.63992	0.446817	3.67023	0.00024233	0.00117354
ENSMUSG00000027875	Hmgcs2	23.3246	1.13149	0.467783	2.41884	0.0155699	0.0481123
ENSMUSG00000053398	Phgdh	3257.78	-1.02073	0.288837	-3.53395	0.000409398	0.00189475
ENSMUSG00000050064	Zfp697	187.666	0.808876	0.146535	5.52002	3.38971e-08	3.0622e-07
ENSMUSG00000062410	Hsd3b3	2.11616	2.04603	0.512073	3.99559	6.45344e-05	0.000347551
ENSMUSG00000033285	Wdr3	1024.47	0.344336	0.0971957	3.54271	0.000396043	0.00183656
ENSMUSG00000044468	Fam46c	56.6394	-0.892404	0.282984	-3.15355	0.00161297	0.00652661
ENSMUSG00000008763	Man1a2	3632.65	0.359515	0.108204	3.32257	0.000891928	0.00384191
ENSMUSG00000033233	Trim45	233.5	0.547145	0.19566	2.7964	0.00516749	0.0183083
ENSMUSG00000033222	Ttf2	473.414	-0.567179	0.157123	-3.60979	0.000306451	0.00145175
ENSMUSG00000027864	Ptgfrn	5925.65	-1.72282	0.134853	-12.7755	2.24711e-37	1.70323e-35
ENSMUSG00000042035	Igsf3	3018.72	1.92268	0.144484	13.3072	2.1008e-40	1.82824e-38
ENSMUSG00000033147	Slc22a15	147.979	-0.660248	0.159155	-4.14847	3.34706e-05	0.000189737
ENSMUSG00000027859	Ngf	86.6933	-1.83696	0.281994	-6.51419	7.30853e-11	8.9442e-10
ENSMUSG00000027858	Tspan2	89.1836	-2.14651	0.323874	-6.62761	3.4116e-11	4.30286e-10
ENSMUSG00000027852	Nras	1731.91	-0.564317	0.0662403	-8.51924	1.60603e-17	3.58035e-16
ENSMUSG00000007379	Dennd2c	62.2175	-0.919694	0.253657	-3.62574	0.000288138	0.00137442
ENSMUSG00000091115	BC027582	41.7772	0.639011	0.262323	2.43597	0.0148519	0.0461485
ENSMUSG00000027848	Olfml3	23899.5	-0.37381	0.132578	-2.81954	0.00480923	0.0171972
ENSMUSG00000008730	Hipk1	4161.26	1.51773	0.0857724	17.6948	4.59746e-70	1.77093e-67
ENSMUSG00000085754	Gm15886	1.75718	1.76499	0.509216	3.46609	0.000528091	0.00238397
ENSMUSG00000027845	Dclre1b	399.298	1.96218	0.114657	17.1134	1.17887e-65	3.8472e-63
ENSMUSG00000032952	Ap4b1	633.841	0.998996	0.118164	8.45434	2.80673e-17	6.08392e-16
ENSMUSG00000044165	Bcl2l15	3.98217	1.18671	0.489673	2.42347	0.015373	0.0475913
ENSMUSG00000044098	Rsbn1	678.154	0.45579	0.0848933	5.36897	7.91884e-08	6.81579e-07
ENSMUSG00000058388	Phtf1	1608.91	0.278981	0.106864	2.61061	0.00903813	0.0299998
ENSMUSG00000032913	Lrig2	912.761	0.738678	0.122948	6.00806	1.87753e-09	1.96947e-08
ENSMUSG00000032902	Slc16a1	2077.56	1.09399	0.123493	8.85876	8.09083e-19	1.97006e-17
ENSMUSG00000002227	Mov10	683.88	-0.868898	0.142901	-6.08042	1.19869e-09	1.28551e-08
ENSMUSG00000070372	Capza1	6578.76	-0.250989	0.0782731	-3.20658	0.00134325	0.00553532
ENSMUSG00000045576	St7l	702.578	0.720926	0.0762692	9.45239	3.31193e-21	9.7033e-20
ENSMUSG00000068798	Rap1a	2506.82	-0.262207	0.0944323	-2.77666	0.00549198	0.0193339
ENSMUSG00000091575	2010016I18Rik	14.3145	-1.22641	0.478085	-2.56526	0.0103099	0.0336321
ENSMUSG00000027901	Dennd2d	43.6485	-1.63606	0.42583	-3.84205	0.000122012	0.000625827
ENSMUSG00000027900	Dram2	865.846	0.460344	0.122653	3.75322	0.00017458	0.000869275
ENSMUSG00000027896	Slc16a4	700.183	0.634759	0.214165	2.96388	0.00303783	0.0114575
ENSMUSG00000048109	Rbm15	564.627	0.46719	0.154418	3.02548	0.00248236	0.00958408
ENSMUSG00000014603	Alx3	6.61355	-1.32203	0.509086	-2.59687	0.00940775	0.0310643
ENSMUSG00000086968	4933431E20Rik	286.63	0.812874	0.184211	4.41272	1.02078e-05	6.33863e-05
ENSMUSG00000004032	Gstm5	574.869	-0.493265	0.136332	-3.61812	0.000296753	0.00141236
ENSMUSG00000004035	Gstm7	16.5641	-1.76336	0.404879	-4.35527	1.32905e-05	8.10506e-05
ENSMUSG00000068762	Gstm6	67.9835	-1.13473	0.245861	-4.61534	3.92446e-06	2.62641e-05
ENSMUSG00000089664	Gm12494	16.0485	-1.3959	0.39634	-3.52197	0.00042836	0.00197395
ENSMUSG00000040562	Gstm2	3782.82	-0.557249	0.105597	-5.27713	1.31224e-07	1.09262e-06
ENSMUSG00000027889	Ampd2	1667.17	-0.306435	0.117838	-2.60047	0.00930955	0.0307833
ENSMUSG00000000001	Gnai3	5677.22	-0.386865	0.105823	-3.65579	0.000256391	0.00123705
ENSMUSG00000048796	Cyb561d1	200.367	0.414962	0.129337	3.20838	0.00133483	0.00550545
ENSMUSG00000068747	Sort1	906.365	1.04025	0.293262	3.54718	0.000389379	0.00180851
ENSMUSG00000068744	Psrc1	720.488	-2.09592	0.157925	-13.2716	3.38234e-40	2.91117e-38
ENSMUSG00000048100	Taf13	723.402	0.359249	0.0967166	3.71445	0.000203647	0.00100065
ENSMUSG00000040389	Wdr47	534.661	0.237703	0.09196	2.58485	0.00974216	0.0319754
ENSMUSG00000027884	Clcc1	966.35	0.287477	0.0886342	3.24341	0.0011811	0.00493725
ENSMUSG00000027883	Gpsm2	2508.85	-2.14976	0.0842449	-25.518	1.24327e-143	5.84262e-140
ENSMUSG00000049565	Aknad1	37.0632	-3.1787	0.37619	-8.44972	2.91997e-17	6.31773e-16
ENSMUSG00000045326	Fndc7	14.0282	-1.49569	0.429492	-3.48246	0.000496829	0.00225759
ENSMUSG00000040322	Slc25a24	2539.25	-1.54353	0.132382	-11.6596	2.05011e-31	1.12026e-29
ENSMUSG00000027981	Rnpc3	673.434	0.879398	0.150642	5.83768	5.29328e-09	5.27018e-08
ENSMUSG00000045092	S1pr1	3476.92	-0.65774	0.220616	-2.98137	0.00286957	0.0108928
ENSMUSG00000052769	Gm9889	5.05228	-1.88124	0.507769	-3.70492	0.000211454	0.00103684
ENSMUSG00000054426	A930005H10Rik	137.149	1.13396	0.182331	6.21925	4.99539e-10	5.56985e-09
ENSMUSG00000027963	Extl2	1253.98	0.283727	0.0775703	3.65767	0.000254516	0.00122851
ENSMUSG00000033502	Cdc14a	384.689	0.765196	0.159087	4.80991	1.50997e-06	1.0817e-05
ENSMUSG00000000340	Dbt	1058.28	0.421433	0.137713	3.06022	0.00221174	0.00864239
ENSMUSG00000034437	Gm9761	2139.95	-0.70292	0.188094	-3.73708	0.000186172	0.000921721
ENSMUSG00000027959	Sass6	270.247	-1.63965	0.156071	-10.5058	8.12162e-26	3.17434e-24
ENSMUSG00000033400	Agl	2390.17	0.263284	0.0946112	2.7828	0.00538917	0.0190048
ENSMUSG00000033386	Frrs1	152.623	-0.808541	0.163471	-4.94609	7.57209e-07	5.64471e-06
ENSMUSG00000033377	Palmd	53.8608	-1.43883	0.51231	-2.80851	0.00497708	0.0177299
ENSMUSG00000028007	Snx7	2241.43	-1.33525	0.207962	-6.42067	1.35675e-10	1.61334e-09
ENSMUSG00000028133	Rwdd3	220.771	0.546444	0.132454	4.12554	3.69869e-05	0.000208163
ENSMUSG00000039887	Alg14	696.737	-0.776384	0.116744	-6.6503	2.92501e-11	3.72515e-10
ENSMUSG00000028128	F3	3804.49	-1.31773	0.268996	-4.89871	9.64667e-07	7.09445e-06
ENSMUSG00000028121	Bcar3	1053.56	-0.682881	0.138857	-4.91786	8.74935e-07	6.47711e-06
ENSMUSG00000039735	Fnbp1l	1437.98	-0.829983	0.143653	-5.77771	7.57255e-09	7.41384e-08
ENSMUSG00000091611	Gm9364	40.5406	-1.38222	0.293589	-4.70799	2.50173e-06	1.72233e-05
ENSMUSG00000050315	Synpo2	231.174	-1.10261	0.270285	-4.07942	4.51476e-05	0.000250138
ENSMUSG00000039234	Sec24d	3384.91	-1.07956	0.11447	-9.43095	4.06398e-21	1.176e-19
ENSMUSG00000028114	Mettl14	731.909	-0.560473	0.191824	-2.9218	0.00348011	0.012887
ENSMUSG00000096544	Gm4617	5695.11	-0.746121	0.170548	-4.37485	1.21514e-05	7.46464e-05
ENSMUSG00000046561	Arsj	922.898	-1.32437	0.0976391	-13.564	6.54853e-42	6.35829e-40
ENSMUSG00000053819	Camk2d	2737.78	0.461912	0.118664	3.8926	9.91752e-05	0.000516472
ENSMUSG00000027968	Larp7	1057.23	-1.01345	0.135607	-7.47345	7.81215e-14	1.2774e-12
ENSMUSG00000051278	Zgrf1	654.125	-1.49617	0.182534	-8.19667	2.47128e-16	5.00017e-15
ENSMUSG00000028024	Enpep	972.766	1.70297	0.245586	6.93429	4.08277e-12	5.73076e-11
ENSMUSG00000041220	Elovl6	2531.13	0.541725	0.140513	3.85533	0.000115572	0.000594614
ENSMUSG00000028010	Gar1	592.251	-0.429685	0.135734	-3.16563	0.00154746	0.00629539
ENSMUSG00000027999	Pla2g12a	445.599	0.564653	0.149908	3.76666	0.000165447	0.000827835
ENSMUSG00000027994	Ccdc109b	960.339	-0.769608	0.242092	-3.179	0.00147786	0.00603605
ENSMUSG00000041084	Ostc	2602.15	-0.586288	0.140988	-4.15844	3.20431e-05	0.000182481
ENSMUSG00000027984	Hadh	3440.69	0.35414	0.112017	3.1615	0.00156959	0.00637632
ENSMUSG00000027983	Cyp2u1	39.0182	0.716294	0.244466	2.93004	0.0033892	0.0125869
ENSMUSG00000050931	Sgms2	970.614	-0.611067	0.1509	-4.04948	5.1331e-05	0.000281345
ENSMUSG00000028030	Tbck	473.094	0.439644	0.115649	3.80154	0.000143799	0.000728043
ENSMUSG00000040998	Npnt	135.182	-2.63478	0.299595	-8.79446	1.43738e-18	3.43931e-17
ENSMUSG00000028018	Gstcd	499.211	-0.62854	0.123667	-5.08253	3.72448e-07	2.9007e-06
ENSMUSG00000028013	Ppa2	332.627	-0.847587	0.127469	-6.64938	2.94324e-11	3.7443e-10
ENSMUSG00000045328	Cenpe	2065.72	-2.13785	0.239953	-8.90948	5.12719e-19	1.27216e-17
ENSMUSG00000028167	Bdh2	9.85448	-1.41978	0.448416	-3.16622	0.00154434	0.00628569
ENSMUSG00000046818	Ddit4l	979.338	-1.70716	0.223372	-7.6427	2.12709e-14	3.62965e-13
ENSMUSG00000037894	H2afz	7253.45	-0.963957	0.293482	-3.28455	0.00102145	0.00433077
ENSMUSG00000074212	Dnajb14	1500.21	0.309558	0.109211	2.8345	0.00458977	0.0164927
ENSMUSG00000028159	Dapp1	228.765	-1.29563	0.163546	-7.92213	2.33477e-15	4.35743e-14
ENSMUSG00000090066	1110002E22Rik	5.69712	-1.42733	0.508165	-2.80879	0.00497283	0.0177174
ENSMUSG00000028158	Mttp	135.084	1.65148	0.168085	9.82525	8.76531e-23	2.81749e-21
ENSMUSG00000004127	Trmt10a	255.167	-0.343	0.139622	-2.45663	0.0140246	0.0439089
ENSMUSG00000055301	Adh7	1260.3	-1.8535	0.287022	-6.45771	1.06298e-10	1.28086e-09
ENSMUSG00000074207	Adh1	545.437	-2.03931	0.263115	-7.75063	9.14389e-15	1.62399e-13
ENSMUSG00000028138	Adh5	2466.75	0.249008	0.0804104	3.09672	0.00195677	0.00776003
ENSMUSG00000005813	Metap1	1307.76	0.356773	0.11038	3.23222	0.00122834	0.00511108
ENSMUSG00000028152	Tspan5	800.971	0.528231	0.133377	3.96043	7.48142e-05	0.000397461
ENSMUSG00000059921	Unc5c	469.248	-1.22529	0.271138	-4.51908	6.21103e-06	4.00495e-05
ENSMUSG00000040264	Gbp5	469.516	-1.41673	0.225537	-6.28158	3.3516e-10	3.82479e-09
ENSMUSG00000028268	Gbp3	630.909	-1.35643	0.280373	-4.83794	1.31192e-06	9.47329e-06
ENSMUSG00000028270	Gbp2	622.929	-2.05178	0.190088	-10.7938	3.68066e-27	1.5499e-25
ENSMUSG00000040151	Hs2st1	2252.46	0.238188	0.0704096	3.38289	0.000717281	0.00315204
ENSMUSG00000037072	2017-09-15	12135.5	-0.606379	0.0956408	-6.34018	2.29502e-10	2.65907e-09
ENSMUSG00000056025	Clca1	99.8972	-0.798068	0.271258	-2.9421	0.00325991	0.01217
ENSMUSG00000036960	Clca5	117.424	-1.70474	0.42651	-3.99696	6.4162e-05	0.000345704
ENSMUSG00000028256	Odf2l	368.472	-0.616363	0.103756	-5.9405	2.84147e-09	2.913e-08
ENSMUSG00000028194	Ddah1	1413.95	-1.19399	0.26081	-4.57801	4.69412e-06	3.08525e-05
ENSMUSG00000036863	Syde2	47.9048	0.951115	0.322311	2.95092	0.00316825	0.0118769
ENSMUSG00000028188	Spata1	270.973	1.0701	0.25167	4.252	2.11869e-05	0.000124925
ENSMUSG00000068523	Gng5	3368	-0.505497	0.122063	-4.14128	3.45375e-05	0.000195454
ENSMUSG00000005034	Prkacb	3753.85	-0.245773	0.0645729	-3.80613	0.00014116	0.000716378
ENSMUSG00000036745	Ttll7	996.262	-0.566623	0.109881	-5.15669	2.51358e-07	2.01232e-06
ENSMUSG00000028037	Ifi44	978.154	-2.20563	0.25349	-8.70104	3.28849e-18	7.66563e-17
ENSMUSG00000054942	Fam73a	46.6296	0.646095	0.253925	2.54443	0.0109456	0.0354743
ENSMUSG00000039058	Ak5	1582.56	-0.467503	0.156812	-2.9813	0.00287029	0.0108938
ENSMUSG00000039037	St6galnac5	5.22409	1.28041	0.477265	2.68281	0.00730054	0.0249296
ENSMUSG00000038975	Rabggtb	1419.66	0.634562	0.107149	5.92226	3.17541e-09	3.23418e-08
ENSMUSG00000062908	Acadm	5220.66	0.533944	0.106316	5.02223	5.1076e-07	3.90669e-06
ENSMUSG00000047583	Tyw3	152.175	0.482987	0.183974	2.62531	0.00865707	0.0289024
ENSMUSG00000040086	Tnni3k	11.1856	-2.49375	0.455471	-5.47509	4.3729e-08	3.90091e-07
ENSMUSG00000063052	Lrrc40	997.369	-0.678377	0.127742	-5.31053	1.09306e-07	9.19575e-07
ENSMUSG00000028175	Depdc1a	504.247	-2.94066	0.248083	-11.8535	2.06276e-32	1.19972e-30
ENSMUSG00000081660	Gm11787	36.2245	-0.747117	0.236671	-3.15677	0.00159527	0.00646948
ENSMUSG00000028233	Tgs1	1135.38	0.288155	0.0925536	3.11339	0.00184953	0.00737249
ENSMUSG00000042228	Lyn	204.351	-0.96639	0.142407	-6.7861	1.15206e-11	1.53719e-10
ENSMUSG00000003282	Plag1	33.9605	1.28677	0.254292	5.06019	4.18849e-07	3.24595e-06
ENSMUSG00000042198	Chchd7	300.467	1.03663	0.17467	5.9348	2.94211e-09	3.01224e-08
ENSMUSG00000066324	Impad1	6567.52	0.446009	0.134949	3.30502	0.000949708	0.0040588
ENSMUSG00000028243	Ubxn2b	602.052	1.03796	0.144247	7.19569	6.2145e-13	9.45739e-12
ENSMUSG00000086070	8430436N08Rik	1.54202	-1.46553	0.489918	-2.99137	0.00277726	0.0105783
ENSMUSG00000041235	Chd7	66.6287	1.03641	0.289462	3.58046	0.000342987	0.00161054
ENSMUSG00000097094	Gm26548	9.81806	-2.04088	0.491401	-4.1532	3.27861e-05	0.000186441
ENSMUSG00000041216	Clvs1	40.1788	-2.8084	0.392168	-7.16122	7.99635e-13	1.2083e-11
ENSMUSG00000086233	Gm11816	84.5411	-4.31233	0.343732	-12.5456	4.20057e-36	2.9463e-34
ENSMUSG00000028207	Asph	6818.94	0.302841	0.0544767	5.5591	2.71174e-08	2.48219e-07
ENSMUSG00000084215	Gm11814	600.534	-0.992632	0.319451	-3.10731	0.001888	0.00751777
ENSMUSG00000083220	Gm12919	106.588	-1.29719	0.279035	-4.64882	3.33836e-06	2.25536e-05
ENSMUSG00000059482	2610301B20Rik	761.4	-0.210589	0.0870527	-2.4191	0.015559	0.048085
ENSMUSG00000086765	Gm11827	7.07363	2.5614	0.423126	6.0535	1.4173e-09	1.50621e-08
ENSMUSG00000028211	Trp53inp1	3622.55	3.26532	0.152631	21.3935	1.53649e-101	2.25643e-98
ENSMUSG00000028212	Ccne2	679.025	-0.787273	0.237628	-3.31305	0.000922857	0.00395845
ENSMUSG00000045205	Dpy19l4	1739.8	0.338297	0.0834732	4.05277	5.06157e-05	0.000277554
ENSMUSG00000040720	1110037F02Rik	3077.33	-0.254093	0.0725882	-3.50047	0.000464434	0.00212588
ENSMUSG00000078773	Rad54b	220.876	-2.63409	0.209159	-12.5938	2.2851e-36	1.632e-34
ENSMUSG00000094595	Fsbp	22.6935	-2.21639	0.419398	-5.2847	1.25912e-07	1.051e-06
ENSMUSG00000086103	Gm11832	15.0455	-0.986401	0.402511	-2.45062	0.0142612	0.0445191
ENSMUSG00000028217	Cdh17	7.68205	-1.49872	0.479385	-3.12633	0.00177001	0.00708759
ENSMUSG00000049225	Pdp1	2202.31	0.568091	0.152339	3.72912	0.000192152	0.000949324
ENSMUSG00000085614	1700123M08Rik	44.3662	0.588892	0.240391	2.44973	0.0142964	0.0446054
ENSMUSG00000073995	Gm10604	8.01372	1.40408	0.448793	3.12857	0.00175661	0.00703753
ENSMUSG00000083246	Gm11839	217.272	0.655653	0.124489	5.26676	1.38854e-07	1.14963e-06
ENSMUSG00000081593	Gm11841	270.41	0.67275	0.115411	5.82917	5.57034e-09	5.53664e-08
ENSMUSG00000046667	Rbm12b1	365.48	0.440649	0.132514	3.3253	0.00088325	0.00380732
ENSMUSG00000060989	Gm11847	873.965	-0.719216	0.183517	-3.91907	8.88926e-05	0.000465918
ENSMUSG00000055963	Triqk	313.541	-1.15556	0.210375	-5.49287	3.95458e-08	3.55066e-07
ENSMUSG00000006586	Runx1t1	165.685	-1.21103	0.279842	-4.32756	1.50774e-05	9.10493e-05
ENSMUSG00000040569	Slc26a7	146.069	-2.15328	0.3962	-5.43484	5.48456e-08	4.83386e-07
ENSMUSG00000028223	Decr1	1533.93	0.538838	0.11883	4.53453	5.77324e-06	3.73805e-05
ENSMUSG00000028224	Nbn	930.738	-0.620287	0.179014	-3.46502	0.000530182	0.00239203
ENSMUSG00000041153	Osgin2	540.251	1.63688	0.113245	14.4543	2.35442e-47	2.89643e-45
ENSMUSG00000084408	Gm11870	24.9457	0.986653	0.390626	2.52583	0.0115426	0.0371548
ENSMUSG00000083725	Gm11865	153.489	-1.05154	0.183426	-5.73279	9.87907e-09	9.54476e-08
ENSMUSG00000028226	Mmp16	618.589	-1.40959	0.197179	-7.14878	8.75506e-13	1.31955e-11
ENSMUSG00000028228	Cpne3	2782.32	0.33568	0.11969	2.80458	0.00503821	0.0179079
ENSMUSG00000040455	Usp45	1164.67	0.33539	0.0978604	3.42723	0.000609782	0.0027157
ENSMUSG00000028248	Pnisr	4507.95	0.70072	0.204437	3.42757	0.000609019	0.00271282
ENSMUSG00000028247	Coq3	381.97	0.345865	0.124561	2.77666	0.00549206	0.0193339
ENSMUSG00000045751	Mms22l	513.544	-1.50501	0.154067	-9.76858	1.53595e-22	4.87046e-21
ENSMUSG00000040520	Manea	1361.36	0.219757	0.079002	2.78166	0.00540817	0.0190633
ENSMUSG00000080958	Gm11902	20.0647	1.94623	0.349873	5.56267	2.65683e-08	2.43382e-07
ENSMUSG00000040270	Bach2	173.504	1.18611	0.167097	7.0983	1.26299e-12	1.86761e-11
ENSMUSG00000045854	Lyrm2	490.799	0.407107	0.110442	3.68617	0.000227653	0.00110818
ENSMUSG00000085037	4933421O10Rik	179.539	0.638888	0.169993	3.75831	0.000171063	0.000853528
ENSMUSG00000023267	Gabrr2	5.36002	1.22597	0.492207	2.49076	0.0127471	0.0404592
ENSMUSG00000040044	Orc3	1521.02	0.251494	0.0860337	2.9232	0.00346453	0.0128407
ENSMUSG00000028292	Rars2	600.99	0.574682	0.0918847	6.25438	3.99101e-10	4.51501e-09
ENSMUSG00000028295	Smim8	279.38	0.603362	0.154328	3.9096	9.24486e-05	0.000483693
ENSMUSG00000028300	3110043O21Rik	567.776	0.610457	0.143659	4.24934	2.14397e-05	0.000126289
ENSMUSG00000084220	Gm12387	22.3909	-2.24687	0.441292	-5.09156	3.55122e-07	2.77246e-06
ENSMUSG00000028405	Aco1	3477.03	-0.380712	0.117039	-3.25285	0.00114253	0.00478794
ENSMUSG00000040296	Ddx58	1575.22	-0.650931	0.125865	-5.17165	2.32039e-07	1.86401e-06
ENSMUSG00000028407	Toporsos	87.6787	0.945093	0.205046	4.60918	4.04264e-06	2.69704e-05
ENSMUSG00000028411	Aptx	807.295	0.257632	0.087362	2.94901	0.00318792	0.0119392
ENSMUSG00000028409	Smu1	2167.72	-0.310817	0.0843621	-3.68432	0.00022931	0.00111578
ENSMUSG00000028413	B4galt1	3986.57	0.723528	0.0707655	10.2243	1.54323e-24	5.64816e-23
ENSMUSG00000028419	Chmp5	2656.62	0.333781	0.0966751	3.4526	0.00055521	0.00249298
ENSMUSG00000028423	Nfx1	2233.15	0.29585	0.0641052	4.61507	3.92964e-06	2.62912e-05
ENSMUSG00000028430	Nol6	1424.79	0.484672	0.137633	3.52149	0.000429124	0.0019767
ENSMUSG00000028436	Dcaf12	1583.9	0.247805	0.0903718	2.74206	0.00610545	0.0212439
ENSMUSG00000028437	Ubap1	1241.42	0.280965	0.0755615	3.71836	0.000200521	0.000986733
ENSMUSG00000028438	Kif24	212.584	-0.88731	0.164076	-5.40792	6.37598e-08	5.55698e-07
ENSMUSG00000028443	Nudt2	627.08	-0.775629	0.119862	-6.47102	9.73409e-11	1.17597e-09
ENSMUSG00000028439	Fam219a	233.831	0.751734	0.106046	7.08876	1.35323e-12	1.99478e-11
ENSMUSG00000028445	Enho	12.6081	-1.12083	0.41836	-2.67911	0.00738174	0.0251886
ENSMUSG00000028444	Cntfr	1.52266	1.43307	0.491855	2.91359	0.00357297	0.0131879
ENSMUSG00000036073	Galt	392.882	-0.41128	0.11648	-3.53091	0.000414136	0.00191479
ENSMUSG00000036052	Dnajb5	251.644	-0.92962	0.14508	-6.40763	1.47802e-10	1.75134e-09
ENSMUSG00000028455	Stoml2	1113.18	-0.182824	0.0708108	-2.58187	0.00982669	0.0322168
ENSMUSG00000036002	Fam214b	1165.44	0.379217	0.115257	3.2902	0.00100117	0.00424937
ENSMUSG00000096974	Gm26881	20.6678	1.05433	0.341765	3.08497	0.00203575	0.0080353
ENSMUSG00000028457	Atp8b5	33.1641	0.894615	0.31238	2.86387	0.004185	0.0152127
ENSMUSG00000035969	Rusc2	1547.08	-0.652326	0.146382	-4.45633	8.33754e-06	5.26632e-05
ENSMUSG00000028461	Ccdc107	549.362	0.858903	0.137265	6.25728	3.91738e-10	4.43599e-09
ENSMUSG00000051517	Arhgef39	175.194	-1.8505	0.294202	-6.28991	3.17656e-10	3.6321e-09
ENSMUSG00000087142	Gm12454	42.9227	1.90941	0.282236	6.7653	1.33036e-11	1.76508e-10
ENSMUSG00000028463	Car9	82.479	1.70362	0.201643	8.4487	2.94576e-17	6.3618e-16
ENSMUSG00000028464	Tpm2	15636	-1.29093	0.188898	-6.834	8.25798e-12	1.11516e-10
ENSMUSG00000028465	Tln1	20879.7	-0.430872	0.175037	-2.46161	0.0138316	0.0433682
ENSMUSG00000028467	Gba2	342.203	0.805026	0.113435	7.0968	1.27675e-12	1.8856e-11
ENSMUSG00000028468	Rgp1	1622.54	0.670263	0.0839334	7.98565	1.39785e-15	2.64667e-14
ENSMUSG00000043633	Fam221b	548.567	-0.777346	0.264765	-2.93598	0.00332493	0.0123872
ENSMUSG00000078716	Tmem8b	172.959	1.05784	0.141288	7.48715	7.03826e-14	1.15568e-12
ENSMUSG00000071001	Hrct1	127.417	-1.06502	0.27061	-3.93563	8.29781e-05	0.000437063
ENSMUSG00000028476	Reck	807.424	0.286826	0.085748	3.34499	0.000822852	0.00357385
ENSMUSG00000028480	Glipr2	2872.9	-0.661108	0.0942968	-7.01092	2.36757e-12	3.40458e-11
ENSMUSG00000035683	Melk	636.704	-3.48992	0.19785	-17.6392	1.23197e-69	4.52308e-67
ENSMUSG00000035649	Zcchc7	2161.62	0.827063	0.207606	3.9838	6.78219e-05	0.000363405
ENSMUSG00000070997	1700055D18Rik	18.6958	0.971953	0.348472	2.78919	0.005284	0.0186788
ENSMUSG00000028318	Polr1e	275.657	0.274786	0.11335	2.42424	0.0153406	0.0475098
ENSMUSG00000048232	Fbxo10	773.059	0.260605	0.087673	2.97246	0.0029542	0.0111923
ENSMUSG00000045973	Slc25a51	2074.36	0.632788	0.0922964	6.85604	7.07945e-12	9.64323e-11
ENSMUSG00000035561	Aldh1b1	13.4592	-1.25587	0.419288	-2.99525	0.00274217	0.0104548
ENSMUSG00000035539	E230008N13Rik	10.9874	-1.34869	0.45014	-2.99617	0.00273395	0.0104319
ENSMUSG00000035517	Tdrd7	1415.5	-0.572015	0.107134	-5.33924	9.33356e-08	7.94316e-07
ENSMUSG00000028328	Tmod1	15.2598	-1.00674	0.417542	-2.4111	0.0159044	0.0490233
ENSMUSG00000028334	Nans	1593.72	-0.919417	0.103365	-8.89489	5.84789e-19	1.43732e-17
ENSMUSG00000039774	Galnt12	8.40593	-1.15992	0.471143	-2.46192	0.0138195	0.0433359
ENSMUSG00000028339	Col15a1	2501.1	-1.5925	0.260391	-6.11578	9.60854e-10	1.04138e-08
ENSMUSG00000081152	Gm12430	220.37	0.515332	0.195249	2.63936	0.00830617	0.0278894
ENSMUSG00000039740	Alg2	1108.06	0.699795	0.0725411	9.64687	5.0678e-22	1.54647e-20
ENSMUSG00000053317	Sec61b	2360.3	-0.754412	0.307713	-2.45168	0.0142193	0.0444237
ENSMUSG00000028341	Nr4a3	49.9286	-1.28466	0.465307	-2.76088	0.00576464	0.0201783
ENSMUSG00000061455	Stx17	1290.77	0.413701	0.0467784	8.84383	9.24896e-19	2.23583e-17
ENSMUSG00000028344	Invs	924.223	0.532783	0.0860918	6.18854	6.07239e-10	6.70187e-09
ENSMUSG00000081953	Gm12435	5398.02	-0.509832	0.180891	-2.81845	0.00482563	0.0172479
ENSMUSG00000039693	Msantd3	616.668	-0.636363	0.128546	-4.95045	7.40408e-07	5.52648e-06
ENSMUSG00000028347	Tmeff1	941.341	-1.18749	0.126958	-9.35341	8.48705e-21	2.40846e-19
ENSMUSG00000028348	Murc	410.385	-3.71812	0.195585	-19.0103	1.40193e-80	8.66871e-78
ENSMUSG00000080850	Gm12439	17.5039	-2.02202	0.419447	-4.82067	1.43074e-06	1.02839e-05
ENSMUSG00000028312	Smc2	2552.45	-2.1493	0.185269	-11.601	4.07486e-31	2.21636e-29
ENSMUSG00000015247	Nipsnap3b	801.161	-0.462379	0.101396	-4.56014	5.11203e-06	3.33938e-05
ENSMUSG00000015243	Abca1	1821.06	0.94301	0.159019	5.93018	3.02612e-09	3.0942e-08
ENSMUSG00000054752	Fsd1l	308.444	-0.974694	0.152962	-6.37214	1.86406e-10	2.18018e-09
ENSMUSG00000028414	Fktn	1068.08	0.5553	0.117849	4.71195	2.45355e-06	1.69263e-05
ENSMUSG00000028420	Tmem38b	341.446	0.472452	0.097853	4.82818	1.37785e-06	9.91591e-06
ENSMUSG00000003032	Klf4	1574.39	-1.6031	0.253413	-6.32604	2.51539e-10	2.90581e-09
ENSMUSG00000038827	Fam206a	1073.19	0.553176	0.126074	4.38773	1.14541e-05	7.07138e-05
ENSMUSG00000038816	Ctnnal1	1254.77	-0.879107	0.18794	-4.6776	2.90249e-06	1.9791e-05
ENSMUSG00000055296	Tmem245	3190.35	0.497154	0.10954	4.53858	5.66339e-06	3.673e-05
ENSMUSG00000028434	Epb4.1l4b	214.693	-1.95696	0.241979	-8.08734	6.09833e-16	1.19014e-14
ENSMUSG00000081540	Gm12538	94.6163	0.767769	0.216912	3.53954	0.000400819	0.0018576
ENSMUSG00000028367	Txn1	7055.09	-0.694964	0.227634	-3.05299	0.00226577	0.00882168
ENSMUSG00000028369	Svep1	5189.38	-1.3945	0.160176	-8.70605	3.14659e-18	7.34215e-17
ENSMUSG00000038668	Lpar1	2551.4	-0.910235	0.128451	-7.08624	1.37809e-12	2.02888e-11
ENSMUSG00000028378	Ptgr1	1350.67	-1.15391	0.226761	-5.08867	3.60575e-07	2.81289e-06
ENSMUSG00000028381	Ugcg	1658.6	-0.582631	0.175098	-3.32746	0.000876411	0.0037827
ENSMUSG00000038578	Susd1	25.9473	-2.48125	0.355726	-6.97516	3.05525e-12	4.33771e-11
ENSMUSG00000045071	E130308A19Rik	174.941	0.73129	0.15513	4.71404	2.4285e-06	1.67732e-05
ENSMUSG00000066152	Slc31a2	472.13	0.599446	0.129892	4.61495	3.93187e-06	2.62912e-05
ENSMUSG00000066151	Fkbp15	2059.28	0.368167	0.0693818	5.30639	1.1182e-07	9.40383e-07
ENSMUSG00000066150	Slc31a1	2106.5	0.21471	0.0793153	2.70704	0.00678864	0.0233547
ENSMUSG00000066148	Prpf4	683.873	0.283605	0.0867927	3.26762	0.00108456	0.00456783
ENSMUSG00000028391	Wdr31	49.3322	-1.16773	0.264293	-4.41833	9.94664e-06	6.18788e-05
ENSMUSG00000028392	Bspry	16.9328	1.11711	0.310839	3.59386	0.000325819	0.00153576
ENSMUSG00000038422	Hdhd3	242.094	-1.00471	0.25972	-3.86845	0.000109531	0.000565841
ENSMUSG00000028393	Alad	900.181	-0.837491	0.188169	-4.45075	8.55711e-06	5.39486e-05
ENSMUSG00000028394	Pole3	1456.1	-0.505136	0.161313	-3.13141	0.00173971	0.00698292
ENSMUSG00000028358	Zfp618	153.267	-0.999607	0.239525	-4.17329	3.00227e-05	0.000171975
ENSMUSG00000045672	Col27a1	2247.38	0.504027	0.159776	3.15459	0.00160726	0.00650797
ENSMUSG00000039196	Orm1	82.412	2.94714	0.348122	8.46584	2.54318e-17	5.54847e-16
ENSMUSG00000028359	Orm3	35.7363	2.50148	0.323657	7.72879	1.08573e-14	1.91671e-13
ENSMUSG00000061540	Orm2	28.8714	3.55585	0.310258	11.4609	2.07277e-30	1.08472e-28
ENSMUSG00000039158	Akna	295.138	-0.965758	0.159988	-6.03643	1.57561e-09	1.66466e-08
ENSMUSG00000039137	Whrn	674.474	1.49385	0.142883	10.455	1.38953e-25	5.36122e-24
ENSMUSG00000039105	Atp6v1g1	3446.09	0.470019	0.0973582	4.82773	1.38101e-06	9.93557e-06
ENSMUSG00000058935	1700018C11Rik	0.851733	1.03981	0.411248	2.52842	0.0114576	0.03694
ENSMUSG00000028370	Pappa	1317.41	-0.935285	0.17316	-5.40128	6.61664e-08	5.76033e-07
ENSMUSG00000028373	Astn2	8.76629	-2.22862	0.455802	-4.88945	1.01117e-06	7.41555e-06
ENSMUSG00000046341	Gm11223	1022.6	-1.76683	0.152571	-11.5803	5.184e-31	2.79377e-29
ENSMUSG00000039298	Cdk5rap2	1575.29	-1.21215	0.111131	-10.9074	1.0631e-27	4.69542e-26
ENSMUSG00000080902	Gm11226	1179.26	-0.737729	0.191163	-3.85916	0.000113776	0.000585755
ENSMUSG00000039270	Megf9	781.707	1.56173	0.102704	15.2061	3.21942e-52	5.11126e-50
ENSMUSG00000008305	Tle1	866.427	2.23371	0.127323	17.5436	6.65348e-69	2.40518e-66
ENSMUSG00000084910	C630043F03Rik	36.3706	1.59638	0.297224	5.37097	7.8316e-08	6.74557e-07
ENSMUSG00000028397	Kdm4c	964.484	0.258223	0.0739781	3.49053	0.000482057	0.0021994
ENSMUSG00000048706	Lurap1l	1627.48	-1.52287	0.22251	-6.84405	7.69844e-12	1.04199e-10
ENSMUSG00000028402	Mpdz	3594.55	-0.366712	0.110843	-3.30839	0.00093835	0.0040161
ENSMUSG00000028403	Zdhhc21	1180.54	0.398212	0.124354	3.20224	0.00136362	0.00561139
ENSMUSG00000052407	Ccdc171	60.8521	0.527495	0.203953	2.58636	0.00969964	0.0318669
ENSMUSG00000086413	Gm12415	4.09006	-1.37087	0.513317	-2.6706	0.00757152	0.025735
ENSMUSG00000070934	Rraga	2032.53	0.310101	0.101413	3.0578	0.00222968	0.00870425
ENSMUSG00000038047	Haus6	832.335	-0.759367	0.113452	-6.6933	2.18187e-11	2.83089e-10
ENSMUSG00000028496	Mllt3	1083.21	0.34983	0.134802	2.59513	0.0094554	0.0311779
ENSMUSG00000028497	Ptplad2	1723.46	-0.566002	0.117202	-4.82928	1.37027e-06	9.86739e-06
ENSMUSG00000078480	Mrpl48-ps	350.977	-0.573426	0.121362	-4.72494	2.30187e-06	1.59784e-05
ENSMUSG00000096987	Gm26525	45.0493	1.80165	0.297079	6.06453	1.32336e-09	1.41084e-08
ENSMUSG00000097873	Gm26867	36.3108	1.60905	0.335134	4.8012	1.57718e-06	1.12539e-05
ENSMUSG00000085569	Gm12602	20.1285	-2.02351	0.428499	-4.72232	2.33173e-06	1.61618e-05
ENSMUSG00000062937	Mtap	3160.21	-0.259367	0.0879292	-2.94973	0.00318052	0.0119153
ENSMUSG00000044303	Cdkn2a	230.512	-0.928088	0.181429	-5.11545	3.12997e-07	2.47044e-06
ENSMUSG00000073802	Cdkn2b	129.805	1.48815	0.271651	5.47817	4.29749e-08	3.83656e-07
ENSMUSG00000043753	Dmrta1	11.1271	2.56046	0.410949	6.2306	4.64645e-10	5.20886e-09
ENSMUSG00000066107	Gm12666	213.631	-0.948425	0.296439	-3.1994	0.00137715	0.00566308
ENSMUSG00000028576	Ift74	1298.04	-0.715267	0.204984	-3.48939	0.000484125	0.00220669
ENSMUSG00000049799	Lrrc19	12.2426	-0.971288	0.390308	-2.48852	0.0128277	0.0406931
ENSMUSG00000006386	Tek	6.72078	-1.36446	0.479318	-2.84666	0.00441809	0.0159514
ENSMUSG00000062627	Mysm1	1165.51	0.537517	0.178305	3.01459	0.0025733	0.00987988
ENSMUSG00000052684	Jun	1621.29	-1.22461	0.292893	-4.18107	2.90142e-05	0.000166442
ENSMUSG00000087366	Junos	82.9324	-1.84083	0.267904	-6.87122	6.36551e-12	8.74681e-11
ENSMUSG00000100189	Gm28096	4.03086	-1.26449	0.507148	-2.49333	0.012655	0.0402375
ENSMUSG00000015224	Cyp2j9	30.4596	-1.89271	0.371735	-5.09155	3.55156e-07	2.77246e-06
ENSMUSG00000028563	Tm2d1	444.794	0.380051	0.148756	2.55486	0.0106229	0.0345572
ENSMUSG00000028560	Usp1	1572.31	-1.17995	0.129516	-9.11047	8.20293e-20	2.17299e-18
ENSMUSG00000028556	Dock7	4325.43	-0.524856	0.0544168	-9.64512	5.15525e-22	1.57111e-20
ENSMUSG00000073792	Alg6	416.643	-0.461998	0.100253	-4.60834	4.05895e-06	2.70716e-05
ENSMUSG00000073791	Efcab7	246.449	-0.368253	0.148783	-2.47511	0.0133196	0.0420319
ENSMUSG00000035305	Ror1	259.787	0.736162	0.166949	4.4095	1.03609e-05	6.43199e-05
ENSMUSG00000028532	Cachd1	1063.36	0.777766	0.140907	5.5197	3.3957e-08	3.06644e-07
ENSMUSG00000035275	Raver2	25.1167	-0.961973	0.362009	-2.65732	0.00787656	0.0266298
ENSMUSG00000028530	Jak1	11930	-0.42185	0.105516	-3.99797	6.38886e-05	0.000344389
ENSMUSG00000028527	Ak4	415.967	-1.90695	0.294278	-6.4801	9.1664e-11	1.11194e-09
ENSMUSG00000057722	Lepr	27.3441	-1.19765	0.284501	-4.20966	2.5575e-05	0.000148489
ENSMUSG00000035126	Wdr78	135.145	1.13644	0.168836	6.73102	1.68479e-11	2.20543e-10
ENSMUSG00000035069	Oma1	287.472	0.989688	0.131179	7.54456	4.5383e-14	7.54681e-13
ENSMUSG00000059195	Gm12715	37458.4	-0.78916	0.132037	-5.97682	2.27533e-09	2.36564e-08
ENSMUSG00000078612	1700024P16Rik	20.2189	-2.20113	0.457916	-4.80685	1.53327e-06	1.09772e-05
ENSMUSG00000028518	Prkaa2	136.168	0.997903	0.300869	3.31673	0.000910765	0.00391229
ENSMUSG00000028517	Ppap2b	7427.72	1.0719	0.168741	6.35235	2.12051e-10	2.47274e-09
ENSMUSG00000082768	Gm12727	323.383	0.78108	0.217596	3.58959	0.000331194	0.00155985
ENSMUSG00000044254	Pcsk9	68.5278	-3.1646	0.338622	-9.34552	9.14392e-21	2.59173e-19
ENSMUSG00000034926	Dhcr24	1715.82	-3.62361	0.158679	-22.8361	2.00865e-115	4.29066e-112
ENSMUSG00000034919	Ttc22	4.03225	-1.60304	0.509956	-3.14349	0.00166947	0.00673086
ENSMUSG00000025413	Ttc4	883.281	0.254582	0.0604077	4.2144	2.50446e-05	0.000145662
ENSMUSG00000034853	Acot11	78.3484	-1.50863	0.324335	-4.65147	3.29584e-06	2.22984e-05
ENSMUSG00000085581	Gm12786	5.05168	1.22216	0.502118	2.434	0.0149329	0.0463572
ENSMUSG00000028621	Cyb5rl	232.418	1.04273	0.123861	8.41858	3.81061e-17	8.16208e-16
[truncated: 5,638 more rows]

## Sheet: Ad-D3 vs. ST2-D0 FDR < 0.05
ensembl_gene_id	external_gene_name	baseMean	log2FoldChange	lfcSE	stat	pvalue	padj
ENSMUSG00000033845	Mrpl15	1339.09	0.436851	0.111054	3.93369	8.36508e-05	0.000504277
ENSMUSG00000033813	Tcea1	4926.27	0.333402	0.129671	2.57114	0.0101364	0.0339813
ENSMUSG00000062588	Gm6104	183.748	0.636904	0.215811	2.95121	0.0031653	0.0125747
ENSMUSG00000090031	4732440D04Rik	234.546	-0.552434	0.207317	-2.66469	0.00770596	0.0269802
ENSMUSG00000103355	RP23-76C20.3	63.8834	-0.69773	0.203074	-3.43584	0.000590728	0.00288576
ENSMUSG00000048538	Gm9826	1135.63	1.15058	0.0972588	11.8301	2.72965e-32	4.37502e-30
ENSMUSG00000084353	Gm15452	508.917	0.731239	0.183862	3.9771	6.97608e-05	0.000428603
ENSMUSG00000061024	Rrs1	1135.79	0.939986	0.232098	4.04995	5.12281e-05	0.000326469
ENSMUSG00000025912	Mybl1	456.537	1.38398	0.152559	9.07179	1.17073e-19	5.54998e-18
ENSMUSG00000042501	Cpa6	188.744	-1.13368	0.212717	-5.32952	9.84738e-08	1.06803e-06
ENSMUSG00000048960	Prex2	2232.13	-0.391784	0.126883	-3.08776	0.0020167	0.00847425
ENSMUSG00000016918	Sulf1	1191.93	-2.81957	0.299112	-9.42646	4.24174e-21	2.33411e-19
ENSMUSG00000025935	Tram1	3840.22	0.445329	0.0974614	4.56928	4.894e-06	3.92823e-05
ENSMUSG00000025932	Eya1	2115.33	-0.598835	0.227666	-2.63033	0.00853032	0.0293625
ENSMUSG00000081201	Smt3h2-ps4	130.382	0.425561	0.176637	2.40924	0.0159859	0.0498973
ENSMUSG00000079658	Tceb1	2215.77	0.252805	0.103569	2.44092	0.0146498	0.0462848
ENSMUSG00000025940	Tmem70	897.033	0.449984	0.170244	2.64317	0.00821342	0.0284179
ENSMUSG00000025779	Ly96	159.361	-0.86884	0.24105	-3.60439	0.000312888	0.0016468
ENSMUSG00000067780	Pi15	12784.4	-1.52939	0.286293	-5.34206	9.18975e-08	1.00209e-06
ENSMUSG00000100053	Gm28154	17.3794	-1.18513	0.434576	-2.72711	0.00638924	0.0230618
ENSMUSG00000025776	Crispld1	10.3865	-1.13609	0.415063	-2.73715	0.00619734	0.0224413
ENSMUSG00000100204	Gm4849	127.768	1.08443	0.320451	3.38406	0.000714226	0.00341311
ENSMUSG00000041859	Mcm3	2686.35	1.7382	0.112448	15.4578	6.68844e-54	6.43205e-51
ENSMUSG00000025931	Paqr8	342.443	-0.437672	0.148645	-2.94441	0.00323575	0.0128004
ENSMUSG00000041809	Efhc1	155.772	-0.636423	0.141618	-4.49394	6.99173e-06	5.43069e-05
ENSMUSG00000025933	Tmem14a	157.316	-0.401846	0.139121	-2.88847	0.00387125	0.014917
ENSMUSG00000099997	Tubb4b-ps2	823.847	0.80799	0.137446	5.87859	4.1378e-09	5.5303e-08
ENSMUSG00000073725	Lmbrd1	2457.48	-0.32918	0.0772671	-4.26029	2.04159e-05	0.000142025
ENSMUSG00000099492	Gm5525	5905.35	0.728311	0.155503	4.68357	2.8192e-06	2.37026e-05
ENSMUSG00000070960	Gm10307	361.004	-0.709969	0.203289	-3.49241	0.000478689	0.00238812
ENSMUSG00000026134	Prim2	828.718	1.34321	0.121741	11.0333	2.64071e-28	2.89832e-26
ENSMUSG00000103746	RP24-423J19.1	12.3438	0.976618	0.361956	2.69817	0.00697221	0.0248287
ENSMUSG00000004768	Rab23	1777.36	0.305877	0.0858537	3.56277	0.000366957	0.00189532
ENSMUSG00000042215	Bag2	1328.07	0.517636	0.146744	3.52748	0.000419533	0.0021293
ENSMUSG00000104475	RP24-422C24.2	135.763	-0.94966	0.194728	-4.87684	1.07797e-06	9.73158e-06
ENSMUSG00000042111	Ccdc115	808.736	0.374389	0.105967	3.53308	0.000410744	0.00209311
ENSMUSG00000026127	Imp4	1467.37	0.611048	0.0697217	8.7641	1.88281e-18	8.03874e-17
ENSMUSG00000037503	Fam168b	8027.17	-0.241129	0.0782819	-3.08027	0.00206811	0.00866145
ENSMUSG00000026123	Plekhb2	1116.74	0.476481	0.100604	4.73622	2.17736e-06	1.8648e-05
ENSMUSG00000037470	Uggt1	5176.35	0.56104	0.072989	7.68664	1.51054e-14	4.10017e-13
ENSMUSG00000047180	Neurl3	9.19461	-1.45926	0.406617	-3.58877	0.000332242	0.00173959
ENSMUSG00000037447	Arid5a	487.702	-0.788083	0.221128	-3.56393	0.000365345	0.00188892
ENSMUSG00000037432	Fer1l5	245.238	-0.733472	0.167755	-4.37227	1.2296e-05	9.00262e-05
ENSMUSG00000026121	Sema4c	1131.18	-0.575833	0.188375	-3.05684	0.00223684	0.00927005
ENSMUSG00000087589	D430040D24Rik	67.6325	-1.32466	0.260318	-5.08862	3.60681e-07	3.56184e-06
ENSMUSG00000046337	Fam178b	15.7932	-1.19535	0.428119	-2.79209	0.00523682	0.0194086
ENSMUSG00000061518	Cox5b	2841.76	0.541511	0.171044	3.16592	0.00154591	0.00675604
ENSMUSG00000037351	Actr1b	4266.63	0.392925	0.0842448	4.66409	3.09991e-06	2.58903e-05
ENSMUSG00000026113	Inpp4a	1039.83	-0.44707	0.0719018	-6.21779	5.04202e-10	7.63869e-09
ENSMUSG00000060771	Tsga10	347.549	-0.831739	0.127436	-6.52671	6.72319e-11	1.14966e-09
ENSMUSG00000026087	Mrpl30	1689.28	0.329471	0.0960727	3.42939	0.000604945	0.00294951
ENSMUSG00000003134	Tbc1d8	34.0826	1.04803	0.266963	3.92574	8.64621e-05	0.000519983
ENSMUSG00000070942	Il1rl2	786.355	-1.09056	0.164766	-6.61882	3.62073e-11	6.40286e-10
ENSMUSG00000026069	Il1rl1	328.034	1.46448	0.265583	5.51422	3.5033e-08	4.08955e-07
ENSMUSG00000026068	Il18rap	55.5558	1.64272	0.277682	5.91584	3.30179e-09	4.47815e-08
ENSMUSG00000008136	Fhl2	6966.25	-0.972207	0.18509	-5.25261	1.49957e-07	1.58554e-06
ENSMUSG00000057363	Uxs1	1805.04	0.40095	0.0852075	4.70557	2.53158e-06	2.14272e-05
ENSMUSG00000090243	Gm16103	819.154	0.987373	0.325709	3.03146	0.00243377	0.00998779
ENSMUSG00000026049	Tex30	186.693	1.26821	0.192886	6.57491	4.86833e-11	8.48283e-10
ENSMUSG00000026047	Kdelc1	1340.02	0.247485	0.0855766	2.89197	0.00382835	0.0147827
ENSMUSG00000026048	Ercc5	1613.02	0.195466	0.057933	3.374	0.000740833	0.00352607
ENSMUSG00000046828	Mettl21e	15.4129	3.11236	0.41389	7.51977	5.48739e-14	1.39922e-12
ENSMUSG00000056870	Gulp1	7590.53	-0.530725	0.148944	-3.56325	0.000366293	0.00189286
ENSMUSG00000026043	Col3a1	76704.6	-0.531745	0.216288	-2.4585	0.0139517	0.0444338
ENSMUSG00000025995	Wdr75	1766.66	0.56641	0.104582	5.41594	6.09665e-08	6.83537e-07
ENSMUSG00000041144	Dnah7b	54.2329	-1.94774	0.236093	-8.2499	1.58521e-16	5.46304e-15
ENSMUSG00000101337	Dnah7c	18.9979	-1.13578	0.314254	-3.61421	0.00030126	0.0015908
ENSMUSG00000025986	Slc39a10	1279.55	0.683367	0.19613	3.48426	0.000493505	0.00245295
ENSMUSG00000100213	Gm28151	45.9948	-1.08796	0.357237	-3.0455	0.00232297	0.00958375
ENSMUSG00000100033	Gm8337	1829.01	0.534473	0.198575	2.69154	0.00711227	0.0252042
ENSMUSG00000026107	Nabp1	3760.65	0.682358	0.203798	3.34821	0.000813348	0.00382956
ENSMUSG00000026104	Stat1	1594.85	-0.457374	0.149298	-3.0635	0.00218765	0.00909234
ENSMUSG00000099569	Gm18301	4.31751	-1.29939	0.492874	-2.63635	0.00838026	0.0289051
ENSMUSG00000043015	Tmem194b	176.185	0.619132	0.150232	4.12118	3.7694e-05	0.000248606
ENSMUSG00000026102	Inpp1	1145.18	-0.536541	0.175775	-3.05242	0.00227001	0.00938439
ENSMUSG00000026098	Pms1	302.003	0.636594	0.119207	5.34025	9.28169e-08	1.01157e-06
ENSMUSG00000026097	Ormdl1	420.268	0.622797	0.175859	3.54146	0.000397924	0.00203291
ENSMUSG00000026095	Asnsd1	205.266	0.413825	0.162647	2.54432	0.010949	0.0362723
ENSMUSG00000096141	Dnah7a	13.1612	-1.46822	0.388747	-3.77681	0.000158852	0.000898856
ENSMUSG00000026094	Stk17b	3921.18	-0.328969	0.130178	-2.52707	0.0115017	0.0377994
ENSMUSG00000052331	Ankrd44	2597.14	-0.489225	0.134664	-3.63293	0.000280218	0.00149275
ENSMUSG00000025980	Hspd1	12694.1	1.41868	0.147299	9.63133	5.8961e-22	3.55438e-20
ENSMUSG00000073676	Hspe1	4682.69	1.09248	0.130752	8.35535	6.52379e-17	2.36107e-15
ENSMUSG00000025978	Rftn2	1053.49	-0.707263	0.112843	-6.26767	3.66482e-10	5.6325e-09
ENSMUSG00000097649	Gm10561	185.094	-0.564268	0.158437	-3.56146	0.000368799	0.00190435
ENSMUSG00000046994	Mars2	465.466	1.05186	0.1433	7.34025	2.13194e-13	5.08919e-12
ENSMUSG00000025977	Boll	2.63997	1.35154	0.511919	2.64014	0.00828719	0.028633
ENSMUSG00000102145	RP23-453N3.4	601.143	0.740843	0.141383	5.23999	1.60589e-07	1.68999e-06
ENSMUSG00000087022	9130024F11Rik	150.148	-1.34223	0.237841	-5.6434	1.66729e-08	2.05186e-07
ENSMUSG00000054770	Kctd18	1127.21	-0.31019	0.117	-2.6512	0.00802065	0.027879
ENSMUSG00000026039	Sgol2	460.319	1.01102	0.216256	4.67511	2.9379e-06	2.46493e-05
ENSMUSG00000051223	Bzw1	13676	0.762145	0.0946686	8.05066	8.23504e-16	2.63979e-14
ENSMUSG00000026036	Nif3l1	884.76	0.302955	0.101303	2.99057	0.00278458	0.0112537
ENSMUSG00000026037	Orc2	1005.42	1.04868	0.104585	10.027	1.15989e-23	8.45632e-22
ENSMUSG00000026029	Casp8	1668.76	0.920847	0.114085	8.0716	6.93808e-16	2.24183e-14
ENSMUSG00000102719	RP24-273P12.4	12.0183	0.99755	0.333047	2.99523	0.00274241	0.0110988
ENSMUSG00000038079	Tmem237	937.566	0.243155	0.0794012	3.06236	0.00219602	0.00912148
ENSMUSG00000026023	Cdk15	41.092	-2.89245	0.387017	-7.47371	7.79645e-14	1.94622e-12
ENSMUSG00000026020	Nop58	3284.45	1.12819	0.161902	6.96838	3.2061e-12	6.54012e-11
ENSMUSG00000026019	Wdr12	959.833	0.984498	0.117454	8.38197	5.20479e-17	1.91111e-15
ENSMUSG00000101188	Eif4a-ps4	7760.52	0.655841	0.201184	3.2599	0.0011145	0.00505216
ENSMUSG00000052062	Pard3b	57.2393	-1.16502	0.259027	-4.49767	6.87021e-06	5.35071e-05
ENSMUSG00000085400	Pard3bos3	10.0138	-1.39399	0.45714	-3.04937	0.00229322	0.00947455
ENSMUSG00000025969	Nrp2	10944.6	-0.736266	0.156249	-4.71215	2.45122e-06	2.08068e-05
ENSMUSG00000100811	Gm29083	5.68674	-1.95635	0.47376	-4.12941	3.63694e-05	0.000240734
ENSMUSG00000103032	RP23-149A5.4	108.17	-0.659029	0.263722	-2.49895	0.0124561	0.0404099
ENSMUSG00000084799	Ino80dos	88.2469	-0.493224	0.190524	-2.58877	0.00963188	0.0325931
ENSMUSG00000025968	Ndufs1	3182.95	0.277082	0.086588	3.2	0.00137426	0.00608624
ENSMUSG00000025962	Fastkd2	654.903	0.286884	0.110177	2.60385	0.00921827	0.0313934
ENSMUSG00000044689	Gm13749	6.92567	-1.42555	0.484199	-2.94414	0.00323854	0.0128089
ENSMUSG00000025956	Mettl21a	1235.76	-0.199297	0.0791624	-2.51756	0.0118169	0.0386529
ENSMUSG00000087213	2810408I11Rik	98.7217	1.16337	0.203875	5.7063	1.15458e-08	1.45095e-07
ENSMUSG00000051344	Plekhm3	898.106	-0.362046	0.147921	-2.44757	0.0143825	0.0455544
ENSMUSG00000025949	Pikfyve	2259.02	-0.251785	0.0633943	-3.97173	7.13535e-05	0.000437059
ENSMUSG00000026005	Rpe	1688.72	0.443129	0.103721	4.2723	1.93469e-05	0.000135428
ENSMUSG00000026004	Kansl1l	1122.8	-1.13231	0.109302	-10.3595	3.78985e-25	3.07374e-23
ENSMUSG00000103382	RP24-429G21.6	39.7934	-1.08416	0.354345	-3.05963	0.00221613	0.00919935
ENSMUSG00000026003	Acadl	3515.45	0.539731	0.18117	2.97914	0.00289062	0.0116125
ENSMUSG00000026000	Lancl1	1410.89	-0.351974	0.11683	-3.0127	0.00258938	0.0105471
ENSMUSG00000026196	Bard1	524.893	1.29791	0.130414	9.95223	2.46595e-23	1.71724e-21
ENSMUSG00000026192	Atic	3283.77	0.950131	0.132529	7.16922	7.54264e-13	1.67021e-11
ENSMUSG00000026193	Fn1	410308	-0.435601	0.16404	-2.65545	0.00792018	0.0276011
ENSMUSG00000099707	Gm8883	17.0777	-1.37006	0.329218	-4.16154	3.16105e-05	0.000211592
ENSMUSG00000101211	Gm28818	37.4154	-1.42966	0.292852	-4.88184	1.05103e-06	9.52547e-06
ENSMUSG00000039395	Mreg	22.9902	2.30832	0.425631	5.42329	5.85129e-08	6.57944e-07
ENSMUSG00000026189	Pecr	351.548	0.351681	0.107318	3.27699	0.0010492	0.00479921
ENSMUSG00000026188	Tmem169	78.9909	-0.932433	0.249756	-3.73338	0.000188929	0.00105137
ENSMUSG00000039354	Smarcal1	898.194	-0.485781	0.169649	-2.86344	0.00419063	0.0159739
ENSMUSG00000055322	Tns1	7347.17	0.513266	0.10312	4.97736	6.44565e-07	6.07703e-06
ENSMUSG00000048480	Cxcr1	6.18397	-2.22585	0.48273	-4.61097	4.00789e-06	3.27955e-05
ENSMUSG00000026179	Pnkd	1012.37	-0.503439	0.129015	-3.90217	9.53347e-05	0.000565429
ENSMUSG00000073650	Catip	50.2771	-1.88164	0.266526	-7.05989	1.66639e-12	3.56115e-11
ENSMUSG00000033364	Usp37	1125.71	0.734913	0.11464	6.41061	1.44936e-10	2.35099e-09
ENSMUSG00000026174	Rqcd1	1629.33	0.714934	0.104981	6.81012	9.75142e-12	1.85085e-10
ENSMUSG00000026172	Bcs1l	548.358	0.378351	0.106155	3.56413	0.000365067	0.00188845
ENSMUSG00000026171	Rnf25	756.455	-0.52148	0.110374	-4.72467	2.30484e-06	1.96646e-05
ENSMUSG00000033276	Stk36	199.697	-1.23369	0.148241	-8.32219	8.63492e-17	3.06538e-15
ENSMUSG00000033257	Ttll4	1463.99	0.529897	0.118256	4.48091	7.4324e-06	5.72891e-05
ENSMUSG00000006542	Prkag3	119.131	0.530939	0.18842	2.81784	0.00483473	0.0180941
ENSMUSG00000026162	Nhej1	107.371	-0.508576	0.162383	-3.13196	0.00173641	0.00745151
ENSMUSG00000026198	Abcb6	47.8942	0.814641	0.209905	3.881	0.000104028	0.000612315
ENSMUSG00000026200	Glb1l	1203.99	-0.93238	0.127184	-7.33095	2.28526e-13	5.42313e-12
ENSMUSG00000026202	Tuba4a	433.715	1.21624	0.151616	8.02189	1.0413e-15	3.30127e-14
ENSMUSG00000026203	Dnajb2	1619.94	-0.271422	0.0813821	-3.33516	0.000852517	0.0039914
ENSMUSG00000026208	Des	697.903	-1.26981	0.145142	-8.74877	2.15697e-18	9.18987e-17
ENSMUSG00000026207	Speg	3961.84	-0.282087	0.116207	-2.42745	0.0152052	0.0478354
ENSMUSG00000006576	Slc4a3	1014.66	-0.849321	0.122217	-6.94928	3.67148e-12	7.41456e-11
ENSMUSG00000026235	Epha4	52.3444	-1.29205	0.320096	-4.03645	5.4265e-05	0.000343477
ENSMUSG00000026245	Farsb	1905.17	1.07977	0.105059	10.2777	8.87787e-25	7.0865e-23
ENSMUSG00000032883	Acsl3	3281.77	-0.827548	0.191255	-4.32693	1.51205e-05	0.000108553
ENSMUSG00000079470	Utp14b	888.513	-0.743331	0.207613	-3.58036	0.000343115	0.00179142
ENSMUSG00000047330	Kcne4	51.4533	1.61043	0.433958	3.71104	0.000206413	0.00113707
ENSMUSG00000073643	Wdfy1	3725.56	-0.585157	0.0737925	-7.92976	2.19561e-15	6.77988e-14
ENSMUSG00000026249	Serpine2	8085.32	-1.83059	0.239232	-7.65192	1.97993e-14	5.31711e-13
ENSMUSG00000038608	Dock10	370.909	-0.974161	0.35813	-2.72014	0.00652549	0.0234613
ENSMUSG00000026142	Rhbdd1	1249.8	0.826422	0.183379	4.50663	6.58659e-06	5.14968e-05
ENSMUSG00000097564	C430014B12Rik	14.8636	-1.20314	0.373216	-3.2237	0.00126544	0.00564763
ENSMUSG00000026150	Mff	3677.91	-0.456711	0.0776798	-5.8794	4.11744e-09	5.5118e-08
ENSMUSG00000073633	Fbxo36	470.969	-0.448186	0.184066	-2.43492	0.0148951	0.0470104
ENSMUSG00000089716	Gm6264	217.471	-0.261243	0.108047	-2.41787	0.0156116	0.048918
ENSMUSG00000101751	Gm2427	123.912	-0.333828	0.135141	-2.47022	0.0135031	0.0432849
ENSMUSG00000070031	Sp140	364.031	-0.55718	0.130675	-4.26385	2.00936e-05	0.000140073
ENSMUSG00000052760	A630001G21Rik	152.558	-1.32425	0.201486	-6.57241	4.95065e-11	8.61883e-10
ENSMUSG00000026223	Itm2c	7976.18	-0.709465	0.178914	-3.9654	7.32715e-05	0.000447586
ENSMUSG00000026229	Psmd1	6237.26	0.539359	0.101701	5.30337	1.13683e-07	1.22054e-06
ENSMUSG00000062590	Armc9	707.218	-0.222114	0.0919977	-2.41435	0.0157634	0.0493085
ENSMUSG00000026234	Ncl	26129.6	0.918741	0.260447	3.52756	0.000419413	0.00212922
ENSMUSG00000026238	Ptma	34267.6	0.653908	0.189089	3.4582	0.000543802	0.00267855
ENSMUSG00000026255	Efhd1	45.3832	-1.22701	0.50712	-2.41956	0.0155393	0.0487518
ENSMUSG00000056055	Sag	65.9189	-1.07893	0.216689	-4.97914	6.38667e-07	6.03269e-06
ENSMUSG00000084021	Gm5832	22.6336	0.951524	0.314451	3.02599	0.00247822	0.0101578
ENSMUSG00000079429	Mroh2a	398.642	0.663334	0.167728	3.95482	7.6593e-05	0.000465902
ENSMUSG00000044783	Hjurp	10792.2	0.623316	0.16629	3.74838	0.000177983	0.000996223
ENSMUSG00000036206	Sh3bp4	2898.55	-0.417053	0.142689	-2.9228	0.00346895	0.0136109
ENSMUSG00000048126	Col6a3	125835	0.63344	0.16322	3.88089	0.000104073	0.000612402
ENSMUSG00000049515	Espnl	16.0959	-1.23885	0.375119	-3.30255	0.000958101	0.00441755
ENSMUSG00000047443	Fam132b	74.4106	0.617827	0.216769	2.85016	0.00436972	0.0165597
ENSMUSG00000055866	Per2	1348.4	0.619286	0.178106	3.47706	0.000506942	0.00251355
ENSMUSG00000026313	Hdac4	2393.01	-0.415903	0.160743	-2.58737	0.00967114	0.0327095
ENSMUSG00000026260	Ndufa10	2584.41	0.305968	0.0947957	3.22766	0.00124809	0.00558082
ENSMUSG00000034220	Gpc1	5443.99	0.854146	0.308089	2.7724	0.0055644	0.0204315
ENSMUSG00000026271	Gpr35	392.992	1.54411	0.278898	5.53648	3.08615e-08	3.64046e-07
ENSMUSG00000026272	Agxt	2.40369	-1.40957	0.509914	-2.76432	0.00570408	0.020876
ENSMUSG00000084989	E030010N08Rik	486.187	-1.98184	0.259175	-7.64672	2.06164e-14	5.51455e-13
ENSMUSG00000047793	Sned1	13941.2	-1.26613	0.220425	-5.74403	9.24484e-09	1.18164e-07
ENSMUSG00000026273	Mterf4	645.479	-0.50364	0.123195	-4.08816	4.348e-05	0.000281165
ENSMUSG00000026274	Pask	958.265	0.507949	0.11214	4.52961	5.90931e-06	4.66531e-05
ENSMUSG00000026281	Dtymk	1948.36	0.839445	0.125241	6.70261	2.04723e-11	3.75853e-10
ENSMUSG00000026283	Ing5	682.22	0.410224	0.0910391	4.50602	6.60557e-06	5.16252e-05
ENSMUSG00000044768	D1Ertd622e	503.667	0.369473	0.149959	2.46383	0.0137461	0.0439106
ENSMUSG00000082431	Tdpx-ps1	784.311	-0.276601	0.0873878	-3.16521	0.00154969	0.00676817
ENSMUSG00000101330	Gm10193	405.537	0.415892	0.14767	2.81636	0.00485717	0.0181683
ENSMUSG00000044340	Phlpp1	1461.3	0.335966	0.107335	3.13006	0.0017477	0.00749462
ENSMUSG00000009905	Kdsr	982.568	0.633149	0.0691675	9.15384	5.49444e-20	2.73301e-18
ENSMUSG00000062345	Serpinb2	25.6732	2.04946	0.44925	4.56195	5.06808e-06	4.05289e-05
ENSMUSG00000100025	Gm8141	676.641	0.556486	0.144651	3.84709	0.000119528	0.000693841
ENSMUSG00000038702	Dsel	1885.16	-0.243194	0.0906653	-2.68233	0.00731115	0.0258102
ENSMUSG00000102030	Gm29106	27.7213	-1.00842	0.28551	-3.53201	0.00041241	0.00210001
ENSMUSG00000026374	Tsn	4007.93	0.178198	0.0518075	3.43961	0.000582551	0.00284927
ENSMUSG00000026377	Nifk	1399.88	0.890744	0.126357	7.04942	1.79665e-12	3.82735e-11
ENSMUSG00000026380	Tfcp2l1	24.9682	1.31643	0.466687	2.8208	0.00479042	0.0179518
ENSMUSG00000036975	Tmem177	58.1761	0.910768	0.212016	4.29575	1.74105e-05	0.00012332
ENSMUSG00000050777	Tmem37	240.152	-0.789318	0.246413	-3.20323	0.00135896	0.00602245
ENSMUSG00000026385	Dbi	4465.42	0.398155	0.164916	2.4143	0.0157655	0.0493085
ENSMUSG00000026389	Steap3	4779.03	-0.796326	0.132275	-6.02021	1.74191e-09	2.45827e-08
ENSMUSG00000001674	Ddx18	1717.74	0.641833	0.0871376	7.36573	1.76174e-13	4.25069e-12
ENSMUSG00000026342	Slc35f5	2050.92	-0.337231	0.133361	-2.5287	0.0114484	0.0376549
ENSMUSG00000051590	Map3k19	18.1734	-1.18525	0.291063	-4.07215	4.65809e-05	0.000299234
ENSMUSG00000102782	RP23-264E23.2	12.9567	-1.25033	0.340627	-3.67068	0.000241905	0.00130975
ENSMUSG00000026355	Mcm6	3491.21	1.68775	0.158753	10.6313	2.13218e-26	2.06026e-24
ENSMUSG00000026356	Dars	3795.04	0.496222	0.0788654	6.29201	3.13379e-10	4.84956e-09
ENSMUSG00000026409	Pfkfb2	472.869	-0.651594	0.123832	-5.26192	1.42555e-07	1.51044e-06
ENSMUSG00000016526	Dyrk3	12.0072	1.84652	0.364169	5.0705	3.96764e-07	3.88022e-06
ENSMUSG00000042349	Ikbke	874.685	-0.619678	0.10516	-5.8927	3.79935e-09	5.11519e-08
ENSMUSG00000055184	Fam72a	70.2117	0.887971	0.179996	4.93327	8.08626e-07	7.49092e-06
ENSMUSG00000052688	5430435G22Rik	1137.2	-0.46027	0.127	-3.62416	0.000289898	0.00153621
ENSMUSG00000026434	Nucks1	4959.95	0.842729	0.0926776	9.09313	9.62274e-20	4.64599e-18
ENSMUSG00000026437	Cdk18	577.049	1.12203	0.129986	8.63191	6.03359e-18	2.45168e-16
ENSMUSG00000042115	Klhdc8a	618.257	1.02053	0.173244	5.89073	3.84494e-09	5.16968e-08
ENSMUSG00000009772	Nuak2	154.185	0.617024	0.188381	3.2754	0.00105514	0.00482201
ENSMUSG00000042046	Dstyk	2918.6	-0.613057	0.107509	-5.70238	1.18147e-08	1.48197e-07
ENSMUSG00000054387	Mdm4	6150.23	-0.440754	0.15671	-2.81254	0.00491518	0.0183513
ENSMUSG00000026447	Pik3c2b	691.76	-1.0737	0.267121	-4.01953	5.83144e-05	0.000366074
ENSMUSG00000102425	RP23-304O9.1	43.618	-0.935049	0.240536	-3.88735	0.000101345	0.000597914
ENSMUSG00000041757	Plekha6	2654.94	-1.74684	0.254726	-6.85772	6.997e-12	1.36131e-10
ENSMUSG00000101693	Gm19461	7.21724	-1.67097	0.45739	-3.65326	0.000258931	0.00139072
ENSMUSG00000070643	Sox13	55.4241	0.605539	0.220073	2.75154	0.00593162	0.0216086
ENSMUSG00000051998	Lax1	5.52224	-1.24196	0.452795	-2.74287	0.00609056	0.0221022
ENSMUSG00000041577	Prelp	15955.2	-0.653152	0.21949	-2.97578	0.00292245	0.0117171
ENSMUSG00000041559	Fmod	3910.79	-1.26605	0.443153	-2.85691	0.0042779	0.0162514
ENSMUSG00000042305	Tmem183a	1931.17	0.312138	0.0785702	3.97272	7.10556e-05	0.000435649
ENSMUSG00000026456	Cyb5r1	2276.14	0.755685	0.280465	2.6944	0.00705154	0.0250487
ENSMUSG00000026455	Klhl12	1069.98	-0.211119	0.0630898	-3.34633	0.000818885	0.00385217
ENSMUSG00000042207	Kdm5b	3607.07	-0.964765	0.097808	-9.86387	5.97053e-23	4.01916e-21
ENSMUSG00000073557	Ppp1r12b	3739.21	-0.581136	0.0986013	-5.89379	3.7743e-09	5.08825e-08
ENSMUSG00000026429	Ube2t	381.109	1.1475	0.118043	9.72105	2.45245e-22	1.54772e-20
ENSMUSG00000097993	Ptprv	913.287	-2.30363	0.277522	-8.30071	1.03495e-16	3.63493e-15
ENSMUSG00000097988	Gm10535	9.29677	-1.60062	0.472406	-3.38824	0.000703437	0.00336641
ENSMUSG00000031506	Ptpn7	154.665	-3.09916	0.204368	-15.1646	6.06755e-52	4.90136e-49
ENSMUSG00000085311	Gm15445	27.6647	-1.28109	0.34488	-3.71459	0.000203534	0.00112428
ENSMUSG00000026424	Gpr37l1	36.3933	-1.75134	0.357836	-4.89426	9.8675e-07	8.99657e-06
ENSMUSG00000079139	Gm4204	6023.53	0.748291	0.152517	4.90627	9.28238e-07	8.48993e-06
ENSMUSG00000062580	Timm17a	2125.49	0.414878	0.102072	4.06456	4.81232e-05	0.000307936
ENSMUSG00000041889	Shisa4	2923.04	-0.602472	0.0865298	-6.96259	3.34062e-12	6.80765e-11
ENSMUSG00000041879	Ipo9	7737.1	0.523919	0.0828716	6.32206	2.58101e-10	4.03745e-09
ENSMUSG00000026421	Csrp1	11305.2	-0.748629	0.0898407	-8.33285	7.89201e-17	2.82087e-15
ENSMUSG00000041801	Phlda3	5205.2	0.560682	0.225218	2.4895	0.0127922	0.0414003
ENSMUSG00000041642	Kif21b	674.599	-2.02042	0.201687	-10.0176	1.27549e-23	9.26563e-22
ENSMUSG00000041498	Kif14	785.481	0.637179	0.220072	2.89533	0.00378764	0.0146563
ENSMUSG00000103953	RP23-302C16.4	72.6711	0.591546	0.237966	2.48584	0.0129245	0.0417415
ENSMUSG00000026393	Nek7	4908.55	0.399824	0.107897	3.70562	0.000210873	0.00115943
ENSMUSG00000056268	Dennd1b	1111.06	-0.420786	0.0985702	-4.26889	1.96446e-05	0.000137179
ENSMUSG00000104496	RP23-13N24.1	897.342	0.419397	0.0765007	5.48226	4.19932e-08	4.83496e-07
ENSMUSG00000052726	Kcnt2	28.2199	-1.0469	0.371531	-2.81779	0.00483554	0.0180941
ENSMUSG00000102740	RP23-310C14.2	49.0095	1.04531	0.260957	4.00569	6.18361e-05	0.000385783
ENSMUSG00000018189	Uchl5	565.505	1.26093	0.147422	8.5532	1.19722e-17	4.68565e-16
ENSMUSG00000026360	Rgs2	2144.68	0.82775	0.262456	3.15386	0.00161126	0.00700306
ENSMUSG00000090323	Gm5263	295.327	0.744121	0.301676	2.46662	0.0136393	0.0436454
ENSMUSG00000080078	Gm15583	265.804	0.558011	0.181524	3.07403	0.0021119	0.00880852
ENSMUSG00000056220	Pla2g4a	1420.15	-0.310069	0.120856	-2.56561	0.0102995	0.0344312
ENSMUSG00000097028	Ptgs2os	15.4842	-1.90789	0.376282	-5.07037	3.97051e-07	3.88114e-06
ENSMUSG00000100954	Gm10138	23.1165	0.875122	0.305851	2.86127	0.00421947	0.0160656
ENSMUSG00000023150	Ivns1abp	2290.78	1.00561	0.112642	8.92751	4.35695e-19	1.96843e-17
ENSMUSG00000014980	Tsen15	1009.83	0.447885	0.142353	3.1463	0.0016535	0.00715193
ENSMUSG00000080950	Gm7278	269.486	0.828103	0.240113	3.44881	0.000563071	0.00276605
ENSMUSG00000042751	Nmnat2	1512.97	-0.704583	0.130196	-5.4117	6.243e-08	6.97717e-07
ENSMUSG00000026479	Lamc2	69.0616	1.54555	0.286651	5.39176	6.97692e-08	7.75022e-07
ENSMUSG00000042699	Dhx9	8814.84	0.641563	0.140108	4.57906	4.67067e-06	3.77448e-05
ENSMUSG00000066800	Rnasel	292.276	-2.16124	0.174848	-12.3607	4.26645e-35	8.88258e-33
ENSMUSG00000100183	Gm28512	6.27504	-1.97308	0.477861	-4.12898	3.64377e-05	0.000241107
ENSMUSG00000045968	Teddm2	10.4644	1.54612	0.440637	3.50883	0.00045009	0.00226234
ENSMUSG00000026473	Glul	4795.69	2.87248	0.255758	11.2313	2.8634e-29	3.46266e-27
ENSMUSG00000026471	Mr1	1353.84	-1.02488	0.167856	-6.10571	1.02347e-09	1.48911e-08
ENSMUSG00000026470	Stx6	2317.31	-0.434312	0.0699443	-6.2094	5.31881e-10	8.02791e-09
ENSMUSG00000078193	Gm2000	9835.27	0.458532	0.107619	4.26071	2.03782e-05	0.000141811
ENSMUSG00000026596	Abl2	2017.21	0.453357	0.0661561	6.85285	7.23943e-12	1.40307e-10
ENSMUSG00000060519	Tor3a	3133.45	-0.471884	0.10646	-4.43252	9.31389e-06	7.02893e-05
ENSMUSG00000046057	Gm15428	383.217	1.09787	0.297615	3.68889	0.00022523	0.001229
ENSMUSG00000073530	Pappa2	211.007	1.96553	0.230448	8.52918	1.47388e-17	5.68035e-16
ENSMUSG00000014226	Cacybp	3147.61	0.70844	0.216	3.27981	0.00103876	0.0047558
ENSMUSG00000026721	Rabgap1l	3127.29	-0.444889	0.173429	-2.56526	0.0103099	0.0344603
ENSMUSG00000026709	Dars2	683.402	0.620566	0.0957187	6.48322	8.97845e-11	1.50723e-09
ENSMUSG00000026708	Cenpl	504.802	0.557681	0.213841	2.60792	0.00910949	0.0310859
ENSMUSG00000026701	Prdx6	3093.06	0.685317	0.149464	4.58515	4.53656e-06	3.67492e-05
ENSMUSG00000026694	Mettl13	455.863	0.859224	0.0940484	9.13597	6.48201e-20	3.19279e-18
ENSMUSG00000041406	BC055324	346.801	0.986944	0.141936	6.95346	3.56431e-12	7.21978e-11
ENSMUSG00000040918	Slc19a2	482.485	0.99466	0.0861142	11.5505	7.34155e-31	1.06664e-28
ENSMUSG00000026574	Dpt	83.0139	1.05423	0.335006	3.1469	0.00165009	0.00714233
ENSMUSG00000104117	RP23-152I6.3	2.93472	-1.56838	0.507835	-3.08837	0.0020126	0.00846054
ENSMUSG00000089967	Gm16550	86.9524	1.21905	0.176407	6.91043	4.83188e-12	9.58544e-11
ENSMUSG00000026564	Dusp27	350.03	-1.751	0.232244	-7.53948	4.71856e-14	1.2139e-12
ENSMUSG00000103400	RP24-229G16.1	50.2513	-0.789692	0.228199	-3.46054	0.000539083	0.00265791
ENSMUSG00000040596	Pogk	835.609	-0.424874	0.0724738	-5.86246	4.5607e-09	6.06742e-08
ENSMUSG00000026558	Uck2	1765.1	1.31537	0.0969623	13.5657	6.39315e-42	2.48288e-39
ENSMUSG00000052428	Tmco1	3350.51	0.222109	0.0820432	2.70722	0.00678492	0.0242559
ENSMUSG00000026687	Aldh9a1	2993.05	0.324386	0.109034	2.9751	0.00292895	0.0117365
ENSMUSG00000026688	Mgst3	2804.63	1.41526	0.14704	9.62503	6.26872e-22	3.76776e-20
ENSMUSG00000052534	Pbx1	6076.21	-0.399683	0.138071	-2.89476	0.00379446	0.0146799
ENSMUSG00000026683	Nuf2	1544.82	0.855186	0.216762	3.94527	7.97095e-05	0.000482968
ENSMUSG00000026675	Hsd17b7	1814.83	-0.846677	0.187335	-4.51958	6.19637e-06	4.8719e-05
ENSMUSG00000097503	3110045C21Rik	35.5431	-0.772915	0.311134	-2.48418	0.0129849	0.0419031
ENSMUSG00000026674	Ddr2	36424.1	-0.633988	0.14073	-4.50499	6.63746e-06	5.18544e-05
ENSMUSG00000026670	Uap1	2373.72	0.275423	0.0924764	2.9783	0.00289849	0.0116395
ENSMUSG00000026667	Uhmk1	2239.67	0.463793	0.119099	3.89419	9.85294e-05	0.000582494
ENSMUSG00000026663	Atf6	3053.94	0.450708	0.123961	3.63589	0.000277024	0.0014775
ENSMUSG00000026649	1700009P17Rik	52.0963	-1.46527	0.246646	-5.94078	2.83671e-09	3.88126e-08
ENSMUSG00000056569	Mpz	10.5648	-1.1065	0.410336	-2.69658	0.0070056	0.0249081
ENSMUSG00000038370	Pcp4l1	157.234	-3.262	0.386666	-8.43624	3.27717e-17	1.23016e-15
ENSMUSG00000006403	Adamts4	788.453	-0.973084	0.242211	-4.0175	5.88179e-05	0.000368776
ENSMUSG00000052423	B4galt3	694.996	-0.559553	0.0840568	-6.65684	2.79769e-11	5.04458e-10
ENSMUSG00000062729	Ppox	1107.66	-0.735892	0.147937	-4.97435	6.54686e-07	6.16381e-06
ENSMUSG00000053483	Usp21	1267.5	-0.229831	0.0936172	-2.45501	0.0140881	0.0447905
ENSMUSG00000103711	Tstd1	35.6185	-0.806606	0.272997	-2.95463	0.0031304	0.012457
ENSMUSG00000026556	Vangl2	129.441	-1.08096	0.244416	-4.42262	9.75122e-06	7.32611e-05
ENSMUSG00000003458	Ncstn	3104.53	-0.330149	0.0748973	-4.40803	1.04317e-05	7.79386e-05
ENSMUSG00000089803	Gm10171	999.869	0.713426	0.0889415	8.02129	1.04641e-15	3.31226e-14
ENSMUSG00000026554	Dcaf8	5135.05	-0.367698	0.0578784	-6.35294	2.11244e-10	3.34331e-09
ENSMUSG00000038034	Igsf8	1810.86	-0.513684	0.202741	-2.53369	0.0112867	0.0372262
ENSMUSG00000037995	Igsf9	11.8911	-1.20517	0.391786	-3.07609	0.00209734	0.00876566
ENSMUSG00000026547	Tagln2	12655.4	0.427627	0.125633	3.40378	0.000664614	0.00320255
ENSMUSG00000026546	Cfap45	17.2623	-2.05938	0.385145	-5.34701	8.94166e-08	9.76091e-07
ENSMUSG00000090222	Gm16340	194.441	-0.971092	0.193646	-5.01479	5.30919e-07	5.07426e-06
ENSMUSG00000102433	RP23-436K7.4	67.7618	-0.532315	0.216746	-2.45594	0.0140518	0.0447104
ENSMUSG00000090272	Mndal	671.83	-0.442073	0.161163	-2.74301	0.00608789	0.0220965
ENSMUSG00000039997	Ifi203	1581.98	-0.805827	0.1913	-4.21237	2.52706e-05	0.000172762
ENSMUSG00000026526	Fh1	2716.16	0.486243	0.12419	3.91532	9.02848e-05	0.000539758
ENSMUSG00000078185	Chml	396.552	0.40802	0.115658	3.52781	0.000419014	0.0021288
ENSMUSG00000039748	Exo1	350.272	1.85321	0.174899	10.5959	3.11325e-26	2.89733e-24
ENSMUSG00000103367	RP23-293I7.1	46.8027	1.64869	0.228278	7.22226	5.11298e-13	1.155e-11
ENSMUSG00000019699	Akt3	2573.9	-0.533289	0.13003	-4.10129	4.10858e-05	0.000268173
ENSMUSG00000097892	Gm26801	6.58877	-1.19577	0.464439	-2.57465	0.0100343	0.0337006
ENSMUSG00000015961	Adss	3475.53	0.558232	0.0937998	5.95131	2.66004e-09	3.65191e-08
ENSMUSG00000026492	Tfb2m	1082.52	0.446848	0.112707	3.96467	7.34974e-05	0.000448694
ENSMUSG00000038936	Sccpdh	1452.94	-0.197975	0.0755657	-2.61991	0.00879523	0.030151
ENSMUSG00000026491	Ahctf1	3933.3	0.414952	0.0695317	5.9678	2.40468e-09	3.3262e-08
ENSMUSG00000026490	Cdc42bpa	8447.57	-0.209156	0.0608399	-3.43781	0.000586443	0.00286671
ENSMUSG00000026489	Adck3	310.208	-0.52722	0.208218	-2.53206	0.0113394	0.0373649
ENSMUSG00000038855	Itpkb	2172.94	-0.519086	0.122464	-4.23868	2.24835e-05	0.000155092
ENSMUSG00000026496	Parp1	3394.21	0.953053	0.103573	9.20174	3.5219e-20	1.77812e-18
ENSMUSG00000058729	Lin9	468.737	0.805881	0.145323	5.54545	2.932e-08	3.481e-07
ENSMUSG00000073485	H3f3aos	22.3438	-1.14326	0.344571	-3.31792	0.000906891	0.004219
ENSMUSG00000026520	Pycr2	879.01	1.11417	0.282799	3.93981	8.15476e-05	0.000493218
ENSMUSG00000085563	2210411M09Rik	11.7495	-0.912383	0.369534	-2.46901	0.0135487	0.0433966
ENSMUSG00000038776	Ephx1	8848.2	0.451187	0.112947	3.99469	6.47795e-05	0.00040098
ENSMUSG00000026516	Nvl	2631.95	0.2064	0.066758	3.09177	0.00198965	0.00837625
ENSMUSG00000062169	Cnih4	1469.19	0.525132	0.149314	3.51696	0.000436522	0.00220334
ENSMUSG00000038733	Wdr26	7529.79	-0.391047	0.11128	-3.51408	0.000441275	0.00222455
ENSMUSG00000054135	A430110L20Rik	67.8651	-0.759771	0.301274	-2.52186	0.0116735	0.0382642
ENSMUSG00000103260	RP23-292F19.4	43.2635	1.10222	0.259579	4.24619	2.17432e-05	0.000150378
ENSMUSG00000104003	RP23-47K10.3	6.013	1.19208	0.434752	2.74197	0.00610728	0.022147
ENSMUSG00000004880	Lbr	1753.32	0.928052	0.0873338	10.6265	2.24388e-26	2.12861e-24
ENSMUSG00000022995	Enah	9990.85	-0.557322	0.17614	-3.16409	0.00155569	0.00679016
ENSMUSG00000038633	Degs1	5752.25	0.253433	0.055982	4.52705	5.98133e-06	4.71848e-05
ENSMUSG00000026509	Capn2	10375.4	0.423564	0.068784	6.15788	7.37231e-10	1.09554e-08
ENSMUSG00000104415	RP23-67I3.5	17.0107	1.03855	0.375767	2.76381	0.005713	0.0209049
ENSMUSG00000046836	Brox	2552.7	-0.276893	0.0713313	-3.88179	0.000103689	0.000610853
ENSMUSG00000039384	Dusp10	445.74	1.28084	0.133506	9.59384	8.48629e-22	5.01113e-20
ENSMUSG00000103308	RP24-286C21.1	174.207	-1.43169	0.276031	-5.1867	2.14051e-07	2.20436e-06
ENSMUSG00000026618	Iars2	2761.62	0.342847	0.0598482	5.7286	1.01262e-08	1.28697e-07
ENSMUSG00000026617	Bpnt1	869.871	0.549284	0.0928131	5.91818	3.2553e-09	4.42103e-08
ENSMUSG00000026615	Eprs	9175.23	0.821957	0.152789	5.37969	7.46149e-08	8.24767e-07
ENSMUSG00000039239	Tgfb2	2480.7	-1.49104	0.249006	-5.98797	2.12476e-09	2.95724e-08
ENSMUSG00000102619	RP24-276N20.3	5.90991	-1.26324	0.486823	-2.59487	0.00946265	0.0321227
ENSMUSG00000001305	Rrp15	664.678	0.56696	0.174011	3.25818	0.0011213	0.00507615
ENSMUSG00000026611	Spata17	7.33405	-1.40714	0.470985	-2.98764	0.00281137	0.0113415
ENSMUSG00000026634	Angel2	1959.88	-0.369058	0.0808606	-4.56412	5.01595e-06	4.01336e-05
ENSMUSG00000066595	Mfsd7b	541.375	0.460354	0.110865	4.1524	3.29014e-05	0.00021936
ENSMUSG00000026632	Tatdn3	383.877	-0.396864	0.133379	-2.97547	0.00292541	0.0117266
ENSMUSG00000062510	Nsl1	567.608	1.45649	0.129271	11.2669	1.91095e-29	2.35315e-27
ENSMUSG00000103576	RP23-399N18.7	7.24808	1.49011	0.417096	3.57259	0.000353473	0.00183932
ENSMUSG00000073478	D730003I15Rik	71.2713	-0.776154	0.221546	-3.50335	0.000459445	0.00230143
ENSMUSG00000026627	Tmem206	228.451	0.442503	0.162372	2.72525	0.00642531	0.0231754
ENSMUSG00000102246	RP24-566B6.4	3.12891	1.3664	0.489224	2.793	0.00522225	0.0193617
ENSMUSG00000037474	Dtl	1115.71	1.66181	0.124757	13.3203	1.7628e-40	5.65076e-38
ENSMUSG00000037461	Ints7	1539.05	0.399975	0.067601	5.91671	3.28448e-09	4.45766e-08
ENSMUSG00000026622	Nek2	874.129	0.793825	0.225535	3.51974	0.000431973	0.00218365
ENSMUSG00000037434	Slc30a1	689.731	-1.0749	0.262046	-4.10196	4.09666e-05	0.000267481
ENSMUSG00000026637	Traf5	976.647	-0.778365	0.137565	-5.65818	1.52985e-08	1.89194e-07
ENSMUSG00000103653	WI1-1003N17.1	2170.18	0.553968	0.146196	3.7892	0.000151133	0.000860238
ENSMUSG00000089812	Gm15867	106.319	-0.716278	0.230375	-3.10918	0.00187604	0.00795605
ENSMUSG00000016181	Diexf	703.657	0.418623	0.134506	3.11229	0.00185642	0.00788111
ENSMUSG00000079144	A130010J15Rik	333.862	-0.449474	0.126084	-3.56486	0.000364047	0.00188415
ENSMUSG00000026639	Lamb3	38.8667	1.06369	0.337508	3.15159	0.00162385	0.00704634
ENSMUSG00000009633	G0s2	1041.41	1.38203	0.317005	4.35964	1.30279e-05	9.46735e-05
ENSMUSG00000016179	Camk1g	206.553	-1.77181	0.213086	-8.315	9.17558e-17	3.2452e-15
ENSMUSG00000016494	Cd34	37.3189	-1.59828	0.355932	-4.4904	7.10894e-06	5.50479e-05
ENSMUSG00000016493	Cd46	75.3399	-0.79577	0.200313	-3.97264	7.10801e-05	0.000435649
ENSMUSG00000026616	Cr2	7.11987	-1.7346	0.46698	-3.7145	0.000203604	0.00112436
ENSMUSG00000026643	Nmt2	1763.19	0.43128	0.0867431	4.97193	6.62911e-07	6.23253e-06
ENSMUSG00000026648	Dclre1c	395.338	-0.471014	0.136628	-3.44742	0.000565971	0.00277826
ENSMUSG00000026646	Suv39h2	158.124	0.856507	0.233696	3.66504	0.000247299	0.00133463
ENSMUSG00000051396	Hspa14	2442.04	0.696325	0.0590458	11.793	4.24332e-32	6.54152e-30
ENSMUSG00000026657	Frmd4a	2115.94	0.364857	0.138678	2.63097	0.00851413	0.0293118
ENSMUSG00000026664	Phyh	1372.33	-0.359437	0.0785238	-4.57743	4.70723e-06	3.79946e-05
ENSMUSG00000026669	Mcm10	542.175	1.84029	0.130211	14.1331	2.37376e-45	1.06529e-42
ENSMUSG00000039145	Camk1d	1176.1	0.625661	0.0872638	7.16976	7.51278e-13	1.66543e-11
ENSMUSG00000039128	Cdc123	2655.41	0.428689	0.145554	2.94522	0.00322722	0.0127722
ENSMUSG00000025817	Nudt5	1319	0.824492	0.105845	7.78962	6.72112e-15	1.94182e-13
ENSMUSG00000039063	Echdc3	414.966	-0.794944	0.183235	-4.33837	1.43542e-05	0.000103456
ENSMUSG00000039046	Usp6nl	1155.54	-0.530204	0.149041	-3.55744	0.000374483	0.00192778
ENSMUSG00000082953	Gm13217	439.879	-0.60309	0.1692	-3.56437	0.000364737	0.00188723
ENSMUSG00000015619	Gata3	34.1645	-1.30411	0.345168	-3.77818	0.000157978	0.000894664
ENSMUSG00000037254	Itih2	1566.11	-1.40152	0.350765	-3.99563	6.45237e-05	0.000399588
ENSMUSG00000023206	Il15ra	71.1023	1.37845	0.223406	6.17017	6.82148e-10	1.01893e-08
ENSMUSG00000047909	Ankrd16	1213.62	-0.459671	0.141123	-3.25723	0.00112505	0.00508954
ENSMUSG00000080801	Gm13310	73.7411	0.88648	0.226891	3.90708	9.34181e-05	0.000556021
ENSMUSG00000026768	Itga8	478.577	-1.02285	0.239576	-4.2694	1.95995e-05	0.000136912
ENSMUSG00000086358	Gm13270	17.9122	-1.21884	0.390179	-3.12381	0.00178527	0.00762552
ENSMUSG00000026728	Vim	131364	0.423106	0.146622	2.88569	0.00390557	0.015032
ENSMUSG00000082542	Gm13311	57.4833	0.608218	0.214363	2.83733	0.00454923	0.0171562
ENSMUSG00000085281	Gm13316	194.427	0.346964	0.141089	2.45919	0.0139251	0.0443632
ENSMUSG00000017418	Arl5b	852.788	-0.550846	0.0993453	-5.54476	2.94362e-08	3.49068e-07
ENSMUSG00000083860	Gm13313	29.2253	0.864754	0.278239	3.10795	0.00188388	0.00798092
ENSMUSG00000082632	Gm13365	322.848	0.630251	0.253944	2.48185	0.0130702	0.0421197
ENSMUSG00000026748	Plxdc2	10269.4	-0.992201	0.188051	-5.27622	1.31873e-07	1.40093e-06
ENSMUSG00000037708	BC061194	24.8021	-1.09717	0.368941	-2.97383	0.00294103	0.0117752
ENSMUSG00000036617	Etl4	870.121	-1.36096	0.19836	-6.86108	6.83407e-12	1.3309e-10
ENSMUSG00000036591	Arhgap21	6432.16	-0.445661	0.144062	-3.09354	0.00197783	0.00833
ENSMUSG00000075514	Gm13375	240.766	-1.1911	0.274027	-4.34664	1.38241e-05	9.9813e-05
ENSMUSG00000048550	Thnsl1	169.082	0.995557	0.181405	5.48804	4.06424e-08	4.69282e-07
ENSMUSG00000081467	Gm13337	254.052	2.36514	0.2727	8.67307	4.20628e-18	1.73006e-16
ENSMUSG00000069136	A130006I12Rik	11.0862	-1.39316	0.422517	-3.29728	0.000976254	0.00449304
ENSMUSG00000026784	Pdss1	273.313	1.10173	0.12056	9.13842	6.33685e-20	3.12892e-18
ENSMUSG00000026779	Mastl	724.443	0.879114	0.195209	4.50345	6.68578e-06	5.21713e-05
ENSMUSG00000069132	Nxph2	35.0014	-1.16511	0.46977	-2.48016	0.0131322	0.0422704
ENSMUSG00000044103	Il1f9	24.4398	-1.35962	0.410178	-3.31471	0.000917369	0.00425598
ENSMUSG00000026983	Il1f5	55.2845	-2.25416	0.423702	-5.32016	1.03678e-07	1.12027e-06
ENSMUSG00000046845	Il1f10	9.47335	-1.9548	0.483623	-4.04198	5.30019e-05	0.000336807
ENSMUSG00000085999	Gm13411	304.142	1.12682	0.315712	3.56913	0.000358174	0.00186078
ENSMUSG00000026981	Il1rn	23244.2	0.684736	0.279424	2.45053	0.0142648	0.0452453
ENSMUSG00000026979	Psd4	212.558	-1.64246	0.207816	-7.90344	2.71309e-15	8.23297e-14
ENSMUSG00000026976	Pax8	76.4939	-1.09928	0.227491	-4.83219	1.35041e-06	1.19731e-05
ENSMUSG00000085057	Gm13415	233.152	-0.574599	0.180828	-3.1776	0.001485	0.00651806
ENSMUSG00000082307	Gm13418	45.589	-1.11156	0.34884	-3.18645	0.0014403	0.00634669
ENSMUSG00000085330	Gm13417	48.3184	-1.53819	0.38356	-4.01029	6.06443e-05	0.000379167
ENSMUSG00000004113	Cacna1b	28.0611	-1.26759	0.453393	-2.79578	0.00517743	0.0192132
ENSMUSG00000026974	Zmynd19	783.147	1.35762	0.0952432	14.2542	4.21886e-46	1.98139e-43
ENSMUSG00000006476	Nsmf	3333.12	-0.642365	0.0914238	-7.02624	2.12176e-12	4.4507e-11
ENSMUSG00000059555	Tor4a	868.094	-0.717802	0.131856	-5.44385	5.21409e-08	5.89577e-07
ENSMUSG00000036752	Tubb4b	9043.28	0.87467	0.128687	6.79688	1.06906e-11	2.02151e-10
ENSMUSG00000048707	Tprn	211.12	0.385888	0.145757	2.64748	0.0081094	0.0281342
ENSMUSG00000026966	Ssna1	1503.71	0.551399	0.0916177	6.01848	1.76065e-09	2.48036e-08
ENSMUSG00000026959	Grin1	14.1955	-1.87758	0.377185	-4.97787	6.42892e-07	6.06691e-06
ENSMUSG00000026958	Dpp7	745.726	-0.392659	0.147482	-2.66241	0.00775824	0.027135
ENSMUSG00000026956	Uap1l1	2337.88	-0.991708	0.276063	-3.59232	0.000327742	0.00171737
ENSMUSG00000026944	Abca2	697.92	0.893772	0.188165	4.74994	2.03477e-06	1.74889e-05
ENSMUSG00000015083	C8g	106.699	-0.801907	0.257113	-3.11889	0.00181536	0.00773608
ENSMUSG00000036504	Phpt1	63.9205	-0.632467	0.235966	-2.68033	0.00735487	0.0259399
ENSMUSG00000026940	Ccdc183	41.1264	-1.55693	0.264211	-5.89275	3.79816e-09	5.11519e-08
ENSMUSG00000026939	Tmem141	302.109	-0.358786	0.131708	-2.72411	0.00644748	0.0232305
ENSMUSG00000036352	Ubac1	1092.82	0.437901	0.130896	3.34541	0.000821608	0.00386228
ENSMUSG00000036327	Qsox2	1142.46	0.599982	0.0988907	6.06712	1.30223e-09	1.87579e-08
ENSMUSG00000075467	Dnlz	838.426	0.464587	0.148549	3.12751	0.00176296	0.00755423
ENSMUSG00000085767	Gm13563	74.2492	-0.777832	0.224092	-3.47104	0.000518441	0.00256616
ENSMUSG00000026926	Pmpca	2343.99	0.337011	0.0763611	4.41339	1.01765e-05	7.61727e-05
ENSMUSG00000026925	Inpp5e	1244.6	-0.35458	0.119854	-2.95844	0.00309204	0.0123188
ENSMUSG00000026921	Egfl7	63.1177	1.26426	0.2433	5.19629	2.03302e-07	2.10547e-06
ENSMUSG00000015776	Med22	2534.84	0.416943	0.165525	2.51891	0.0117717	0.03853
ENSMUSG00000015790	Surf1	1256.41	-0.545198	0.0743233	-7.33549	2.20907e-13	5.26087e-12
ENSMUSG00000014867	Surf4	10544.2	0.425158	0.15486	2.74545	0.00604287	0.0219449
ENSMUSG00000009621	Vav2	1024.52	0.849298	0.112791	7.52986	5.07933e-14	1.30174e-12
ENSMUSG00000026917	Wdr5	1758.98	0.394899	0.095407	4.1391	3.4867e-05	0.000231321
ENSMUSG00000085766	2810430I11Rik	109.934	-0.524614	0.188742	-2.77952	0.00544387	0.02004
ENSMUSG00000026833	Olfm1	101.096	-0.793683	0.200302	-3.96243	7.41917e-05	0.000452522
ENSMUSG00000082895	Rpsa-ps9	2604.94	0.59372	0.169208	3.50881	0.000450116	0.00226234
ENSMUSG00000026816	Gtf3c5	1247.24	0.327621	0.0720426	4.5476	5.42614e-06	4.31421e-05
ENSMUSG00000026812	Tsc1	1531.28	-0.347407	0.0943837	-3.6808	0.000232507	0.00126427
ENSMUSG00000026809	1700026L06Rik	8.52556	-1.30728	0.456656	-2.86272	0.00420015	0.0159981
ENSMUSG00000026806	Ddx31	382.342	0.318465	0.121423	2.62277	0.00872183	0.0299502
ENSMUSG00000083773	Gm13394	8577.91	1.12908	0.225263	5.01225	5.37966e-07	5.12947e-06
ENSMUSG00000026799	Med27	467.347	0.340024	0.0836409	4.06528	4.79745e-05	0.000307083
ENSMUSG00000019715	Gle1	2269.28	0.370655	0.0674555	5.49481	3.91134e-08	4.52662e-07
ENSMUSG00000054766	Set	8391.41	0.685116	0.217649	3.1478	0.00164505	0.00712456
ENSMUSG00000026785	Pkn3	76.2776	0.650634	0.225876	2.88049	0.00397059	0.0152479
ENSMUSG00000039660	D2Wsu81e	719.327	0.524392	0.0823058	6.37127	1.87475e-10	2.99766e-09
ENSMUSG00000052533	Nup188	2274.03	0.696562	0.0896924	7.76612	8.09278e-15	2.29542e-13
ENSMUSG00000026858	Fam73b	1134.64	0.525009	0.192493	2.72742	0.0063832	0.0230441
ENSMUSG00000047363	Cstad	94.3463	-1.26132	0.265662	-4.74783	2.05614e-06	1.76622e-05
ENSMUSG00000075416	Gm14488	99.5875	-0.632353	0.185769	-3.40397	0.000664137	0.00320196
ENSMUSG00000044320	1700001O22Rik	8.81246	-1.24093	0.420835	-2.94874	0.00319075	0.0126596
ENSMUSG00000039476	Prrx2	4125.41	-0.754785	0.139708	-5.40259	6.56856e-08	7.31672e-07
ENSMUSG00000026849	Tor1a	836.01	0.397622	0.1168	3.40429	0.000663362	0.0032011
ENSMUSG00000075415	Fnbp1	2456.62	-0.284755	0.0738038	-3.85827	0.000114194	0.000664787
ENSMUSG00000087269	D330023K18Rik	92.7404	-0.63828	0.200678	-3.18062	0.00146963	0.006459
ENSMUSG00000039356	Exosc2	824.816	1.21062	0.10756	11.2553	2.18132e-29	2.6698e-27
ENSMUSG00000001864	Aif1l	34.5173	1.61089	0.311471	5.17186	2.3177e-07	2.37113e-06
ENSMUSG00000051373	Ppapdc3	93.8214	-0.73309	0.202391	-3.62216	0.000292158	0.00154696
ENSMUSG00000039254	Pomt1	891.771	0.412493	0.109714	3.75971	0.000170109	0.000956388
ENSMUSG00000002550	Uck1	1354.1	0.625972	0.148216	4.22339	2.40655e-05	0.000164803
ENSMUSG00000026825	Dnm1	3262.47	-0.629302	0.126943	-4.95737	7.14528e-07	6.6805e-06
ENSMUSG00000026822	Lcn2	66.1766	1.91517	0.472379	4.0543	5.02857e-05	0.000320961
ENSMUSG00000026819	Slc25a25	897.989	0.712842	0.272057	2.62019	0.00878805	0.0301418
ENSMUSG00000039157	Fam102a	582.422	-0.305478	0.121237	-2.51967	0.0117465	0.0384599
ENSMUSG00000079442	St6galnac4	5633.58	0.959882	0.155833	6.15966	7.29002e-10	1.08491e-08
ENSMUSG00000009566	Fpgs	616.818	0.821025	0.126114	6.5102	7.50521e-11	1.27047e-09
ENSMUSG00000038987	1700019L03Rik	101.515	0.507747	0.170116	2.98471	0.00283844	0.0114281
ENSMUSG00000085397	Gm13524	5.15055	-1.35627	0.463573	-2.92568	0.003437	0.0135013
ENSMUSG00000026796	Fam129b	13453.1	0.487606	0.121744	4.00518	6.19695e-05	0.000386376
ENSMUSG00000026792	Lrsam1	862.36	-0.390738	0.106578	-3.6662	0.000246183	0.00132932
ENSMUSG00000038900	Rpl12	26342.6	0.372676	0.145309	2.56472	0.010326	0.0345082
ENSMUSG00000038860	Garnl3	379.953	-0.703598	0.10338	-6.80596	1.00375e-11	1.90158e-10
ENSMUSG00000038831	Ralgps1	101.293	0.667121	0.209655	3.18199	0.00146265	0.00643396
ENSMUSG00000038740	Mvb12b	2319.32	-1.4175	0.121205	-11.6951	1.3505e-31	2.05063e-29
ENSMUSG00000026867	Gapvd1	3222.8	0.179287	0.0558565	3.20978	0.00132837	0.00590112
ENSMUSG00000026864	Hspa5	24021.2	1.23401	0.131345	9.39521	5.71047e-21	3.11683e-19
ENSMUSG00000070953	Rabepk	744.494	0.290097	0.0731898	3.96363	7.38194e-05	0.000450388
ENSMUSG00000026875	Traf1	23.5099	-1.73234	0.410749	-4.21752	2.47005e-05	0.000169001
ENSMUSG00000026880	Stom	4286.37	-0.480762	0.103443	-4.64762	3.35792e-06	2.78466e-05
ENSMUSG00000035778	Ggta1	576.696	0.870993	0.0978221	8.90385	5.39421e-19	2.41543e-17
ENSMUSG00000026885	Ttll11	79.802	0.71216	0.174327	4.08519	4.404e-05	0.00028415
ENSMUSG00000087187	Gm13431	14.4551	-1.92612	0.464327	-4.14819	3.35114e-05	0.00022306
ENSMUSG00000047250	Ptgs1	344.828	0.30936	0.117828	2.62552	0.00865179	0.0297451
ENSMUSG00000009030	Pdcl	2008.76	-0.341578	0.0979591	-3.48695	0.000488571	0.00243261
ENSMUSG00000026749	Nek6	2082.88	0.404078	0.139693	2.89262	0.00382042	0.0147549
ENSMUSG00000026750	Psmb7	4297.46	0.319577	0.0818763	3.90316	9.49445e-05	0.000563611
ENSMUSG00000063972	Nr6a1	650.428	-0.799242	0.206619	-3.8682	0.000109643	0.000641251
ENSMUSG00000046618	Olfml2a	119.859	-1.92461	0.403916	-4.76487	1.88976e-06	1.63582e-05
ENSMUSG00000085755	Gm13496	14.8972	-1.16938	0.402526	-2.90511	0.0036712	0.0142684
ENSMUSG00000062997	Rpl35	9420.42	0.491586	0.105816	4.64568	3.38956e-06	2.80657e-05
ENSMUSG00000026755	Arpc5l	2097.65	0.418347	0.0965081	4.33484	1.45867e-05	0.000105019
ENSMUSG00000035236	Scai	1785.81	-0.534019	0.142318	-3.75228	0.000175232	0.000981365
ENSMUSG00000081999	Gm13461	1929.14	1.09966	0.261697	4.20205	2.64506e-05	0.000179855
ENSMUSG00000081272	Gm13509	5252.11	0.395007	0.128242	3.08017	0.00206884	0.00866272
ENSMUSG00000085862	Gm13483	32.26	-1.94945	0.294021	-6.63029	3.35023e-11	5.95056e-10
ENSMUSG00000085429	Gm13485	4.52371	-1.60177	0.515424	-3.10767	0.00188566	0.00798675
ENSMUSG00000017144	Rnd3	7874.97	-0.6278	0.132571	-4.73557	2.18443e-06	1.86847e-05
ENSMUSG00000087701	Gm13493	1692.77	0.460733	0.138831	3.31865	0.000904538	0.00420902
ENSMUSG00000036249	Rbm43	672.444	-0.379403	0.141846	-2.67475	0.00747853	0.0262953
ENSMUSG00000026946	Nmi	234.453	-1.72834	0.183141	-9.43725	3.82685e-21	2.11735e-19
ENSMUSG00000036202	Rif1	1620.41	0.750237	0.120289	6.23693	4.46247e-10	6.79635e-09
ENSMUSG00000026950	Neb	155.282	-1.70354	0.24644	-6.91261	4.75801e-12	9.44818e-11
ENSMUSG00000085315	A430018G15Rik	23.2209	-1.05297	0.342581	-3.07363	0.00211474	0.00881832
ENSMUSG00000017412	Cacnb4	57.1898	-1.08744	0.289485	-3.75647	0.000172326	0.000967506
ENSMUSG00000055371	Stam2	2202.69	-0.312405	0.0690814	-4.52227	6.11794e-06	4.81496e-05
ENSMUSG00000026960	Arl6ip6	707.145	0.925601	0.147892	6.25862	3.88394e-10	5.93764e-09
ENSMUSG00000083287	Gm13502	939.961	-0.624558	0.169569	-3.68321	0.000230319	0.00125304
ENSMUSG00000075334	Rprm	7.61289	2.21291	0.412598	5.36336	8.16884e-08	8.95601e-07
ENSMUSG00000084938	BB557941	9.26417	-1.13795	0.430755	-2.64176	0.00824767	0.0285159
ENSMUSG00000054181	A930012O16Rik	22.1065	-1.08354	0.314187	-3.4487	0.000563296	0.00276648
ENSMUSG00000026827	Gpd2	2524.13	-0.203996	0.0755539	-2.7	0.0069339	0.0247272
ENSMUSG00000026836	Acvr1	2532.61	-0.380752	0.0870253	-4.37519	1.21328e-05	8.90016e-05
ENSMUSG00000026839	Upp2	160.407	-0.817571	0.20975	-3.89784	9.70555e-05	0.00057479
ENSMUSG00000036641	Ccdc148	11.8012	-1.89591	0.427704	-4.43277	9.30283e-06	7.0232e-05
ENSMUSG00000081157	Gm13552	243.075	1.04402	0.150023	6.95906	3.42561e-12	6.95978e-11
ENSMUSG00000026988	Wdsub1	742.34	-0.819307	0.106552	-7.68929	1.47957e-14	4.02152e-13
ENSMUSG00000026987	Baz2b	2205.39	-0.62879	0.187689	-3.35017	0.000807631	0.00380633
ENSMUSG00000026977	2017-03-07	3533.17	-0.421961	0.127475	-3.31016	0.000932428	0.00431791
ENSMUSG00000060703	Cd302	3909.81	-0.933745	0.116857	-7.99047	1.34426e-15	4.20888e-14
ENSMUSG00000026980	Ly75	1511.17	0.490152	0.136326	3.59543	0.000323852	0.00169831
ENSMUSG00000054580	Pla2r1	230.826	-1.05416	0.224419	-4.69729	2.63635e-06	2.22487e-05
ENSMUSG00000075325	Gm13582	8.47671	-1.18683	0.473954	-2.50411	0.0122761	0.0399665
ENSMUSG00000026914	Psmd14	3043.54	0.568535	0.11727	4.8481	1.24652e-06	1.11223e-05
ENSMUSG00000000392	Fap	1236.33	-2.43083	0.298126	-8.1537	3.52968e-16	1.17433e-14
ENSMUSG00000026896	Ifih1	850.06	-1.04437	0.192355	-5.42938	5.65508e-08	6.36591e-07
ENSMUSG00000034903	Cobll1	2446.19	0.835195	0.24424	3.41956	0.000627216	0.00304486
ENSMUSG00000057182	Scn3a	40.3745	-1.55158	0.223761	-6.93411	4.08796e-12	8.21457e-11
ENSMUSG00000075318	Scn2a1	368.144	-0.88715	0.134076	-6.61676	3.67146e-11	6.48122e-10
ENSMUSG00000034848	Ttc21b	1400.58	-0.347505	0.130953	-2.65366	0.00796251	0.0277199
ENSMUSG00000027030	Stk39	1002.48	0.329364	0.122263	2.6939	0.00706221	0.0250609
ENSMUSG00000075312	Gm13597	741.695	-0.484511	0.126442	-3.83187	0.000127172	0.000733994
ENSMUSG00000034738	Nostrin	159.513	-1.49677	0.196712	-7.60893	2.7637e-14	7.26732e-13
ENSMUSG00000005233	Spc25	1217.17	0.971868	0.17586	5.52638	3.26906e-08	3.84053e-07
ENSMUSG00000027068	Dhrs9	158.823	1.94642	0.288678	6.74253	1.55648e-11	2.89439e-10
ENSMUSG00000027086	Fastkd1	438.21	0.385709	0.129013	2.98968	0.00279271	0.0112774
ENSMUSG00000070883	Ccdc173	132.077	-0.918704	0.218088	-4.21254	2.52512e-05	0.000172688
ENSMUSG00000041966	Dcaf17	717.296	-0.3428	0.0990963	-3.45926	0.000541662	0.00266867
ENSMUSG00000027012	Dync1i2	5745.92	-0.406538	0.143949	-2.82419	0.00474003	0.0177861
ENSMUSG00000027010	Slc25a12	4660.29	-0.286918	0.0848038	-3.38332	0.000716159	0.00342073
ENSMUSG00000027018	Hat1	2386.87	0.860958	0.120787	7.12789	1.01921e-12	2.23242e-11
ENSMUSG00000086846	Gm13642	193.884	0.813056	0.175778	4.62547	3.73744e-06	3.07319e-05
ENSMUSG00000041921	Metap1d	1975.01	-0.393417	0.146356	-2.68808	0.00718632	0.0254266
ENSMUSG00000027111	Itga6	643.909	1.15	0.240301	4.78565	1.70439e-06	1.48491e-05
ENSMUSG00000055612	Cdca7	660.19	1.38599	0.146355	9.47011	2.79559e-21	1.55959e-19
ENSMUSG00000081957	Ak3l2-ps	46.2531	1.27856	0.335348	3.81263	0.000137496	0.000787057
ENSMUSG00000027109	Sp3	3534.2	0.251452	0.0732794	3.43142	0.000600435	0.00292964
ENSMUSG00000063714	Sp3os	155.908	-0.451486	0.163961	-2.75362	0.005894	0.0214893
ENSMUSG00000027108	Ola1	2908.69	0.781012	0.199616	3.91257	9.13188e-05	0.000545778
ENSMUSG00000041777	Cir1	1054.3	-0.448812	0.118094	-3.80045	0.000144432	0.000824654
ENSMUSG00000087176	D230022J07Rik	14.3204	-1.04648	0.361273	-2.89666	0.00377162	0.0146027
ENSMUSG00000086382	Chrna1os	17.17	-1.30561	0.385355	-3.38807	0.000703857	0.00336754
ENSMUSG00000086544	Chn1os3	20.899	-1.4038	0.362143	-3.87637	0.000106028	0.000622453
ENSMUSG00000009207	Lnp	985.374	0.271756	0.108554	2.50341	0.0123003	0.0400136
ENSMUSG00000042410	Agps	4006.85	0.219996	0.0870786	2.52641	0.0115234	0.0378584
ENSMUSG00000075273	Ttc30b	618.45	-0.597209	0.0976733	-6.11435	9.6952e-10	1.41368e-08
ENSMUSG00000075267	Dfnb59	4.24346	-1.3564	0.490914	-2.76302	0.00572693	0.020952
ENSMUSG00000002733	Plekha3	1493.54	0.424942	0.0930055	4.569	4.90055e-06	3.93145e-05
ENSMUSG00000027006	Dnajc10	12273.7	-0.369162	0.125921	-2.9317	0.00337113	0.0132658
ENSMUSG00000026999	Nup35	804.525	0.74714	0.129712	5.75999	8.41193e-09	1.08272e-07
ENSMUSG00000086436	Gm13690	377.957	0.314843	0.130138	2.4193	0.0155504	0.0487715
ENSMUSG00000064193	Gm4735	33415.5	1.05782	0.195188	5.41947	5.97775e-08	6.71417e-07
ENSMUSG00000080979	Gm13675	72.0234	0.609163	0.2263	2.69184	0.00710596	0.0251984
ENSMUSG00000027091	Zc3h15	3525.76	0.209907	0.0854646	2.45607	0.0140464	0.0447003
ENSMUSG00000059588	Calcrl	1165.49	-0.847551	0.185234	-4.57557	4.74916e-06	3.82871e-05
ENSMUSG00000027082	Tfpi	32.7593	-1.09341	0.309151	-3.53683	0.000404955	0.00206673
ENSMUSG00000087362	Gm13710	31.1604	-1.42949	0.317752	-4.49878	6.83448e-06	5.32493e-05
ENSMUSG00000050043	Tmx2	2151.5	0.669249	0.0909911	7.3551	1.9078e-13	4.57577e-12
ENSMUSG00000034059	Ypel4	246.146	-1.40345	0.212629	-6.60043	4.09955e-11	7.19291e-10
ENSMUSG00000023224	Serping1	69.2928	-2.83476	0.438134	-6.47006	9.79648e-11	1.63639e-09
ENSMUSG00000027078	Ube2l6	1760.3	-0.402224	0.142855	-2.81561	0.00486848	0.0182072
ENSMUSG00000027076	Timm10	476.82	1.0319	0.186825	5.52333	3.32631e-08	3.90226e-07
ENSMUSG00000027075	Slc43a1	470.158	0.591617	0.138837	4.26124	2.03295e-05	0.00014157
ENSMUSG00000050896	Rtn4rl2	31.0807	1.44719	0.398758	3.62925	0.000284251	0.00151144
ENSMUSG00000027074	Slc43a3	2349.32	0.715307	0.143999	4.96745	6.78406e-07	6.36932e-06
ENSMUSG00000027071	P2rx3	33.7522	2.61262	0.407726	6.4078	1.47639e-10	2.391e-09
ENSMUSG00000027067	Ssrp1	7629.17	0.877216	0.212539	4.12732	3.67019e-05	0.000242538
ENSMUSG00000085135	Gm13713	5.47459	-1.18344	0.483548	-2.4474	0.0143891	0.045568
ENSMUSG00000083688	Gm13743	164.662	0.428288	0.163656	2.617	0.00887053	0.0303731
ENSMUSG00000051329	Nup160	1361.98	0.70881	0.0704297	10.0641	7.96288e-24	5.91215e-22
ENSMUSG00000040812	Agbl2	17.2785	-1.12594	0.352864	-3.19085	0.00141855	0.00626315
ENSMUSG00000080977	Gm13772	773.249	1.30046	0.145126	8.9609	3.22036e-19	1.47857e-17
ENSMUSG00000002104	Rapsn	43.3233	-0.896279	0.255899	-3.50247	0.000460968	0.00230827
ENSMUSG00000002102	Psmc3	5347.56	0.400955	0.0690002	5.81092	6.213e-09	8.11588e-08
ENSMUSG00000002105	Slc39a13	2709.55	0.253268	0.093321	2.71395	0.00664865	0.0238532
ENSMUSG00000002108	Nr1h3	413.111	0.799623	0.281157	2.84404	0.0044545	0.0168399
ENSMUSG00000002103	Acp2	2464.9	-0.266104	0.0657719	-4.04585	5.21332e-05	0.000331913
ENSMUSG00000027257	Pacsin3	1208.52	-0.357149	0.0996811	-3.58291	0.000339783	0.00177632
ENSMUSG00000040591	1110051M20Rik	1268.01	-0.701208	0.0840311	-8.34463	7.14385e-17	2.57166e-15
ENSMUSG00000027253	Lrp4	3311.93	-0.901168	0.21027	-4.28578	1.82101e-05	0.000128271
ENSMUSG00000075040	Zfp408	733.27	-0.538379	0.108529	-4.96068	7.02481e-07	6.58311e-06
ENSMUSG00000040479	Dgkz	1391.77	0.25719	0.0861236	2.98629	0.0028238	0.0113826
ENSMUSG00000095332	Gm9821	15.6897	-1.30875	0.341963	-3.82715	0.000129636	0.000747358
ENSMUSG00000027223	Mapk8ip1	570.22	-0.886708	0.175408	-5.0551	4.30156e-07	4.18248e-06
ENSMUSG00000049922	Slc35c1	580.873	0.640464	0.130821	4.89575	9.79331e-07	8.94104e-06
ENSMUSG00000075028	Prdm11	345.615	-0.752423	0.0933598	-8.05939	7.66757e-16	2.46964e-14
ENSMUSG00000085852	Gm13807	18.3051	-1.35024	0.353352	-3.82123	0.000132788	0.000762699
ENSMUSG00000027215	Cd82	2730.21	-1.23818	0.111557	-11.0991	1.26755e-28	1.4381e-26
ENSMUSG00000040272	Accs	508.228	-0.546134	0.10955	-4.98527	6.18759e-07	5.85834e-06
ENSMUSG00000040174	Alkbh3	799.565	-0.298966	0.0994958	-3.00481	0.00265749	0.0107962
ENSMUSG00000027194	Ttc17	1358.12	-0.399578	0.138687	-2.88114	0.00396234	0.0152244
ENSMUSG00000081476	Itpa-ps1	627.964	0.477498	0.162504	2.93837	0.00329943	0.0130166
ENSMUSG00000045464	2810002D19Rik	117.257	-0.642185	0.15697	-4.09112	4.29294e-05	0.000278228
ENSMUSG00000027193	Api5	5040.59	0.425061	0.0763828	5.56488	2.62326e-08	3.14215e-07
ENSMUSG00000027164	Traf6	1061.18	-0.236046	0.0736055	-3.20691	0.0013417	0.00595245
ENSMUSG00000032841	Prr5l	112.107	-1.13016	0.232751	-4.85565	1.19993e-06	1.07318e-05
ENSMUSG00000048058	Ldlrad3	963.405	-0.475727	0.128992	-3.68803	0.000225995	0.00123251
ENSMUSG00000027185	Nat10	1101.22	0.980014	0.0828062	11.835	2.57251e-32	4.18966e-30
ENSMUSG00000032698	Lmo2	29.3045	-1.98213	0.423336	-4.68217	2.83857e-06	2.38456e-05
ENSMUSG00000027180	Fbxo3	2733.88	-0.208173	0.0597376	-3.4848	0.00049251	0.00244981
ENSMUSG00000068686	Cd59b	133.342	-0.75244	0.215994	-3.48362	0.000494681	0.00245819
ENSMUSG00000032679	Cd59a	1159.2	-0.673726	0.16828	-4.0036	6.23846e-05	0.000388647
ENSMUSG00000027173	Depdc7	55.8377	1.54988	0.199599	7.76497	8.16629e-15	2.30978e-13
ENSMUSG00000083856	Gm13886	146.889	0.505809	0.207219	2.44093	0.0146494	0.0462848
ENSMUSG00000045106	Ccdc73	92.6776	0.453215	0.169868	2.66804	0.0076295	0.0267542
ENSMUSG00000016386	Mpped2	38.618	-1.53816	0.300812	-5.11336	3.16479e-07	3.15619e-06
ENSMUSG00000027115	Kif18a	433.972	0.900179	0.170485	5.28012	1.29098e-07	1.37435e-06
ENSMUSG00000048482	Bdnf	534.545	0.686526	0.176208	3.89612	9.77447e-05	0.000578702
ENSMUSG00000050199	Lgr4	1960.35	-0.606935	0.110113	-5.51191	3.54966e-08	4.13888e-07
ENSMUSG00000027134	Lpcat4	424.273	0.560084	0.135236	4.14152	3.4501e-05	0.000229043
ENSMUSG00000027133	Nop10	1168.79	0.762761	0.114932	6.63663	3.2094e-11	5.73066e-10
ENSMUSG00000055943	Emc7	2715.85	0.337551	0.079306	4.25631	2.07829e-05	0.000144379
ENSMUSG00000003604	Aven	333.68	0.497773	0.0894609	5.56414	2.63452e-08	3.15377e-07
ENSMUSG00000023236	Scg5	13.3973	-1.36413	0.406684	-3.35427	0.000795754	0.0037566
ENSMUSG00000041219	Arhgap11a	2089.11	0.758207	0.220102	3.44479	0.000571496	0.00280403
ENSMUSG00000096006	Gm21596	569.622	0.365578	0.137407	2.66055	0.0078013	0.0272526
ENSMUSG00000040383	Aqr	2408.67	0.26306	0.0902412	2.91508	0.00355602	0.0139132
ENSMUSG00000081787	Gm13991	959.939	-0.307041	0.120175	-2.55495	0.0106203	0.0353632
ENSMUSG00000085316	D330050G23Rik	50.925	-1.50791	0.300706	-5.01459	5.31479e-07	5.07536e-06
ENSMUSG00000027351	Spred1	5697.63	-0.250914	0.103328	-2.42832	0.0151691	0.0477657
ENSMUSG00000087203	Gm13986	49.0217	-1.51941	0.233324	-6.51205	7.41321e-11	1.25701e-09
ENSMUSG00000040152	Thbs1	59412.4	-0.729417	0.172625	-4.22545	2.38469e-05	0.000163583
ENSMUSG00000027344	Fsip1	14.3394	-1.29101	0.365422	-3.53295	0.000410956	0.00209366
ENSMUSG00000040133	Gpr176	1881.62	-0.817205	0.186105	-4.3911	1.1278e-05	8.34284e-05
ENSMUSG00000005102	Eif2ak4	1829.95	-0.262489	0.058541	-4.48385	7.33081e-06	5.65708e-05
ENSMUSG00000040093	Bmf	1006.85	-1.52821	0.283119	-5.39778	6.74703e-08	7.5031e-07
ENSMUSG00000040084	Bub1b	2084.47	0.601663	0.229127	2.62589	0.0086422	0.0297172
ENSMUSG00000074918	Inafm2	595.76	0.448386	0.111841	4.00912	6.09448e-05	0.000380929
ENSMUSG00000027331	Knstrn	1277.15	0.686884	0.240168	2.86001	0.00423623	0.0161143
ENSMUSG00000027324	Rpusd2	141.46	1.04948	0.137926	7.60899	2.76238e-14	7.26732e-13
ENSMUSG00000027326	Casc5	1308.45	0.971958	0.196777	4.93938	7.837e-07	7.28005e-06
ENSMUSG00000027323	Rad51	789.697	1.81759	0.134912	13.4724	2.27261e-41	7.77887e-39
ENSMUSG00000070730	Rmdn3	761.945	0.523146	0.117544	4.45065	8.56091e-06	6.50687e-05
ENSMUSG00000046814	Gchfr	160.577	-0.838836	0.252442	-3.32288	0.000890917	0.00415234
ENSMUSG00000027315	Spint1	4.21818	-1.31885	0.498798	-2.64406	0.00819192	0.0283669
ENSMUSG00000027313	Chac1	751.866	1.50377	0.375815	4.00137	6.29762e-05	0.000391927
ENSMUSG00000048647	Exd1	94.1659	0.718183	0.202515	3.54633	0.000390641	0.00199823
ENSMUSG00000014077	Chp1	9195.74	0.498615	0.134184	3.71592	0.000202469	0.00111932
ENSMUSG00000072980	Oip5	191.208	1.22348	0.183937	6.65162	2.8988e-11	5.21294e-10
ENSMUSG00000027306	Nusap1	1682.25	0.878181	0.209707	4.18766	2.8184e-05	0.00019036
ENSMUSG00000033902	Mapkbp1	1908.71	-0.741701	0.0852583	-8.69946	3.3347e-18	1.39141e-16
ENSMUSG00000087458	Gm13999	9.65771	-1.19361	0.481348	-2.47972	0.0131485	0.0423095
ENSMUSG00000074899	Sptbn5	13.6968	-1.64453	0.416273	-3.95061	7.79511e-05	0.000473308
ENSMUSG00000050211	Pla2g4e	3.74794	-1.56607	0.515944	-3.03534	0.00240262	0.00986999
ENSMUSG00000079110	Capn3	21.4394	-2.10471	0.359287	-5.85803	4.68393e-09	6.21089e-08
ENSMUSG00000027286	Lrrc57	538.177	0.348825	0.0870896	4.00535	6.19257e-05	0.000386223
ENSMUSG00000033705	Stard9	2005.71	-0.777269	0.14358	-5.41351	6.18026e-08	6.91854e-07
ENSMUSG00000090100	Ttbk2	1362.69	-0.405043	0.140645	-2.87989	0.00397819	0.0152701
ENSMUSG00000023572	Ccndbp1	1525.39	-0.632928	0.0595585	-10.627	2.2317e-26	2.12861e-24
ENSMUSG00000053675	Tgm5	50.6195	-3.0001	0.323101	-9.28534	1.61194e-20	8.36844e-19
ENSMUSG00000027259	Adal	630.827	-0.256578	0.10571	-2.4272	0.0152158	0.0478354
ENSMUSG00000027263	Tubgcp4	971.228	0.279609	0.104868	2.6663	0.00766915	0.0268653
ENSMUSG00000043909	Trp53bp1	2532.06	-0.477416	0.1352	-3.53119	0.000413699	0.00210604
ENSMUSG00000033526	Ppip5k1	745.879	0.596346	0.182813	3.26206	0.00110606	0.00501842
ENSMUSG00000027248	Pdia3	24465.3	0.845975	0.0936941	9.02912	1.73065e-19	8.10917e-18
ENSMUSG00000074884	Serf2	10290.3	-0.349836	0.0872912	-4.00769	6.13166e-05	0.000382897
ENSMUSG00000081967	Gm14017	509.646	0.376243	0.120021	3.1348	0.00171969	0.00739074
ENSMUSG00000084407	Gm14018	20.4312	1.0605	0.343797	3.08467	0.00203779	0.00854688
ENSMUSG00000027242	Wdr76	329.66	1.47219	0.147372	9.98963	1.69215e-23	1.19905e-21
ENSMUSG00000027238	Frmd5	38.1085	-0.843644	0.292507	-2.88418	0.00392431	0.0151012
ENSMUSG00000027236	Eif3j1	2701.48	0.724932	0.126273	5.74098	9.41287e-09	1.20084e-07
ENSMUSG00000033396	Spg11	1706.37	-0.442824	0.0765724	-5.78307	7.33484e-09	9.49913e-08
ENSMUSG00000027199	Gatm	141.08	0.534181	0.202356	2.6398	0.00829538	0.0286564
ENSMUSG00000005803	Sqrdl	5060.77	-0.389106	0.134431	-2.89446	0.00379811	0.0146884
ENSMUSG00000027203	Dut	1294.89	1.32793	0.142683	9.30685	1.31679e-20	7.01653e-19
ENSMUSG00000068394	Cep152	520.194	1.02534	0.10978	9.33997	9.63614e-21	5.17558e-19
ENSMUSG00000035109	Shc4	382.309	-0.446288	0.14402	-3.0988	0.00194309	0.0082042
ENSMUSG00000027207	Galk2	2645.57	-1.17882	0.174795	-6.74404	1.5404e-11	2.86825e-10
ENSMUSG00000027209	Fam227b	17.1133	-1.23213	0.361149	-3.41169	0.00064561	0.00312435
ENSMUSG00000027208	Fgf7	8019.69	-0.870079	0.246186	-3.53423	0.00040897	0.00208617
ENSMUSG00000098024	Gm27003	30.8166	-0.743274	0.25898	-2.87001	0.0041046	0.0156934
ENSMUSG00000027364	Usp50	284.28	0.617753	0.155274	3.97847	6.93601e-05	0.000426444
ENSMUSG00000027365	Trpm7	6235.83	-0.2626	0.101338	-2.59133	0.00956054	0.0323789
ENSMUSG00000027366	Sppl2a	4233.43	-0.463355	0.141478	-3.27509	0.00105627	0.004825
ENSMUSG00000001999	Blvra	809.939	0.522152	0.135794	3.84517	0.00012047	0.000698506
ENSMUSG00000034906	Ncaph	1190.17	1.23057	0.151595	8.11753	4.75754e-16	1.56225e-14
ENSMUSG00000074825	Itpripl1	522.489	1.1665	0.103245	11.2984	1.33646e-29	1.70822e-27
ENSMUSG00000027367	Stard7	2007.92	0.774178	0.114974	6.7335	1.65627e-11	3.06866e-10
ENSMUSG00000027371	Fahd2a	215.122	-0.739269	0.217179	-3.40396	0.000664175	0.00320196
ENSMUSG00000079056	Kcnip3	196.012	-0.652112	0.165818	-3.9327	8.39984e-05	0.000505919
ENSMUSG00000027378	Nphp1	977.21	-0.55776	0.0737553	-7.56231	3.95976e-14	1.02654e-12
ENSMUSG00000051319	1500011K16Rik	674.715	0.613251	0.206576	2.96865	0.00299115	0.0119569
ENSMUSG00000027379	Bub1	1237.93	0.95947	0.201065	4.77195	1.82449e-06	1.58068e-05
ENSMUSG00000027381	Bcl2l11	1038.14	-1.13863	0.138306	-8.2327	1.83041e-16	6.2759e-15
ENSMUSG00000074813	Gm14005	395.227	0.540784	0.12567	4.3032	1.68352e-05	0.000119587
ENSMUSG00000014355	Anapc1	7036.81	0.186113	0.0708881	2.62544	0.00865363	0.0297464
ENSMUSG00000014361	Mertk	743.8	0.537523	0.171431	3.13551	0.00171558	0.00737779
ENSMUSG00000014353	Tmem87b	2150.37	-0.16096	0.0664273	-2.4231	0.0153888	0.0483216
ENSMUSG00000027386	Fbln7	360.936	-1.26069	0.340453	-3.70299	0.000213072	0.00116929
ENSMUSG00000042851	Zc3h6	349.931	-0.734324	0.186824	-3.93057	8.4745e-05	0.000510112
ENSMUSG00000027395	Polr1b	491.384	0.915176	0.140084	6.53304	6.44486e-11	1.10393e-09
ENSMUSG00000103009	RP23-160G19.10	99.4274	0.711127	0.185762	3.82816	0.000129102	0.000744708
ENSMUSG00000048327	Ckap2l	1892.94	0.719808	0.232913	3.09046	0.00199844	0.00840977
ENSMUSG00000027405	Nop56	2896.51	1.36286	0.147486	9.24066	2.44992e-20	1.25256e-18
ENSMUSG00000027408	Cpxm1	47.2925	-1.53444	0.242618	-6.32451	2.54045e-10	3.97708e-09
ENSMUSG00000027409	1700020A23Rik	2.81262	-1.26557	0.516839	-2.44868	0.014338	0.0454349
ENSMUSG00000027411	Vps16	1653.17	0.39699	0.106043	3.74367	0.000181355	0.00101397
ENSMUSG00000037740	Mrps26	1759.64	0.573226	0.140229	4.0878	4.35484e-05	0.000281517
ENSMUSG00000037703	Lzts3	1116.55	0.273425	0.0918382	2.97725	0.00290844	0.0116725
ENSMUSG00000074797	Itpa	1074.25	0.517234	0.151829	3.40668	0.000657584	0.00317625
ENSMUSG00000074796	Slc4a11	79.637	-0.545095	0.176957	-3.08039	0.00206731	0.00865989
ENSMUSG00000085566	A730017L22Rik	116.885	0.73646	0.162963	4.51918	6.20795e-06	4.87629e-05
ENSMUSG00000027316	Gfra4	180.868	-1.34536	0.183776	-7.32065	2.46778e-13	5.82886e-12
ENSMUSG00000027318	Adam33	20.7646	-2.95504	0.441378	-6.69504	2.1561e-11	3.94764e-10
ENSMUSG00000027322	Siglec1	17.2506	-1.92605	0.349757	-5.50681	3.6539e-08	4.24328e-07
ENSMUSG00000027327	1700037H04Rik	833.543	0.57028	0.208148	2.73978	0.00614807	0.0222869
ENSMUSG00000027330	Cdc25b	1435.69	0.582256	0.133606	4.35801	1.31252e-05	9.5278e-05
ENSMUSG00000037523	Mavs	1424.78	0.418491	0.11348	3.68779	0.00022621	0.00123335
ENSMUSG00000048911	Rnf24	1722.01	-0.332341	0.0771694	-4.30664	1.65755e-05	0.000117867
ENSMUSG00000027333	Smox	1463.52	-0.767289	0.136296	-5.62958	1.80647e-08	2.20967e-07
ENSMUSG00000079037	Prnp	12314.4	-0.390211	0.0807908	-4.8299	1.36603e-06	1.21048e-05
ENSMUSG00000027340	Slc23a2	7808.96	-0.625647	0.169299	-3.69552	0.000219441	0.00119968
ENSMUSG00000027342	Pcna	6956.06	1.41138	0.104872	13.4581	2.75805e-41	9.28313e-39
ENSMUSG00000027346	Gpcpd1	2217.9	-0.414575	0.161232	-2.5713	0.0101318	0.0339717
ENSMUSG00000044991	1110034G24Rik	135.246	-0.536884	0.156282	-3.43535	0.000591781	0.00289021
ENSMUSG00000027350	Chgb	6.454	-1.21623	0.475908	-2.55559	0.0106007	0.0353153
ENSMUSG00000037376	Trmt6	998.116	0.550057	0.0993337	5.53747	3.06876e-08	3.62207e-07
ENSMUSG00000027353	Mcm8	363.479	1.49126	0.117094	12.7355	3.75277e-37	9.35644e-35
ENSMUSG00000027357	Crls1	954.185	0.524523	0.179446	2.92302	0.0034666	0.0136043
ENSMUSG00000034723	Tmx4	1353.17	0.259022	0.0841059	3.07971	0.00207202	0.00867274
ENSMUSG00000074771	Ankef1	39.4776	1.32133	0.49106	2.69076	0.00712887	0.0252574
ENSMUSG00000027276	Jag1	805.025	0.5322	0.186544	2.85295	0.00433156	0.0164336
ENSMUSG00000039092	Sptlc3	72.8596	1.81211	0.474502	3.81896	0.000134014	0.000769306
ENSMUSG00000074766	Ism1	293.149	0.961907	0.334239	2.87791	0.00400324	0.0153552
ENSMUSG00000039033	Tasp1	980.01	0.426809	0.103439	4.12618	3.68841e-05	0.000243582
ENSMUSG00000027384	Ndufaf5	567.675	0.48257	0.154245	3.1286	0.00175641	0.00752772
ENSMUSG00000051379	Flrt3	3.70952	-1.35671	0.507831	-2.67157	0.00754971	0.0265251
ENSMUSG00000038844	Kif16b	3897.4	-1.29544	0.122055	-10.6137	2.57487e-26	2.41858e-24
ENSMUSG00000008333	Snrpb2	3629.64	-0.579209	0.137139	-4.2235	2.40536e-05	0.000164803
ENSMUSG00000027416	Otor	1213.85	-3.01669	0.284759	-10.5938	3.18329e-26	2.93546e-24
ENSMUSG00000027424	Mgme1	391.111	0.862679	0.104732	8.23701	1.76567e-16	6.06425e-15
ENSMUSG00000027425	Csrp2bp	968.569	0.524523	0.0611087	8.58345	9.20726e-18	3.67472e-16
ENSMUSG00000037259	Dzank1	179.118	-0.947683	0.162654	-5.82635	5.66512e-09	7.45809e-08
ENSMUSG00000027428	Rbbp9	1430.15	-0.541427	0.135236	-4.00358	6.23914e-05	0.000388647
ENSMUSG00000027429	Sec23b	1979.11	0.297742	0.0891687	3.33909	0.00084053	0.00394023
ENSMUSG00000063873	Slc24a3	1174.74	0.693927	0.213075	3.25673	0.00112704	0.00509528
ENSMUSG00000087594	BC039771	258.38	-0.550143	0.190896	-2.88189	0.00395292	0.0151911
ENSMUSG00000001768	Rin2	6036.57	-0.713541	0.101723	-7.01455	2.30684e-12	4.81764e-11
ENSMUSG00000092758	Gm25026	3.58818	-1.2431	0.511624	-2.42971	0.0151111	0.047638
ENSMUSG00000042938	Gm14117	225.695	0.545037	0.118782	4.58855	4.4633e-06	3.62139e-05
ENSMUSG00000074743	Thbd	617.792	-1.81099	0.231344	-7.82814	4.9515e-15	1.44711e-13
ENSMUSG00000027435	Cd93	180.686	-2.53691	0.337514	-7.51644	5.62895e-14	1.4317e-12
ENSMUSG00000036992	Nxt1	598.065	0.752757	0.165286	4.55426	5.25695e-06	4.18959e-05
ENSMUSG00000027439	Gzf1	2268.4	-0.224117	0.0833747	-2.68807	0.00718669	0.0254266
ENSMUSG00000060336	Zfp937	364.763	-0.463587	0.112696	-4.11359	3.89546e-05	0.000256
ENSMUSG00000063364	3300002I08Rik	115.758	-0.708309	0.178602	-3.96586	7.31316e-05	0.000446866
ENSMUSG00000068130	Zfp442	351.197	-0.374706	0.14146	-2.64884	0.00807686	0.0280551
ENSMUSG00000068129	Cst7	2.83527	1.47167	0.50921	2.8901	0.00385114	0.0148593
ENSMUSG00000033096	Apmap	1747.08	0.577242	0.143446	4.0241	5.71941e-05	0.0003596
ENSMUSG00000033068	Entpd6	445.965	0.799816	0.146494	5.45971	4.76926e-08	5.43426e-07
ENSMUSG00000032046	Abhd12	4864.13	-0.279462	0.104317	-2.67897	0.00738494	0.0260132
ENSMUSG00000027454	Gins1	218.937	1.44113	0.139049	10.3642	3.60815e-25	2.97414e-23
ENSMUSG00000068115	Ninl	752.644	-0.541959	0.105809	-5.12205	3.02237e-07	3.02612e-06
ENSMUSG00000083391	Gm14148	732.286	1.14249	0.274947	4.15532	3.24836e-05	0.000216646
ENSMUSG00000082809	Gm14150	9468.51	0.950929	0.140402	6.77292	1.26205e-11	2.36832e-10
ENSMUSG00000027455	Nsfl1c	3937.06	0.300803	0.0848316	3.54588	0.000391305	0.00200112
ENSMUSG00000032966	Fkbp1a	10096.8	0.527585	0.120844	4.36582	1.26646e-05	9.22993e-05
ENSMUSG00000027456	Sdcbp2	21.7355	0.862112	0.326471	2.6407	0.00827352	0.0285906
ENSMUSG00000027460	Angpt4	2839.33	-1.1175	0.253824	-4.40265	1.06936e-05	7.9689e-05
ENSMUSG00000027463	Slc52a3	29.1756	-1.26303	0.30724	-4.11088	3.94154e-05	0.000258272
ENSMUSG00000032802	Srxn1	2936.49	0.607157	0.0926955	6.55002	5.75311e-11	9.94587e-10
ENSMUSG00000032715	Trib3	1030.98	1.15748	0.395911	2.92357	0.0034604	0.0135853
ENSMUSG00000074678	Defb25	11.0061	-1.32556	0.419683	-3.15847	0.00158599	0.00690429
ENSMUSG00000007659	Bcl2l1	1146.3	0.880827	0.0947013	9.30111	1.38991e-20	7.38604e-19
ENSMUSG00000027469	Tpx2	3964.34	0.711425	0.22455	3.16822	0.00153375	0.00671453
ENSMUSG00000068040	Tm9sf4	3149.67	0.235278	0.080724	2.91459	0.00356154	0.0139282
ENSMUSG00000046020	Pofut1	2059.18	0.50977	0.135311	3.76739	0.000164965	0.00093032
ENSMUSG00000027475	Kif3b	2486.86	-0.267912	0.0703663	-3.80738	0.000140445	0.00080257
ENSMUSG00000061411	Nol4l	102.862	-1.11859	0.176029	-6.35458	2.08995e-10	3.31291e-09
ENSMUSG00000056941	Commd7	1517.04	-0.281299	0.086187	-3.26382	0.00109919	0.00499398
ENSMUSG00000027488	Snta1	1497.85	0.531904	0.190896	2.78635	0.00533052	0.0196863
ENSMUSG00000027489	Necab3	71.7161	0.975489	0.215094	4.53517	5.75568e-06	4.55827e-05
ENSMUSG00000038523	1700003F12Rik	136.969	-1.25522	0.342251	-3.66753	0.000244908	0.0013235
ENSMUSG00000027490	E2f1	1249.13	1.02723	0.0877489	11.7065	1.18043e-31	1.80596e-29
ENSMUSG00000000876	Pxmp4	1625.7	-0.463452	0.140408	-3.30075	0.000964257	0.00444288
ENSMUSG00000074656	Eif2s2	8069.76	0.907755	0.166745	5.44397	5.2106e-08	5.89513e-07
ENSMUSG00000027597	Ahcy	3100.52	1.10419	0.158401	6.97081	3.15111e-12	6.43444e-11
ENSMUSG00000038375	Trp53inp2	5037.67	-1.1329	0.147202	-7.69618	1.40198e-14	3.82609e-13
ENSMUSG00000027603	Ggt7	41.6893	-1.41061	0.273399	-5.15954	2.47553e-07	2.51602e-06
ENSMUSG00000027611	Procr	64.0346	-0.595146	0.223441	-2.66354	0.00773227	0.0270536
ENSMUSG00000027613	Eif6	2607.19	0.486992	0.187147	2.60219	0.00926312	0.0315209
ENSMUSG00000005882	Uqcc1	828.822	0.298572	0.111064	2.6883	0.00718175	0.0254181
ENSMUSG00000074646	6430550D23Rik	31.8049	-0.807278	0.258289	-3.12548	0.00177513	0.00759347
ENSMUSG00000005881	Ergic3	5066.46	-0.589614	0.0877697	-6.71773	1.84572e-11	3.40405e-10
ENSMUSG00000027618	Nfs1	1195.24	0.39262	0.148593	2.64225	0.00823575	0.0284845
ENSMUSG00000027620	Rbm39	11541.8	-0.240372	0.0758276	-3.16998	0.00152451	0.0066784
ENSMUSG00000038085	Cnbd2	83.8489	-0.690522	0.209418	-3.29734	0.000976056	0.00449304
ENSMUSG00000061689	Dlgap4	2346.92	-0.446402	0.126571	-3.52689	0.00042047	0.00213244
ENSMUSG00000067818	Myl9	21571.5	-0.612124	0.201893	-3.03193	0.00242999	0.00997431
ENSMUSG00000087179	Gm14230	4.19054	-1.55406	0.469641	-3.30904	0.000936163	0.00433222
ENSMUSG00000085741	5430405H02Rik	71.1925	-0.574217	0.206046	-2.78684	0.00532254	0.0196686
ENSMUSG00000027637	1110008F13Rik	901.342	0.426063	0.119881	3.55404	0.000379358	0.00195039
ENSMUSG00000082163	Gm14276	71.026	0.880894	0.168128	5.23942	1.61078e-07	1.69425e-06
ENSMUSG00000027635	Dsn1	538.962	0.793972	0.0908165	8.7426	2.27808e-18	9.66507e-17
ENSMUSG00000027641	Rbl1	1451.23	0.799598	0.115164	6.94315	3.83449e-12	7.72059e-11
ENSMUSG00000084113	Gm14277	201.952	0.878665	0.187119	4.69575	2.65627e-06	2.24074e-05
ENSMUSG00000027642	Rpn2	11406.4	0.677084	0.0951876	7.11315	1.13428e-12	2.46574e-11
ENSMUSG00000027649	Ctnnbl1	1534.75	0.375984	0.0859835	4.37274	1.22696e-05	8.98744e-05
ENSMUSG00000062846	Gm14176	1594.08	0.126874	0.0519455	2.44244	0.0145882	0.0461207
ENSMUSG00000027650	Tti1	1009.38	0.591774	0.134983	4.38405	1.16493e-05	8.58919e-05
ENSMUSG00000027651	Rprd1b	1509.52	0.355698	0.0784349	4.53495	5.76174e-06	4.56128e-05
ENSMUSG00000044405	Adig	196.92	3.32526	0.433554	7.66977	1.72308e-14	4.66455e-13
ENSMUSG00000027654	Fam83d	683.58	0.872462	0.25333	3.44398	0.000573224	0.00281046
ENSMUSG00000035877	Zhx3	2803.68	0.914252	0.100276	9.11735	7.6985e-20	3.7463e-18
ENSMUSG00000027412	Lpin3	156.564	1.60702	0.176775	9.09079	9.83232e-20	4.72771e-18
ENSMUSG00000050700	Emilin3	3.48114	-1.24352	0.515158	-2.41387	0.0157842	0.0493592
ENSMUSG00000057133	Chd6	3895.03	-0.666743	0.0929135	-7.17595	7.1806e-13	1.59529e-11
ENSMUSG00000017858	Ift52	1241.79	-0.406411	0.150093	-2.70773	0.00677458	0.0242318
ENSMUSG00000017861	Mybl2	525.407	1.82255	0.120844	15.0819	2.13197e-51	1.53768e-48
ENSMUSG00000017817	Jph2	327.28	-1.83827	0.193234	-9.5132	1.84885e-21	1.05772e-19
ENSMUSG00000035399	Oser1	1081.72	0.294613	0.0773837	3.80718	0.000140561	0.00080301
ENSMUSG00000099632	2900093K20Rik	61.2621	-0.857376	0.255024	-3.36194	0.000773983	0.00366743
ENSMUSG00000048486	Fitm2	1157.19	1.72644	0.191158	9.03146	1.6939e-19	7.95542e-18
ENSMUSG00000017679	Ttpal	2254.09	0.836683	0.207607	4.03012	5.57481e-05	0.000351493
ENSMUSG00000017697	Ada	190.405	0.626126	0.133573	4.6875	2.7656e-06	2.32908e-05
ENSMUSG00000027656	Wisp2	12659.2	0.449285	0.177409	2.53249	0.0113257	0.0373303
ENSMUSG00000017002	Slpi	64.3553	-1.80439	0.357286	-5.05028	4.4116e-07	4.27916e-06
ENSMUSG00000016995	Matn4	223.42	-1.86944	0.345426	-5.41198	6.23325e-08	6.97013e-07
ENSMUSG00000017007	Rbpjl	10.9973	-1.19552	0.482016	-2.48026	0.0131288	0.0422704
ENSMUSG00000017009	Sdc4	5869.14	0.528488	0.143921	3.67206	0.000240599	0.0013044
ENSMUSG00000076434	Wfdc3	10.8984	-1.18967	0.399596	-2.97719	0.00290904	0.0116726
ENSMUSG00000001403	Ube2c	1302.83	0.875788	0.253671	3.45246	0.000555508	0.00273089
ENSMUSG00000039873	Neurl2	108.752	-0.81497	0.17766	-4.58725	4.49114e-06	3.64251e-05
ENSMUSG00000017760	Ctsa	6457.08	-0.401131	0.122706	-3.26905	0.0010791	0.00491375
ENSMUSG00000017754	Pltp	4646.19	-1.09931	0.160608	-6.84469	7.66429e-12	1.47832e-10
ENSMUSG00000039834	Zfp335	853.659	-0.271803	0.101363	-2.68147	0.00732991	0.0258654
ENSMUSG00000085436	Zfp335os	17.902	-0.74897	0.303243	-2.46987	0.0135164	0.0433206
ENSMUSG00000017737	Mmp9	240.877	-4.92017	0.363396	-13.5394	9.15081e-42	3.42223e-39
ENSMUSG00000017670	Elmo2	2708.58	0.285264	0.112514	2.53535	0.0112334	0.0370865
ENSMUSG00000017667	Zfp334	797.651	-0.339794	0.0917097	-3.70511	0.000211303	0.00116084
ENSMUSG00000042854	Trp53rk	243.805	0.30717	0.118471	2.59279	0.00952002	0.0322687
ENSMUSG00000002718	Cse1l	3594.75	0.832094	0.128983	6.45121	1.10962e-10	1.82631e-09
ENSMUSG00000017999	Ddx27	1849.89	0.877465	0.171029	5.13049	2.88986e-07	2.90352e-06
ENSMUSG00000017929	B4galt5	1545.59	-0.356071	0.0934089	-3.81196	0.000137869	0.000788966
ENSMUSG00000006418	Rnf114	1844.34	-0.359381	0.0926307	-3.87972	0.000104578	0.000614474
ENSMUSG00000042821	Snai1	1352.49	0.701818	0.195587	3.58825	0.0003329	0.00174259
ENSMUSG00000084797	Gm14321	21.9787	-0.836747	0.329958	-2.53592	0.0112152	0.0370405
ENSMUSG00000087624	9230111E07Rik	14.4205	-0.832099	0.320807	-2.59377	0.0094931	0.0321923
ENSMUSG00000027540	Ptpn1	3001.07	-0.299234	0.123895	-2.41522	0.0157255	0.0492214
ENSMUSG00000078919	Dpm1	286.897	-0.492791	0.152683	-3.22755	0.00124853	0.00558082
ENSMUSG00000084013	Gm14270	693.077	0.652009	0.1607	4.05731	4.96411e-05	0.000316947
ENSMUSG00000027495	Fam210b	2296.8	-0.502636	0.187606	-2.67921	0.00737958	0.0260043
ENSMUSG00000027496	Aurka	843.547	1.0742	0.195055	5.50717	3.64642e-08	4.23702e-07
ENSMUSG00000027498	Cstf1	1334.04	0.348392	0.0793654	4.38973	1.13494e-05	8.37724e-05
ENSMUSG00000027510	Rbm38	54.202	0.947203	0.321131	2.94959	0.00318197	0.0126322
ENSMUSG00000055897	Ppp4r1l-ps	1505.33	-0.741838	0.201372	-3.68392	0.000229675	0.00125021
ENSMUSG00000027519	Rab22a	3141.96	-0.257015	0.0414693	-6.19772	5.72862e-10	8.62711e-09
ENSMUSG00000054455	Vapb	4948.56	0.232324	0.0844963	2.74952	0.00596835	0.0216977
ENSMUSG00000016253	Nelfcd	1283.57	0.309427	0.11927	2.59434	0.0094774	0.032162
ENSMUSG00000016256	Ctsz	4616.67	-0.336277	0.0831483	-4.0443	5.24802e-05	0.000333702
ENSMUSG00000016257	Slmo2	1788.42	0.694905	0.132988	5.22533	1.73845e-07	1.82095e-06
ENSMUSG00000095648	Gm2004	260.811	-0.353692	0.14276	-2.47753	0.0132296	0.0425229
ENSMUSG00000095362	Gm14325	1117.7	-0.399324	0.109762	-3.63809	0.000274664	0.00146587
ENSMUSG00000070476	Fam217b	261.339	0.656779	0.184531	3.55917	0.000372024	0.00191757
ENSMUSG00000039117	Taf4a	885.049	0.375986	0.0858862	4.37772	1.19927e-05	8.80703e-05
ENSMUSG00000085704	4921531C22Rik	126.837	-1.26617	0.191194	-6.62246	3.53263e-11	6.26352e-10
ENSMUSG00000027566	Psma7	4139.24	0.704345	0.168751	4.17387	2.99468e-05	0.000201659
ENSMUSG00000039086	Ss18l1	290.977	-0.391781	0.122963	-3.18616	0.00144173	0.00635159
ENSMUSG00000039050	Osbpl2	1906.72	0.365906	0.118255	3.0942	0.00197343	0.0083184
ENSMUSG00000039041	Adrm1	2611.68	0.399091	0.0872734	4.57288	4.81067e-06	3.87212e-05
ENSMUSG00000038990	Cables2	482.549	-0.250221	0.10255	-2.43997	0.0146883	0.0463992
ENSMUSG00000049401	Ogfr	2697	-0.318542	0.107761	-2.956	0.00311653	0.0124114
ENSMUSG00000023393	Slc17a9	22.3122	-1.2945	0.374524	-3.45638	0.000547478	0.00269469
ENSMUSG00000027580	Helz2	1081.83	-0.786418	0.135997	-5.78259	7.35576e-09	9.51631e-08
ENSMUSG00000038705	Gmeb2	991.531	-0.281339	0.0940473	-2.99146	0.00277643	0.0112252
ENSMUSG00000038685	Rtel1	1418.38	0.907288	0.0814891	11.1339	8.58442e-29	9.96335e-27
ENSMUSG00000027583	Zbtb46	112.971	-0.978419	0.207496	-4.71536	2.41285e-06	2.05169e-05
ENSMUSG00000002458	Rgs19	615.385	0.382777	0.139313	2.74761	0.00600315	0.0218125
ENSMUSG00000027589	Pcmtd2	2245.95	-0.804091	0.130024	-6.18416	6.24352e-10	9.37457e-09
ENSMUSG00000038628	Polr3k	1631	0.392663	0.131632	2.98303	0.0028541	0.0114841
ENSMUSG00000083397	Gm5466	8.32047	1.17045	0.447794	2.61381	0.00895383	0.0306116
ENSMUSG00000046269	Usp27x	149.569	-0.652667	0.155771	-4.18991	2.79071e-05	0.000188742
ENSMUSG00000063018	2010204K13Rik	29.7057	0.958417	0.269765	3.55279	0.00038117	0.00195721
ENSMUSG00000031145	Prickle3	56.0289	-0.645399	0.22296	-2.89469	0.00379534	0.0146805
ENSMUSG00000039382	Wdr45	869.283	-0.252956	0.0933124	-2.71086	0.00671098	0.0240341
ENSMUSG00000031150	Ccdc120	188.68	-0.40622	0.155086	-2.61932	0.00881056	0.0301942
ENSMUSG00000009731	Kcnd1	172.524	-1.02901	0.192812	-5.33688	9.4559e-08	1.02944e-06
ENSMUSG00000039231	Suv39h1	638.457	1.01278	0.130573	7.7564	8.73733e-15	2.45411e-13
ENSMUSG00000031166	Wdr13	1850.52	-0.382127	0.15713	-2.43192	0.0150191	0.04737
ENSMUSG00000031169	Porcn	1215.3	0.560694	0.142953	3.92222	8.77355e-05	0.000526857
ENSMUSG00000082458	Gm9430	12.4487	2.02216	0.354821	5.6991	1.20441e-08	1.50514e-07
ENSMUSG00000054453	Sytl5	173.578	1.48763	0.265797	5.59684	2.18289e-08	2.6429e-07
ENSMUSG00000090084	Srpx	34.0868	-1.85239	0.44462	-4.16622	3.09689e-05	0.000207907
ENSMUSG00000040363	Bcor	1775.22	-0.309474	0.109434	-2.82796	0.00468453	0.0176073
ENSMUSG00000083199	Gm9432	300.093	1.35678	0.129761	10.456	1.37493e-25	1.18156e-23
ENSMUSG00000087424	5730405O15Rik	42.0887	-0.646314	0.26259	-2.46131	0.0138432	0.0441516
ENSMUSG00000083364	Llph-ps2	1426.54	0.417903	0.137368	3.04222	0.00234837	0.00967665
ENSMUSG00000025040	Fundc1	1313.78	-0.503686	0.123128	-4.09074	4.29995e-05	0.000278593
ENSMUSG00000037315	Jade3	398.904	0.791286	0.153169	5.1661	2.39034e-07	2.43926e-06
ENSMUSG00000031060	Rbm10	2079.91	0.438055	0.063335	6.91647	4.6304e-12	9.2129e-11
ENSMUSG00000001924	Uba1	13108	0.365092	0.0963532	3.78911	0.00015119	0.000860319
ENSMUSG00000031066	Usp11	627.603	-1.04733	0.156531	-6.69087	2.2185e-11	4.0582e-10
ENSMUSG00000001131	Timp1	5302.44	0.658598	0.158083	4.16616	3.09776e-05	0.000207907
ENSMUSG00000009406	Elk1	1842.58	-0.409123	0.0711876	-5.74711	9.07801e-09	1.16253e-07
ENSMUSG00000054737	Zfp182	490.437	-0.571363	0.125663	-4.54678	5.44736e-06	4.32938e-05
ENSMUSG00000079297	Gm2223	2319.8	0.582277	0.0769692	7.56506	3.87686e-14	1.00634e-12
ENSMUSG00000017057	Il13ra1	169.658	-0.964219	0.245905	-3.92111	8.81434e-05	0.000528677
ENSMUSG00000059708	Akap17b	1167	-0.8026	0.128422	-6.24972	4.112e-10	6.27679e-09
ENSMUSG00000037636	Slc25a43	86.4845	-0.630623	0.157741	-3.99784	6.39237e-05	0.000396237
ENSMUSG00000016319	Slc25a5	14187.7	0.683073	0.166746	4.09649	4.1946e-05	0.000273082
ENSMUSG00000044149	Nkrf	366.65	0.615633	0.115562	5.32729	9.96887e-08	1.08005e-06
ENSMUSG00000050379	2017-09-06	1455.47	-1.14657	0.225551	-5.08343	3.70688e-07	3.64995e-06
ENSMUSG00000051827	Rhox2a	3.35928	-1.24596	0.508882	-2.44843	0.014348	0.0454594
ENSMUSG00000079638	Rhox2b	4.81795	-1.62236	0.492133	-3.29659	0.000978654	0.00450306
ENSMUSG00000079637	Rhox2c	4.21756	-1.62937	0.49974	-3.26045	0.00111237	0.00504366
ENSMUSG00000096788	Rhox2e	5.52642	-1.37752	0.483076	-2.85156	0.00435055	0.0164932
ENSMUSG00000095180	Rhox5	9.53369	-1.84008	0.444151	-4.14291	3.42926e-05	0.000227734
ENSMUSG00000048047	Zbtb33	1417.84	-0.308236	0.104937	-2.93734	0.00331044	0.0130498
ENSMUSG00000016534	Lamp2	25033.8	-0.563515	0.127758	-4.41081	1.02985e-05	7.70002e-05
ENSMUSG00000048970	C1galt1c1	778.014	0.413889	0.132827	3.11601	0.00183315	0.00779863
ENSMUSG00000084348	Gm14608	46.1454	0.697034	0.226014	3.08403	0.00204217	0.00855992
ENSMUSG00000001173	Ocrl	2919.23	-0.543445	0.123687	-4.3937	1.1144e-05	8.25275e-05
ENSMUSG00000037010	Apln	1667.33	0.632986	0.171778	3.68492	0.000228779	0.001246
ENSMUSG00000063785	Utp14a	873.738	0.567809	0.0776499	7.31242	2.62369e-13	6.18266e-12
ENSMUSG00000036932	Aifm1	1713.73	0.466019	0.0884881	5.26646	1.3908e-07	1.47517e-06
ENSMUSG00000031105	Slc25a14	214.515	-0.409	0.136171	-3.00358	0.00266824	0.0108307
ENSMUSG00000031107	Rbmx2	293.061	0.891111	0.20283	4.39338	1.11601e-05	8.26167e-05
ENSMUSG00000031109	Enox2	506.686	-0.26576	0.103388	-2.57052	0.0101545	0.0340253
ENSMUSG00000036198	Arhgap36	86.9214	-2.03072	0.355248	-5.71633	1.08852e-08	1.37564e-07
ENSMUSG00000050029	Rap2c	2034.6	-0.252736	0.104127	-2.42719	0.0152164	0.0478354
ENSMUSG00000025630	Hprt	3069.94	0.783035	0.102828	7.61501	2.6368e-14	6.96081e-13
ENSMUSG00000101603	Gm28730	61.4713	-0.857095	0.271505	-3.15683	0.00159493	0.00693873
ENSMUSG00000065503	Mir351	75.127	-1.5327	0.284277	-5.39156	6.98495e-08	7.75486e-07
ENSMUSG00000087365	C430049B03Rik	1218.44	-1.67412	0.215786	-7.75823	8.61202e-15	2.42228e-13
ENSMUSG00000061082	Plac1	22.1394	-1.71133	0.377651	-4.5315	5.85656e-06	4.63091e-05
ENSMUSG00000036022	Fam122b	847.913	-0.532494	0.160553	-3.31663	0.000911113	0.00423524
ENSMUSG00000023074	Mospd1	656.778	-0.532414	0.123536	-4.30978	1.63419e-05	0.000116452
ENSMUSG00000067925	Cxx1a	4318.41	0.37226	0.147425	2.52508	0.0115672	0.0379714
ENSMUSG00000067924	Cxx1b	4364.87	0.395908	0.153094	2.58604	0.00970848	0.0328139
ENSMUSG00000082253	Gm14639	155.448	0.491543	0.158583	3.09959	0.00193791	0.00818576
ENSMUSG00000061273	Mmgt1	2166.08	0.683323	0.121909	5.60519	2.08026e-08	2.5262e-07
ENSMUSG00000023092	Fhl1	4467.06	-0.469953	0.167866	-2.79957	0.00511709	0.0190312
ENSMUSG00000031133	Arhgef6	2606.84	-0.826882	0.123147	-6.7146	1.8858e-11	3.4748e-10
ENSMUSG00000050900	Gm7327	534.309	0.663834	0.113	5.87463	4.23797e-09	5.65669e-08
ENSMUSG00000081752	Gm14680	1152.55	-0.459498	0.145839	-3.15073	0.00162863	0.00706406
ENSMUSG00000081603	Gm14681	2105.07	0.770281	0.176835	4.35592	1.32509e-05	9.61216e-05
ENSMUSG00000081084	Gm5638	28.9523	1.33321	0.325707	4.09327	4.25331e-05	0.000276103
ENSMUSG00000045237	1110012L19Rik	775.188	-0.547994	0.170449	-3.215	0.00130446	0.00580382
ENSMUSG00000073139	BC023829	1567.15	0.454338	0.137971	3.29299	0.000991285	0.00455599
ENSMUSG00000015214	Mtmr1	980.113	0.412209	0.113284	3.63873	0.000273981	0.001463
ENSMUSG00000015217	Hmgb3	688.257	0.755943	0.259519	2.91286	0.00358133	0.0139893
ENSMUSG00000031343	Gabra3	303.432	-2.59284	0.233526	-11.103	1.21291e-28	1.38389e-26
ENSMUSG00000031349	Nsdhl	2071.22	-0.781884	0.130806	-5.97744	2.26677e-09	3.15055e-08
ENSMUSG00000031376	Atp2b3	69.444	-1.12456	0.248322	-4.52861	5.93732e-06	4.68559e-05
ENSMUSG00000002012	Pnck	56.1176	-0.854579	0.305527	-2.79707	0.00515685	0.0191647
ENSMUSG00000002015	Bcap31	6928.2	0.411936	0.0707479	5.8226	5.794e-09	7.61288e-08
ENSMUSG00000031378	Abcd1	1565.31	-0.291402	0.119945	-2.42947	0.0151208	0.0476538
ENSMUSG00000031385	Plxnb3	16.107	-2.25175	0.387035	-5.81796	5.95704e-09	7.80459e-08
ENSMUSG00000002014	Ssr4	3297.08	0.38937	0.0996014	3.90928	9.25712e-05	0.00055163
ENSMUSG00000031388	Naa10	510.627	0.590429	0.150316	3.92792	8.56849e-05	0.000515616
ENSMUSG00000031387	Renbp	7.71006	-1.30486	0.438485	-2.97585	0.00292182	0.0117169
ENSMUSG00000031386	Hcfc1	5179.53	0.253832	0.0951953	2.66643	0.00766605	0.0268591
ENSMUSG00000031393	Mecp2	3792.82	-0.31743	0.128564	-2.46903	0.013548	0.0433966
ENSMUSG00000031397	Tktl1	7.40278	-1.98649	0.454835	-4.3675	1.25678e-05	9.17342e-05
ENSMUSG00000019088	Dnase1l1	431.657	-0.622639	0.12935	-4.81359	1.48239e-06	1.30387e-05
ENSMUSG00000015291	Gdi1	4914.21	-0.264082	0.0898968	-2.93761	0.00330748	0.0130433
ENSMUSG00000031398	Plxna3	1950.8	-0.77663	0.163022	-4.76395	1.89838e-06	1.64258e-05
ENSMUSG00000015290	Ubl4	1492.92	0.325235	0.0758166	4.28976	1.78867e-05	0.000126257
ENSMUSG00000032806	Slc10a3	622.149	0.497296	0.115876	4.29162	1.7737e-05	0.000125332
ENSMUSG00000031399	Fam3a	1078.01	-0.326822	0.0882051	-3.70524	0.000211187	0.00116084
ENSMUSG00000004221	Ikbkg	4408.21	0.357059	0.10532	3.39025	0.000698298	0.00334649
ENSMUSG00000031400	G6pdx	5499.68	0.406441	0.160327	2.53508	0.0112422	0.0371096
ENSMUSG00000031403	Dkc1	1339.13	1.43661	0.149623	9.60153	7.87634e-22	4.69211e-20
ENSMUSG00000031402	Mpp1	2606.73	-0.265116	0.0666996	-3.97477	7.0447e-05	0.000432294
ENSMUSG00000031196	F8	267.116	-1.64544	0.158123	-10.4061	2.3256e-25	1.92481e-23
ENSMUSG00000090110	Mtcp1	134.092	-0.811534	0.194354	-4.17555	2.97273e-05	0.000200314
ENSMUSG00000031202	Rab39b	34.3834	1.55334	0.330819	4.69545	2.66021e-06	2.24313e-05
ENSMUSG00000087396	4933407K13Rik	401.25	-0.37924	0.156181	-2.4282	0.015174	0.0477657
ENSMUSG00000035725	Prkx	527.184	-0.696464	0.180364	-3.86144	0.000112721	0.000657731
ENSMUSG00000025666	Tmem47	2662.87	-0.587736	0.202795	-2.89817	0.00375341	0.0145434
ENSMUSG00000025059	Gyk	995.344	0.811855	0.18833	4.31082	1.62654e-05	0.000115948
ENSMUSG00000006678	Pola1	1532.52	1.54096	0.13676	11.2676	1.89762e-29	2.35107e-27
ENSMUSG00000035150	Eif2s3x	6481.76	0.583708	0.0882007	6.61795	3.64222e-11	6.43523e-10
ENSMUSG00000071723	Gspt2	78.0936	0.655314	0.267211	2.45243	0.0141897	0.0450496
ENSMUSG00000050332	Amer1	1439.12	-0.355741	0.101079	-3.51942	0.000432491	0.00218573
ENSMUSG00000035062	Zc4h2	544.627	-0.503545	0.1034	-4.86989	1.11663e-06	1.00447e-05
ENSMUSG00000057421	Las1l	1672.85	0.583237	0.212664	2.74254	0.00609667	0.0221204
ENSMUSG00000031207	Msn	22071.2	0.549822	0.16078	3.41971	0.000626873	0.00304395
ENSMUSG00000034457	Eda2r	370.952	0.886101	0.15122	5.85969	4.63726e-09	6.15305e-08
ENSMUSG00000031214	Ophn1	1451.97	-0.2971	0.0871349	-3.40966	0.000650445	0.00314403
ENSMUSG00000031221	Igbp1	1997.57	-0.283271	0.106376	-2.66291	0.00774679	0.0270997
ENSMUSG00000034311	Kif4	1331.02	0.768573	0.177169	4.33807	1.43739e-05	0.000103561
ENSMUSG00000019359	Gdpd2	939.343	-1.16855	0.439788	-2.65709	0.00788195	0.027482
ENSMUSG00000086736	Gm14902	4.83697	-1.61516	0.474911	-3.40098	0.000671446	0.00323007
ENSMUSG00000000881	Dlg3	1705.98	-0.499069	0.148159	-3.36847	0.000755855	0.00359249
ENSMUSG00000042903	Foxo4	1135.25	-0.442298	0.132449	-3.33938	0.000839663	0.00393708
ENSMUSG00000031310	Zmym3	2209.76	-0.440868	0.0909392	-4.84795	1.24744e-06	1.11223e-05
ENSMUSG00000034160	Ogt	12255.1	-0.659415	0.193082	-3.4152	0.000637348	0.00308885
ENSMUSG00000079481	Nhsl2	61.19	-1.47181	0.272346	-5.40418	6.51061e-08	7.26419e-07
ENSMUSG00000049191	Rgag4	158.067	-2.70021	0.284409	-9.49411	2.22106e-21	1.25995e-19
ENSMUSG00000051220	Ercc6l	809.641	1.44973	0.183698	7.89193	2.97557e-15	8.96891e-14
ENSMUSG00000084142	Gm9103	46.5903	1.25766	0.305426	4.11774	3.82613e-05	0.000251854
ENSMUSG00000080845	Gm9115	363.571	0.82931	0.261302	3.17376	0.00150477	0.00659911
ENSMUSG00000031327	Chic1	468.037	0.387108	0.12544	3.08601	0.00202861	0.00851545
ENSMUSG00000031333	Abcb7	719.076	0.5358	0.0821222	6.52442	6.82636e-11	1.16533e-09
ENSMUSG00000083327	Vcp-rs	8268.12	0.375797	0.148891	2.52397	0.0116038	0.0380667
ENSMUSG00000087174	5530601H04Rik	315.065	-0.465511	0.162311	-2.86801	0.00413059	0.0157718
ENSMUSG00000031226	Pbdc1	1174.19	0.552123	0.18067	3.05597	0.00224336	0.00929137
ENSMUSG00000031232	Magt1	2941.79	0.680212	0.119571	5.68877	1.27954e-08	1.59214e-07
ENSMUSG00000062070	Pgk1	41613.6	1.12848	0.242301	4.65734	3.20323e-06	2.66792e-05
ENSMUSG00000081289	Gm14857	160.055	0.95363	0.330263	2.88749	0.00388334	0.0149578
ENSMUSG00000054293	A630033H20Rik	81.4935	-1.00728	0.236374	-4.26139	2.03157e-05	0.000141523
ENSMUSG00000031242	2610002M06Rik	1347.09	-0.404136	0.113235	-3.56901	0.000358334	0.00186078
ENSMUSG00000086629	2810403D21Rik	95.855	-0.982618	0.213308	-4.60658	4.09349e-06	3.33877e-05
ENSMUSG00000083971	Gm5943	344.697	0.511829	0.180573	2.83447	0.00459015	0.0172944
ENSMUSG00000082718	Gm14928	92.6931	0.665724	0.260289	2.55763	0.0105387	0.035132
ENSMUSG00000083668	Gm5648	349.806	1.64676	0.177055	9.30084	1.39345e-20	7.38604e-19
ENSMUSG00000084110	Gm4992	8.65832	-1.65532	0.469218	-3.52783	0.000418974	0.0021288
ENSMUSG00000081739	Mdm4-ps	626.348	-0.530669	0.18004	-2.94751	0.00320343	0.0126924
ENSMUSG00000051323	Pcdh19	3062.38	0.792287	0.202951	3.90383	9.46807e-05	0.000562376
ENSMUSG00000067377	Tspan6	1000.14	-1.08485	0.138507	-7.83242	4.78549e-15	1.40062e-13
ENSMUSG00000031253	Srpx2	1456.93	-0.981582	0.189606	-5.17695	2.25537e-07	2.31163e-06
ENSMUSG00000031256	Cstf2	1183.47	0.733319	0.110695	6.62466	3.48044e-11	6.17641e-10
ENSMUSG00000031262	Cenpi	704.834	1.26018	0.140911	8.94311	3.78359e-19	1.72482e-17
ENSMUSG00000000223	Drp2	128.644	-0.693222	0.170515	-4.06546	4.79385e-05	0.000306949
ENSMUSG00000048007	Timm8a1	812.669	1.47288	0.161327	9.12981	6.8618e-20	3.36345e-18
ENSMUSG00000031266	Gla	524.841	-0.433351	0.105186	-4.11987	3.79082e-05	0.000249937
ENSMUSG00000033460	Armcx1	808.891	-0.659104	0.138643	-4.75398	1.99452e-06	1.71767e-05
ENSMUSG00000050394	Armcx6	393.325	-0.415414	0.114101	-3.64076	0.000271829	0.00145266
ENSMUSG00000049047	Armcx3	3658.49	-0.286988	0.0766502	-3.74412	0.000181026	0.00101241
ENSMUSG00000072969	Armcx5	280.774	-0.596078	0.153807	-3.87549	0.000106411	0.000624521
ENSMUSG00000048040	Arxes2	633.634	0.825409	0.277939	2.96975	0.00298045	0.0119212
ENSMUSG00000049536	Tceal1	174.685	-1.83649	0.179814	-10.2133	1.7289e-24	1.36387e-22
ENSMUSG00000087368	BC065397	69.6379	-1.25014	0.254571	-4.91075	9.07289e-07	8.31716e-06
ENSMUSG00000031425	Plp1	82.4243	-1.12487	0.174831	-6.43405	1.24251e-10	2.03342e-09
ENSMUSG00000044348	Slc25a53	209.46	-0.792811	0.128043	-6.19176	5.94963e-10	8.94659e-09
ENSMUSG00000031434	Morc4	633.425	0.79511	0.110912	7.16886	7.56246e-13	1.67174e-11
ENSMUSG00000031433	Rbm41	354.652	-0.347129	0.119663	-2.9009	0.00372097	0.0144371
ENSMUSG00000031432	Prps1	1324.76	1.17668	0.0942945	12.4788	9.74162e-36	2.21047e-33
ENSMUSG00000031431	Tsc22d3	8058.56	1.89694	0.0990228	19.1566	8.53046e-82	3.44545e-78
ENSMUSG00000031429	Psmd10	719.38	-0.345046	0.0982032	-3.51359	0.000442089	0.0022281
ENSMUSG00000031274	Col4a5	5158.35	-0.860722	0.178699	-4.81659	1.4603e-06	1.28772e-05
ENSMUSG00000082675	Gm6382	502.313	0.419504	0.150688	2.78393	0.0053705	0.0198059
ENSMUSG00000083311	Gm5643	1751.27	0.451261	0.0991314	4.55215	5.31014e-06	4.22697e-05
ENSMUSG00000031278	Acsl4	2435.86	0.296264	0.118242	2.50558	0.012225	0.0398137
ENSMUSG00000048600	Gm5763	971.223	-0.570304	0.167023	-3.41452	0.000638947	0.00309511
ENSMUSG00000047045	Tmem164	2083.25	-0.291247	0.111875	-2.60333	0.00923238	0.0314309
ENSMUSG00000031284	Pak3	1122.68	-0.681706	0.156551	-4.35453	1.33351e-05	9.65935e-05
ENSMUSG00000084361	Gm8202	30.9446	1.08542	0.277817	3.90697	9.3462e-05	0.000556118
ENSMUSG00000041718	Alg13	540.577	0.750529	0.112584	6.6664	2.62158e-11	4.73972e-10
ENSMUSG00000041688	Amot	3036.97	-0.647532	0.0980051	-6.60712	3.91858e-11	6.89335e-10
ENSMUSG00000100104	Gm5644	927.819	-0.682306	0.274871	-2.48227	0.0130547	0.0420948
ENSMUSG00000031290	Lrch2	727.481	-0.431118	0.135355	-3.18509	0.00144708	0.0063738
ENSMUSG00000041353	Tmem29	383.853	-0.559222	0.157597	-3.54844	0.000387523	0.00198342
ENSMUSG00000025269	Apex2	341.608	0.579217	0.14332	4.04142	5.31285e-05	0.000337399
ENSMUSG00000025268	Maged2	4979.01	-1.0732	0.140981	-7.61235	2.69162e-14	7.09625e-13
ENSMUSG00000025266	Gnl3l	2663.85	0.287027	0.0534969	5.36529	8.08171e-08	8.87977e-07
ENSMUSG00000025265	Fgd1	1177.52	-0.334219	0.107318	-3.11428	0.00184396	0.00783315
ENSMUSG00000025264	Tsr2	1067.06	0.704911	0.0696189	10.1253	4.26729e-24	3.27673e-22
ENSMUSG00000025262	Fam120c	517.209	0.88318	0.122096	7.2335	4.70711e-13	1.0717e-11
ENSMUSG00000041115	Iqsec2	1130.89	-0.371048	0.0926991	-4.00271	6.26214e-05	0.000389839
ENSMUSG00000087403	Kantr	106.945	-0.555961	0.199458	-2.78736	0.00531397	0.0196441
ENSMUSG00000056679	Gpr173	371.825	-0.558211	0.104828	-5.32504	1.00929e-07	1.09231e-06
ENSMUSG00000084885	3010001F23Rik	48.3444	-1.1198	0.263042	-4.25712	2.07079e-05	0.000143908
ENSMUSG00000086316	2210013O21Rik	1586.7	-0.642796	0.194892	-3.29822	0.00097301	0.00448015
ENSMUSG00000025283	Sat1	5466.92	-0.522675	0.143671	-3.638	0.000274767	0.00146603
ENSMUSG00000057457	Phex	4534.85	-3.59378	0.244184	-14.7175	4.97708e-49	2.71654e-46
ENSMUSG00000083841	Gm1947	66.782	1.28194	0.222848	5.75252	8.79237e-09	1.12809e-07
ENSMUSG00000071708	Sms	2121.15	-0.427097	0.153196	-2.78791	0.00530485	0.019614
ENSMUSG00000067194	Eif1ax	5101.45	0.466131	0.0727697	6.40556	1.49816e-10	2.42237e-09
ENSMUSG00000041020	Map7d2	28.4532	3.68431	0.416703	8.84158	9.43734e-19	4.11635e-17
ENSMUSG00000031299	Pdha1	7034	0.185386	0.0748879	2.47552	0.0133043	0.0427223
ENSMUSG00000040855	Reps2	55.6646	-1.01386	0.321595	-3.15259	0.00161828	0.0070267
ENSMUSG00000031353	Rbbp7	8306.16	0.352655	0.0837352	4.21155	2.53627e-05	0.000173275
ENSMUSG00000038344	Txlng	756.48	0.558469	0.208469	2.6789	0.00738634	0.0260132
ENSMUSG00000031357	Syap1	3941.68	-0.444392	0.123518	-3.5978	0.000320921	0.00168381
ENSMUSG00000031360	Ctps2	2125.99	-0.345473	0.109954	-3.14197	0.00167813	0.00724447
ENSMUSG00000040749	Siah1b	270.381	0.61131	0.133453	4.58071	4.63409e-06	3.74791e-05
ENSMUSG00000031377	Bmx	12.0045	-1.37034	0.466904	-2.93495	0.00333604	0.0131409
ENSMUSG00000031379	Pir	202.959	-0.506816	0.146846	-3.45134	0.000557805	0.00274151
ENSMUSG00000031381	Piga	572.13	0.884638	0.11406	7.75589	8.77237e-15	2.45942e-13
ENSMUSG00000061778	Mospd2	1215.69	-0.455354	0.0886061	-5.13908	2.76082e-07	2.78774e-06
ENSMUSG00000047757	Fancb	183.979	1.6665	0.189314	8.80287	1.3336e-18	5.74243e-17
ENSMUSG00000040586	Ofd1	604.348	-0.439751	0.158084	-2.78175	0.00540664	0.0199174
ENSMUSG00000079316	Rab9	1935.71	-0.571438	0.158814	-3.59815	0.000320488	0.00168198
ENSMUSG00000084806	Gm15232	4.86759	-1.28201	0.503241	-2.54751	0.0108496	0.0360018
ENSMUSG00000040522	Tlr8	90.8531	1.58795	0.449433	3.53324	0.000410507	0.00209243
ENSMUSG00000025742	Prps2	1219.05	0.75192	0.107091	7.02133	2.19765e-12	4.59911e-11
ENSMUSG00000031358	Msl3	1990.87	0.389895	0.076056	5.12642	2.95302e-07	2.95962e-06
ENSMUSG00000031352	Hccs	1274.39	0.48003	0.125961	3.81094	0.00013844	0.000792011
ENSMUSG00000081137	BC022960	157.574	-0.776074	0.226439	-3.4273	0.000609621	0.00296944
ENSMUSG00000096922	Gm17308	26.3174	-1.67446	0.365143	-4.58576	4.52334e-06	3.66568e-05
ENSMUSG00000086224	2700069I18Rik	72.6812	-0.793077	0.172681	-4.59274	4.37474e-06	3.55239e-05
ENSMUSG00000025255	Zfhx4	6971.25	-0.472828	0.18044	-2.62042	0.00878223	0.0301273
ENSMUSG00000027499	Pkia	509.38	0.515634	0.195002	2.64425	0.00818727	0.0283557
ENSMUSG00000040329	Il7	430.045	-1.37186	0.225514	-6.08324	1.17777e-09	1.70502e-08
ENSMUSG00000103921	RP24-422L17.1	312.512	1.09853	0.11338	9.68893	3.36035e-22	2.09451e-20
ENSMUSG00000027500	Stmn2	929.004	-1.43689	0.254207	-5.65245	1.5818e-08	1.95259e-07
ENSMUSG00000040269	Mrps28	642.413	0.511594	0.120705	4.23837	2.25144e-05	0.000155233
ENSMUSG00000081657	Gm15466	143.709	0.895657	0.334106	2.68076	0.00734559	0.0259116
ENSMUSG00000040209	Zfp704	305.566	-0.537404	0.113707	-4.72623	2.28725e-06	1.95311e-05
ENSMUSG00000027508	Pag1	257.067	-0.656977	0.123702	-5.31098	1.09039e-07	1.17379e-06
ENSMUSG00000027533	Fabp5	1772.17	2.18008	0.238953	9.1235	7.27355e-20	3.54805e-18
ENSMUSG00000062515	Fabp4	16440.5	4.88925	0.292871	16.6942	1.4444e-62	2.43081e-59
ENSMUSG00000039795	Zfand1	559.516	-0.277996	0.11121	-2.49974	0.0124283	0.0403326
ENSMUSG00000103735	RP23-187F18.1	1636.06	-0.427085	0.111745	-3.82197	0.000132389	0.000760842
ENSMUSG00000027559	Car3	221.49	1.74934	0.440201	3.97395	7.0689e-05	0.000433647
ENSMUSG00000082896	Gm5844	5824.09	1.13039	0.12143	9.30897	1.29072e-20	6.89582e-19
ENSMUSG00000003617	Cp	4904.39	-0.776347	0.218591	-3.5516	0.000382899	0.00196509
ENSMUSG00000027630	Tbl1xr1	2178.98	0.220651	0.0910952	2.4222	0.0154269	0.0484295
ENSMUSG00000069083	Gm10259	2583.34	0.933024	0.152903	6.10206	1.04707e-09	1.52126e-08
ENSMUSG00000027699	Ect2	1092.05	0.807026	0.184814	4.36669	1.26142e-05	9.19981e-05
ENSMUSG00000027698	Nceh1	158.344	0.723133	0.182225	3.96836	7.2368e-05	0.000442736
ENSMUSG00000027692	Tnik	110.523	-0.808247	0.184545	-4.37968	1.18853e-05	8.74399e-05
ENSMUSG00000070522	Gm6505	356.07	0.332534	0.12816	2.59467	0.00946809	0.0321358
ENSMUSG00000027684	Mecom	825.068	-0.740318	0.120294	-6.15426	7.54306e-10	1.11927e-08
ENSMUSG00000037643	Prkci	2659.79	0.434668	0.15018	2.89432	0.0037998	0.0146893
ENSMUSG00000027663	Zmat3	1471.76	0.645257	0.0865232	7.45762	8.80985e-14	2.19107e-12
ENSMUSG00000027665	Pik3ca	2682.94	-0.236525	0.0750676	-3.15082	0.00162812	0.00706335
ENSMUSG00000027669	Gnb4	3576.85	-0.742046	0.10314	-7.19452	6.26824e-13	1.40341e-11
ENSMUSG00000027671	Actl6a	1004	0.504805	0.102871	4.90715	9.24083e-07	8.45576e-06
ENSMUSG00000037531	Mrpl47	360.015	0.466074	0.108267	4.30487	1.67082e-05	0.000118768
ENSMUSG00000081883	Gm15574	45.5566	0.590596	0.229066	2.57828	0.00992931	0.0334037
ENSMUSG00000027674	Pex5l	17.9183	1.56714	0.486981	3.21808	0.0012905	0.00574678
ENSMUSG00000027676	Ccdc39	158.655	-1.1101	0.212093	-5.23403	1.65853e-07	1.74176e-06
ENSMUSG00000037400	Atp11b	2108.6	-0.394135	0.154677	-2.54811	0.0108308	0.0359513
ENSMUSG00000027710	Acad9	1030.29	0.474597	0.134315	3.53346	0.000410161	0.00209119
ENSMUSG00000033883	D3Ertd254e	797.161	-0.386953	0.138201	-2.79994	0.00511122	0.0190129
ENSMUSG00000027715	Ccna2	2102.07	0.944811	0.203362	4.64596	3.38495e-06	2.80505e-05
ENSMUSG00000045031	Cetn4	328.416	-1.05051	0.309995	-3.3888	0.000702003	0.0033617
ENSMUSG00000051444	Bbs12	201.786	0.443172	0.155898	2.84271	0.00447322	0.0169075
ENSMUSG00000044864	Ankrd50	3573.91	-0.646406	0.0954123	-6.77487	1.24519e-11	2.33922e-10
ENSMUSG00000050533	Gm9845	481.251	0.393942	0.141061	2.79271	0.00522682	0.0193751
ENSMUSG00000025757	Hspa4l	720.861	0.85467	0.194664	4.39049	1.13096e-05	8.35774e-05
ENSMUSG00000025758	Plk4	978.859	0.969489	0.135143	7.17383	7.2929e-13	1.61846e-11
ENSMUSG00000025762	Larp1b	282.042	1.20191	0.224446	5.35501	8.55495e-08	9.36407e-07
ENSMUSG00000025764	Jade1	1475.38	0.928247	0.208915	4.44318	8.864e-06	6.71702e-05
ENSMUSG00000059834	Sclt1	322.026	0.31315	0.119012	2.63124	0.00850732	0.0292933
ENSMUSG00000103823	RP24-400J22.1	140.353	0.750287	0.284406	2.63808	0.00833758	0.0287923
ENSMUSG00000104309	RP23-404C21.2	615.953	0.419607	0.125609	3.34058	0.000836048	0.00392286
ENSMUSG00000037892	Pcdh18	1227.33	-1.11144	0.128324	-8.6612	4.66817e-18	1.90837e-16
ENSMUSG00000023087	Ccrn4l	452.335	1.06293	0.18811	5.65061	1.59878e-08	1.97235e-07
ENSMUSG00000103313	RP24-88F2.3	73.0782	0.821238	0.306281	2.68133	0.00733312	0.0258722
ENSMUSG00000063273	Naa15	2090.07	0.447363	0.099411	4.50013	6.79104e-06	5.29313e-05
ENSMUSG00000061143	Maml3	456.721	-1.44187	0.151022	-9.54737	1.33028e-21	7.74209e-20
ENSMUSG00000103726	RP24-568B16.1	43.6428	-2.13753	0.261139	-8.18544	2.7131e-16	9.13185e-15
ENSMUSG00000027742	Cog6	1173.26	-0.221051	0.0749027	-2.95118	0.00316561	0.0125747
ENSMUSG00000048332	Lhfp	4782.48	-0.730096	0.112858	-6.46916	9.85499e-11	1.64481e-09
ENSMUSG00000042997	Nhlrc3	631.429	-0.434929	0.0828871	-5.24724	1.54394e-07	1.62989e-06
ENSMUSG00000085174	Gm16206	15.8839	-0.999412	0.357225	-2.79771	0.00514668	0.0191342
ENSMUSG00000049504	Proser1	643.468	-0.590601	0.19241	-3.06949	0.00214426	0.00892667
ENSMUSG00000069014	Gm5641	344.157	0.569802	0.112913	5.04639	4.50245e-07	4.35266e-06
ENSMUSG00000027752	Exosc8	738.156	0.726759	0.0755201	9.62339	6.36971e-22	3.8171e-20
ENSMUSG00000036632	Alg5	995.311	0.497602	0.0697824	7.13077	9.98114e-13	2.18859e-11
ENSMUSG00000036615	Rfxap	294.886	0.374848	0.0967296	3.87521	0.000106531	0.00062486
ENSMUSG00000069011	Gm10254	1582.27	0.527546	0.0955793	5.51946	3.40046e-08	3.98101e-07
ENSMUSG00000027794	Sohlh2	4.09042	-1.41316	0.50236	-2.81304	0.00490755	0.0183295
ENSMUSG00000027801	Tm4sf4	6.69738	-1.11833	0.453754	-2.46462	0.013716	0.0438281
ENSMUSG00000036503	Rnf13	2539.76	-0.433591	0.0737479	-5.87936	4.1185e-09	5.5118e-08
ENSMUSG00000069008	Gm5537	30740.7	1.12786	0.233927	4.82139	1.42558e-06	1.25828e-05
ENSMUSG00000027806	Tsc22d2	2009.81	0.252021	0.0931143	2.70658	0.00679804	0.0242899
ENSMUSG00000027808	Serp1	5544.99	0.599327	0.0988033	6.06586	1.31253e-09	1.88793e-08
ENSMUSG00000056476	Med12l	8.06065	-1.10312	0.443212	-2.48892	0.0128133	0.0414553
ENSMUSG00000036334	Igsf10	912.86	-1.32767	0.240955	-5.51	3.58827e-08	4.17426e-07
ENSMUSG00000102550	RP23-241H7.1	955.714	0.434168	0.162851	2.66605	0.00767482	0.0268759
ENSMUSG00000027820	Mme	43586.3	-1.14478	0.204232	-5.60527	2.07932e-08	2.5262e-07
ENSMUSG00000027822	Slc33a1	939.711	0.389762	0.117214	3.3252	0.00088354	0.0041208
ENSMUSG00000027823	Gmps	2097.61	0.422125	0.0851143	4.95951	7.06703e-07	6.61961e-06
ENSMUSG00000082280	Gm7901	36.1056	1.9549	0.400833	4.87708	1.07666e-06	9.72413e-06
ENSMUSG00000074579	Lekr1	148.147	-0.419864	0.145212	-2.89138	0.00383553	0.0148048
ENSMUSG00000103041	RP24-372I24.4	171.798	-0.592025	0.20096	-2.94598	0.0032193	0.0127478
ENSMUSG00000048416	Mlf1	88.3889	1.1602	0.196129	5.91552	3.30828e-09	4.48394e-08
ENSMUSG00000027774	Gfm1	1317.97	0.752853	0.149892	5.02265	5.09628e-07	4.88928e-06
ENSMUSG00000047557	Lxn	607.336	-1.03506	0.182539	-5.67033	1.42521e-08	1.76903e-07
ENSMUSG00000027776	Il12a	19.229	-1.11388	0.399202	-2.79027	0.00526647	0.0194863
ENSMUSG00000027778	Ift80	1618.8	-0.541441	0.141156	-3.83577	0.000125172	0.000723687
ENSMUSG00000034349	Smc4	5016.06	0.477171	0.161573	2.95329	0.00314407	0.0125014
ENSMUSG00000027804	Ppid	1921.51	0.755995	0.140762	5.37073	7.84189e-08	8.62603e-07
ENSMUSG00000027809	Etfdh	1569.48	0.486373	0.176889	2.74959	0.00596704	0.0216969
ENSMUSG00000027811	4930579G24Rik	310.871	1.30143	0.188159	6.91669	4.62333e-12	9.20791e-11
ENSMUSG00000028019	Pdgfc	313.544	0.519358	0.18088	2.87129	0.00408805	0.015636
ENSMUSG00000028015	Ctso	1040.15	-1.15865	0.129138	-8.9722	2.90638e-19	1.34312e-17
ENSMUSG00000101334	1700028M03Rik	37.3357	-1.43098	0.306452	-4.66952	3.01904e-06	2.52566e-05
ENSMUSG00000084596	Gm22342	4.84475	-1.62918	0.49136	-3.31567	0.000914248	0.0042454
ENSMUSG00000102137	RP24-187J17.2	7.84551	-1.24253	0.462381	-2.68723	0.00720467	0.0254769
ENSMUSG00000027996	Sfrp2	14482.2	-0.664074	0.225491	-2.94501	0.00322942	0.0127779
ENSMUSG00000097250	Gm26771	165.363	-0.835486	0.249252	-3.35197	0.000802375	0.0037842
ENSMUSG00000027995	Tlr2	1096.36	-0.804681	0.169378	-4.7508	2.02613e-06	1.7434e-05
ENSMUSG00000033767	D930015E06Rik	1025.38	-0.742732	0.0924744	-8.03176	9.60813e-16	3.06534e-14
ENSMUSG00000033752	Mnd1	115.336	0.683265	0.167385	4.082	4.46497e-05	0.000287899
ENSMUSG00000027993	Trim2	1750.36	-0.253918	0.0980328	-2.59013	0.00959384	0.0324807
ENSMUSG00000044330	Gm9790	879.612	1.38779	0.208068	6.66989	2.55997e-11	4.64497e-10
ENSMUSG00000028082	Sh3d19	3596.52	-0.439006	0.128163	-3.42538	0.000613943	0.00298833
ENSMUSG00000028080	Lrba	3448.5	-0.949543	0.146617	-6.47637	9.39578e-11	1.57336e-09
ENSMUSG00000094392	Gm3788	2761.83	-0.549558	0.145979	-3.76463	0.000166797	0.000939079
ENSMUSG00000104108	RP23-438M14.4	28.9577	-1.03356	0.357133	-2.89406	0.00380299	0.0146988
ENSMUSG00000028078	Dclk2	523.479	-0.574125	0.208717	-2.75074	0.00594616	0.0216404
ENSMUSG00000041750	Cd1d2	53.6449	-1.36327	0.367217	-3.71244	0.000205268	0.001132
ENSMUSG00000028076	Cd1d1	253.336	-1.35694	0.276713	-4.90376	9.40191e-07	8.59536e-06
ENSMUSG00000041977	Arhgef11	2094.38	-0.31886	0.107924	-2.95448	0.00313199	0.0124607
ENSMUSG00000028073	Pear1	12.3339	-2.0299	0.380576	-5.33374	9.62097e-08	1.04572e-06
ENSMUSG00000004892	Bcan	12.1518	1.38469	0.37517	3.69085	0.00022351	0.0012206
ENSMUSG00000004894	Hapln2	1.87554	-1.60199	0.512267	-3.12725	0.00176448	0.00755912
ENSMUSG00000028069	Gpatch4	577.509	0.982122	0.289819	3.38874	0.000702136	0.0033617
ENSMUSG00000028070	Apoa1bp	1631.86	-0.446308	0.101516	-4.39642	1.10052e-05	8.17093e-05
ENSMUSG00000028068	Iqgap3	1237.5	1.02171	0.222838	4.58498	4.5404e-06	3.67656e-05
ENSMUSG00000001416	Cct3	6059.17	0.792098	0.139252	5.68824	1.28356e-08	1.59615e-07
ENSMUSG00000001418	Glmp	3439.83	-0.759776	0.154474	-4.91846	8.72275e-07	8.03998e-06
ENSMUSG00000001415	Smg5	2870.45	0.32513	0.131659	2.46949	0.0135306	0.0433525
ENSMUSG00000074489	Bglap3	305.221	-2.00076	0.399214	-5.01176	5.3934e-07	5.13772e-06
ENSMUSG00000074486	Bglap2	1461.42	-2.848	0.335315	-8.49352	2.00471e-17	7.65313e-16
ENSMUSG00000074483	Bglap	1172.63	-2.31598	0.356935	-6.48853	8.6676e-11	1.45626e-09
ENSMUSG00000028066	Pmf1	591.84	0.830465	0.120193	6.90944	4.86569e-12	9.6336e-11
ENSMUSG00000050144	Slc25a44	1279.85	0.265091	0.0982055	2.69935	0.00694746	0.0247581
ENSMUSG00000074480	Mex3a	249.21	-0.98398	0.212722	-4.62567	3.73393e-06	3.07156e-05
ENSMUSG00000028062	Lamtor2	1265.86	-0.248795	0.0956872	-2.60008	0.00932009	0.0316814
ENSMUSG00000008604	Ubqln4	1011.47	0.939948	0.097138	9.67642	3.79769e-22	2.34539e-20
ENSMUSG00000028057	Rit1	1451.85	-0.179523	0.0704761	-2.5473	0.0108562	0.0360118
ENSMUSG00000068922	Msto1	611.398	-0.28673	0.107361	-2.6707	0.00756924	0.0265753
ENSMUSG00000059743	Fdps	2914.87	-0.513973	0.188645	-2.72456	0.00643873	0.0232031
ENSMUSG00000028048	Gba	1062.13	-0.728877	0.108595	-6.7119	1.92112e-11	3.53583e-10
ENSMUSG00000028047	Thbs3	398.839	-0.866253	0.157141	-5.51258	3.53613e-08	4.12549e-07
ENSMUSG00000042747	Krtcap2	1951.64	0.572184	0.151079	3.78731	0.000152288	0.000865839
ENSMUSG00000028040	Efna4	121.651	-1.01289	0.212036	-4.77697	1.77953e-06	1.54637e-05
ENSMUSG00000028041	Adam15	2175.14	0.499175	0.188529	2.64774	0.00810326	0.0281227
ENSMUSG00000028042	Zbtb7b	1514.79	0.386354	0.11515	3.35522	0.000793009	0.00374528
ENSMUSG00000042642	Flad1	441.01	-0.418825	0.149324	-2.80481	0.00503465	0.0187522
ENSMUSG00000028044	Cks1b	1081.22	0.831194	0.118267	7.02812	2.09333e-12	4.40362e-11
ENSMUSG00000042626	Shc1	8898.17	-0.2829	0.0869593	-3.25325	0.00114093	0.00515347
ENSMUSG00000042613	Pbxip1	5440.54	-0.662765	0.0850021	-7.79704	6.33752e-15	1.83624e-13
ENSMUSG00000027952	Pmvk	617.92	-0.477385	0.118241	-4.03741	5.40457e-05	0.000342526
ENSMUSG00000042572	Ube2q1	1635.37	-0.280629	0.0747505	-3.75421	0.000173888	0.000974919
ENSMUSG00000027944	Hax1	1652.67	0.611103	0.120052	5.09033	3.57438e-07	3.53289e-06
ENSMUSG00000027940	Tpm3	6557.23	0.565588	0.127883	4.4227	9.74744e-06	7.326e-05
ENSMUSG00000027939	Nup210l	87.8178	1.24263	0.195604	6.35277	2.11467e-10	3.34423e-09
ENSMUSG00000027935	Rab13	1178.67	-0.626872	0.14251	-4.3988	1.0885e-05	8.09658e-05
ENSMUSG00000042404	Dennd4b	392.404	-0.458279	0.127895	-3.58324	0.000339358	0.00177455
ENSMUSG00000027933	Ints3	2105.6	0.539069	0.103916	5.18754	2.13091e-07	2.1956e-06
ENSMUSG00000027931	Npr1	60.7732	-1.08732	0.21624	-5.0283	4.94847e-07	4.76559e-06
ENSMUSG00000001016	Ilf2	1737.86	0.422415	0.15662	2.69707	0.00699535	0.0248892
ENSMUSG00000001018	Snapin	1533.49	-0.456972	0.0851752	-5.36508	8.09124e-08	8.8854e-07
ENSMUSG00000044080	S100a1	956.544	-1.44529	0.236186	-6.11928	9.40009e-10	1.37362e-08
ENSMUSG00000042312	S100a13	1824.23	-0.922355	0.162031	-5.69247	1.25213e-08	1.56188e-07
ENSMUSG00000042165	Gm9774	1144.6	0.412272	0.0830522	4.96401	6.90535e-07	6.47718e-06
ENSMUSG00000081640	Rplp0-ps1	3632.5	0.330679	0.0957117	3.45494	0.00055041	0.0027078
ENSMUSG00000041959	S100a10	10258.3	0.533262	0.113472	4.6995	2.60803e-06	2.20465e-05
ENSMUSG00000041912	Tdrkh	120.652	0.485753	0.142045	3.41971	0.000626877	0.00304395
ENSMUSG00000028140	Mrpl9	1131.16	0.372477	0.0925789	4.02335	5.73765e-05	0.000360634
ENSMUSG00000028136	Snx27	1846.08	0.233959	0.0785165	2.97974	0.00288493	0.0115943
ENSMUSG00000068877	Selenbp2	432.884	-1.12053	0.262096	-4.27527	1.90905e-05	0.000133912
ENSMUSG00000038902	Pogz	1369.94	-0.451182	0.107697	-4.18935	2.79753e-05	0.000189077
ENSMUSG00000068874	Selenbp1	806.366	-1.1715	0.271166	-4.32023	1.55868e-05	0.000111425
ENSMUSG00000005774	Rfx5	527.441	-0.673873	0.163399	-4.12411	3.72176e-05	0.000245624
ENSMUSG00000038861	Pi4kb	1414.93	-0.290672	0.0948595	-3.06424	0.00218226	0.00907367
ENSMUSG00000086288	Gm15265	27.471	-0.734536	0.276218	-2.65926	0.00783121	0.0273429
ENSMUSG00000019338	Zfp687	954.71	-0.246735	0.0638034	-3.86712	0.00011013	0.000643726
ENSMUSG00000005625	Psmd4	2826.65	0.395462	0.101329	3.90275	9.51069e-05	0.000564409
ENSMUSG00000038777	Sema6c	56.9347	-0.985374	0.266341	-3.69967	0.000215883	0.00118375
ENSMUSG00000053192	Mllt11	339.423	0.54673	0.129364	4.22631	2.37556e-05	0.000163012
ENSMUSG00000015714	Cers2	4746.67	0.435201	0.04696	9.2675	1.9056e-20	9.84237e-19
ENSMUSG00000015522	Arnt	3656.19	-0.420096	0.119546	-3.51409	0.000441263	0.00222455
ENSMUSG00000028111	Ctsk	2802.47	-0.39847	0.144499	-2.75759	0.00582287	0.0212607
ENSMUSG00000046519	Golph3l	806.406	-0.25027	0.101519	-2.46524	0.0136921	0.0437866
ENSMUSG00000038619	Ensa	3881.74	0.28298	0.0609106	4.64583	3.38713e-06	2.80571e-05
ENSMUSG00000015850	Adamtsl4	1500.56	0.6108	0.194898	3.13395	0.00172468	0.00740903
ENSMUSG00000028108	Ecm1	6847.47	-0.324842	0.108418	-2.99621	0.00273362	0.0110743
ENSMUSG00000028107	Tars2	726.642	0.818775	0.0969637	8.44415	3.06272e-17	1.1518e-15
ENSMUSG00000080727	C920021L13Rik	31.7803	-0.842344	0.317002	-2.65722	0.00787883	0.0274759
ENSMUSG00000038543	BC028528	244.584	-1.15678	0.191671	-6.03525	1.58715e-09	2.25563e-08
ENSMUSG00000015749	Anp32e	4005.88	0.685093	0.179436	3.81803	0.000134523	0.000771673
ENSMUSG00000038495	Otud7b	2644.33	-0.254858	0.0689564	-3.69593	0.000219087	0.00119807
ENSMUSG00000045934	Mtmr11	420.411	-0.777761	0.183518	-4.23806	2.25462e-05	0.0001554
ENSMUSG00000068856	Sf3b4	1894.47	0.46256	0.105358	4.39035	1.13168e-05	8.35926e-05
ENSMUSG00000038486	Sv2a	107.822	-2.19163	0.228849	-9.57672	1.00175e-21	5.88094e-20
ENSMUSG00000068854	Hist2h2be	145.235	-0.666622	0.180264	-3.69803	0.000217276	0.00118945
ENSMUSG00000091405	Hist2h4	88.5077	-0.941326	0.341796	-2.75406	0.00588619	0.0214686
ENSMUSG00000038403	Hfe2	32.8858	-1.33551	0.451976	-2.95483	0.00312846	0.0124565
ENSMUSG00000074398	Gm15441	12.0879	-1.10765	0.371082	-2.98491	0.00283662	0.0114251
ENSMUSG00000038393	Txnip	5631.6	0.799904	0.213641	3.74414	0.000181009	0.00101241
ENSMUSG00000049097	Ankrd34a	29.2726	-1.53782	0.342122	-4.49496	6.95845e-06	5.409e-05
ENSMUSG00000049288	Lix1l	4602.38	-0.595273	0.0937867	-6.3471	2.19417e-10	3.46182e-09
ENSMUSG00000038374	Rbm8a	1905.27	0.386973	0.135168	2.8629	0.00419779	0.0159921
ENSMUSG00000028096	Gpr89	706.513	0.33489	0.123555	2.71045	0.00671915	0.0240548
ENSMUSG00000057123	Gja5	90.4172	-2.29819	0.367192	-6.25883	3.87865e-10	5.93404e-09
ENSMUSG00000038256	Bcl9	1372.72	-0.446466	0.13922	-3.20691	0.00134168	0.00595245
ENSMUSG00000028089	Chd1l	144.757	1.06456	0.139397	7.63692	2.22487e-14	5.91979e-13
ENSMUSG00000027875	Hmgcs2	23.3246	1.69709	0.450383	3.7681	0.000164495	0.000927928
ENSMUSG00000053398	Phgdh	3257.78	2.27831	0.28783	7.91547	2.46323e-15	7.57152e-14
ENSMUSG00000050064	Zfp697	187.666	0.68484	0.143874	4.75999	1.93598e-06	1.67225e-05
ENSMUSG00000027868	Tbx15	4625.62	-0.554803	0.126078	-4.40049	1.08007e-05	8.0398e-05
ENSMUSG00000033285	Wdr3	1024.47	0.472209	0.0958895	4.92451	8.45716e-07	7.813e-06
ENSMUSG00000033222	Ttf2	473.414	1.17853	0.150873	7.81146	5.65314e-15	1.6474e-13
ENSMUSG00000042035	Igsf3	3018.72	0.369417	0.14477	2.55175	0.0107183	0.0356306
ENSMUSG00000033161	Atp1a1	6456.71	0.453578	0.187825	2.4149	0.0157395	0.0492515
ENSMUSG00000033147	Slc22a15	147.979	-0.3764	0.149393	-2.51953	0.0117513	0.0384692
ENSMUSG00000027859	Ngf	86.6933	1.26021	0.246266	5.11728	3.0997e-07	3.09587e-06
ENSMUSG00000027858	Tspan2	89.1836	-1.08435	0.29664	-3.65543	0.000256753	0.00138123
ENSMUSG00000027848	Olfml3	23899.5	-0.640536	0.132531	-4.83311	1.34419e-06	1.19323e-05
ENSMUSG00000008730	Hipk1	4161.26	0.507236	0.0859157	5.90388	3.55054e-09	4.7994e-08
ENSMUSG00000027845	Dclre1b	399.298	1.39631	0.114469	12.1982	3.17748e-34	6.23001e-32
ENSMUSG00000027843	Ptpn22	30.7241	0.925372	0.303681	3.04719	0.00230992	0.00953574
ENSMUSG00000032913	Lrig2	912.761	-0.461727	0.123844	-3.72828	0.00019279	0.0010705
ENSMUSG00000032902	Slc16a1	2077.56	0.87391	0.123261	7.08994	1.34173e-12	2.89489e-11
ENSMUSG00000002227	Mov10	683.88	-0.466062	0.139785	-3.33414	0.000855628	0.00400264
ENSMUSG00000045576	St7l	702.578	0.51604	0.0747017	6.90802	4.91471e-12	9.72112e-11
ENSMUSG00000027905	Ddx20	538.318	0.407021	0.0860161	4.73192	2.22404e-06	1.89993e-05
ENSMUSG00000048458	Fam212b	279.469	0.614713	0.179834	3.41823	0.000630296	0.00305761
ENSMUSG00000000561	Wdr77	1238.13	0.75543	0.0845731	8.93228	4.17331e-19	1.88969e-17
ENSMUSG00000092072	Gm4540	637.223	0.492786	0.162585	3.03093	0.00243798	0.010001
ENSMUSG00000040747	Cd53	9.38353	1.96499	0.444881	4.4169	1.00126e-05	7.50572e-05
ENSMUSG00000027896	Slc16a4	700.183	-0.77644	0.214983	-3.61163	0.000304277	0.00160566
ENSMUSG00000048109	Rbm15	564.627	0.514573	0.15322	3.3584	0.000783942	0.00370853
ENSMUSG00000014603	Alx3	6.61355	-1.44087	0.50818	-2.83536	0.00457747	0.0172531
ENSMUSG00000014601	Strip1	1631.36	-0.249241	0.0891116	-2.79696	0.00515866	0.0191647
ENSMUSG00000086968	4933431E20Rik	286.63	-0.620936	0.187233	-3.31638	0.000911924	0.00423753
ENSMUSG00000004032	Gstm5	574.869	-0.994667	0.135627	-7.33385	2.23628e-13	5.31314e-12
ENSMUSG00000004035	Gstm7	16.5641	-1.87047	0.388445	-4.81528	1.46993e-06	1.29404e-05
ENSMUSG00000068762	Gstm6	67.9835	-0.817155	0.219723	-3.71903	0.000199989	0.00110682
ENSMUSG00000004038	Gstm3	325.808	-1.19846	0.195599	-6.12712	8.94819e-10	1.31307e-08
ENSMUSG00000040562	Gstm2	3782.82	-1.35106	0.105749	-12.7761	2.22939e-37	5.69906e-35
ENSMUSG00000058135	Gstm1	4955.04	-1.13466	0.147133	-7.71182	1.24039e-14	3.39888e-13
ENSMUSG00000081688	Gm12499	142.647	-1.41432	0.225726	-6.26566	3.71245e-10	5.70136e-09
ENSMUSG00000048796	Cyb561d1	200.367	-0.435472	0.130879	-3.32728	0.000876988	0.00409687
ENSMUSG00000048997	Atxn7l2	190.016	-0.36847	0.135272	-2.72392	0.00645124	0.0232357
ENSMUSG00000068747	Sort1	906.365	1.93259	0.290444	6.65391	2.85406e-11	5.13706e-10
ENSMUSG00000068739	Sars	5254.45	0.884835	0.169514	5.21985	1.79071e-07	1.87085e-06
ENSMUSG00000027884	Clcc1	966.35	0.321278	0.0870923	3.68893	0.000225196	0.001229
ENSMUSG00000027883	Gpsm2	2508.85	-0.526612	0.0777539	-6.77281	1.26303e-11	2.36832e-10
ENSMUSG00000049565	Aknad1	37.0632	-1.82622	0.301721	-6.05268	1.42453e-09	2.03886e-08
ENSMUSG00000027882	Stxbp3a	1173.2	-0.363603	0.148373	-2.4506	0.0142618	0.045243
ENSMUSG00000040339	Fam102b	4658.39	-0.634758	0.107673	-5.89526	3.7409e-09	5.0466e-08
ENSMUSG00000074264	Amy1	184.616	-1.26602	0.321452	-3.93842	8.20194e-05	0.000495457
ENSMUSG00000027981	Rnpc3	673.434	-0.521123	0.151995	-3.42855	0.000606809	0.00295717
ENSMUSG00000045092	S1pr1	3476.92	-1.20835	0.220571	-5.47827	4.29504e-08	4.93393e-07
ENSMUSG00000052769	Gm9889	5.05228	-1.65554	0.505958	-3.27209	0.00106757	0.00486698
ENSMUSG00000054426	A930005H10Rik	137.149	-1.03347	0.198419	-5.2085	1.90373e-07	1.97868e-06
ENSMUSG00000033554	Dph5	294.465	0.399623	0.119311	3.34943	0.000809779	0.00381378
ENSMUSG00000033502	Cdc14a	384.689	-0.7604	0.161952	-4.69521	2.66327e-06	2.24478e-05
ENSMUSG00000034437	Gm9761	2139.95	0.47333	0.187131	2.5294	0.0114258	0.0375926
ENSMUSG00000027959	Sass6	270.247	0.823155	0.132931	6.19236	5.92697e-10	8.91916e-09
ENSMUSG00000053931	Cnn3	16558.1	-0.517285	0.100088	-5.1683	2.36236e-07	2.41436e-06
ENSMUSG00000028128	F3	3804.49	-0.837517	0.268647	-3.11754	0.0018237	0.00776667
ENSMUSG00000039831	Arhgap29	1544.48	0.67151	0.171379	3.91828	8.91823e-05	0.000534432
ENSMUSG00000028124	Gclm	1399.01	1.03912	0.127017	8.18098	2.81538e-16	9.44461e-15
ENSMUSG00000039735	Fnbp1l	1437.98	-0.373444	0.142248	-2.6253	0.00865733	0.029754
ENSMUSG00000091611	Gm9364	40.5406	0.801525	0.23018	3.48217	0.000497366	0.00247032
ENSMUSG00000054091	1810037I17Rik	1584.77	0.340553	0.138149	2.46512	0.0136968	0.0437947
ENSMUSG00000050315	Synpo2	231.174	-0.724419	0.264525	-2.73856	0.00617081	0.0223533
ENSMUSG00000096544	Gm4617	5695.11	0.757436	0.17003	4.45471	8.4005e-06	6.3994e-05
ENSMUSG00000046561	Arsj	922.898	0.368449	0.0897345	4.10599	4.02581e-05	0.000263111
ENSMUSG00000053819	Camk2d	2737.78	0.387297	0.118356	3.27231	0.00106674	0.00486559
ENSMUSG00000032826	Ank2	144.206	0.56655	0.212132	2.67074	0.00756835	0.0265753
ENSMUSG00000051278	Zgrf1	654.125	1.05588	0.174414	6.05385	1.41421e-09	2.02553e-08
ENSMUSG00000028028	Alpk1	2700.6	-1.40245	0.124275	-11.2851	1.55534e-29	1.95094e-27
ENSMUSG00000046688	Tifa	1075.6	-1.57061	0.0906231	-17.3313	2.73241e-67	5.01646e-64
ENSMUSG00000028024	Enpep	972.766	-0.719424	0.246799	-2.91502	0.00355671	0.0139132
ENSMUSG00000041220	Elovl6	2531.13	-0.649473	0.140755	-4.6142	3.94615e-06	3.23165e-05
ENSMUSG00000028010	Gar1	592.251	0.79143	0.131326	6.02644	1.67612e-09	2.37206e-08
ENSMUSG00000027999	Pla2g12a	445.599	1.2559	0.146134	8.59417	8.38679e-18	3.38066e-16
ENSMUSG00000027997	Casp6	839.476	-0.547787	0.0768656	-7.12655	1.02913e-12	2.25172e-11
ENSMUSG00000027985	Lef1	279.332	-0.923873	0.277692	-3.32697	0.000877959	0.00409951
ENSMUSG00000027984	Hadh	3440.69	0.351286	0.111634	3.14676	0.00165092	0.00714233
ENSMUSG00000027983	Cyp2u1	39.0182	0.62744	0.234323	2.67767	0.0074137	0.0260972
ENSMUSG00000050931	Sgms2	970.614	0.595213	0.147347	4.03953	5.3559e-05	0.000339864
ENSMUSG00000028029	Aimp1	1871.56	0.20811	0.0779805	2.66874	0.00761355	0.026703
ENSMUSG00000040998	Npnt	135.182	-0.68437	0.262043	-2.61167	0.00901019	0.0307782
ENSMUSG00000028018	Gstcd	499.211	0.723819	0.116223	6.22787	4.72811e-10	7.17387e-09
ENSMUSG00000028161	Ppp3ca	5932.71	-0.417836	0.132912	-3.1437	0.00166828	0.0072097
ENSMUSG00000046818	Ddit4l	979.338	-0.598161	0.221098	-2.70541	0.006822	0.0243669
ENSMUSG00000037894	H2afz	7253.45	0.898672	0.293261	3.06441	0.00218103	0.00907226
ENSMUSG00000074212	Dnajb14	1500.21	0.26925	0.108389	2.48409	0.0129882	0.0419071
ENSMUSG00000028158	Mttp	135.084	-0.793896	0.181258	-4.37993	1.1872e-05	8.74058e-05
ENSMUSG00000004127	Trmt10a	255.167	0.410343	0.131078	3.13053	0.00174493	0.00748489
ENSMUSG00000055301	Adh7	1260.3	1.0884	0.28315	3.84389	0.000121099	0.000701952
ENSMUSG00000074207	Adh1	545.437	0.884585	0.236786	3.7358	0.000187117	0.00104244
ENSMUSG00000028138	Adh5	2466.75	0.213989	0.0797165	2.68438	0.00726653	0.0256731
ENSMUSG00000005813	Metap1	1307.76	0.332711	0.109635	3.03473	0.00240754	0.00988821
ENSMUSG00000028156	Eif4e	2885.43	0.664277	0.241064	2.7556	0.0058584	0.0213827
ENSMUSG00000028152	Tspan5	800.971	0.631812	0.132326	4.77467	1.79999e-06	1.56079e-05
ENSMUSG00000028149	Rap1gds1	2896.57	0.339505	0.107513	3.15779	0.00158969	0.00691894
ENSMUSG00000028273	Pdlim5	5496.94	-0.687779	0.103247	-6.66149	2.71072e-11	4.89214e-10
ENSMUSG00000040264	Gbp5	469.516	-1.1793	0.216743	-5.441	5.2983e-08	5.98764e-07
ENSMUSG00000040253	Gbp7	680.274	-1.18967	0.203177	-5.85535	4.76013e-09	6.30366e-08
ENSMUSG00000028268	Gbp3	630.909	-0.860859	0.273082	-3.15238	0.00161946	0.0070303
ENSMUSG00000028270	Gbp2	622.929	-1.52172	0.180167	-8.44616	3.01046e-17	1.13426e-15
ENSMUSG00000040151	Hs2st1	2252.46	0.259941	0.0695771	3.73601	0.000186962	0.00104186
ENSMUSG00000037062	Sh3glb1	5731.22	0.371622	0.127507	2.91452	0.0035624	0.0139289
ENSMUSG00000056025	Clca1	99.8972	4.194	0.213944	19.6032	1.45109e-85	8.06148e-82
ENSMUSG00000028262	Clca2	25.216	3.35481	0.317683	10.5602	4.55585e-26	4.10738e-24
ENSMUSG00000037033	Clca4	4.99056	2.6077	0.460568	5.66191	1.49699e-08	1.85244e-07
ENSMUSG00000036960	Clca5	117.424	-1.13408	0.417294	-2.7177	0.00657381	0.0236057
ENSMUSG00000028195	Cyr61	9311.89	1.24344	0.420843	2.95463	0.00313044	0.012457
ENSMUSG00000028194	Ddah1	1413.95	1.8103	0.258583	7.00085	2.54412e-12	5.28042e-11
ENSMUSG00000036863	Syde2	47.9048	0.790033	0.318815	2.47803	0.013211	0.04247
ENSMUSG00000036825	Ssx2ip	472.415	0.583251	0.177361	3.2885	0.00100722	0.00462292
ENSMUSG00000028189	Ctbs	382.458	-0.405231	0.121108	-3.34603	0.000819767	0.00385542
ENSMUSG00000028188	Spata1	270.973	-1.01336	0.255417	-3.96748	7.26353e-05	0.000444109
ENSMUSG00000005034	Prkacb	3753.85	-0.226535	0.06383	-3.54904	0.000386633	0.00198023
ENSMUSG00000036745	Ttll7	996.262	-0.486867	0.107743	-4.5188	6.21907e-06	4.88313e-05
ENSMUSG00000047676	Rpsa-ps10	9278.95	0.544305	0.132947	4.09413	4.23748e-05	0.000275341
ENSMUSG00000028037	Ifi44	978.154	-1.14896	0.245964	-4.67124	2.99384e-06	2.50562e-05
ENSMUSG00000054942	Fam73a	46.6296	-0.883191	0.272415	-3.24209	0.00118659	0.00532987
ENSMUSG00000039068	Zzz3	2346.77	-0.26789	0.0684832	-3.91177	9.16222e-05	0.00054714
ENSMUSG00000039047	Pigk	2017.73	0.194265	0.0593078	3.27553	0.00105462	0.00482076
ENSMUSG00000038975	Rabggtb	1419.66	0.467109	0.106668	4.37908	1.19181e-05	8.75917e-05
ENSMUSG00000062908	Acadm	5220.66	0.848658	0.106065	8.00134	1.23075e-15	3.86546e-14
ENSMUSG00000040086	Tnni3k	11.1856	1.55077	0.350948	4.41881	9.9248e-06	7.44931e-05
ENSMUSG00000040016	Ptger3	18.379	1.14053	0.463383	2.4613	0.0138434	0.0441516
ENSMUSG00000028179	Cth	369.07	1.28037	0.320948	3.98934	6.62581e-05	0.000408949
ENSMUSG00000063052	Lrrc40	997.369	0.466297	0.124205	3.75425	0.000173863	0.000974919
ENSMUSG00000028175	Depdc1a	504.247	0.570549	0.230818	2.47185	0.0134414	0.0431283
ENSMUSG00000042228	Lyn	204.351	-0.367866	0.130487	-2.81918	0.00481464	0.0180326
ENSMUSG00000041235	Chd7	66.6287	1.8889	0.280244	6.74019	1.58175e-11	2.93597e-10
ENSMUSG00000051279	Gdf6	10.4814	3.32936	0.451617	7.37209	1.67971e-13	4.05762e-12
ENSMUSG00000083220	Gm12919	106.588	0.830852	0.26064	3.18774	0.00143392	0.00632408
ENSMUSG00000059482	2610301B20Rik	761.4	-0.234313	0.0847199	-2.76574	0.00567946	0.0207897
ENSMUSG00000050323	Ndufaf6	131.913	0.561905	0.140547	3.99798	6.38848e-05	0.000396117
ENSMUSG00000028212	Ccne2	679.025	2.04355	0.232385	8.79378	1.44605e-18	6.21339e-17
ENSMUSG00000081884	Gm11821	92.5853	0.776353	0.196826	3.94437	8.00096e-05	0.000484641
ENSMUSG00000078773	Rad54b	220.876	1.39532	0.152543	9.14705	5.85112e-20	2.90327e-18
ENSMUSG00000094595	Fsbp	22.6935	1.20497	0.320063	3.76479	0.000166689	0.000938731
ENSMUSG00000086103	Gm11832	15.0455	1.78058	0.318951	5.58261	2.3694e-08	2.84991e-07
ENSMUSG00000028217	Cdh17	7.68205	1.35459	0.406212	3.33468	0.000853967	0.00399672
ENSMUSG00000049488	Tmem67	358.998	-0.433172	0.10798	-4.01159	6.03116e-05	0.000377381
ENSMUSG00000083246	Gm11839	217.272	0.599663	0.121204	4.94755	7.51521e-07	7.00368e-06
ENSMUSG00000081593	Gm11841	270.41	0.78091	0.111772	6.98666	2.81512e-12	5.80117e-11
ENSMUSG00000060989	Gm11847	873.965	0.479072	0.18116	2.64447	0.00818197	0.0283422
ENSMUSG00000055963	Triqk	313.541	-1.05785	0.204495	-5.17299	2.30378e-07	2.35808e-06
ENSMUSG00000082128	Gm11824	282.113	0.8062	0.219633	3.67068	0.00024191	0.00130975
ENSMUSG00000040569	Slc26a7	146.069	-1.92841	0.386972	-4.98333	6.24981e-07	5.91448e-06
ENSMUSG00000040550	Otud6b	1350.29	0.643811	0.150672	4.27292	1.92933e-05	0.000135147
ENSMUSG00000028221	Tmem55a	1488.53	0.24039	0.0908824	2.64507	0.00816734	0.028305
ENSMUSG00000081026	Gm11855	22.6371	1.01986	0.296483	3.43985	0.00058204	0.00284746
ENSMUSG00000041153	Osgin2	540.251	0.586646	0.114207	5.13671	2.79596e-07	2.82125e-06
ENSMUSG00000041135	Ripk2	731.548	0.421082	0.152064	2.76911	0.0056209	0.020609
ENSMUSG00000028226	Mmp16	618.589	-1.34894	0.19495	-6.91938	4.53617e-12	9.05216e-11
ENSMUSG00000050550	Gm11868	367.628	-0.332455	0.119315	-2.78636	0.0053303	0.0196863
ENSMUSG00000082320	Gm11877	20.1411	1.27074	0.362708	3.5035	0.000459195	0.0023011
ENSMUSG00000028238	Atp6v0d2	12.2353	-1.57797	0.503208	-3.13582	0.00171376	0.00737153
ENSMUSG00000028248	Pnisr	4507.95	-0.549746	0.20455	-2.68759	0.00719702	0.0254571
ENSMUSG00000028247	Coq3	381.97	0.409512	0.121696	3.36504	0.000765338	0.00362987
ENSMUSG00000045751	Mms22l	513.544	1.2868	0.141516	9.09294	9.63937e-20	4.64599e-18
ENSMUSG00000040387	Klhl32	7.04103	1.09048	0.445198	2.44944	0.014308	0.0453539
ENSMUSG00000028261	Ndufaf4	480.898	0.719454	0.242973	2.96104	0.00306603	0.0122199
ENSMUSG00000081789	Gm11893	106.23	0.76404	0.261082	2.92643	0.00342872	0.013474
ENSMUSG00000040520	Manea	1361.36	-0.295967	0.0786872	-3.76131	0.000169026	0.000950568
ENSMUSG00000080958	Gm11902	20.0647	1.31404	0.34973	3.7573	0.000171754	0.000964833
ENSMUSG00000040270	Bach2	173.504	0.659107	0.166666	3.95466	7.66432e-05	0.000466067
ENSMUSG00000086150	Bach2os	19.6658	3.36075	0.426412	7.88146	3.2359e-15	9.68133e-14
ENSMUSG00000028282	Casp8ap2	1037.39	0.711524	0.117865	6.03676	1.57236e-09	2.23776e-08
ENSMUSG00000058006	Mdn1	2288.54	0.816458	0.143218	5.7008	1.19244e-08	1.49296e-07
ENSMUSG00000045854	Lyrm2	490.799	-0.577756	0.111975	-5.15968	2.47375e-07	2.51548e-06
ENSMUSG00000028277	Ube2j1	2362.72	0.441784	0.0937452	4.7126	2.44573e-06	2.07702e-05
ENSMUSG00000040128	Pnrc1	1447.89	-0.96885	0.167494	-5.78439	7.2777e-09	9.43951e-08
ENSMUSG00000028274	Rngtt	652.109	0.44325	0.0772734	5.73612	9.6871e-09	1.23349e-07
ENSMUSG00000028292	Rars2	600.99	0.404437	0.0903765	4.47502	7.64026e-06	5.86896e-05
ENSMUSG00000028293	Slc35a1	1138.06	-0.255281	0.0795079	-3.21076	0.00132384	0.00588485
ENSMUSG00000084220	Gm12387	22.3909	1.34428	0.371485	3.61866	0.000296131	0.00156677
ENSMUSG00000040296	Ddx58	1575.22	-1.1752	0.125634	-9.35416	8.42669e-21	4.53805e-19
ENSMUSG00000071014	Ndufb6	920.322	0.523547	0.194344	2.69392	0.0070617	0.0250609
ENSMUSG00000028411	Aptx	807.295	-0.358373	0.0872575	-4.10707	4.00714e-05	0.00026206
ENSMUSG00000028413	B4galt1	3986.57	0.402948	0.0705821	5.70893	1.13687e-08	1.43048e-07
ENSMUSG00000028427	Aqp7	45.388	2.52605	0.442191	5.71258	1.11277e-08	1.40452e-07
ENSMUSG00000028430	Nol6	1424.79	0.747437	0.13694	5.45815	4.81112e-08	5.47692e-07
ENSMUSG00000028438	Kif24	212.584	0.805102	0.149855	5.37255	7.76315e-08	8.55302e-07
ENSMUSG00000073889	Il11ra1	630.45	-0.758693	0.240444	-3.15539	0.00160286	0.00697022
ENSMUSG00000036078	Sigmar1	2036.19	0.715554	0.111262	6.43128	1.26536e-10	2.06747e-09
ENSMUSG00000036073	Galt	392.882	-0.735748	0.114369	-6.43312	1.25009e-10	2.04417e-09
ENSMUSG00000036052	Dnajb5	251.644	-0.467821	0.135184	-3.46062	0.000538925	0.00265777
ENSMUSG00000028452	Vcp	13364.6	0.37205	0.139514	2.66676	0.00765857	0.0268376
ENSMUSG00000028453	Fancg	202.659	0.476372	0.163461	2.91428	0.00356505	0.0139365
ENSMUSG00000028455	Stoml2	1113.18	0.221918	0.0676259	3.28155	0.00103236	0.00472864
ENSMUSG00000036002	Fam214b	1165.44	-0.726957	0.116095	-6.26177	3.80641e-10	5.83236e-09
ENSMUSG00000096974	Gm26881	20.6678	-0.970089	0.373073	-2.60027	0.0093151	0.0316698
ENSMUSG00000028456	Unc13b	378.698	-1.67058	0.146425	-11.4091	3.76473e-30	5.06858e-28
ENSMUSG00000028457	Atp8b5	33.1641	-1.31586	0.336976	-3.90491	9.42619e-05	0.000560053
ENSMUSG00000028467	Gba2	342.203	-0.439976	0.116263	-3.78432	0.000154129	0.00087532
ENSMUSG00000028469	Npr2	2277.43	-0.486008	0.0943443	-5.15143	2.58514e-07	2.62346e-06
ENSMUSG00000078716	Tmem8b	172.959	-0.891786	0.152268	-5.85668	4.72199e-09	6.25726e-08
ENSMUSG00000071001	Hrct1	127.417	1.99687	0.238641	8.36767	5.8767e-17	2.13453e-15
ENSMUSG00000028475	5430416O09Rik	20.6386	3.2215	0.382751	8.41671	3.87194e-17	1.44269e-15
ENSMUSG00000028476	Reck	807.424	-0.378975	0.0858379	-4.41501	1.01004e-05	7.56877e-05
ENSMUSG00000028480	Glipr2	2872.9	0.546504	0.0926972	5.89558	3.73364e-09	5.04017e-08
ENSMUSG00000028479	Gne	776.379	0.485893	0.118873	4.08749	4.36056e-05	0.000281797
ENSMUSG00000035683	Melk	636.704	1.05245	0.16839	6.25007	4.10279e-10	6.26746e-09
ENSMUSG00000028318	Polr1e	275.657	1.24347	0.105304	11.8084	3.53273e-32	5.5305e-30
ENSMUSG00000044813	Shb	214.468	0.440364	0.148678	2.96187	0.00305775	0.012199
ENSMUSG00000035539	E230008N13Rik	10.9874	1.65866	0.360251	4.60419	4.14066e-06	3.37588e-05
ENSMUSG00000028330	Ncbp1	2137.65	0.677294	0.105678	6.40904	1.46441e-10	2.3735e-09
ENSMUSG00000028329	Xpa	481.812	-0.489644	0.182566	-2.68201	0.00731811	0.0258282
ENSMUSG00000082194	Gm12444	103.145	0.613969	0.204261	3.00581	0.00264873	0.010765
ENSMUSG00000028333	Anp32b	6671.52	0.745163	0.276949	2.69062	0.00713199	0.0252641
ENSMUSG00000028334	Nans	1593.72	0.617257	0.0998013	6.18486	6.21557e-10	9.33954e-09
ENSMUSG00000028344	Invs	924.223	-0.280293	0.086505	-3.24019	0.0011945	0.00536064
ENSMUSG00000028347	Tmeff1	941.341	-0.549684	0.122578	-4.48435	7.31375e-06	5.64607e-05
ENSMUSG00000028348	Murc	410.385	-0.439211	0.146462	-2.9988	0.00271042	0.0109847
ENSMUSG00000044018	Mrpl50	1054.42	0.480939	0.119392	4.02825	5.61935e-05	0.00035397
ENSMUSG00000039634	Zfp189	192.437	-0.597762	0.13995	-4.27125	1.94378e-05	0.000135923
ENSMUSG00000019836	Amd-ps4	930.231	0.439011	0.177866	2.46821	0.013579	0.0434801
ENSMUSG00000028312	Smc2	2552.45	1.09173	0.181956	5.99994	1.97388e-09	2.76328e-08
ENSMUSG00000015247	Nipsnap3b	801.161	-0.25973	0.0986842	-2.63194	0.00848998	0.0292536
ENSMUSG00000015243	Abca1	1821.06	-1.13188	0.160759	-7.04087	1.91048e-12	4.03579e-11
ENSMUSG00000028431	Ikbkap	1229.42	0.32621	0.133258	2.44797	0.0143664	0.0455106
ENSMUSG00000055296	Tmem245	3190.35	0.38002	0.109263	3.47804	0.000505085	0.00250496
ENSMUSG00000038764	Ptpn3	461.978	-0.281346	0.103382	-2.72143	0.00650006	0.0233991
ENSMUSG00000028369	Svep1	5189.38	-0.542749	0.15943	-3.4043	0.000663341	0.0032011
ENSMUSG00000070972	Dnajc25	679.63	0.484697	0.121208	3.99889	6.36413e-05	0.00039485
ENSMUSG00000038578	Susd1	25.9473	-1.77528	0.314284	-5.64865	1.61712e-08	1.99376e-07
ENSMUSG00000038544	Inip	644.393	0.416765	0.104191	4	6.33431e-05	0.000393362
ENSMUSG00000028385	Snx30	975.019	-0.442827	0.141001	-3.14059	0.00168607	0.007271
ENSMUSG00000066151	Fkbp15	2059.28	-0.239947	0.0693208	-3.46139	0.000537385	0.00265083
ENSMUSG00000066148	Prpf4	683.873	0.931217	0.0831627	11.1975	4.1924e-29	5.00979e-27
ENSMUSG00000028391	Wdr31	49.3322	-1.00174	0.247706	-4.04408	5.25286e-05	0.000333905
ENSMUSG00000028394	Pole3	1456.1	0.677827	0.159433	4.25147	2.12371e-05	0.00014718
ENSMUSG00000059810	Rgs3	3270.54	-0.764874	0.195628	-3.90985	9.23541e-05	0.000550825
ENSMUSG00000028358	Zfp618	153.267	-2.13114	0.244001	-8.73414	2.45511e-18	1.03726e-16
ENSMUSG00000028357	Kif12	3.71811	-1.79422	0.505203	-3.55149	0.000383062	0.00196542
ENSMUSG00000045672	Col27a1	2247.38	-1.37688	0.160513	-8.57802	9.65215e-18	3.84468e-16
ENSMUSG00000039196	Orm1	82.412	0.938628	0.354432	2.64826	0.00809083	0.0280988
ENSMUSG00000039158	Akna	295.138	-0.800644	0.154003	-5.19888	2.00488e-07	2.07954e-06
ENSMUSG00000028370	Pappa	1317.41	-0.980063	0.172255	-5.6896	1.2734e-08	1.58547e-07
ENSMUSG00000028373	Astn2	8.76629	-1.4604	0.417519	-3.49782	0.000469083	0.00234309
ENSMUSG00000039005	Tlr4	1113.58	-0.414178	0.110594	-3.74504	0.000180367	0.00100928
ENSMUSG00000046341	Gm11223	1022.6	0.451574	0.146825	3.0756	0.00210081	0.00877111
ENSMUSG00000084342	Gm11224	542.975	0.853324	0.166889	5.11312	3.16874e-07	3.15857e-06
ENSMUSG00000039298	Cdk5rap2	1575.29	0.392589	0.107444	3.65391	0.000258281	0.0013876
ENSMUSG00000039270	Megf9	781.707	0.74571	0.103009	7.23927	4.51116e-13	1.03174e-11
ENSMUSG00000008305	Tle1	866.427	0.643092	0.12826	5.01397	5.33183e-07	5.08867e-06
ENSMUSG00000028397	Kdm4c	964.484	-0.204598	0.0734126	-2.78696	0.00532054	0.0196648
ENSMUSG00000028399	Ptprd	1101.74	-0.457711	0.164273	-2.78629	0.00533159	0.0196863
ENSMUSG00000028403	Zdhhc21	1180.54	0.481369	0.123394	3.90106	9.57715e-05	0.000567519
ENSMUSG00000028483	Snapc3	848.641	-0.545041	0.137003	-3.97831	6.94078e-05	0.000426564
ENSMUSG00000028484	Psip1	2584.3	0.657219	0.187332	3.50831	0.000450955	0.002266
ENSMUSG00000052407	Ccdc171	60.8521	-0.75205	0.213613	-3.52062	0.00043054	0.0021775
ENSMUSG00000083139	Gm12418	101.314	0.680735	0.18143	3.75206	0.000175385	0.000981954
ENSMUSG00000066113	Adamtsl1	16.7173	-1.26299	0.479938	-2.63158	0.00849888	0.0292792
ENSMUSG00000038047	Haus6	832.335	1.23665	0.106831	11.5758	5.4681e-31	8.06046e-29
ENSMUSG00000081169	Gm12551	104.052	0.866118	0.337532	2.56603	0.0102869	0.034398
ENSMUSG00000028494	Plin2	6022.89	0.868932	0.196646	4.41877	9.92626e-06	7.44931e-05
ENSMUSG00000038368	Focad	989.348	0.65819	0.14656	4.49093	7.09116e-06	5.49735e-05
ENSMUSG00000028497	Ptplad2	1723.46	-0.675544	0.116324	-5.80744	6.34365e-09	8.28119e-08
ENSMUSG00000062937	Mtap	3160.21	0.29511	0.0870692	3.38938	0.000700512	0.00335631
ENSMUSG00000073802	Cdkn2b	129.805	-0.960712	0.278076	-3.45486	0.00055058	0.00270798
ENSMUSG00000043753	Dmrta1	11.1271	1.27027	0.421504	3.01366	0.00258119	0.0105265
ENSMUSG00000100863	Gm12669	1735.58	0.37539	0.0956664	3.92394	8.71116e-05	0.000523421
ENSMUSG00000006386	Tek	6.72078	-2.07875	0.480532	-4.32592	1.51895e-05	0.000109009
ENSMUSG00000052684	Jun	1621.29	0.975685	0.291628	3.34565	0.000820898	0.00385984
ENSMUSG00000052914	Cyp2j6	743.116	-0.540682	0.151708	-3.56396	0.000365303	0.00188892
ENSMUSG00000015224	Cyp2j9	30.4596	-1.53599	0.335334	-4.58047	4.63942e-06	3.75073e-05
ENSMUSG00000061859	Inadl	39.8252	-0.663699	0.26444	-2.50983	0.0120789	0.0393949
ENSMUSG00000028560	Usp1	1572.31	1.07539	0.125479	8.57033	1.03185e-17	4.08591e-16
ENSMUSG00000028556	Dock7	4325.43	-0.187172	0.053277	-3.51319	0.000442755	0.0022309
ENSMUSG00000073792	Alg6	416.643	0.39538	0.0923512	4.28127	1.85832e-05	0.000130717
ENSMUSG00000025791	Pgm2	3201.81	0.53741	0.155433	3.45749	0.000545225	0.00268491
ENSMUSG00000086782	E130102H24Rik	48.1464	-1.49574	0.355242	-4.21049	2.54814e-05	0.000173909
ENSMUSG00000028527	Ak4	415.967	1.09934	0.272594	4.03287	5.50988e-05	0.000347834
ENSMUSG00000057722	Lepr	27.3441	-1.00559	0.263638	-3.81429	0.000136577	0.000782236
ENSMUSG00000082264	Gm12799	320.088	0.41174	0.113349	3.6325	0.000280688	0.00149486
ENSMUSG00000035069	Oma1	287.472	0.43719	0.130735	3.34411	0.000825472	0.00387684
ENSMUSG00000078612	1700024P16Rik	20.2189	1.32659	0.386759	3.43002	0.000603547	0.00294344
ENSMUSG00000044254	Pcsk9	68.5278	-1.98426	0.306617	-6.47147	9.70509e-11	1.62247e-09
ENSMUSG00000034926	Dhcr24	1715.82	-0.5961	0.146784	-4.06105	4.88515e-05	0.000312201
ENSMUSG00000034919	Ttc22	4.03225	-1.50654	0.513457	-2.93411	0.0033451	0.0131736
ENSMUSG00000043572	Pars2	126.031	0.658364	0.18231	3.61124	0.00030474	0.00160769
ENSMUSG00000047502	Mroh7	5.48716	-1.26024	0.506445	-2.48839	0.0128321	0.041503
ENSMUSG00000034853	Acot11	78.3484	-1.07525	0.296511	-3.62633	0.000287479	0.00152659
ENSMUSG00000061887	Ssbp3	2704.12	-0.422624	0.112592	-3.7536	0.000174314	0.000976767
ENSMUSG00000028618	Tmem59	7421.33	-0.557647	0.118609	-4.70157	2.58171e-06	2.18331e-05
ENSMUSG00000082279	Gm12870	27.002	0.936366	0.317545	2.94877	0.00319042	0.0126596
ENSMUSG00000028614	Ndc1	1392.47	1.03137	0.108103	9.54061	1.4199e-21	8.14629e-20
ENSMUSG00000034762	Glis1	154.198	-1.61651	0.142861	-11.3153	1.10215e-29	1.4177e-27
ENSMUSG00000028613	Lrp8	325.683	1.68394	0.167605	10.0471	9.45867e-24	6.9461e-22
ENSMUSG00000028607	Cpt2	1008.37	0.371952	0.143895	2.58489	0.00974115	0.0329022
ENSMUSG00000028603	Scp2	4931.38	0.463989	0.1631	2.84481	0.00444372	0.0168054
ENSMUSG00000048351	Coa7	195.158	0.661197	0.114422	5.7786	7.53234e-09	9.73228e-08
ENSMUSG00000028587	Orc1	163.524	1.2599	0.138669	9.08565	1.03083e-19	4.9448e-18
ENSMUSG00000084968	Gm12743	56.3235	-0.832915	0.324557	-2.56632	0.0102785	0.0343779
ENSMUSG00000028582	Cc2d1b	1015.92	0.230107	0.0756586	3.04138	0.00235496	0.00969788
ENSMUSG00000034557	Zfyve9	1364.55	-0.323021	0.0668108	-4.83487	1.33234e-06	1.18375e-05
ENSMUSG00000073775	Kti12	209.596	0.545778	0.115919	4.70825	2.49847e-06	2.11736e-05
ENSMUSG00000028559	Osbpl9	3135.21	-0.189966	0.0569133	-3.33781	0.000844406	0.00395656
ENSMUSG00000010517	Faf1	1689.44	0.319902	0.0808472	3.95687	7.59382e-05	0.000462337
ENSMUSG00000034401	Spata6	951.955	-0.879137	0.128309	-6.85173	7.29641e-12	1.41141e-10
ENSMUSG00000085399	Foxd2os	231.531	0.339761	0.108916	3.11949	0.00181167	0.00772195
ENSMUSG00000028719	Cmpk1	2212.57	0.395817	0.109223	3.62392	0.000290168	0.00153724
ENSMUSG00000028718	Stil	334.372	1.20901	0.178908	6.75772	1.40179e-11	2.62609e-10
ENSMUSG00000028716	Pdzk1ip1	11.7108	-2.05806	0.462729	-4.44765	8.68139e-06	6.58605e-05
ENSMUSG00000028710	Atpaf1	527.617	0.481971	0.114596	4.20582	2.60134e-05	0.000177062
ENSMUSG00000028709	Mob3c	401.581	-0.26452	0.0976966	-2.70756	0.00677794	0.0242352
ENSMUSG00000028702	Rad54l	339.424	1.59668	0.157738	10.1224	4.3951e-24	3.3494e-22
ENSMUSG00000081459	Llph-ps1	501.106	0.365421	0.0973862	3.75228	0.00017523	0.000981365
ENSMUSG00000028698	Pik3r3	3809.28	-1.2075	0.130012	-9.28765	1.57728e-20	8.23082e-19
ENSMUSG00000003810	Mast2	2635.57	0.248361	0.0854952	2.90498	0.00367282	0.0142694
ENSMUSG00000028696	Ipp	263.558	0.946541	0.135041	7.00929	2.3953e-12	4.98691e-11
ENSMUSG00000055900	Tmem69	268.45	0.616969	0.229182	2.69205	0.00710153	0.0251871
ENSMUSG00000034035	Ccdc17	56.0141	-1.45601	0.242609	-6.00148	1.95527e-09	2.74213e-08
ENSMUSG00000028693	Nasp	1416.65	1.18036	0.180418	6.54237	6.05503e-11	1.03981e-09
ENSMUSG00000028690	Mmachc	253.983	0.579301	0.165739	3.49526	0.000473594	0.00236504
ENSMUSG00000028689	Ccdc163	134.2	0.454177	0.170354	2.66607	0.0076743	0.0268759
ENSMUSG00000028688	Toe1	328.929	0.384927	0.155866	2.4696	0.0135265	0.0433462
ENSMUSG00000028687	Mutyh	105.295	0.70598	0.175139	4.03097	5.55466e-05	0.000350441
ENSMUSG00000043155	Hpdl	37.2196	1.69236	0.37883	4.46733	7.92017e-06	6.06093e-05
ENSMUSG00000046861	Hectd3	1121.05	-0.285052	0.0781656	-3.64677	0.000265553	0.00142251
ENSMUSG00000028683	Eif2b3	553.927	0.646698	0.115621	5.59328	2.22824e-08	2.69296e-07
ENSMUSG00000028678	Kif2c	891.907	0.648109	0.223086	2.9052	0.00367021	0.0142675
ENSMUSG00000060268	Gm1661	30.7134	-2.67262	0.350422	-7.62686	2.40549e-14	6.37517e-13
ENSMUSG00000048772	Tmem53	504.64	-0.977515	0.122962	-7.94974	1.869e-15	5.78902e-14
ENSMUSG00000085749	Gm12843	8.60392	-1.23145	0.414536	-2.97068	0.00297145	0.0118876
ENSMUSG00000084260	Gm12844	2194.66	0.317736	0.11601	2.73888	0.00616489	0.0223368
ENSMUSG00000028540	Dph2	229.95	1.01844	0.105477	9.65554	4.65697e-22	2.84132e-20
ENSMUSG00000033326	Kdm4a	3649.53	-0.325954	0.110972	-2.93726	0.00331124	0.0130504
ENSMUSG00000033295	Ptprf	1427.31	-0.770663	0.141293	-5.45435	4.91511e-08	5.58585e-07
ENSMUSG00000006395	Hyi	278.324	-0.970307	0.188241	-5.15459	2.54181e-07	2.58079e-06
ENSMUSG00000006392	Med8	799.877	0.314434	0.078356	4.01289	5.99803e-05	0.000375714
ENSMUSG00000028729	Ebna1bp2	1439.81	0.919055	0.0757364	12.1349	6.89784e-34	1.31417e-31
ENSMUSG00000028643	Ccdc23	763.679	-0.665212	0.129924	-5.12002	3.05495e-07	3.05269e-06
ENSMUSG00000066058	Cldn19	4.13848	-1.70424	0.491056	-3.47057	0.000519357	0.00257006
ENSMUSG00000028639	Ybx1	15819.3	1.178	0.21052	5.59565	2.19795e-08	2.65917e-07
ENSMUSG00000060288	Ppih	557.412	0.613264	0.127927	4.79384	1.63615e-06	1.42916e-05
ENSMUSG00000083836	Ldha-ps2	1777.09	0.759423	0.285872	2.65652	0.00789525	0.0275189
ENSMUSG00000087385	AA415398	105.085	-0.46098	0.184597	-2.49722	0.0125172	0.0405885
ENSMUSG00000028633	Ctps	1372.13	1.16486	0.168819	6.90007	5.19779e-12	1.0221e-10
ENSMUSG00000032890	Rims3	12.2331	-1.27809	0.414291	-3.085	0.00203551	0.00854087
ENSMUSG00000028629	Exo5	489.05	-0.59054	0.109187	-5.40852	6.3547e-08	7.09415e-07
ENSMUSG00000043207	Zmpste24	2945.58	0.376798	0.121119	3.11097	0.00186473	0.00791306
ENSMUSG00000083679	Gm12892	288.215	-1.42877	0.22434	-6.36876	1.90558e-10	3.04214e-09
ENSMUSG00000028657	Ppt1	2202.62	-0.896311	0.0605275	-14.8083	1.29449e-49	7.68891e-47
ENSMUSG00000080929	Gm12891	179.827	0.7438	0.178968	4.15604	3.23806e-05	0.000216031
ENSMUSG00000011257	Pabpc4	3206.5	0.813931	0.104554	7.78481	6.9816e-15	2.00845e-13
ENSMUSG00000032726	Bmp8a	109.829	1.57504	0.316354	4.97874	6.40006e-07	6.04251e-06
ENSMUSG00000073761	4933427I04Rik	4.6839	-1.52189	0.501069	-3.03729	0.00238714	0.00981439
ENSMUSG00000097337	Gm26606	39.1908	-1.31661	0.318209	-4.13756	3.51022e-05	0.000232652
ENSMUSG00000054304	D130007C19Rik	14.3015	-0.966528	0.392886	-2.46007	0.0138909	0.0442662
ENSMUSG00000028902	Sf3a3	1566.74	0.432023	0.0900847	4.79574	1.62072e-06	1.41813e-05
ENSMUSG00000028894	Inpp5b	1314.28	0.549596	0.0978373	5.61745	1.93801e-08	2.35914e-07
ENSMUSG00000028889	Yrdc	378.117	0.566437	0.164163	3.45045	0.000559643	0.00274988
ENSMUSG00000028873	Cdca8	996.549	0.895104	0.167136	5.35555	8.52988e-08	9.34169e-07
ENSMUSG00000028869	Gnl2	1381.17	0.416692	0.116398	3.57989	0.00034374	0.00179422
ENSMUSG00000028863	Meaf6	772.036	0.376744	0.069376	5.43047	5.62059e-08	6.33414e-07
ENSMUSG00000082062	Ftl2	16814.5	0.650466	0.184418	3.52712	0.000420101	0.00213111
ENSMUSG00000050188	Lsm10	375.108	-0.396715	0.0888308	-4.46596	7.97088e-06	6.09742e-05
ENSMUSG00000056174	Col8a2	3473.56	-0.916159	0.328218	-2.79131	0.00524951	0.0194473
ENSMUSG00000028845	Tekt2	40.4142	-0.716636	0.259479	-2.76183	0.00574787	0.0210211
ENSMUSG00000041530	Ago1	1778.4	-0.589432	0.0928916	-6.34538	2.21882e-10	3.49798e-09
ENSMUSG00000042500	Ago4	274.38	-0.736527	0.167005	-4.41021	1.03269e-05	7.71844e-05
ENSMUSG00000042489	Clspn	816.897	1.80942	0.199874	9.0528	1.39342e-19	6.57481e-18
ENSMUSG00000073755	5730409E04Rik	1634.52	-0.340149	0.0624283	-5.44864	5.0757e-08	5.75864e-07
ENSMUSG00000028837	Psmb2	2292.24	0.424612	0.135207	3.14045	0.00168688	0.00727297
ENSMUSG00000042446	Zmym4	1659.73	-0.32209	0.0735515	-4.37911	1.19165e-05	8.75917e-05
ENSMUSG00000043872	Zmym1	208.47	0.836999	0.153725	5.4448	5.18642e-08	5.87436e-07
ENSMUSG00000042408	Zmym6	1121.49	-0.36731	0.145972	-2.5163	0.0118594	0.038773
ENSMUSG00000070737	Gm12942	179.069	-1.06325	0.204532	-5.19846	2.00948e-07	2.08217e-06
ENSMUSG00000042380	Smim12	416.667	0.397577	0.141561	2.80851	0.00497711	0.0185551
ENSMUSG00000042357	Gjb5	116.85	-1.34606	0.347661	-3.87177	0.00010805	0.000632849
ENSMUSG00000028792	Ak2	2407.5	0.89894	0.11302	7.95384	1.8082e-15	5.6093e-14
ENSMUSG00000028785	Hpca	6.69105	-1.54251	0.505363	-3.05228	0.00227107	0.00938686
ENSMUSG00000028811	Yars	2587.43	0.969098	0.161519	5.99989	1.97445e-09	2.76328e-08
ENSMUSG00000057236	Rbbp4	5237.47	0.409654	0.136368	3.00403	0.0026643	0.0108173
ENSMUSG00000028807	Zbtb8a	335.686	-0.461116	0.120247	-3.83473	0.000125703	0.000726138
ENSMUSG00000040859	Bsdc1	972.934	-0.413611	0.0871494	-4.746	2.07479e-06	1.78148e-05
ENSMUSG00000047945	Marcksl1	61.9978	-3.1827	0.365074	-8.71795	2.83277e-18	1.18935e-16
ENSMUSG00000000409	Lck	11.6935	-1.14574	0.419002	-2.73446	0.00624825	0.0226054
ENSMUSG00000028798	Eif3i	2735.9	0.599484	0.19974	3.00133	0.00268804	0.0108984
ENSMUSG00000078552	Dcdc2b	28.2808	-0.786983	0.319497	-2.4632	0.0137704	0.0439603
ENSMUSG00000028795	Ccdc28b	248.854	-0.737792	0.146861	-5.02373	5.06773e-07	4.86651e-06
ENSMUSG00000053841	Txlna	2836.5	0.219767	0.0867678	2.53282	0.0113148	0.0373005
ENSMUSG00000085517	Gm12963	176.666	-1.43031	0.185759	-7.69986	1.3622e-14	3.72255e-13
ENSMUSG00000040690	Col16a1	6449.33	-0.879655	0.2479	-3.54842	0.00038755	0.00198342
ENSMUSG00000028773	Fabp3	15.8312	-1.41029	0.349803	-4.03168	5.53803e-05	0.000349501
ENSMUSG00000028772	Zcchc17	1175.6	0.440761	0.110768	3.97915	6.91627e-05	0.000425576
ENSMUSG00000074088	Snrnp40	774.611	0.52372	0.0827977	6.3253	2.52745e-10	3.9598e-09
ENSMUSG00000028910	Mecr	436.285	0.878287	0.129298	6.79272	1.10042e-11	2.0769e-10
ENSMUSG00000028911	Srsf4	523.78	0.353761	0.0983461	3.5971	0.000321784	0.0016879
ENSMUSG00000084105	Gm13252	48.3676	1.22576	0.383837	3.19345	0.00140586	0.00621118
ENSMUSG00000028899	Taf12	779.062	0.407847	0.102104	3.99445	6.48459e-05	0.000401214
ENSMUSG00000028896	Rcc1	758.483	1.16351	0.119403	9.74441	1.94904e-22	1.23776e-20
ENSMUSG00000091021	Gm17300	23.6328	0.817827	0.289249	2.82742	0.00469254	0.0176277
ENSMUSG00000066042	Med18	114.162	0.811799	0.194979	4.16352	3.13385e-05	0.00020998
ENSMUSG00000028893	Sesn2	1570.59	0.542766	0.21262	2.55275	0.0106875	0.035546
ENSMUSG00000028886	Eya3	1496.49	0.275164	0.0759075	3.62499	0.000288967	0.00153248
ENSMUSG00000028885	Smpdl3b	84.1691	1.63949	0.167975	9.76032	1.6663e-22	1.06154e-20
ENSMUSG00000028884	Rpa2	825.075	1.77565	0.169778	10.4587	1.33742e-25	1.15424e-23
ENSMUSG00000028882	Ppp1r8	1203.29	0.552478	0.073296	7.53763	4.78602e-14	1.22969e-12
ENSMUSG00000028879	Stx12	3368.47	-0.21887	0.0677525	-3.23043	0.00123604	0.00553107
ENSMUSG00000028878	Fam76a	1865.14	-0.370532	0.115422	-3.21024	0.00132626	0.00589302
ENSMUSG00000028862	Map3k6	475.335	0.466832	0.141192	3.30635	0.000945183	0.00436696
ENSMUSG00000028860	Sytl1	52.7315	-1.23554	0.297997	-4.14617	3.3809e-05	0.000224818
ENSMUSG00000046694	Fam46b	153.392	2.09384	0.211974	9.87782	5.19507e-23	3.55642e-21
ENSMUSG00000028851	Nudc	2820.86	0.648093	0.263423	2.46028	0.0138829	0.0442497
ENSMUSG00000028848	Gpn2	235.37	0.389355	0.143179	2.71935	0.00654101	0.0235091
ENSMUSG00000047281	Sfn	16.6005	1.0248	0.338856	3.0243	0.00249208	0.0102105
ENSMUSG00000012117	Dhdds	1439.05	0.38551	0.0819063	4.70673	2.51728e-06	2.13151e-05
ENSMUSG00000012126	Ubxn11	68.7934	-0.829473	0.18148	-4.57061	4.86298e-06	3.90955e-05
ENSMUSG00000028843	Sh3bgrl3	2695.53	-0.754281	0.197525	-3.81866	0.000134181	0.000770042
ENSMUSG00000028840	Zfp593	19.4638	0.854507	0.322204	2.65207	0.00799995	0.0278166
ENSMUSG00000050890	Pdik1l	343.456	0.420903	0.117337	3.58711	0.000334359	0.00174978
ENSMUSG00000028838	Extl1	21.9107	1.53557	0.453208	3.38823	0.000703453	0.00336641
ENSMUSG00000028832	Stmn1	2288.78	0.432084	0.159653	2.7064	0.00680178	0.0242989
ENSMUSG00000037348	Paqr7	792.599	-1.15436	0.128891	-8.95608	3.36411e-19	1.54055e-17
ENSMUSG00000078521	Aunip	148.506	1.59287	0.191166	8.33243	7.91982e-17	2.82581e-15
ENSMUSG00000028822	Tmem50a	3724.86	-0.371819	0.0798085	-4.6589	3.17906e-06	2.64965e-05
ENSMUSG00000037266	Rsrp1	9726.65	-0.893721	0.216307	-4.13172	3.60057e-05	0.000238483
ENSMUSG00000086884	Gm16225	20.2627	-1.08715	0.338369	-3.21291	0.00131397	0.00584357
ENSMUSG00000028676	Srsf10	3464.94	0.477745	0.177492	2.69165	0.00711	0.0252039
ENSMUSG00000028673	Fuca1	2396.81	-0.398633	0.128188	-3.10976	0.00187241	0.00794231
ENSMUSG00000028671	Gale	316.946	0.805074	0.196492	4.09724	4.1811e-05	0.00027229
ENSMUSG00000028669	Pithd1	807.316	0.58521	0.101219	5.78161	7.39897e-09	9.56608e-08
ENSMUSG00000083852	Gm13007	125.292	0.966642	0.358376	2.69728	0.00699077	0.0248861
ENSMUSG00000018983	E2f2	64.7865	2.28337	0.222091	10.2812	8.56228e-25	6.86172e-23
ENSMUSG00000036995	Asap3	336.381	-0.754543	0.206852	-3.64775	0.000264547	0.00141749
ENSMUSG00000001604	Tcea3	192.223	-1.12405	0.212035	-5.30124	1.15019e-07	1.23356e-06
ENSMUSG00000051351	Zfp46	970.8	-0.581792	0.158605	-3.66818	0.000244284	0.00132084
ENSMUSG00000036940	Kdm1a	1970	-0.337355	0.0692713	-4.87005	1.11569e-06	1.00447e-05
ENSMUSG00000085833	Gm13003	64.2906	-1.96768	0.399142	-4.92977	8.23256e-07	7.61597e-06
ENSMUSG00000101493	2810405F17Rik	36.2316	-0.780157	0.2655	-2.93844	0.00329865	0.0130161
ENSMUSG00000043411	Usp48	2828.3	0.215651	0.0586037	3.67982	0.000233394	0.00126841
ENSMUSG00000028766	Alpl	2748.78	-1.095	0.342724	-3.19499	0.00139838	0.00618355
ENSMUSG00000028757	Ddost	5835.93	0.402503	0.089947	4.4749	7.64486e-06	5.87026e-05
ENSMUSG00000028756	Pink1	1943.33	-0.809223	0.127344	-6.35464	2.08912e-10	3.31291e-09
ENSMUSG00000083326	Rpl38-ps1	545.648	0.505982	0.141845	3.56714	0.000360893	0.00187214
ENSMUSG00000046447	Camk2n1	301.127	-1.17854	0.359664	-3.27679	0.00104996	0.00480162
ENSMUSG00000041193	Pla2g5	5.92458	-1.16535	0.47633	-2.44652	0.0144243	0.0456509
ENSMUSG00000028751	Pla2g2e	14.2583	-1.63902	0.463673	-3.53485	0.000408003	0.00208176
ENSMUSG00000041143	Tmco4	213.827	-0.500208	0.174326	-2.86938	0.00411272	0.0157185
ENSMUSG00000050608	Minos1	2800.17	0.302862	0.0970194	3.12166	0.00179833	0.00767321
ENSMUSG00000028744	Pqlc2	225.689	-0.364925	0.146682	-2.48787	0.0128511	0.0415576
ENSMUSG00000028741	Mrto4	753.96	1.02931	0.130166	7.90768	2.62227e-15	7.99951e-14
ENSMUSG00000078517	Emc1	1256.3	0.453938	0.119681	3.79291	0.000148889	0.000848666
ENSMUSG00000040945	Rcc2	3582.69	0.801255	0.14676	5.45964	4.77096e-08	5.43426e-07
ENSMUSG00000060572	Mfap2	160.175	-3.46148	0.296248	-11.6844	1.53107e-31	2.30746e-29
ENSMUSG00000028923	Necap2	3205.79	-0.70288	0.151237	-4.64755	3.35896e-06	2.78466e-05
ENSMUSG00000028920	Fbxo42	1188.1	0.306703	0.0874631	3.50666	0.000453771	0.00227731
ENSMUSG00000073733	Rsg1	40.3406	0.749831	0.267799	2.79998	0.0051106	0.0190129
ENSMUSG00000085395	Gm13056	118.434	-1.64407	0.252074	-6.5222	6.92847e-11	1.18176e-09
ENSMUSG00000006216	Clcnkb	10.7786	1.84303	0.387593	4.75508	1.98366e-06	1.70905e-05
ENSMUSG00000006221	Hspb7	42.4881	2.75631	0.242472	11.3675	6.06916e-30	8.0636e-28
ENSMUSG00000048406	B330016D10Rik	36.7193	-0.619835	0.246426	-2.5153	0.0118933	0.0388711
ENSMUSG00000040740	Slc25a34	162.817	1.24831	0.339746	3.67424	0.000238554	0.00129436
ENSMUSG00000078515	Ddi2	3551.25	0.198672	0.0740449	2.68312	0.00729378	0.0257604
ENSMUSG00000040697	Dnajc16	821.307	-0.268013	0.103633	-2.58617	0.00970487	0.0328071
ENSMUSG00000028914	Casp9	1644.13	-0.550814	0.186831	-2.9482	0.00319631	0.0126766
ENSMUSG00000040659	Efhd2	852.681	0.41847	0.139326	3.00353	0.00266865	0.0108307
ENSMUSG00000081792	Anp32b-ps1	581.327	0.800479	0.144828	5.52708	3.25599e-08	3.8274e-07
ENSMUSG00000066026	Dhrs3	2264.43	0.457533	0.145236	3.15026	0.00163123	0.00707381
ENSMUSG00000028599	Tnfrsf1b	2054.79	-0.474096	0.153702	-3.08451	0.00203891	0.00854801
ENSMUSG00000085101	Gm13227	8.74702	1.77985	0.436923	4.07359	4.62941e-05	0.000297742
ENSMUSG00000082082	Gm13230	53.7975	1.15772	0.269513	4.29561	1.74213e-05	0.00012332
ENSMUSG00000078502	Gm13212	171.751	-0.490555	0.165553	-2.96314	0.00304521	0.0121586
ENSMUSG00000078495	Gm13157	413.321	-0.442926	0.151908	-2.91575	0.00354834	0.0138874
ENSMUSG00000093594	Gm20707	43.5652	-0.977944	0.237876	-4.11116	3.93682e-05	0.000258046
ENSMUSG00000029020	Mfn2	3291.16	0.663303	0.103234	6.42525	1.31653e-10	2.14934e-09
ENSMUSG00000019055	Plod1	5727.99	0.788609	0.156071	5.05289	4.35178e-07	4.22723e-06
ENSMUSG00000029016	Clcn6	606.367	-0.278835	0.0987036	-2.82498	0.00472841	0.0177458
ENSMUSG00000029001	Fbxo44	245.933	-0.519269	0.130761	-3.97114	7.15287e-05	0.000438
ENSMUSG00000017264	Exosc10	1851.82	0.431628	0.0653047	6.60944	3.85765e-11	6.79209e-10
ENSMUSG00000006442	Srm	1493.04	1.81857	0.153131	11.8759	1.57934e-32	2.65789e-30
ENSMUSG00000028979	Masp2	63.0496	1.26882	0.271615	4.67137	2.99196e-06	2.50508e-05
ENSMUSG00000041459	Tardbp	7154.22	0.550543	0.116277	4.73476	2.19318e-06	1.87516e-05
ENSMUSG00000073705	Apitd1	152.236	1.18114	0.162587	7.26467	3.73954e-13	8.65063e-12
ENSMUSG00000028961	Pgd	4328.09	0.66265	0.128283	5.16554	2.3975e-07	2.44533e-06
ENSMUSG00000028988	Ctnnbip1	999.072	-0.239418	0.0865375	-2.76664	0.00566379	0.0207361
ENSMUSG00000039953	Clstn1	8214.28	0.22817	0.089294	2.55527	0.0106105	0.0353363
ENSMUSG00000044700	Tmem201	848.448	0.727643	0.135275	5.379	7.49022e-08	8.27037e-07
ENSMUSG00000028982	Slc25a33	91.044	0.786752	0.317381	2.47889	0.0131793	0.0423951
ENSMUSG00000039911	Spsb1	296.736	1.71368	0.192266	8.91309	4.96293e-19	2.23221e-17
ENSMUSG00000028980	H6pd	1460.59	0.668354	0.144211	4.63456	3.5769e-06	2.95321e-05
ENSMUSG00000063524	Eno1	49972.5	1.0612	0.15847	6.69654	2.13414e-11	3.91098e-10
ENSMUSG00000028964	Park7	2617.22	0.360843	0.0951676	3.79165	0.000149648	0.000852029
ENSMUSG00000014592	Camta1	324.128	-0.588705	0.157951	-3.72713	0.000193672	0.0010751
ENSMUSG00000028957	Per3	1828.52	-1.09446	0.224351	-4.87835	1.06979e-06	9.66641e-06
ENSMUSG00000039768	Dnajc11	1243.96	0.563271	0.0701523	8.02925	9.80668e-16	3.12375e-14
ENSMUSG00000073700	Klhl21	681.335	0.859064	0.231809	3.70592	0.000210627	0.00115839
ENSMUSG00000028948	Nol9	961.484	0.566787	0.106166	5.3387	9.36168e-08	1.01974e-06
ENSMUSG00000039713	Plekhg5	2565.51	-0.452659	0.177858	-2.54506	0.0109259	0.0362074
ENSMUSG00000028937	Acot7	1392.41	1.26085	0.101973	12.3646	4.06394e-35	8.73098e-33
ENSMUSG00000042804	Gpr153	521.999	-2.77172	0.23416	-11.8369	2.51703e-32	4.13264e-30
ENSMUSG00000058498	Rnf207	137.627	-2.0293	0.205907	-9.85539	6.49626e-23	4.3441e-21
ENSMUSG00000005045	Chd5	87.3643	0.957196	0.337264	2.83812	0.00453802	0.0171204
ENSMUSG00000028931	Kcnab2	176.582	0.900652	0.210283	4.28304	1.84355e-05	0.000129768
ENSMUSG00000039577	Nphp4	179.727	0.491875	0.173237	2.83932	0.00452096	0.0170687
ENSMUSG00000029027	Dffb	132.861	-0.418867	0.133526	-3.13698	0.00170697	0.00734702
ENSMUSG00000078350	Smim1	192.523	-0.621034	0.180806	-3.43481	0.000592968	0.0028953
ENSMUSG00000057751	Megf6	287.121	-1.26389	0.381535	-3.31264	0.000924189	0.0042827
ENSMUSG00000039410	Prdm16	296.891	0.464326	0.178532	2.6008	0.00930053	0.0316256
ENSMUSG00000042333	Tnfrsf14	109.257	-1.3061	0.280493	-4.65643	3.21734e-06	2.67714e-05
ENSMUSG00000029055	Plch2	17.3018	-1.66057	0.398764	-4.1643	3.12307e-05	0.000209467
ENSMUSG00000029048	Rer1	3061.9	0.305628	0.0787408	3.88144	0.000103841	0.000611392
ENSMUSG00000029049	Morn1	79.6842	-0.62466	0.23113	-2.70264	0.00687912	0.0245579
ENSMUSG00000073684	2610002J02Rik	631.056	-0.399517	0.125092	-3.19379	0.00140417	0.00620509
ENSMUSG00000029063	Nadk	4233.65	1.01816	0.144963	7.02357	2.16265e-12	4.53057e-11
ENSMUSG00000084845	Tmem240	46.1611	-0.835033	0.258339	-3.23232	0.0012279	0.00549832
ENSMUSG00000029036	Atad3a	805.838	1.11347	0.125715	8.85709	8.213e-19	3.60568e-17
ENSMUSG00000073680	Tmem88b	42.7602	-1.05227	0.318118	-3.3078	0.000940316	0.00434746
ENSMUSG00000029066	Mrpl20	1268.21	0.612833	0.199161	3.07708	0.0020904	0.00874393
ENSMUSG00000029070	Mxra8	11529.3	-0.672714	0.130857	-5.14083	2.73534e-07	2.76339e-06
ENSMUSG00000029071	Dvl1	2078.43	0.479258	0.164467	2.91401	0.00356821	0.0139435
ENSMUSG00000029073	Cptp	449.367	0.403983	0.104565	3.86346	0.000111793	0.000652691
ENSMUSG00000029034	Cpsf3l	825.309	0.558695	0.105529	5.29422	1.19524e-07	1.27985e-06
ENSMUSG00000029033	Acap3	1887.82	0.353487	0.119233	2.96466	0.00303018	0.0121057
ENSMUSG00000023571	Fam132a	385.148	-0.933631	0.258734	-3.60846	0.000308017	0.00162412
ENSMUSG00000029076	Sdf4	6236.61	-0.335155	0.0771846	-4.34225	1.41029e-05	0.000101753
ENSMUSG00000103183	RP23-118E21.11	210.275	-0.67179	0.268086	-2.50588	0.0122147	0.0397864
ENSMUSG00000087381	Gm16008	101.598	-0.977146	0.261803	-3.73237	0.000189687	0.00105529
ENSMUSG00000041954	Tnfrsf18	120.893	-1.01409	0.274522	-3.69403	0.000220723	0.00120604
ENSMUSG00000059939	9430015G10Rik	522.597	0.917372	0.167547	5.47532	4.36718e-08	5.01394e-07
ENSMUSG00000035692	Isg15	1486.1	-1.17375	0.276721	-4.24164	2.21891e-05	0.000153252
ENSMUSG00000078349	AW011738	141.341	-0.761514	0.17618	-4.32237	1.54364e-05	0.000110624
ENSMUSG00000078486	Perm1	43.8452	-1.07366	0.229791	-4.67234	2.97792e-06	2.4954e-05
ENSMUSG00000078485	Plekhn1	177.778	-1.24289	0.145079	-8.56695	1.0626e-17	4.19127e-16
ENSMUSG00000078484	Klhl17	778.702	-0.361016	0.127336	-2.83514	0.0045805	0.0172613
ENSMUSG00000095567	Noc2l	1440.45	1.12324	0.0908607	12.3622	4.18357e-35	8.80074e-33
ENSMUSG00000040274	Cdk6	268.183	0.556426	0.20412	2.72597	0.00641128	0.0231289
ENSMUSG00000040351	Ankib1	2117.34	0.209904	0.0757791	2.76994	0.0056066	0.0205677
ENSMUSG00000001467	Cyp51	4514.85	-0.75039	0.109141	-6.87544	6.17973e-12	1.20696e-10
ENSMUSG00000040464	Gtpbp10	589.44	0.419673	0.129052	3.25197	0.00114608	0.00517095
ENSMUSG00000040473	Cfap69	209.36	-1.04519	0.169619	-6.162	7.18328e-10	1.0706e-08
ENSMUSG00000015652	Steap1	167.182	1.69607	0.152995	11.0858	1.4702e-28	1.64948e-26
ENSMUSG00000095159	Tubb4b-ps1	3014.28	0.883652	0.126485	6.98619	2.82442e-12	5.80847e-11
ENSMUSG00000002297	Dbf4	707.16	0.731879	0.172936	4.23208	2.31537e-05	0.000159276
ENSMUSG00000040584	Abcb1a	103.209	0.808333	0.169349	4.77317	1.8135e-06	1.57183e-05
ENSMUSG00000028970	Abcb1b	558.66	0.655369	0.0822981	7.96336	1.67436e-15	5.20211e-14
ENSMUSG00000079659	Tmem243	156.576	-0.341137	0.120962	-2.82019	0.00479951	0.0179792
ENSMUSG00000080875	Gm7332	1454.14	1.33056	0.173537	7.66731	1.75646e-14	4.74856e-13
ENSMUSG00000062038	Gm10108	1047.93	1.11795	0.186639	5.98994	2.09924e-09	2.92575e-08
ENSMUSG00000063531	Sema3e	76.7866	1.16961	0.364922	3.20508	0.00135024	0.00598904
ENSMUSG00000040118	Cacna2d1	3733.8	-0.311775	0.125351	-2.48722	0.0128746	0.0416005
ENSMUSG00000028864	Hgf	3749.81	-1.28728	0.233442	-5.51436	3.50057e-08	4.08873e-07
ENSMUSG00000099854	Gm28710	3.32024	-1.43035	0.498676	-2.86829	0.00412699	0.015764
ENSMUSG00000002944	Cd36	2082.6	3.2118	0.470674	6.82383	8.86474e-12	1.6953e-10
ENSMUSG00000097626	4921504A21Rik	19.3593	-0.982534	0.307301	-3.1973	0.00138719	0.00613943
ENSMUSG00000040003	Magi2	435.853	-0.805777	0.200901	-4.01081	6.05113e-05	0.000378454
ENSMUSG00000039987	Phtf2	863.748	0.48414	0.0915797	5.28654	1.2465e-07	1.33012e-06
ENSMUSG00000101013	A630072M18Rik	144.689	-0.729006	0.156694	-4.65242	3.2806e-06	2.72529e-05
ENSMUSG00000028771	Ptpn12	2033.85	-0.425899	0.14316	-2.97498	0.0029301	0.0117384
ENSMUSG00000039934	Gsap	129.494	-1.14905	0.226559	-5.07177	3.94143e-07	3.85832e-06
ENSMUSG00000047221	Fam185a	135.33	0.409443	0.123363	3.31901	0.00090336	0.00420547
ENSMUSG00000048520	Fbxl13	11.5303	-1.27548	0.380619	-3.35107	0.000805004	0.00379571
ENSMUSG00000039883	Lrrc17	233.966	-2.27589	0.29006	-7.84626	4.28639e-15	1.25819e-13
ENSMUSG00000029017	Pmpcb	1762.77	0.221423	0.0734658	3.01396	0.00257866	0.0105183
ENSMUSG00000029014	Dnajc2	1035.12	0.741368	0.213857	3.46666	0.000526977	0.00260394
ENSMUSG00000028932	Psmc2	3369.44	0.550739	0.076121	7.23505	4.65349e-13	1.06189e-11
ENSMUSG00000029012	Orc5	737.767	0.321531	0.089298	3.60065	0.000317418	0.0016676
ENSMUSG00000073147	5031425E22Rik	771.706	-0.683651	0.135592	-5.04198	4.60736e-07	4.44557e-06
ENSMUSG00000062604	Srpk2	2827.3	-0.443078	0.1216	-3.64372	0.000268723	0.00143796
ENSMUSG00000057541	Pus7	1455.56	0.717123	0.0912531	7.85861	3.88415e-15	1.15015e-13
ENSMUSG00000028999	Rint1	697.17	0.362784	0.0803805	4.51334	6.38155e-06	5.00292e-05
ENSMUSG00000097180	2700038G22Rik	207.52	0.866532	0.14606	5.93273	2.97933e-09	4.06813e-08
ENSMUSG00000095205	Snord93	13.1364	1.31774	0.370416	3.55746	0.000374462	0.00192778
ENSMUSG00000028995	Fam126a	2794.84	-0.317802	0.079617	-3.99164	6.56171e-05	0.000405336
ENSMUSG00000038319	Kcnh2	131.341	-2.15485	0.225343	-9.56257	1.14867e-21	6.72389e-20
ENSMUSG00000038276	Asic3	41.1018	-1.40921	0.250108	-5.63442	1.75647e-08	2.15242e-07
ENSMUSG00000028953	Abcf2	2518.07	0.879022	0.0728122	12.0725	1.4766e-33	2.63893e-31
ENSMUSG00000028954	Nub1	1640.83	-0.372251	0.0713367	-5.21822	1.80652e-07	1.88444e-06
ENSMUSG00000055235	Wdr86	10.7913	-1.50886	0.473833	-3.18437	0.00145072	0.0063884
ENSMUSG00000043833	2900005J15Rik	31.4263	-1.10195	0.367872	-2.99546	0.00274035	0.0110927
ENSMUSG00000092344	Hspe1-ps3	65.861	1.03278	0.251246	4.11063	3.94581e-05	0.000258468
ENSMUSG00000028933	Xrcc2	352.544	1.4949	0.150738	9.91724	3.50302e-23	2.41446e-21
ENSMUSG00000059645	Gm7361	13.9788	-1.54558	0.425759	-3.63017	0.000283232	0.00150642
ENSMUSG00000002221	Paxip1	1096.11	0.565999	0.191824	2.95061	0.00317143	0.0125953
ENSMUSG00000045294	Insig1	3502.43	-0.817684	0.154241	-5.30134	1.14956e-07	1.23355e-06
ENSMUSG00000010721	Lmbr1	836.261	0.206289	0.0818159	2.52138	0.0116895	0.0383043
ENSMUSG00000039000	Ube3c	2370.19	0.343001	0.0559066	6.13525	8.50268e-10	1.25429e-08
ENSMUSG00000025747	Tyms	1080.28	1.4335	0.115956	12.3624	4.1753e-35	8.80074e-33
ENSMUSG00000075703	Ept1	1377.67	0.681305	0.104969	6.49053	8.55374e-11	1.43833e-09
ENSMUSG00000085099	Gm16288	636.698	0.403145	0.162645	2.47869	0.0131867	0.042412
ENSMUSG00000038828	Tmem214	1669.02	0.2663	0.106197	2.5076	0.0121553	0.0396187
ENSMUSG00000029165	Agbl5	198.055	-0.874033	0.146561	-5.96362	2.46703e-09	3.40778e-08
ENSMUSG00000029163	Emilin1	11401.9	-0.660777	0.246963	-2.67561	0.00745923	0.0262392
ENSMUSG00000029161	Cgref1	112.228	1.38837	0.176275	7.87613	3.37667e-15	1.00578e-13
ENSMUSG00000006642	Tcf23	32.5187	-1.82703	0.330077	-5.53516	3.10951e-08	3.66375e-07
ENSMUSG00000006641	Slc5a6	217.484	0.74992	0.22867	3.27949	0.00103994	0.00475931
ENSMUSG00000013622	Atraid	1972.03	-0.319147	0.0647222	-4.93103	8.17963e-07	7.57047e-06
ENSMUSG00000013629	Cad	2390.59	1.31283	0.228082	5.75597	8.6147e-09	1.1067e-07
ENSMUSG00000029145	Eif2b4	644.526	0.305575	0.0741836	4.11917	3.80232e-05	0.000250581
ENSMUSG00000043059	Zfp513	627.971	-0.519582	0.130802	-3.97227	7.11899e-05	0.00043619
ENSMUSG00000029147	Ppm1g	2658.29	0.968448	0.0907261	10.6744	1.34097e-26	1.31461e-24
ENSMUSG00000029148	Nrbp1	2868.78	-0.335266	0.0688821	-4.86724	1.13169e-06	1.01711e-05
ENSMUSG00000038552	Fndc4	18.4511	-1.00405	0.372092	-2.69838	0.00696774	0.0248172
ENSMUSG00000064037	Gpn1	578.227	0.418825	0.10478	3.99719	6.40995e-05	0.000397083
ENSMUSG00000029136	Rbks	59.2229	-0.600024	0.209007	-2.87083	0.00409395	0.0156556
ENSMUSG00000029134	Plb1	259.311	-2.74922	0.261924	-10.4963	8.98532e-26	7.85535e-24
ENSMUSG00000014956	Ppp1cb	7268.56	-0.458208	0.154666	-2.96257	0.00305087	0.0121788
ENSMUSG00000018965	Ywhah	4093.1	0.679253	0.24348	2.78977	0.00527457	0.0195091
ENSMUSG00000037379	Spon2	2677.49	-1.76122	0.210376	-8.37176	5.67655e-17	2.06928e-15
ENSMUSG00000037355	Uvssa	1210.99	-0.618946	0.245513	-2.52103	0.0117013	0.0383305
ENSMUSG00000004642	Slbp	1668.04	0.854484	0.10721	7.9702	1.58413e-15	4.93697e-14
ENSMUSG00000019295	Tmem129	673.548	0.627757	0.125805	4.98993	6.0402e-07	5.72147e-06
ENSMUSG00000037313	Tacc3	1749.23	0.690841	0.184941	3.73546	0.000187369	0.00104355
ENSMUSG00000054252	Fgfr3	708.59	-0.995951	0.390649	-2.54948	0.0107885	0.0358285
ENSMUSG00000005299	Letm1	1512.4	0.513994	0.0955528	5.37916	7.48326e-08	8.26721e-07
ENSMUSG00000057406	Whsc1	2597.57	1.10677	0.0959035	11.5405	8.24703e-31	1.18963e-28
ENSMUSG00000045102	Poln	21.1317	-1.15108	0.419251	-2.74555	0.00604089	0.0219417
ENSMUSG00000037235	Mxd4	8449.57	-0.742948	0.125205	-5.93384	2.95931e-09	4.04352e-08
ENSMUSG00000029110	Rnf4	3698.87	0.448544	0.073876	6.07158	1.26662e-09	1.82579e-08
ENSMUSG00000054520	Sh3bp2	157.292	0.755826	0.153453	4.92544	8.41697e-07	7.77944e-06
ENSMUSG00000001082	Mfsd10	1257.95	0.565092	0.198207	2.85101	0.00435803	0.0165185
ENSMUSG00000036693	Nop14	998.44	0.708191	0.23461	3.01858	0.00253962	0.0103842
ENSMUSG00000052783	Grk4	131.295	-0.799934	0.237081	-3.37409	0.000740597	0.00352578
ENSMUSG00000029101	Rgs12	945.65	-0.390993	0.146028	-2.67752	0.007417	0.0260997
ENSMUSG00000029103	Lrpap1	3104.84	-0.174687	0.0579486	-3.01452	0.00257387	0.010503
ENSMUSG00000036596	Cpz	33.2532	-1.59995	0.335649	-4.76673	1.87237e-06	1.62146e-05
ENSMUSG00000083907	Plk-ps1	75.0243	0.612635	0.17683	3.46454	0.000531141	0.00262323
ENSMUSG00000036553	Sh3tc1	21.7403	1.43003	0.374626	3.81721	0.000134968	0.000773901
ENSMUSG00000087703	Gm15650	4.55412	1.53192	0.510721	2.99951	0.00270411	0.0109613
ENSMUSG00000029093	Sorcs2	1216.44	1.89113	0.270664	6.98699	2.80846e-12	5.79334e-11
ENSMUSG00000029198	Grpel1	1659.11	0.580065	0.123842	4.68393	2.81431e-06	2.36714e-05
ENSMUSG00000029196	Tada2b	609.833	0.363804	0.0928622	3.91768	8.94062e-05	0.000535297
ENSMUSG00000029119	Man2b2	2429.95	-0.417759	0.12182	-3.42931	0.000605117	0.00294964
ENSMUSG00000050248	Evc2	1911.73	-0.486179	0.101491	-4.79037	1.66471e-06	1.45221e-05
ENSMUSG00000029125	Stx18	1068.44	-0.329175	0.12064	-2.72859	0.00636065	0.0229785
ENSMUSG00000029126	Nsg1	3190.46	-1.3102	0.110423	-11.8653	1.79293e-32	2.96789e-30
ENSMUSG00000029127	Zbtb49	289.917	-0.590819	0.135759	-4.35196	1.34924e-05	9.75857e-05
ENSMUSG00000046572	Zfp518b	107.537	-0.407803	0.146177	-2.78978	0.00527437	0.0195091
ENSMUSG00000082938	Gm2810	609.36	-0.447878	0.168705	-2.6548	0.0079356	0.0276403
ENSMUSG00000049691	Nkx3-2	74.0213	-1.2305	0.330255	-3.7259	0.000194616	0.00108004
ENSMUSG00000039765	Cc2d2a	1367.26	-0.420741	0.091523	-4.5971	4.28412e-06	3.4802e-05
ENSMUSG00000033036	Gm7879	177.692	0.54029	0.137068	3.94176	8.08853e-05	0.000489799
ENSMUSG00000039682	Lap3	2461.76	0.40785	0.0898366	4.53991	5.62794e-06	4.46061e-05
ENSMUSG00000015880	Ncapg	869.46	1.04932	0.160204	6.54991	5.75723e-11	9.94587e-10
ENSMUSG00000083477	Gm5555	1090.26	0.311545	0.112561	2.7678	0.00564368	0.0206774
ENSMUSG00000029169	Dhx15	4844.04	0.400666	0.137492	2.91411	0.00356707	0.0139417
ENSMUSG00000097145	9230114K14Rik	87.0559	0.800391	0.177687	4.50451	6.65269e-06	5.19532e-05
ENSMUSG00000095078	Gm5866	431.401	0.669286	0.156029	4.28951	1.79072e-05	0.000126358
ENSMUSG00000039178	Tbc1d19	1201.94	-0.634622	0.0963795	-6.58462	4.56058e-11	7.98794e-10
ENSMUSG00000029174	Tbc1d1	1468.75	0.476248	0.0712965	6.67981	2.39244e-11	4.3449e-10
ENSMUSG00000097640	Gm20033	22.775	-1.67561	0.3764	-4.45168	8.52028e-06	6.47843e-05
ENSMUSG00000044827	Tlr1	233.531	-1.02562	0.115913	-8.84814	8.89861e-19	3.89821e-17
ENSMUSG00000051498	Tlr6	281.547	-0.780739	0.139133	-5.61147	2.00614e-08	2.43913e-07
ENSMUSG00000037890	Wdr19	563.276	-0.875513	0.113074	-7.74283	9.72318e-15	2.70468e-13
ENSMUSG00000029191	Rfc1	2408.89	1.00868	0.0866568	11.64	2.58082e-31	3.86072e-29
ENSMUSG00000037822	Smim14	3209.13	-0.348939	0.0995674	-3.50455	0.000457384	0.00229373
ENSMUSG00000029203	Ube2k	2333.97	0.314666	0.0952717	3.30283	0.000957136	0.00441411
ENSMUSG00000029202	Pds5a	2855.28	0.256678	0.105978	2.422	0.0154355	0.0484488
ENSMUSG00000037795	N4bp2	1072.42	-0.647602	0.125321	-5.16756	2.37175e-07	2.42274e-06
ENSMUSG00000029206	Nsun7	98.0764	-2.05282	0.252803	-8.12025	4.65218e-16	1.53014e-14
ENSMUSG00000029207	Apbb2	2878.6	-0.288937	0.0992829	-2.91024	0.00361152	0.0140879
ENSMUSG00000037736	Limch1	777.377	-1.46643	0.32447	-4.51945	6.19994e-06	4.8719e-05
ENSMUSG00000037720	Tmem33	2595.71	0.293719	0.0954902	3.07591	0.00209863	0.00876745
ENSMUSG00000029208	Guf1	1323.27	-0.46215	0.163157	-2.83254	0.00461794	0.0173797
ENSMUSG00000029209	Gnpda2	412.215	-0.62295	0.115659	-5.38611	7.19996e-08	7.98042e-07
ENSMUSG00000046808	Atp10d	521.701	0.622347	0.15767	3.94714	7.90914e-05	0.000479511
ENSMUSG00000029217	Tec	334.832	-1.38899	0.134038	-10.3626	3.66685e-25	2.99805e-23
ENSMUSG00000029156	Sgcb	1284.59	-0.296369	0.0856031	-3.46212	0.000535932	0.00264495
ENSMUSG00000054814	Usp46	1169.72	0.329293	0.116651	2.82289	0.00475931	0.0178485
ENSMUSG00000062110	Scfd2	346.159	0.605524	0.0897672	6.74549	1.5251e-11	2.8439e-10
ENSMUSG00000029229	Chic2	831.238	-0.352514	0.118276	-2.98043	0.00287844	0.0115728
ENSMUSG00000029233	Srd5a3	879.751	-0.353872	0.144658	-2.44626	0.0144347	0.0456766
ENSMUSG00000029246	Ppat	628.866	1.2545	0.116082	10.807	3.18903e-27	3.23631e-25
ENSMUSG00000029247	Paics	5000.35	0.68422	0.107665	6.35505	2.08355e-10	3.30797e-09
ENSMUSG00000036323	Srp72	4558.56	0.309413	0.0534951	5.78395	7.29666e-09	9.45803e-08
ENSMUSG00000036285	Noa1	481.203	0.718772	0.135736	5.29536	1.18783e-07	1.27326e-06
ENSMUSG00000029250	Polr2b	3183.81	0.282479	0.0769645	3.67025	0.000242314	0.00131159
ENSMUSG00000044221	Grsf1	1764.98	0.350372	0.0980121	3.57479	0.000350515	0.00182628
ENSMUSG00000029366	Dck	818.428	1.60591	0.135073	11.8893	1.34589e-32	2.30341e-30
ENSMUSG00000060961	Slc4a4	555.122	1.93195	0.223756	8.63419	5.91422e-18	2.40802e-16
ENSMUSG00000043618	Eif5al3-ps	472.071	1.10336	0.191933	5.74868	8.99452e-09	1.1533e-07
ENSMUSG00000035505	Cox18	349.457	0.885096	0.121215	7.30185	2.83836e-13	6.67295e-12
ENSMUSG00000054945	Gm9958	34.518	-0.690984	0.251739	-2.74484	0.00605406	0.0219777
ENSMUSG00000070690	5830473C10Rik	9.3922	-1.24209	0.43506	-2.85498	0.0043039	0.0163409
ENSMUSG00000029371	Cxcl5	15.2861	-1.601	0.372956	-4.29273	1.76491e-05	0.000124798
ENSMUSG00000029373	Pf4	3.99717	-1.8534	0.496851	-3.7303	0.000191252	0.00106242
ENSMUSG00000029375	Cxcl15	21.5544	-2.02111	0.477328	-4.23422	2.29351e-05	0.000157972
ENSMUSG00000029377	Ereg	260.691	1.53458	0.383026	4.00647	6.16338e-05	0.00038464
ENSMUSG00000034981	Parm1	51.0954	1.37459	0.499846	2.75004	0.00595888	0.021675
ENSMUSG00000029397	Rchy1	865.272	-0.298579	0.0854924	-3.49246	0.000478595	0.00238812
ENSMUSG00000029403	Cdkl2	270.401	-0.451942	0.117659	-3.84111	0.000122482	0.00070915
ENSMUSG00000029415	Sdad1	914.192	0.240393	0.0964762	2.49174	0.012712	0.0411804
ENSMUSG00000034826	Nup54	774.355	0.433529	0.0779502	5.56161	2.67295e-08	3.19032e-07
ENSMUSG00000029426	Scarb2	1573.11	0.476789	0.0719984	6.62222	3.53842e-11	6.26827e-10
ENSMUSG00000063015	Ccni	9028.23	-0.308324	0.0959554	-3.2132	0.00131264	0.00583893
ENSMUSG00000029385	Ccng2	1823.93	-0.707858	0.23145	-3.05836	0.00222549	0.00922681
[truncated: 4,473 more rows]

## Sheet: Ad-D5 vs. ST2-D0 FDR < 0.05
ensembl_gene_id	external_gene_name	baseMean	log2FoldChange	lfcSE	stat	pvalue	padj
ENSMUSG00000033845	Mrpl15	1339.09	0.478057	0.112487	4.24987	2.13897e-05	0.000310269
ENSMUSG00000090031	4732440D04Rik	234.546	0.699224	0.206372	3.38817	0.000703616	0.00597218
ENSMUSG00000087247	Fam150a	25.4388	-1.99424	0.419394	-4.75505	1.98397e-06	3.81543e-05
ENSMUSG00000051285	Pcmtd1	4317.09	0.578685	0.159367	3.63114	0.000282173	0.00279724
ENSMUSG00000025911	Adhfe1	226.756	2.81345	0.231243	12.1667	4.67786e-34	1.75771e-31
ENSMUSG00000079671	2610203C22Rik	7.90717	2.1019	0.484487	4.33841	1.43517e-05	0.000220282
ENSMUSG00000045210	Vcpip1	2414.86	0.296223	0.111191	2.66408	0.00771994	0.0389173
ENSMUSG00000098234	Snhg6	519.216	-0.649183	0.204917	-3.16802	0.00153478	0.0111646
ENSMUSG00000056763	Cspp1	1497.85	0.572234	0.213417	2.68129	0.00733387	0.037346
ENSMUSG00000101171	Gm7593	16.7005	1.39095	0.443112	3.13906	0.00169492	0.0120033
ENSMUSG00000025932	Eya1	2115.33	1.0955	0.227399	4.81754	1.45342e-06	2.90373e-05
ENSMUSG00000025921	Rdh10	2288.92	0.678542	0.245019	2.76935	0.00561688	0.0305876
ENSMUSG00000025777	Gdap1	13.0047	1.20174	0.435068	2.7622	0.0057414	0.0310837
ENSMUSG00000067780	Pi15	12784.4	1.12657	0.286134	3.93723	8.24282e-05	0.00098929
ENSMUSG00000025931	Paqr8	342.443	-0.673701	0.155373	-4.33603	1.45076e-05	0.00022215
ENSMUSG00000041809	Efhc1	155.772	0.453126	0.138057	3.28216	0.00103016	0.0081228
ENSMUSG00000067736	Gm10222	29010.1	1.83933	0.348008	5.2853	1.25496e-07	3.1845e-06
ENSMUSG00000100862	Gm10925	173775	1.3067	0.329119	3.97029	7.17853e-05	0.00087828
ENSMUSG00000102070	Gm28661	172933	1.60958	0.350596	4.59099	4.4115e-06	7.84315e-05
ENSMUSG00000101249	Gm29216	144875	1.4477	0.324255	4.46471	8.01768e-06	0.000132424
ENSMUSG00000004768	Rab23	1777.36	-0.531193	0.0889464	-5.97205	2.34288e-09	8.10224e-08
ENSMUSG00000042182	Bend6	231.758	0.742524	0.278893	2.6624	0.00775863	0.0390812
ENSMUSG00000037503	Fam168b	8027.17	-0.434439	0.0788804	-5.50756	3.63838e-08	1.02732e-06
ENSMUSG00000047180	Neurl3	9.19461	-1.07621	0.417185	-2.57969	0.00988897	0.0470467
ENSMUSG00000001143	Lman2l	1362.69	0.567843	0.110355	5.14561	2.66647e-07	6.34594e-06
ENSMUSG00000026121	Sema4c	1131.18	-0.56996	0.189884	-3.00162	0.00268544	0.017181
ENSMUSG00000046337	Fam178b	15.7932	1.22869	0.390692	3.14491	0.00166138	0.0118171
ENSMUSG00000061518	Cox5b	2841.76	0.542589	0.171503	3.16373	0.00155764	0.0112805
ENSMUSG00000037351	Actr1b	4266.63	-0.380321	0.085674	-4.43917	9.03076e-06	0.000146799
ENSMUSG00000026116	Tmem131	4043.78	0.703356	0.200692	3.50465	0.000457202	0.00417053
ENSMUSG00000026112	Coa5	3891.03	0.220672	0.0647391	3.40864	0.000652877	0.00561964
ENSMUSG00000026083	Eif5b	5029.47	0.784151	0.26808	2.92506	0.00344391	0.0209107
ENSMUSG00000103804	RP23-195A24.4	31.4572	0.942889	0.347248	2.71532	0.00662119	0.0346583
ENSMUSG00000037138	Aff3	121.547	1.57013	0.273264	5.74582	9.14753e-09	2.87816e-07
ENSMUSG00000085894	Gm15832	55.8306	-0.840175	0.287047	-2.92696	0.00342293	0.0208208
ENSMUSG00000026074	Map4k4	11726.4	0.911108	0.244049	3.7333	0.000188986	0.00197676
ENSMUSG00000026072	Il1r1	1788.15	0.547167	0.146181	3.74308	0.000181776	0.00191158
ENSMUSG00000026069	Il1rl1	328.034	-1.18114	0.272714	-4.33107	1.48386e-05	0.000226686
ENSMUSG00000079588	Tmem182	95.9116	4.5793	0.432341	10.5919	3.25021e-26	7.74461e-24
ENSMUSG00000008136	Fhl2	6966.25	-0.488314	0.185273	-2.63565	0.00839756	0.0416225
ENSMUSG00000026051	1500015O10Rik	527.01	1.05871	0.381944	2.77188	0.00557328	0.0304095
ENSMUSG00000026047	Kdelc1	1340.02	-0.275824	0.0890863	-3.09614	0.00196056	0.0134933
ENSMUSG00000046828	Mettl21e	15.4129	3.22058	0.420682	7.65563	1.92368e-14	1.40774e-12
ENSMUSG00000056870	Gulp1	7590.53	0.425618	0.148974	2.857	0.00427664	0.0247809
ENSMUSG00000026042	Col5a2	45720.4	-0.527423	0.167481	-3.14914	0.00163751	0.011696
ENSMUSG00000084817	Gm5526	13103.2	-0.704482	0.177368	-3.97188	7.13084e-05	0.000874087
ENSMUSG00000045954	Sdpr	1934.8	1.39944	0.160337	8.72811	2.58957e-18	2.94172e-16
ENSMUSG00000026107	Nabp1	3760.65	3.82333	0.203345	18.8022	7.2407e-79	1.76845e-75
ENSMUSG00000018417	Myo1b	4021.35	-0.373063	0.0749894	-4.97487	6.52899e-07	1.41117e-05
ENSMUSG00000041426	Hibch	778.992	0.771283	0.137477	5.61028	2.02005e-08	6.00822e-07
ENSMUSG00000026094	Stk17b	3921.18	-0.497481	0.131113	-3.7943	0.00014806	0.00161527
ENSMUSG00000025980	Hspd1	12694.1	0.700123	0.147454	4.74809	2.05343e-06	3.92582e-05
ENSMUSG00000073676	Hspe1	4682.69	0.626906	0.131207	4.77799	1.77058e-06	3.43208e-05
ENSMUSG00000025978	Rftn2	1053.49	-0.335524	0.114676	-2.92585	0.00343515	0.0208705
ENSMUSG00000097649	Gm10561	185.094	-0.502478	0.166644	-3.01527	0.00256747	0.0166112
ENSMUSG00000046994	Mars2	465.466	0.563137	0.147209	3.82541	0.000130554	0.00146015
ENSMUSG00000025977	Boll	2.63997	1.36915	0.516003	2.65338	0.00796897	0.0398939
ENSMUSG00000102145	RP23-453N3.4	601.143	0.49193	0.144299	3.4091	0.000651774	0.00561261
ENSMUSG00000079554	Aox2	5.53118	1.32364	0.449562	2.94429	0.003237	0.0199835
ENSMUSG00000103839	RP24-191N24.2	51.679	1.82137	0.366009	4.97631	6.48075e-07	1.4023e-05
ENSMUSG00000085054	Gm15834	19.0452	1.09921	0.350612	3.13513	0.0017178	0.0121301
ENSMUSG00000038174	Fam126b	1410.1	0.848162	0.177309	4.78353	1.72245e-06	3.34543e-05
ENSMUSG00000026032	Ndufb3	1521.84	0.504361	0.144337	3.49432	0.000475274	0.00430323
ENSMUSG00000059647	Gm10068	767.113	-0.417566	0.142839	-2.92332	0.0034632	0.0210017
ENSMUSG00000047528	Als2cr12	17.396	1.70747	0.365011	4.67787	2.89864e-06	5.34811e-05
ENSMUSG00000102059	Gm20257	143.337	1.26939	0.293709	4.32191	1.54684e-05	0.000235387
ENSMUSG00000026029	Casp8	1668.76	0.868045	0.115101	7.54158	4.64301e-14	3.31094e-12
ENSMUSG00000026027	Stradb	526.349	0.443302	0.17339	2.55667	0.0105678	0.0495524
ENSMUSG00000026024	Als2	1032.14	-0.354165	0.0991778	-3.57101	0.000355609	0.00340433
ENSMUSG00000026021	Sumo1	4652.43	0.614438	0.194645	3.15672	0.00159557	0.0114701
ENSMUSG00000103821	RP24-147G7.2	35.0897	1.16053	0.31581	3.67476	0.000238076	0.00240899
ENSMUSG00000067336	Bmpr2	6952.1	0.591127	0.203909	2.89898	0.0037438	0.0223155
ENSMUSG00000049439	Cyp20a1	2437.51	-0.336626	0.0987619	-3.40845	0.000653319	0.00562024
ENSMUSG00000100426	Gm4208	3.22929	1.75901	0.514981	3.41567	0.000636257	0.00550324
ENSMUSG00000025968	Ndufs1	3182.95	0.385463	0.0873577	4.41247	1.02198e-05	0.000163945
ENSMUSG00000025964	Adam23	3933.98	1.02305	0.21022	4.86656	1.13558e-06	2.33313e-05
ENSMUSG00000100774	Gm7329	398.073	0.873755	0.193821	4.50804	6.5428e-06	0.00011065
ENSMUSG00000025950	Idh1	7348.64	0.999932	0.149421	6.69205	2.20067e-11	1.04113e-09
ENSMUSG00000026005	Rpe	1688.72	0.43815	0.105187	4.16543	3.10763e-05	0.000427606
ENSMUSG00000102559	RP24-429G21.5	46.6988	0.985936	0.297513	3.31393	0.000919958	0.0074124
ENSMUSG00000026003	Acadl	3515.45	1.85237	0.181121	10.2273	1.49643e-24	3.07775e-22
ENSMUSG00000026193	Fn1	410308	-0.595931	0.164047	-3.63269	0.00028048	0.00278471
ENSMUSG00000039395	Mreg	22.9902	2.97034	0.427938	6.94105	3.89194e-12	2.10068e-10
ENSMUSG00000026185	Igfbp5	3338.47	2.00838	0.331461	6.05918	1.36818e-09	4.87825e-08
ENSMUSG00000055322	Tns1	7347.17	0.373765	0.103485	3.61177	0.000304119	0.00297555
ENSMUSG00000061815	Rufy4	5.09479	1.93211	0.500699	3.85883	0.000113931	0.00131256
ENSMUSG00000026176	Ctdsp1	5970.42	-0.32568	0.124802	-2.60956	0.00906583	0.0440311
ENSMUSG00000103227	RP23-102B12.2	4.60671	1.81207	0.506429	3.57814	0.000346054	0.00332099
ENSMUSG00000033276	Stk36	199.697	-0.391377	0.148602	-2.63372	0.00844543	0.0417866
ENSMUSG00000026170	Cyp27a1	66.2139	0.840021	0.230847	3.63887	0.000273838	0.00272568
ENSMUSG00000026200	Glb1l	1203.99	-0.417534	0.12836	-3.25283	0.00114262	0.00879998
ENSMUSG00000026202	Tuba4a	433.715	-0.840578	0.160644	-5.23254	1.67196e-07	4.1345e-06
ENSMUSG00000026203	Dnajb2	1619.94	-0.215067	0.083534	-2.57461	0.0100353	0.0476039
ENSMUSG00000026204	Ptprn	47.7898	-0.634695	0.24709	-2.56868	0.0102087	0.0482503
ENSMUSG00000032997	Chpf	4311.28	-0.652526	0.248197	-2.62906	0.00856218	0.0421508
ENSMUSG00000006576	Slc4a3	1014.66	-0.376648	0.123556	-3.0484	0.00230066	0.0151918
ENSMUSG00000026235	Epha4	52.3444	-1.63231	0.338229	-4.82604	1.39273e-06	2.79964e-05
ENSMUSG00000047330	Kcne4	51.4533	1.5715	0.440712	3.56582	0.000362722	0.00346225
ENSMUSG00000073643	Wdfy1	3725.56	-0.397223	0.0747384	-5.31484	1.06752e-07	2.74811e-06
ENSMUSG00000055980	Irs1	2723.27	0.688005	0.139773	4.92228	8.55399e-07	1.80529e-05
ENSMUSG00000026150	Mff	3677.91	-0.239773	0.0785907	-3.05091	0.00228145	0.015111
ENSMUSG00000026159	Agfg1	4603.16	-0.510373	0.0724335	-7.04609	1.8401e-12	1.02432e-10
ENSMUSG00000045658	Pid1	550.375	1.06485	0.176384	6.03709	1.56914e-09	5.54421e-08
ENSMUSG00000073633	Fbxo36	470.969	0.608051	0.184069	3.3034	0.000955212	0.00763349
ENSMUSG00000096802	Gm15433	13.2604	1.18169	0.430092	2.74754	0.00600439	0.0321893
ENSMUSG00000072109	A530040E14Rik	9.3599	1.30336	0.448057	2.90892	0.00362674	0.0217772
ENSMUSG00000079457	Gm7609	18.7704	1.14801	0.433187	2.65015	0.00804557	0.0401641
ENSMUSG00000070034	Sp110	78.1668	1.16822	0.331759	3.52129	0.000429459	0.0039808
ENSMUSG00000026222	Sp100	342.188	0.810552	0.289321	2.80157	0.00508547	0.0282849
ENSMUSG00000026229	Psmd1	6237.26	0.300149	0.102149	2.93835	0.00329969	0.0202808
ENSMUSG00000026234	Ncl	26129.6	0.84379	0.26047	3.23949	0.00119744	0.00915013
ENSMUSG00000026240	Cops7b	618.643	-0.444496	0.123795	-3.59059	0.000329929	0.0031803
ENSMUSG00000048000	Gigyf2	4174.61	0.672048	0.209384	3.20964	0.001329	0.00994916
ENSMUSG00000005501	Usp40	2459.68	0.345763	0.115154	3.00262	0.00267669	0.0171587
ENSMUSG00000054545	Ugt1a6a	150.97	0.447053	0.167094	2.67545	0.00746283	0.0378547
ENSMUSG00000081984	Dnajb3	2.44854	1.35705	0.516554	2.62712	0.00861105	0.0423167
ENSMUSG00000049866	Arl4c	2042.83	-0.780927	0.161122	-4.8468	1.25469e-06	2.54309e-05
ENSMUSG00000036206	Sh3bp4	2898.55	-0.88047	0.144035	-6.11289	9.78455e-10	3.58016e-08
ENSMUSG00000055013	Agap1	1662.95	-0.425349	0.0957476	-4.4424	8.89607e-06	0.000144971
ENSMUSG00000056128	Gm9991	39.5722	1.34839	0.328539	4.10421	4.05694e-05	0.000540344
ENSMUSG00000048126	Col6a3	125835	0.875833	0.163228	5.36572	8.06273e-08	2.14046e-06
ENSMUSG00000026303	Mlph	385.309	0.921202	0.202859	4.5411	5.59622e-06	9.62539e-05
ENSMUSG00000034353	Ramp1	265.229	-1.28508	0.253833	-5.06271	4.13347e-07	9.38024e-06
ENSMUSG00000034343	Ube2f	1931.77	-0.426369	0.0884477	-4.82059	1.43138e-06	2.86376e-05
ENSMUSG00000049515	Espnl	16.0959	-1.07253	0.39177	-2.73766	0.00618784	0.0328901
ENSMUSG00000026308	Klhl30	151.195	-2.97736	0.32494	-9.16282	5.05593e-20	6.81296e-18
ENSMUSG00000047443	Fam132b	74.4106	-2.26075	0.267968	-8.43667	3.26515e-17	3.27168e-15
ENSMUSG00000026309	Ilkap	1771.91	-0.163719	0.0577181	-2.83652	0.00456082	0.025958
ENSMUSG00000055866	Per2	1348.4	1.07874	0.178543	6.04192	1.5229e-09	5.40034e-08
ENSMUSG00000026313	Hdac4	2393.01	-0.855368	0.161915	-5.28281	1.27219e-07	3.22404e-06
ENSMUSG00000026260	Ndufa10	2584.41	0.60159	0.0954383	6.30345	2.911e-10	1.17033e-08
ENSMUSG00000026274	Pask	958.265	-0.442979	0.115788	-3.82577	0.000130364	0.00145887
ENSMUSG00000094651	Gal3st2	15.9951	1.31003	0.394178	3.32344	0.000889144	0.00719974
ENSMUSG00000093805	Gm9994	22.7003	1.17355	0.336051	3.49218	0.000479093	0.00432924
ENSMUSG00000026333	Gin1	232.779	0.520339	0.16907	3.07765	0.00208641	0.014155
ENSMUSG00000089782	Gm3531	5113.37	0.543214	0.18984	2.86142	0.00421744	0.0245106
ENSMUSG00000026319	2310035C23Rik	1722.91	-0.207629	0.0803945	-2.58262	0.00980524	0.0467165
ENSMUSG00000101330	Gm10193	405.537	0.486556	0.150718	3.22826	0.00124547	0.00944322
ENSMUSG00000057329	Bcl2	600.452	-0.67896	0.152912	-4.44021	8.98699e-06	0.000146209
ENSMUSG00000102030	Gm29106	27.7213	-1.74385	0.324517	-5.37369	7.71423e-08	2.05913e-06
ENSMUSG00000026380	Tfcp2l1	24.9682	2.05256	0.468067	4.3852	1.15881e-05	0.000183086
ENSMUSG00000037035	Inhbb	171.876	-2.39469	0.346866	-6.90381	5.06275e-12	2.66634e-10
ENSMUSG00000026384	Ptpn4	938.736	0.969224	0.175886	5.51052	3.57777e-08	1.01388e-06
ENSMUSG00000050777	Tmem37	240.152	-0.822129	0.251249	-3.27217	0.00106724	0.00833951
ENSMUSG00000026385	Dbi	4465.42	1.05865	0.165028	6.415	1.40823e-10	5.96862e-09
ENSMUSG00000026341	Actr3	12842.4	-0.472607	0.0918663	-5.14451	2.68219e-07	6.37453e-06
ENSMUSG00000049690	Nckap5	28.2422	2.37096	0.37367	6.34506	2.22335e-10	9.0693e-09
ENSMUSG00000099760	Gm28800	23.1292	1.52101	0.417153	3.64616	0.000266183	0.00266034
ENSMUSG00000056211	R3hdm1	5100.12	0.863374	0.226961	3.80407	0.000142338	0.00156156
ENSMUSG00000026353	Ubxn4	4463.76	0.429597	0.148881	2.88551	0.00390784	0.0231169
ENSMUSG00000026355	Mcm6	3491.21	-0.545761	0.16014	-3.40803	0.000654332	0.00562472
ENSMUSG00000016528	Mapkapk2	3752.82	-0.733215	0.170533	-4.29956	1.71137e-05	0.000256037
ENSMUSG00000013275	Slc41a1	1954.94	0.42605	0.0878343	4.8506	1.23086e-06	2.50518e-05
ENSMUSG00000042115	Klhdc8a	618.257	-1.5943	0.181107	-8.80309	1.33096e-18	1.54796e-16
ENSMUSG00000042066	Tmcc2	666.857	-0.491838	0.12841	-3.83022	0.00012803	0.00143934
ENSMUSG00000042046	Dstyk	2918.6	-0.333012	0.108323	-3.07426	0.00211027	0.0142702
ENSMUSG00000041559	Fmod	3910.79	-1.38682	0.443902	-3.12417	0.00178307	0.0125276
ENSMUSG00000026458	Ppfia4	21.2554	-1.12615	0.36581	-3.07851	0.00208036	0.0141287
ENSMUSG00000042305	Tmem183a	1931.17	-0.297975	0.0810255	-3.67755	0.000235486	0.00238897
ENSMUSG00000026457	Adipor1	4657.92	-0.309369	0.120228	-2.57317	0.010077	0.0477256
ENSMUSG00000042229	Rabif	1490.49	-0.340889	0.123373	-2.76307	0.00572606	0.0310265
ENSMUSG00000103976	RP24-541A5.1	35.8518	0.839835	0.308407	2.72313	0.00646658	0.0340384
ENSMUSG00000026429	Ube2t	381.109	-0.432491	0.129012	-3.35233	0.000801352	0.00660102
ENSMUSG00000042793	Lgr6	601.068	-1.58259	0.308814	-5.12474	2.97941e-07	7.03077e-06
ENSMUSG00000031506	Ptpn7	154.665	-0.512252	0.172541	-2.96888	0.00298889	0.0187119
ENSMUSG00000041879	Ipo9	7737.1	0.356199	0.0832632	4.27799	1.8859e-05	0.000277892
ENSMUSG00000026421	Csrp1	11305.2	-1.06076	0.0904975	-11.7214	9.90099e-32	3.33544e-29
ENSMUSG00000041570	Camsap2	3552.71	0.416908	0.150344	2.77303	0.00555372	0.0303197
ENSMUSG00000019230	Lhx9	370.104	0.620908	0.215553	2.88053	0.00397006	0.0234283
ENSMUSG00000101909	RP23-406B10.2	4.37116	1.85748	0.516122	3.59892	0.000319541	0.00309698
ENSMUSG00000033849	B3galt2	109.816	4.11621	0.335018	12.2865	1.06977e-34	4.35464e-32
ENSMUSG00000056220	Pla2g4a	1420.15	-0.377173	0.12285	-3.07019	0.00213919	0.0144279
ENSMUSG00000097028	Ptgs2os	15.4842	-1.40494	0.384002	-3.65868	0.00025352	0.00254549
ENSMUSG00000032487	Ptgs2	287.787	-1.02903	0.378034	-2.72206	0.00648761	0.0341307
ENSMUSG00000006010	BC003331	2518.72	0.243939	0.09499	2.56805	0.0102273	0.0483151
ENSMUSG00000006014	Prg4	52.3909	2.73082	0.464083	5.88433	3.99662e-09	1.33945e-07
ENSMUSG00000032666	1700025G04Rik	1214.89	-0.475277	0.0963007	-4.93534	8.00104e-07	1.69742e-05
ENSMUSG00000008475	Arpc5	6014.46	-0.342208	0.119913	-2.85379	0.00432007	0.0249274
ENSMUSG00000099858	Gm6652	870.544	0.739953	0.174167	4.24852	2.15187e-05	0.000310986
ENSMUSG00000045968	Teddm2	10.4644	1.58037	0.451818	3.4978	0.000469118	0.00425538
ENSMUSG00000026473	Glul	4795.69	3.13699	0.255849	12.2611	1.46522e-34	5.84262e-32
ENSMUSG00000056708	Ier5	1199.7	-0.720357	0.255799	-2.81611	0.00486095	0.0272926
ENSMUSG00000026469	Xpr1	2864.6	0.537011	0.188068	2.8554	0.00429824	0.0248618
ENSMUSG00000033671	Cep350	3444.48	0.458363	0.162907	2.81365	0.00489828	0.0274706
ENSMUSG00000026596	Abl2	2017.21	-0.22773	0.0687448	-3.31269	0.000924029	0.00743879
ENSMUSG00000026594	Ralgps2	5.5325	1.20098	0.461902	2.60008	0.00932008	0.0449642
ENSMUSG00000049881	2810025M15Rik	988.541	-0.649353	0.166664	-3.89617	9.7727e-05	0.00114684
ENSMUSG00000004031	Brinp2	7.63616	2.02466	0.470048	4.30735	1.65223e-05	0.000249675
ENSMUSG00000073530	Pappa2	211.007	2.25507	0.232095	9.71616	2.57296e-22	4.18943e-20
ENSMUSG00000026721	Rabgap1l	3127.29	0.525987	0.173493	3.03175	0.00243138	0.0158673
ENSMUSG00000040423	Rc3h1	2680.6	0.263202	0.0769083	3.42228	0.000620972	0.00539732
ENSMUSG00000026709	Dars2	683.402	0.324036	0.100048	3.23881	0.00120031	0.00915433
ENSMUSG00000078190	Dnm3os	4094.45	0.876908	0.215031	4.07806	4.54136e-05	0.000593933
ENSMUSG00000026694	Mettl13	455.863	-0.324114	0.103563	-3.12962	0.00175031	0.0123241
ENSMUSG00000040225	Prrc2c	9705.65	0.673218	0.218543	3.08048	0.00206668	0.0140651
ENSMUSG00000040181	Fmo1	343.655	2.44285	0.443255	5.51115	3.56489e-08	1.01242e-06
ENSMUSG00000040170	Fmo2	141.003	1.7577	0.366785	4.7922	1.64962e-06	3.22643e-05
ENSMUSG00000026586	Prrx1	14251	0.395368	0.151685	2.6065	0.00914728	0.0443276
ENSMUSG00000026584	Scyl3	854.259	-0.442385	0.135427	-3.26659	0.00108852	0.0084735
ENSMUSG00000026574	Dpt	83.0139	0.886406	0.342067	2.59132	0.00956079	0.0459104
ENSMUSG00000040848	Sft2d2	537.352	1.31226	0.272825	4.80989	1.51017e-06	2.98354e-05
ENSMUSG00000026568	Mpc2	2039.81	0.806612	0.228355	3.53227	0.000412003	0.00384989
ENSMUSG00000026566	Mpzl1	2013.4	-0.731914	0.204889	-3.57225	0.000353926	0.00338988
ENSMUSG00000040713	Creg1	1525.89	0.316678	0.117916	2.68562	0.00723947	0.0370196
ENSMUSG00000026565	Pou2f1	1045.6	0.48942	0.167162	2.92782	0.0034135	0.0207907
ENSMUSG00000040596	Pogk	835.609	-0.317122	0.075682	-4.19019	2.78717e-05	0.00038678
ENSMUSG00000026687	Aldh9a1	2993.05	0.684233	0.109476	6.25006	4.10293e-10	1.61954e-08
ENSMUSG00000026688	Mgst3	2804.63	2.09481	0.147168	14.2341	5.62667e-46	3.3315e-43
ENSMUSG00000089838	Gm2962	668.785	0.42258	0.163002	2.59248	0.00952854	0.0458116
ENSMUSG00000013593	Ndufs2	5861.48	0.246524	0.0949062	2.59755	0.00938915	0.0452527
ENSMUSG00000006403	Adamts4	788.453	-1.10329	0.244068	-4.52043	6.17149e-06	0.000105062
ENSMUSG00000038235	F11r	40.6255	3.2767	0.405807	8.07453	6.77346e-16	5.80467e-14
ENSMUSG00000060244	Alyref2	63.1885	0.689975	0.246933	2.79419	0.00520307	0.0288323
ENSMUSG00000003464	Pex19	3758.08	0.561666	0.0955761	5.87663	4.18701e-09	1.39608e-07
ENSMUSG00000089803	Gm10171	999.869	0.240861	0.0921691	2.61325	0.00896862	0.043688
ENSMUSG00000007097	Atp1a2	25.1174	3.87067	0.467713	8.27574	1.27661e-16	1.19914e-14
ENSMUSG00000026547	Tagln2	12655.4	-0.5238	0.125992	-4.1574	3.21894e-05	0.000441678
ENSMUSG00000037849	Gm4955	7.13913	1.40736	0.50947	2.7624	0.00573779	0.0310728
ENSMUSG00000066677	Pydc3	50.5892	1.93683	0.369222	5.2457	1.55692e-07	3.87405e-06
ENSMUSG00000073489	Ifi204	4213.71	0.784311	0.189463	4.13965	3.47836e-05	0.000472298
ENSMUSG00000090272	Mndal	671.83	0.548152	0.16133	3.3977	0.000679554	0.00580832
ENSMUSG00000026536	Mnda	2174.35	0.864974	0.244683	3.53507	0.000407663	0.00381664
ENSMUSG00000039997	Ifi203	1581.98	0.599099	0.190901	3.13828	0.00169944	0.0120222
ENSMUSG00000103367	RP23-293I7.1	46.8027	-0.855894	0.274962	-3.11277	0.00185339	0.0129074
ENSMUSG00000097892	Gm26801	6.58877	-1.58393	0.483503	-3.27594	0.00105311	0.00825707
ENSMUSG00000086350	B230369F24Rik	27.8524	0.905458	0.291174	3.10967	0.00187294	0.0130047
ENSMUSG00000055067	Smyd3	500.218	-0.419708	0.0933657	-4.49532	6.94669e-06	0.000116608
ENSMUSG00000026489	Adck3	310.208	0.86272	0.206449	4.17885	2.92983e-05	0.000404564
ENSMUSG00000010609	Psen2	726.395	0.537416	0.182632	2.94262	0.00325452	0.0200537
ENSMUSG00000097347	Gm17275	179.594	1.03085	0.356839	2.88885	0.0038665	0.0229418
ENSMUSG00000038806	Sde2	1321.39	-0.416512	0.158217	-2.63254	0.00847497	0.0418797
ENSMUSG00000026519	Tmem63a	2787.19	-0.620864	0.0822353	-7.54985	4.35744e-14	3.11868e-12
ENSMUSG00000038776	Ephx1	8848.2	0.289392	0.113252	2.5553	0.0106098	0.0497132
ENSMUSG00000026510	Trp53bp2	1134.57	0.543908	0.169121	3.21608	0.00129955	0.00977363
ENSMUSG00000104415	RP23-67I3.5	17.0107	1.0318	0.387561	2.66229	0.00776115	0.0390838
ENSMUSG00000046836	Brox	2552.7	-0.397796	0.0730884	-5.44267	5.24868e-08	1.44442e-06
ENSMUSG00000056050	Mia3	4328.72	0.368514	0.118217	3.11727	0.00182532	0.0127602
ENSMUSG00000039384	Dusp10	445.74	0.910393	0.136892	6.65045	2.92194e-11	1.3561e-09
ENSMUSG00000073481	2017-03-02	3002.43	0.547724	0.145608	3.76164	0.000168806	0.00179353
ENSMUSG00000039349	C130074G19Rik	304.291	2.63517	0.309442	8.51585	1.65369e-17	1.7187e-15
ENSMUSG00000026620	Mark1	1125.5	0.858108	0.246842	3.47634	0.000508305	0.00453299
ENSMUSG00000026618	Iars2	2761.62	0.263354	0.0612639	4.29868	1.71815e-05	0.000256659
ENSMUSG00000039246	Lyplal1	151.899	1.17093	0.248982	4.70285	2.56553e-06	4.79692e-05
ENSMUSG00000037624	Kcnk2	98.3798	-1.34284	0.279123	-4.81093	1.50233e-06	2.98313e-05
ENSMUSG00000089872	Rps6kc1	1130.04	-0.280786	0.0827483	-3.39326	0.000690672	0.00588276
ENSMUSG00000037568	Vash2	672.326	-1.01502	0.143093	-7.09345	1.30805e-12	7.51706e-11
ENSMUSG00000026626	Ppp2r5a	2831.58	0.465187	0.106146	4.38253	1.17307e-05	0.000184992
ENSMUSG00000026623	Lpgat1	8558.65	0.663141	0.107389	6.17515	6.60988e-10	2.51755e-08
ENSMUSG00000102840	RP23-355E19.1	11.2372	-1.19812	0.436005	-2.74794	0.00599701	0.0321646
ENSMUSG00000026637	Traf5	976.647	-0.374845	0.138851	-2.69961	0.00694198	0.0358076
ENSMUSG00000037375	Hhat	426.294	-0.612529	0.204965	-2.98846	0.00280386	0.0177999
ENSMUSG00000026639	Lamb3	38.8667	2.67347	0.330233	8.09571	5.69319e-16	4.9739e-14
ENSMUSG00000016194	Hsd11b1	604.391	1.84513	0.391345	4.71484	2.419e-06	4.54906e-05
ENSMUSG00000103089	RP23-59N15.2	5.61181	2.20702	0.516756	4.27092	1.94668e-05	0.000285129
ENSMUSG00000009633	G0s2	1041.41	4.17706	0.316176	13.2112	7.56077e-40	3.88763e-37
ENSMUSG00000104348	RP23-59N15.4	9.8297	2.70282	0.486676	5.55364	2.79783e-08	8.09878e-07
ENSMUSG00000016179	Camk1g	206.553	0.98367	0.197142	4.98966	6.04861e-07	1.32049e-05
ENSMUSG00000096929	A330023F24Rik	86.0634	0.720027	0.277888	2.59107	0.0095679	0.0459104
ENSMUSG00000103443	RP23-82P18.4	29.4286	1.12333	0.419031	2.68078	0.00734512	0.0373935
ENSMUSG00000039496	Cdnf	120.188	0.767682	0.191491	4.00897	6.09842e-05	0.000766777
ENSMUSG00000026655	Fam107b	1803.51	0.787006	0.194066	4.05535	5.00599e-05	0.000644773
ENSMUSG00000039145	Camk1d	1176.1	-0.271791	0.0914966	-2.9705	0.00297313	0.0186372
ENSMUSG00000039128	Cdc123	2655.41	0.422478	0.146151	2.89069	0.00384401	0.0228292
ENSMUSG00000025815	Dhtkd1	327.309	0.352315	0.12783	2.75612	0.00584907	0.0315638
ENSMUSG00000043241	Upf2	2466.91	0.592378	0.217863	2.71904	0.00654717	0.0343608
ENSMUSG00000002107	Celf2	30.3524	3.18522	0.476115	6.69002	2.23133e-11	1.05309e-09
ENSMUSG00000025781	Atp5c1	7733.73	0.3608	0.0976842	3.69354	0.000221154	0.00225907
ENSMUSG00000025780	Itih5	767.717	0.994372	0.346957	2.86598	0.00415725	0.024248
ENSMUSG00000026773	Pfkfb3	914.629	3.46663	0.254942	13.5978	4.12908e-42	2.24106e-39
ENSMUSG00000102329	RP23-428M4.4	46.2122	5.44563	0.450917	12.0768	1.40077e-33	5.06845e-31
ENSMUSG00000102376	RP23-307N14.2	17.8391	3.85153	0.503022	7.65677	1.90661e-14	1.4005e-12
ENSMUSG00000037197	Rbm17	2605.15	0.626426	0.229137	2.73385	0.00625994	0.0331921
ENSMUSG00000023206	Il15ra	71.1023	1.52959	0.229361	6.66893	2.5768e-11	1.2045e-09
ENSMUSG00000026768	Itga8	478.577	1.90593	0.23283	8.18592	2.70229e-16	2.47887e-14
ENSMUSG00000102691	RP23-415C3.8	15.7327	0.993008	0.377226	2.6324	0.00847844	0.0418863
ENSMUSG00000026712	Mrc1	6.41521	1.69927	0.47909	3.54686	0.000389845	0.0036798
ENSMUSG00000085281	Gm13316	194.427	-0.53425	0.153627	-3.47757	0.000505979	0.0045143
ENSMUSG00000026740	Dnajc1	2826.12	0.503028	0.191943	2.62072	0.00877435	0.0429679
ENSMUSG00000081128	Gm13328	303.805	0.793207	0.216276	3.66756	0.000244873	0.00247137
ENSMUSG00000036591	Arhgap21	6432.16	0.372433	0.14413	2.58401	0.00976596	0.0465748
ENSMUSG00000048550	Thnsl1	169.082	0.648619	0.190358	3.40737	0.000655921	0.0056359
ENSMUSG00000083863	Gm13341	48091.4	1.61823	0.346404	4.67151	2.98989e-06	5.50089e-05
ENSMUSG00000083563	Gm13340	80313.5	1.21025	0.276981	4.36943	1.24574e-05	0.000195192
ENSMUSG00000026786	Apbb1ip	1455.54	1.69522	0.253241	6.69411	2.16986e-11	1.02905e-09
ENSMUSG00000026784	Pdss1	273.313	0.414428	0.127636	3.24696	0.00116644	0.00895522
ENSMUSG00000058835	Abi1	3618.35	0.541326	0.20345	2.66073	0.00779713	0.0392245
ENSMUSG00000026781	Acbd5	2406.03	0.678537	0.129355	5.24552	1.55842e-07	3.87405e-06
ENSMUSG00000084098	Gm13422	345.527	1.23392	0.281478	4.3837	1.16678e-05	0.00018415
ENSMUSG00000046845	Il1f10	9.47335	-1.37966	0.486498	-2.8359	0.00456975	0.0260012
ENSMUSG00000085999	Gm13411	304.142	1.35553	0.316591	4.28164	1.8552e-05	0.000273782
ENSMUSG00000026981	Il1rn	23244.2	1.62948	0.279427	5.83152	5.49262e-09	1.78867e-07
ENSMUSG00000026979	Psd4	212.558	-0.732525	0.208409	-3.51484	0.000440019	0.00405352
ENSMUSG00000026976	Pax8	76.4939	-1.86963	0.262531	-7.12156	1.06709e-12	6.22386e-11
ENSMUSG00000085057	Gm13415	233.152	-1.34827	0.194386	-6.93607	4.03146e-12	2.15221e-10
ENSMUSG00000004113	Cacna1b	28.0611	-2.07559	0.4664	-4.45023	8.57787e-06	0.000140592
ENSMUSG00000026972	Arrdc1	317.098	-0.401174	0.13344	-3.00639	0.0026437	0.0169751
ENSMUSG00000026975	Dph7	543.875	-0.363623	0.135845	-2.67675	0.00743401	0.0377477
ENSMUSG00000036850	Mrpl41	829.344	0.292821	0.0948452	3.08735	0.00201948	0.0137967
ENSMUSG00000006476	Nsmf	3333.12	-0.433057	0.0924003	-4.68674	2.77585e-06	5.14097e-05
ENSMUSG00000006471	Ndor1	927.509	-0.361514	0.136522	-2.64802	0.00809651	0.0403772
ENSMUSG00000026965	Anapc2	4749.91	-0.315811	0.0981443	-3.21783	0.00129166	0.00973304
ENSMUSG00000026958	Dpp7	745.726	-0.598921	0.150609	-3.97667	6.98864e-05	0.000860977
ENSMUSG00000026956	Uap1l1	2337.88	-0.929263	0.27647	-3.36118	0.000776112	0.0064338
ENSMUSG00000015087	Rabl6	3341.28	0.277988	0.101482	2.7393	0.00615709	0.0327802
ENSMUSG00000026940	Ccdc183	41.1264	0.62295	0.233638	2.6663	0.0076691	0.0387701
ENSMUSG00000026932	Nacc2	5448.44	-0.506159	0.167651	-3.01913	0.00253502	0.0164284
ENSMUSG00000026921	Egfl7	63.1177	0.729762	0.25377	2.87569	0.00403149	0.0236749
ENSMUSG00000026922	Agpat2	1505.49	2.93831	0.229932	12.779	2.14825e-37	9.53967e-35
ENSMUSG00000015790	Surf1	1256.41	0.340159	0.0745771	4.56118	5.08672e-06	8.89788e-05
ENSMUSG00000026917	Wdr5	1758.98	-0.458827	0.0981791	-4.67337	2.96301e-06	5.45658e-05
ENSMUSG00000085929	Gm13421	13.8177	1.15306	0.414239	2.78355	0.00537672	0.0296266
ENSMUSG00000085766	2810430I11Rik	109.934	-0.659516	0.200368	-3.29153	0.000996454	0.00790488
ENSMUSG00000035772	Mrps2	928.961	0.341699	0.112017	3.05042	0.00228523	0.0151257
ENSMUSG00000026829	Gbgt1	5.44215	1.35839	0.497262	2.73175	0.00629996	0.0333591
ENSMUSG00000035666	Gtf3c4	2356.74	-0.201728	0.0709914	-2.84159	0.00448894	0.025676
ENSMUSG00000026806	Ddx31	382.342	-0.370536	0.128915	-2.87427	0.00404958	0.0237541
ENSMUSG00000083773	Gm13394	8577.91	0.848761	0.225399	3.7656	0.00016615	0.00177013
ENSMUSG00000043535	Setx	4409.04	-0.228454	0.0851341	-2.68346	0.00728645	0.0372112
ENSMUSG00000039844	Rapgef1	3609.15	-0.307919	0.106015	-2.90448	0.00367864	0.0220076
ENSMUSG00000039715	Wdr34	495.741	-0.40666	0.140124	-2.90214	0.00370626	0.022139
ENSMUSG00000026860	Sh3glb2	2062.91	0.586175	0.10657	5.50038	3.78975e-08	1.06544e-06
ENSMUSG00000026858	Fam73b	1134.64	0.643201	0.193316	3.32721	0.000877201	0.00712371
ENSMUSG00000026853	Crat	2507.28	0.960177	0.141454	6.78792	1.13764e-11	5.61323e-10
ENSMUSG00000047363	Cstad	94.3463	0.722399	0.255985	2.82203	0.00477203	0.0269093
ENSMUSG00000039483	Asb6	1483.56	-0.403496	0.136332	-2.95965	0.00307988	0.0191649
ENSMUSG00000039476	Prrx2	4125.41	-0.460033	0.140218	-3.28083	0.00103501	0.00814462
ENSMUSG00000050737	Ptges	45.1405	1.35561	0.278948	4.85974	1.17538e-06	2.40732e-05
ENSMUSG00000026851	BC005624	2044.68	0.861185	0.267906	3.2145	0.00130673	0.00980995
ENSMUSG00000075415	Fnbp1	2456.62	-0.219139	0.0750907	-2.91832	0.00351919	0.0212555
ENSMUSG00000062661	Ncs1	1518.41	-0.787199	0.120059	-6.55678	5.49825e-11	2.46966e-09
ENSMUSG00000002550	Uck1	1354.1	0.771229	0.149242	5.16765	2.3706e-07	5.72548e-06
ENSMUSG00000026825	Dnm1	3262.47	-0.391342	0.127595	-3.06708	0.00216164	0.0145142
ENSMUSG00000026822	Lcn2	66.1766	5.13021	0.463754	11.0623	1.91049e-28	5.11356e-26
ENSMUSG00000079442	St6galnac4	5633.58	-0.427369	0.156861	-2.7245	0.00643982	0.0339249
ENSMUSG00000026814	Eng	163.384	-1.07102	0.304544	-3.51679	0.000436803	0.0040296
ENSMUSG00000059013	Sh2d3c	42.0037	1.26041	0.345888	3.64398	0.000268459	0.00267897
ENSMUSG00000053746	Ptrh1	428.347	-1.08124	0.282323	-3.82978	0.000128255	0.00144022
ENSMUSG00000038987	1700019L03Rik	101.515	-0.75984	0.193698	-3.92281	8.7522e-05	0.0010421
ENSMUSG00000026796	Fam129b	13453.1	-0.499509	0.122123	-4.09022	4.30971e-05	0.000568585
ENSMUSG00000038831	Ralgps1	101.293	0.823091	0.215786	3.81439	0.000136522	0.00150622
ENSMUSG00000004105	Angptl2	7405.29	-0.443718	0.154083	-2.87973	0.00398019	0.0234526
ENSMUSG00000038740	Mvb12b	2319.32	-0.783256	0.121709	-6.43546	1.23096e-10	5.27452e-09
ENSMUSG00000087635	Gm13414	505.89	1.581	0.352149	4.48956	7.13708e-06	0.000119291
ENSMUSG00000026879	Gsn	27565.2	-0.378513	0.145097	-2.60869	0.00908895	0.0441054
ENSMUSG00000035778	Ggta1	576.696	-0.294856	0.105275	-2.80081	0.00509739	0.0283351
ENSMUSG00000026890	Lhx6	295.732	-0.463608	0.165495	-2.80134	0.00508913	0.0282972
ENSMUSG00000026887	Mrrf	850.882	0.321014	0.101788	3.15375	0.00161189	0.0115577
ENSMUSG00000000247	Lhx2	112.96	-0.573414	0.198967	-2.88195	0.00395222	0.0233512
ENSMUSG00000026872	Zeb2	9956.56	0.629559	0.212871	2.95747	0.0031018	0.0192706
ENSMUSG00000052248	Zeb2os	48.899	1.4906	0.400627	3.72068	0.00019869	0.00206415
ENSMUSG00000086644	Gm13470	47.1001	1.38556	0.416532	3.32641	0.000879721	0.00713824
ENSMUSG00000026766	Mmadhc	2807.88	-0.400973	0.138871	-2.88737	0.00388474	0.0230335
ENSMUSG00000081173	Gm13500	14.9886	1.48971	0.468214	3.18168	0.00146422	0.0107627
ENSMUSG00000026946	Nmi	234.453	0.576191	0.169514	3.39908	0.000676121	0.00578657
ENSMUSG00000036053	Fmnl2	1870.01	0.477913	0.161635	2.95674	0.0031091	0.0193037
ENSMUSG00000061136	Prpf40a	5140.98	0.674325	0.232968	2.8945	0.00379759	0.0225673
ENSMUSG00000026834	Acvr1c	7.33078	1.42899	0.513524	2.78272	0.00539056	0.0296755
ENSMUSG00000081157	Gm13552	243.075	0.652099	0.155815	4.18508	2.85065e-05	0.000395308
ENSMUSG00000026988	Wdsub1	742.34	-0.410139	0.10872	-3.77245	0.000161652	0.00173069
ENSMUSG00000060703	Cd302	3909.81	0.443057	0.116655	3.79802	0.000145855	0.00159746
ENSMUSG00000026970	Rbms1	7677.33	0.689058	0.24834	2.77466	0.00552593	0.0301933
ENSMUSG00000064289	Tank	2039.42	1.44228	0.262163	5.50145	3.76687e-08	1.06053e-06
ENSMUSG00000000392	Fap	1236.33	0.963565	0.2932	3.28637	0.00101487	0.00802168
ENSMUSG00000026893	Gca	57.4883	1.20366	0.357252	3.36921	0.000753843	0.00630807
ENSMUSG00000034903	Cobll1	2446.19	0.719687	0.244509	2.94339	0.00324635	0.0200222
ENSMUSG00000057182	Scn3a	40.3745	-0.735577	0.223339	-3.29354	0.000989328	0.00785792
ENSMUSG00000027030	Stk39	1002.48	0.380252	0.124001	3.06652	0.00216565	0.0145311
ENSMUSG00000005233	Spc25	1217.17	-0.49944	0.178517	-2.79771	0.00514657	0.0285841
ENSMUSG00000027048	Abcb11	5.15924	1.2796	0.50057	2.55629	0.0105796	0.0495957
ENSMUSG00000027068	Dhrs9	158.823	2.63383	0.289533	9.09681	9.30243e-20	1.21987e-17
ENSMUSG00000044308	Ubr3	4598.22	0.473822	0.133624	3.54595	0.000391204	0.00368906
ENSMUSG00000041997	Tlk1	2032.09	0.550122	0.200093	2.74933	0.00597163	0.0320901
ENSMUSG00000041975	Mettl8	355.368	0.812699	0.234333	3.46813	0.000524089	0.00465886
ENSMUSG00000027010	Slc25a12	4660.29	0.450634	0.0850363	5.29931	1.16241e-07	2.96119e-06
ENSMUSG00000027111	Itga6	643.909	2.38373	0.240214	9.92335	3.29516e-23	5.9068e-21
ENSMUSG00000083279	Pex13-ps	17.2761	1.09606	0.352121	3.11273	0.00185364	0.0129074
ENSMUSG00000027109	Sp3	3534.2	0.208155	0.0742872	2.80203	0.0050782	0.0282526
ENSMUSG00000027108	Ola1	2908.69	0.749429	0.199936	3.74833	0.000178013	0.00187909
ENSMUSG00000008226	Scrn3	1304.55	0.348721	0.0878291	3.97045	7.17379e-05	0.00087825
ENSMUSG00000041762	Gpr155	739.662	0.476449	0.13933	3.41956	0.000627227	0.005442
ENSMUSG00000027011	Ube2e3	1864.96	-0.472036	0.149036	-3.16725	0.00153885	0.0111859
ENSMUSG00000027006	Dnajc10	12273.7	-0.475679	0.126224	-3.76854	0.000164204	0.00175418
ENSMUSG00000027001	Dusp19	492.426	1.19845	0.31645	3.78718	0.000152366	0.0016521
ENSMUSG00000081400	Gm13680	8042.24	0.617245	0.235255	2.62372	0.00869742	0.0426768
ENSMUSG00000076437	2700094K13Rik	811.876	-1.30879	0.229841	-5.69431	1.23869e-08	3.82956e-07
ENSMUSG00000050043	Tmx2	2151.5	0.389685	0.0927025	4.20361	2.62692e-05	0.000367674
ENSMUSG00000023224	Serping1	69.2928	-1.22962	0.431217	-2.8515	0.00435138	0.0250653
ENSMUSG00000027075	Slc43a1	470.158	0.908698	0.140637	6.46129	1.03811e-10	4.50748e-09
ENSMUSG00000050896	Rtn4rl2	31.0807	1.4206	0.403717	3.51879	0.000433517	0.00400496
ENSMUSG00000008200	Fnbp4	2754.44	0.617226	0.227667	2.71109	0.00670619	0.0349397
ENSMUSG00000080977	Gm13772	773.249	1.81085	0.145866	12.4145	2.18155e-35	9.06922e-33
ENSMUSG00000002108	Nr1h3	413.111	2.02373	0.281014	7.20153	5.95395e-13	3.61287e-11
ENSMUSG00000027257	Pacsin3	1208.52	-0.285139	0.102145	-2.79151	0.00524626	0.0290305
ENSMUSG00000040591	1110051M20Rik	1268.01	-0.243531	0.0857375	-2.84042	0.00450542	0.0257326
ENSMUSG00000027253	Lrp4	3311.93	-0.609525	0.210973	-2.88911	0.00386335	0.0229302
ENSMUSG00000040479	Dgkz	1391.77	-0.415798	0.0892605	-4.65826	3.189e-06	5.83972e-05
ENSMUSG00000027222	Pex16	711.007	1.52533	0.223231	6.83296	8.31775e-12	4.2323e-10
ENSMUSG00000044916	1700029I15Rik	69.0616	2.20922	0.230327	9.59167	8.66738e-22	1.36574e-19
ENSMUSG00000075028	Prdm11	345.615	-0.255314	0.0960182	-2.65901	0.00783697	0.0393844
ENSMUSG00000075027	4631405J19Rik	13.3198	1.73047	0.379671	4.55782	5.16878e-06	9.01235e-05
ENSMUSG00000027217	Tspan18	39.3744	1.64566	0.445006	3.69806	0.00021725	0.0022236
ENSMUSG00000027215	Cd82	2730.21	-0.59986	0.112167	-5.3479	8.89788e-08	2.33992e-06
ENSMUSG00000027195	Hsd17b12	5234.55	0.485004	0.168398	2.8801	0.00397545	0.0234388
ENSMUSG00000027165	B230118H07Rik	1274.28	0.599491	0.201062	2.98163	0.00286716	0.0181476
ENSMUSG00000032841	Prr5l	112.107	-1.23484	0.246484	-5.0098	5.44867e-07	1.20432e-05
ENSMUSG00000048058	Ldlrad3	963.405	0.4215	0.129355	3.25846	0.00112017	0.0086853
ENSMUSG00000010914	Pdhx	814.822	0.818212	0.13209	6.19436	5.8521e-10	2.24645e-08
ENSMUSG00000010911	Apip	645.275	0.466535	0.160985	2.89799	0.00375558	0.022372
ENSMUSG00000027187	Cat	5916.35	1.32235	0.191183	6.91671	4.62257e-12	2.44771e-10
ENSMUSG00000027175	Tcp11l1	826.407	0.439687	0.14486	3.03526	0.00240327	0.0157207
ENSMUSG00000027171	Prrg4	8.97956	1.45415	0.472547	3.07727	0.00208906	0.014168
ENSMUSG00000005973	Rcn1	8004.21	-0.211614	0.0795757	-2.65928	0.0078308	0.0393719
ENSMUSG00000063684	Gm13910	1157.85	0.788044	0.215427	3.65806	0.000254134	0.00255035
ENSMUSG00000048482	Bdnf	534.545	-0.649605	0.183556	-3.539	0.000401647	0.00376935
ENSMUSG00000050199	Lgr4	1960.35	-0.379681	0.111287	-3.41174	0.000645503	0.00556597
ENSMUSG00000074934	Grem1	968.603	-1.01472	0.250411	-4.05224	5.073e-05	0.000652543
ENSMUSG00000023236	Scg5	13.3973	-1.52699	0.434233	-3.51652	0.000437237	0.0040317
ENSMUSG00000040321	Zfp770	707.576	0.567645	0.187093	3.03403	0.00241313	0.0157746
ENSMUSG00000057147	Dph6	797.168	0.595642	0.214378	2.77847	0.00546163	0.0299256
ENSMUSG00000040152	Thbs1	59412.4	-0.815731	0.172659	-4.72452	2.30664e-06	4.35454e-05
ENSMUSG00000027344	Fsip1	14.3394	-1.72512	0.403917	-4.27097	1.94625e-05	0.000285129
ENSMUSG00000040133	Gpr176	1881.62	-2.33592	0.190898	-12.2365	1.98372e-34	7.75197e-32
ENSMUSG00000005102	Eif2ak4	1829.95	-0.312683	0.0611186	-5.116	3.12081e-07	7.35554e-06
ENSMUSG00000040061	Plcb2	13.9616	2.91248	0.470291	6.19294	5.90535e-10	2.26245e-08
ENSMUSG00000045838	A430105I19Rik	1443.91	-0.230989	0.0900907	-2.56397	0.0103484	0.0487268
ENSMUSG00000040035	Disp2	28.9762	1.02585	0.377851	2.71497	0.00662827	0.0346715
ENSMUSG00000040007	Bahd1	944.593	-0.419945	0.141279	-2.97245	0.00295437	0.0185433
ENSMUSG00000074916	Chst14	1188.12	-0.43032	0.107003	-4.02159	5.78075e-05	0.000731542
ENSMUSG00000046814	Gchfr	160.577	-1.31073	0.260756	-5.02667	4.99069e-07	1.11316e-05
ENSMUSG00000034216	Vps18	1143.1	-0.383928	0.132494	-2.8977	0.00375915	0.0223863
ENSMUSG00000048647	Exd1	94.1659	1.61524	0.202887	7.96129	1.70261e-15	1.38613e-13
ENSMUSG00000014077	Chp1	9195.74	1.106	0.134263	8.23753	1.75802e-16	1.63571e-14
ENSMUSG00000027298	Tyro3	475.916	-1.01608	0.188876	-5.37963	7.4641e-08	2.00331e-06
ENSMUSG00000081056	Gm13998	3.39618	1.85053	0.483795	3.82504	0.000130752	0.00146138
ENSMUSG00000033902	Mapkbp1	1908.71	-0.270088	0.0862843	-3.1302	0.00174685	0.0123086
ENSMUSG00000062646	Ganc	997.238	1.15568	0.165507	6.98265	2.89673e-12	1.58986e-10
ENSMUSG00000027284	Cdan1	734.539	-0.45597	0.144544	-3.15454	0.00160749	0.0115346
ENSMUSG00000033526	Ppip5k1	745.879	1.5757	0.182956	8.61244	7.15218e-18	7.63641e-16
ENSMUSG00000033486	Catsper2	127.243	0.55337	0.193327	2.86236	0.00420505	0.0244682
ENSMUSG00000082651	Gm14001	10.0069	1.59874	0.497137	3.2159	0.00130035	0.00977588
ENSMUSG00000074884	Serf2	10290.3	-0.233783	0.0876551	-2.66708	0.00765127	0.03869
ENSMUSG00000048222	Mfap1b	2397.81	0.640063	0.215558	2.96933	0.00298447	0.0186962
ENSMUSG00000068479	Mfap1a	2396.25	0.664894	0.218866	3.0379	0.00238234	0.0156151
ENSMUSG00000060802	B2m	39182.3	0.809921	0.266536	3.03869	0.00237611	0.0155795
ENSMUSG00000027227	Sord	2736.43	0.971426	0.158894	6.11369	9.73561e-10	3.56893e-08
ENSMUSG00000033256	Shf	850.917	-0.710669	0.20067	-3.54148	0.000397886	0.00373944
ENSMUSG00000027199	Gatm	141.08	-1.02688	0.2217	-4.63185	3.62404e-06	6.58699e-05
ENSMUSG00000074876	Spata5l1	86.9578	-0.821609	0.303442	-2.70763	0.0067766	0.0351868
ENSMUSG00000005802	Slc30a4	4421.19	-0.660918	0.143187	-4.61578	3.91619e-06	7.03294e-05
ENSMUSG00000005803	Sqrdl	5060.77	-0.427373	0.134957	-3.16675	0.00154155	0.0112013
ENSMUSG00000035109	Shc4	382.309	-0.650316	0.148711	-4.37302	1.2254e-05	0.000192469
ENSMUSG00000027207	Galk2	2645.57	-0.702406	0.175264	-4.00771	6.13114e-05	0.000768647
ENSMUSG00000023330	Dtwd1	370.677	-0.384004	0.108746	-3.5312	0.000413682	0.00386004
ENSMUSG00000060131	Atp8b4	41.0861	-0.934907	0.294008	-3.17986	0.00147344	0.0108109
ENSMUSG00000027363	Usp8	4155.49	0.736216	0.226213	3.25453	0.00113581	0.00876142
ENSMUSG00000001999	Blvra	809.939	0.424592	0.137897	3.07905	0.00207659	0.0141227
ENSMUSG00000074825	Itpripl1	522.489	0.737912	0.106968	6.89847	5.25658e-12	2.75357e-10
ENSMUSG00000027374	Mrps5	1265.57	0.608299	0.158611	3.83516	0.000125482	0.00142133
ENSMUSG00000027378	Nphp1	977.21	-0.273126	0.076306	-3.57935	0.000344452	0.00330724
ENSMUSG00000027395	Polr1b	491.384	-0.381783	0.146511	-2.60584	0.00916502	0.0443805
ENSMUSG00000037938	Chchd5	640.514	0.431361	0.0908378	4.7487	2.04732e-06	3.91798e-05
ENSMUSG00000103009	RP23-160G19.10	99.4274	-0.804742	0.213281	-3.77315	0.000161202	0.00172682
ENSMUSG00000027397	Slc20a1	1179.46	-0.960501	0.223258	-4.30219	1.69116e-05	0.000253597
ENSMUSG00000037902	Sirpa	2898.89	-0.244739	0.0798358	-3.06553	0.00217284	0.0145593
ENSMUSG00000027406	Idh3b	3013.23	0.514291	0.0818033	6.28693	3.23808e-10	1.28595e-08
ENSMUSG00000027408	Cpxm1	47.2925	-0.855093	0.245655	-3.48087	0.000499783	0.00447948
ENSMUSG00000027411	Vps16	1653.17	-0.358811	0.108774	-3.29867	0.000971442	0.00773788
ENSMUSG00000068290	Ddrgk1	2234.2	0.86535	0.223301	3.87526	0.00010651	0.00124097
ENSMUSG00000027309	4930402H24Rik	3304.4	0.314187	0.0935593	3.35816	0.000784639	0.00648509
ENSMUSG00000085566	A730017L22Rik	116.885	0.577907	0.172373	3.35266	0.000800399	0.00659595
ENSMUSG00000027316	Gfra4	180.868	-0.592125	0.185461	-3.19272	0.00140941	0.0104312
ENSMUSG00000027318	Adam33	20.7646	-1.64217	0.43133	-3.80722	0.00014054	0.0015453
ENSMUSG00000037523	Mavs	1424.78	0.504971	0.114767	4.39997	1.08266e-05	0.000172968
ENSMUSG00000048911	Rnf24	1722.01	0.259075	0.0779656	3.32294	0.000890743	0.00720672
ENSMUSG00000027339	Rassf2	15213	-0.386313	0.140622	-2.74717	0.00601125	0.0321967
ENSMUSG00000027340	Slc23a2	7808.96	-0.599884	0.169556	-3.53797	0.000403208	0.00378218
ENSMUSG00000082990	Gm14052	26.608	1.39388	0.471744	2.95473	0.0031294	0.0194112
ENSMUSG00000027341	Tmem230	966.139	0.234772	0.0844641	2.77955	0.00544349	0.0298802
ENSMUSG00000027342	Pcna	6956.06	-0.438123	0.105926	-4.13611	3.53249e-05	0.000478318
ENSMUSG00000058793	Cds2	3402.35	-0.373858	0.111703	-3.3469	0.000817205	0.00670898
ENSMUSG00000027346	Gpcpd1	2217.9	0.813588	0.161159	5.04837	4.45592e-07	1.00536e-05
ENSMUSG00000027357	Crls1	954.185	0.872461	0.180252	4.84023	1.2969e-06	2.62049e-05
ENSMUSG00000051177	Plcb1	1223.12	0.805359	0.168219	4.78755	1.68829e-06	3.28888e-05
ENSMUSG00000074771	Ankef1	39.4776	5.21453	0.474178	10.997	3.95056e-28	1.0292e-25
ENSMUSG00000027276	Jag1	805.025	0.823047	0.187838	4.38168	1.1777e-05	0.000185573
ENSMUSG00000039092	Sptlc3	72.8596	5.83451	0.455136	12.8193	1.2788e-37	5.81079e-35
ENSMUSG00000074766	Ism1	293.149	1.41997	0.337907	4.20227	2.64254e-05	0.000369597
ENSMUSG00000039033	Tasp1	980.01	-0.485213	0.109731	-4.42183	9.78701e-06	0.000158011
ENSMUSG00000038844	Kif16b	3897.4	-0.366574	0.122153	-3.00094	0.00269149	0.0172141
ENSMUSG00000015932	Dstn	19159.5	-0.441222	0.153319	-2.8778	0.00400464	0.0235399
ENSMUSG00000027429	Sec23b	1979.11	-0.28738	0.0915061	-3.14056	0.00168628	0.0119507
ENSMUSG00000063873	Slc24a3	1174.74	1.43804	0.213311	6.74154	1.56716e-11	7.59818e-10
ENSMUSG00000087594	BC039771	258.38	0.777489	0.189231	4.10867	3.97941e-05	0.000531467
ENSMUSG00000037110	Ralgapa2	947.828	1.30027	0.130886	9.93438	2.94997e-23	5.33699e-21
ENSMUSG00000042938	Gm14117	225.695	0.670066	0.123775	5.41357	6.17805e-08	1.68594e-06
ENSMUSG00000074749	Kiz	1132.11	1.09961	0.289554	3.79759	0.000146107	0.00159823
ENSMUSG00000074743	Thbd	617.792	-1.13165	0.233167	-4.85338	1.21374e-06	2.4755e-05
ENSMUSG00000027435	Cd93	180.686	-1.29224	0.33547	-3.85204	0.000117137	0.00134394
ENSMUSG00000036992	Nxt1	598.065	-0.536669	0.171149	-3.13569	0.00171453	0.0121114
ENSMUSG00000027439	Gzf1	2268.4	0.341185	0.0840864	4.05755	4.95912e-05	0.00063958
ENSMUSG00000068129	Cst7	2.83527	2.15577	0.510431	4.22342	2.40622e-05	0.00034168
ENSMUSG00000033096	Apmap	1747.08	1.87698	0.143314	13.097	3.42484e-39	1.67295e-36
ENSMUSG00000068115	Ninl	752.644	-0.391587	0.108856	-3.59728	0.000321556	0.00311034
ENSMUSG00000027455	Nsfl1c	3937.06	0.260291	0.0855987	3.04083	0.00235927	0.0154898
ENSMUSG00000027456	Sdcbp2	21.7355	-1.37092	0.376463	-3.64159	0.000270962	0.00270119
ENSMUSG00000027460	Angpt4	2839.33	0.731887	0.253366	2.88866	0.00386893	0.0229493
ENSMUSG00000003283	Hck	63.473	-1.44363	0.405756	-3.55787	0.000373868	0.00354957
ENSMUSG00000027475	Kif3b	2486.86	-0.187363	0.0719064	-2.60566	0.00916987	0.044393
ENSMUSG00000042548	Asxl1	2223.53	-0.414686	0.0651186	-6.36816	1.91313e-10	7.88622e-09
ENSMUSG00000056941	Commd7	1517.04	-0.23808	0.088206	-2.69913	0.00695206	0.0358502
ENSMUSG00000027488	Snta1	1497.85	-0.762669	0.194079	-3.92969	8.50554e-05	0.00101521
ENSMUSG00000038533	Cbfa2t2	1730.97	-0.306104	0.110547	-2.769	0.00562291	0.0306034
ENSMUSG00000038523	1700003F12Rik	136.969	-1.41238	0.349884	-4.0367	5.42076e-05	0.000691811
ENSMUSG00000027490	E2f1	1249.13	-0.287561	0.0927069	-3.10183	0.00192329	0.0132648
ENSMUSG00000000876	Pxmp4	1625.7	0.818966	0.140198	5.84151	5.17307e-09	1.69592e-07
ENSMUSG00000038375	Trp53inp2	5037.67	0.646033	0.146869	4.3987	1.08901e-05	0.000173841
ENSMUSG00000038369	Ncoa6	2682.85	0.728283	0.254711	2.85926	0.00424637	0.0246274
ENSMUSG00000027613	Eif6	2607.19	-0.494863	0.18825	-2.62876	0.00856974	0.0421774
ENSMUSG00000005882	Uqcc1	828.822	0.552824	0.112779	4.90185	9.49396e-07	1.97975e-05
ENSMUSG00000038259	Gdf5	5.08566	2.56085	0.503503	5.08606	3.65581e-07	8.44552e-06
ENSMUSG00000089824	Rbm12	598.824	-0.596388	0.206978	-2.8814	0.00395907	0.0233705
ENSMUSG00000067818	Myl9	21571.5	-0.601197	0.201993	-2.97632	0.0029173	0.0183874
ENSMUSG00000027637	1110008F13Rik	901.342	0.679037	0.121425	5.59222	2.24186e-08	6.62689e-07
ENSMUSG00000082163	Gm14276	71.026	-0.531923	0.198331	-2.68199	0.00731857	0.0373167
ENSMUSG00000027639	Samhd1	18346.7	0.967638	0.177898	5.4393	5.3491e-08	1.46999e-06
ENSMUSG00000063019	Manbal	1774.84	-0.431717	0.159513	-2.70647	0.00680027	0.0352358
ENSMUSG00000027646	Src	1797.9	-0.600038	0.160161	-3.74646	0.000179345	0.00189009
ENSMUSG00000082329	Gm14287	890.247	-0.325124	0.110682	-2.93745	0.00330919	0.0203209
ENSMUSG00000027649	Ctnnbl1	1534.75	0.237286	0.087888	2.69987	0.00693662	0.0357989
ENSMUSG00000062846	Gm14176	1594.08	-0.151845	0.0552411	-2.74878	0.0059818	0.0321094
ENSMUSG00000037820	Tgm2	3483.33	0.635597	0.233539	2.72158	0.00649705	0.0341711
ENSMUSG00000016024	Lbp	538.878	2.04469	0.34922	5.85502	4.76955e-09	1.56889e-07
ENSMUSG00000044405	Adig	196.92	6.16066	0.430977	14.2947	2.36285e-46	1.53892e-43
ENSMUSG00000070544	Top1	5269.2	0.52326	0.188389	2.77755	0.00547711	0.0299677
ENSMUSG00000035877	Zhx3	2803.68	0.368318	0.101782	3.6187	0.000296083	0.00291444
ENSMUSG00000081151	Gm11448	56.4117	0.765501	0.281558	2.7188	0.00655189	0.0343763
ENSMUSG00000017858	Ift52	1241.79	0.593071	0.150206	3.94838	7.86815e-05	0.000950747
ENSMUSG00000017861	Mybl2	525.407	-0.336955	0.129958	-2.5928	0.00951988	0.0457812
ENSMUSG00000017817	Jph2	327.28	-1.92113	0.202248	-9.49888	2.12164e-21	3.23866e-19
ENSMUSG00000048486	Fitm2	1157.19	2.42113	0.191393	12.65	1.11809e-36	4.74922e-34
ENSMUSG00000053353	2310001K24Rik	4.32005	1.5081	0.494806	3.04785	0.00230484	0.0152143
ENSMUSG00000017707	Serinc3	14228.9	0.342674	0.103999	3.29497	0.000984325	0.00783091
ENSMUSG00000035268	Pkig	1537.8	-0.424071	0.142132	-2.98364	0.00284844	0.0180583
ENSMUSG00000018326	Ywhab	15574.5	1.0868	0.219644	4.94798	7.4986e-07	1.59603e-05
ENSMUSG00000017002	Slpi	64.3553	-0.997669	0.359019	-2.77888	0.00545471	0.0299129
ENSMUSG00000016995	Matn4	223.42	-0.913148	0.345907	-2.63986	0.00829394	0.0412564
ENSMUSG00000017009	Sdc4	5869.14	-0.703411	0.144813	-4.85737	1.18954e-06	2.43121e-05
ENSMUSG00000086453	Gm11457	18.3783	1.40125	0.449963	3.11416	0.00184472	0.0128752
ENSMUSG00000050373	Snx21	1074.43	-0.415331	0.125848	-3.30026	0.000965947	0.00770038
ENSMUSG00000039873	Neurl2	108.752	-0.65184	0.187321	-3.4798	0.000501782	0.0044887
ENSMUSG00000017754	Pltp	4646.19	-0.676653	0.160944	-4.20428	2.61914e-05	0.000366849
ENSMUSG00000017740	Slc12a5	38.4112	1.16073	0.365633	3.17456	0.00150064	0.0109432
ENSMUSG00000017670	Elmo2	2708.58	-0.291929	0.11394	-2.56213	0.0104033	0.0489456
ENSMUSG00000027661	Slc2a10	555.224	-0.62766	0.187245	-3.35208	0.000802068	0.00660414
ENSMUSG00000006800	Sulf2	1497.47	0.855709	0.208884	4.09657	4.19315e-05	0.000555457
ENSMUSG00000039501	Znfx1	2698.35	0.54571	0.131057	4.16391	3.12849e-05	0.00042987
ENSMUSG00000017929	B4galt5	1545.59	-0.392874	0.0953965	-4.11833	3.81632e-05	0.000512489
ENSMUSG00000047030	Spata2	861.84	-0.385696	0.0947344	-4.07134	4.67428e-05	0.000608872
ENSMUSG00000006462	A530013C23Rik	28.6748	1.29159	0.308631	4.18491	2.85284e-05	0.000395331
ENSMUSG00000027540	Ptpn1	3001.07	-0.403708	0.12475	-3.23613	0.00121164	0.00923331
ENSMUSG00000052056	Zfp217	741.75	0.504049	0.133218	3.78365	0.000154546	0.00166709
ENSMUSG00000084067	Gm14269	784.038	0.950244	0.245505	3.87057	0.00010858	0.00126057
ENSMUSG00000027502	Rtfdc1	2556.15	0.262973	0.0870808	3.01987	0.0025288	0.016399
ENSMUSG00000027509	Rae1	1281.94	-0.292307	0.0730655	-4.00062	6.31759e-05	0.000789254
ENSMUSG00000070495	Ctcfl	3.4118	2.32514	0.509738	4.56145	5.08017e-06	8.89576e-05
ENSMUSG00000087382	Ctcflos	15.6069	3.55757	0.507732	7.00678	2.43868e-12	1.34224e-10
ENSMUSG00000027513	Pck1	26.5268	3.79599	0.514964	7.37137	1.68883e-13	1.09994e-11
ENSMUSG00000038400	Pmepa1	4675.15	-0.451217	0.13406	-3.36578	0.000763276	0.00635705
ENSMUSG00000055897	Ppp4r1l-ps	1505.33	0.524135	0.201253	2.60436	0.00920464	0.0445281
ENSMUSG00000027519	Rab22a	3141.96	-0.124186	0.0430936	-2.88178	0.00395435	0.0233567
ENSMUSG00000027522	Stx16	2983.55	1.00716	0.259954	3.8744	0.000106889	0.00124389
ENSMUSG00000016257	Slmo2	1788.42	0.367477	0.134162	2.73905	0.00616171	0.0327869
ENSMUSG00000049999	Ppp1r3d	129.096	0.737979	0.192488	3.83389	0.000126135	0.00142625
ENSMUSG00000039155	Cdh26	165.59	-1.21451	0.289111	-4.20084	2.65927e-05	0.000371405
ENSMUSG00000039108	Lsm14b	1712.46	-0.168865	0.0659255	-2.56145	0.0104237	0.0490058
ENSMUSG00000039050	Osbpl2	1906.72	0.471983	0.119258	3.95767	7.56855e-05	0.000921382
ENSMUSG00000015647	Lama5	1632.09	-1.64046	0.229971	-7.13334	9.79637e-13	5.7654e-11
ENSMUSG00000038990	Cables2	482.549	-0.29215	0.106966	-2.73123	0.00630977	0.0333929
ENSMUSG00000038848	Ythdf1	2222.25	-0.236273	0.0789119	-2.99413	0.00275229	0.017534
ENSMUSG00000027575	Arfgap1	2483.18	-0.367136	0.125911	-2.91584	0.00354729	0.0213921
ENSMUSG00000027580	Helz2	1081.83	-0.39706	0.137426	-2.88926	0.00386144	0.0229258
ENSMUSG00000038705	Gmeb2	991.531	-0.314825	0.0966596	-3.25705	0.00112576	0.00870371
ENSMUSG00000027583	Zbtb46	112.971	0.970193	0.196959	4.92585	8.39925e-07	1.77804e-05
ENSMUSG00000002455	Prpf6	3407.97	0.475175	0.165616	2.86913	0.00411604	0.0240428
ENSMUSG00000038605	Samd10	28.0838	-0.83795	0.29795	-2.81238	0.00491756	0.0275471
ENSMUSG00000002458	Rgs19	615.385	-0.408679	0.144044	-2.83718	0.00455144	0.0259348
ENSMUSG00000068270	Shroom4	607.403	-0.303446	0.106894	-2.83876	0.00452892	0.0258367
ENSMUSG00000004317	Clcn5	809.645	-0.502018	0.117238	-4.28203	1.85196e-05	0.000273782
ENSMUSG00000031146	Plp2	6633.63	-0.338819	0.0798289	-4.24432	2.1926e-05	0.000316172
ENSMUSG00000039382	Wdr45	869.283	0.248793	0.0949196	2.62109	0.00876494	0.0429326
ENSMUSG00000031153	Gripap1	1641.21	0.537596	0.13017	4.12995	3.62836e-05	0.000489942
ENSMUSG00000031157	Pqbp1	1663.64	0.816761	0.272063	3.0021	0.00268127	0.0171712
ENSMUSG00000039231	Suv39h1	638.457	-0.407252	0.136198	-2.99014	0.00278847	0.0177299
ENSMUSG00000031167	Rbm3	9983.65	-0.371701	0.136383	-2.72543	0.00642177	0.0338664
ENSMUSG00000031176	Dynlt3	5553.03	0.604809	0.228832	2.64303	0.00821687	0.0409252
ENSMUSG00000054453	Sytl5	173.578	1.0551	0.277607	3.80069	0.000144294	0.00158213
ENSMUSG00000040363	Bcor	1775.22	-0.472514	0.111312	-4.24496	2.18636e-05	0.000315504
ENSMUSG00000031007	Atp6ap2	2300.05	-0.387206	0.102339	-3.78356	0.000154602	0.00166709
ENSMUSG00000031012	Cask	3386.81	0.225371	0.0845795	2.6646	0.00770798	0.0389063
ENSMUSG00000037369	Kdm6a	1283.33	0.451895	0.143235	3.15491	0.00160547	0.0115286
ENSMUSG00000084830	Gm14539	1144.27	1.15067	0.228771	5.02982	4.90953e-07	1.09757e-05
ENSMUSG00000001131	Timp1	5302.44	-0.895821	0.159014	-5.63361	1.76478e-08	5.30493e-07
ENSMUSG00000086877	A230072C01Rik	125.75	1.10353	0.283493	3.8926	9.91773e-05	0.00116246
ENSMUSG00000091556	Gm14569	10.6756	1.35578	0.403209	3.36247	0.000772495	0.00642016
ENSMUSG00000037636	Slc25a43	86.4845	-0.576185	0.171078	-3.36797	0.000757244	0.0063311
ENSMUSG00000016319	Slc25a5	14187.7	0.469624	0.166851	2.81463	0.00488338	0.0273949
ENSMUSG00000006423	C330007P06Rik	2162.27	0.538382	0.181053	2.97362	0.00294312	0.0185084
ENSMUSG00000050379	2017-09-06	1455.47	0.703664	0.225098	3.12604	0.00177177	0.0124572
ENSMUSG00000036572	Upf3b	1586.69	1.04455	0.297327	3.51314	0.000442842	0.00407186
ENSMUSG00000036537	Rnf113a1	204.695	-0.441824	0.164761	-2.68161	0.00732697	0.0373206
ENSMUSG00000031095	Cul4b	2298.36	0.568685	0.212988	2.67003	0.00758448	0.0383821
ENSMUSG00000085611	Ap3s1-ps1	1879.05	0.897917	0.27448	3.27134	0.0010704	0.00835379
ENSMUSG00000037475	Thoc2	4780.43	0.655945	0.206427	3.17761	0.00148493	0.0108789
ENSMUSG00000025860	Xiap	4615.98	0.546809	0.155343	3.52001	0.000431525	0.00399222
ENSMUSG00000036959	Bcorl1	963.681	0.800606	0.248919	3.21633	0.00129841	0.00977152
ENSMUSG00000036932	Aifm1	1713.73	0.332813	0.0899722	3.69907	0.000216393	0.00221598
ENSMUSG00000031105	Slc25a14	214.515	-0.484698	0.144778	-3.34788	0.000814324	0.00668813
ENSMUSG00000031109	Enox2	506.686	0.327705	0.105099	3.11806	0.00182048	0.0127309
ENSMUSG00000036198	Arhgap36	86.9214	-1.12671	0.355955	-3.16531	0.0015492	0.0112402
ENSMUSG00000062184	Hs6st2	3280.85	-0.621387	0.133696	-4.64777	3.35547e-06	6.12733e-05
ENSMUSG00000051851	Cxx1c	392.294	0.641144	0.176988	3.62252	0.000291751	0.00288051
ENSMUSG00000084076	Gm14600	6.69584	1.33559	0.515761	2.58955	0.00961022	0.0460534
ENSMUSG00000023092	Fhl1	4467.06	-1.13662	0.168775	-6.7345	1.6449e-11	7.91617e-10
ENSMUSG00000067878	Mtap7d3	215.745	0.891636	0.156538	5.69595	1.22683e-08	3.80493e-07
ENSMUSG00000031133	Arhgef6	2606.84	0.345732	0.123064	2.80938	0.00496375	0.0277558
ENSMUSG00000062949	Atp11c	1573.5	0.424215	0.130781	3.2437	0.0011799	0.00904749
ENSMUSG00000000838	Fmr1	4151.82	0.675155	0.236513	2.85463	0.00430872	0.024893
ENSMUSG00000045237	1110012L19Rik	775.188	-0.489542	0.17283	-2.8325	0.00461853	0.026233
ENSMUSG00000031337	Mtm1	576.964	0.909728	0.196489	4.62993	3.65794e-06	6.63626e-05
ENSMUSG00000015214	Mtmr1	980.113	0.45088	0.115266	3.91165	9.16669e-05	0.00108616
ENSMUSG00000031349	Nsdhl	2071.22	0.338433	0.130785	2.58769	0.0096621	0.0462262
ENSMUSG00000031365	Zfp275	2758.72	-0.298737	0.1017	-2.93744	0.00330934	0.0203209
ENSMUSG00000031375	Bgn	192091	0.600417	0.195015	3.07882	0.0020782	0.0141264
ENSMUSG00000031376	Atp2b3	69.444	-1.19199	0.262219	-4.54579	5.47292e-06	9.43825e-05
ENSMUSG00000019558	Slc6a8	2939.18	-0.45617	0.078132	-5.83846	5.26867e-09	1.72148e-07
ENSMUSG00000002015	Bcap31	6928.2	0.363217	0.071321	5.09272	3.52972e-07	8.19088e-06
ENSMUSG00000002010	Idh3g	2879.34	0.691207	0.123729	5.58646	2.31741e-08	6.83987e-07
ENSMUSG00000031328	Flna	99392.8	-0.584672	0.188424	-3.10296	0.00191594	0.0132235
ENSMUSG00000001962	Fam50a	1670.57	0.782022	0.27566	2.8369	0.00455536	0.0259455
ENSMUSG00000031398	Plxna3	1950.8	-0.519485	0.163838	-3.17073	0.00152058	0.0110736
ENSMUSG00000004221	Ikbkg	4408.21	-0.346065	0.106545	-3.24808	0.00116186	0.0089236
ENSMUSG00000031400	G6pdx	5499.68	1.29714	0.160377	8.08806	6.06208e-16	5.24101e-14
ENSMUSG00000031403	Dkc1	1339.13	0.461751	0.151299	3.0519	0.00227395	0.0150868
ENSMUSG00000031196	F8	267.116	0.473529	0.149624	3.16479	0.00155193	0.0112517
ENSMUSG00000031197	Vbp1	1346.22	-0.499258	0.160505	-3.11055	0.0018674	0.0129711
ENSMUSG00000047996	Prrg1	450.39	0.863627	0.176074	4.90492	9.34674e-07	1.95322e-05
ENSMUSG00000082319	Gm8822	4729.14	-0.418437	0.0993347	-4.2124	2.52676e-05	0.000356465
ENSMUSG00000035476	Tab3	746.161	0.999746	0.253054	3.95071	7.79182e-05	0.000943274
ENSMUSG00000025059	Gyk	995.344	1.03213	0.189092	5.45837	4.80522e-08	1.328e-06
ENSMUSG00000081933	Gm14767	11.9078	1.93328	0.491455	3.93379	8.36174e-05	0.0010011
ENSMUSG00000035246	Pcyt1b	121.99	-0.589481	0.190803	-3.08948	0.00200507	0.0137319
ENSMUSG00000035232	Pdk3	958.861	-0.325292	0.116942	-2.78165	0.00540835	0.0297337
ENSMUSG00000079509	Zfx	1790.34	-0.381962	0.124704	-3.06296	0.00219162	0.0146651
ENSMUSG00000071723	Gspt2	78.0936	0.931933	0.271935	3.42705	0.000610182	0.0053201
ENSMUSG00000073062	Zxdb	571.638	-0.407563	0.159122	-2.56132	0.0104274	0.0490116
ENSMUSG00000097340	Gm26617	134.266	0.845579	0.289436	2.92147	0.00348379	0.0210884
ENSMUSG00000025656	Arhgef9	265.477	1.12075	0.236744	4.73402	2.20116e-06	4.18778e-05
ENSMUSG00000057421	Las1l	1672.85	0.607118	0.213183	2.84787	0.0044013	0.0253007
ENSMUSG00000031214	Ophn1	1451.97	0.334766	0.0878853	3.80913	0.000139456	0.00153512
ENSMUSG00000047694	Yipf6	1079.18	0.484591	0.156565	3.09515	0.00196714	0.0135195
ENSMUSG00000042903	Foxo4	1135.25	-0.352617	0.134588	-2.61996	0.00879392	0.0429883
ENSMUSG00000031311	Nono	14378.1	0.738766	0.246092	3.002	0.00268216	0.0171713
ENSMUSG00000067567	Hdac8	723.059	0.616716	0.236125	2.61182	0.00900627	0.0438072
ENSMUSG00000086503	Xist	12.1985	1.15475	0.43339	2.66445	0.00771138	0.0389086
ENSMUSG00000083049	Gm14822	81.1211	0.636265	0.180753	3.52009	0.000431404	0.00399222
ENSMUSG00000082464	Rab9b-ps1	86.0304	0.87177	0.313319	2.78237	0.00539634	0.0296928
ENSMUSG00000033792	Atp7a	1462.09	0.380851	0.13834	2.75301	0.00590497	0.0317844
ENSMUSG00000047242	Taf9b	360.19	0.454346	0.174183	2.60844	0.0090955	0.0441128
ENSMUSG00000063663	Brwd3	1129.55	0.638506	0.200734	3.18086	0.00146841	0.0107781
ENSMUSG00000025525	Apool	662.955	0.361429	0.108916	3.31842	0.000905287	0.0073002
ENSMUSG00000034480	Diap2	1374.53	0.846929	0.258105	3.28134	0.00103316	0.00813331
ENSMUSG00000067377	Tspan6	1000.14	-0.424259	0.139455	-3.04227	0.00234802	0.0154264
ENSMUSG00000000223	Drp2	128.644	0.45066	0.168215	2.67907	0.00738261	0.0375355
ENSMUSG00000031266	Gla	524.841	-0.279084	0.109076	-2.55863	0.0105087	0.0493225
ENSMUSG00000049047	Armcx3	3658.49	-0.25859	0.0777449	-3.32613	0.000880604	0.00714243
ENSMUSG00000052676	Zmat1	380.319	0.80854	0.247091	3.27223	0.00106702	0.00833951
ENSMUSG00000058252	1700008I05Rik	4.82836	2.01447	0.512581	3.93005	8.49269e-05	0.00101429
ENSMUSG00000043384	Gprasp1	1049.34	0.51333	0.134308	3.82203	0.000132358	0.00147275
ENSMUSG00000048040	Arxes2	633.634	3.16245	0.276715	11.4286	3.01089e-30	9.33807e-28
ENSMUSG00000048355	Arxes1	304.05	2.88201	0.308708	9.3357	1.00328e-20	1.41029e-18
ENSMUSG00000051579	Tceal8	2656.79	-0.425986	0.126871	-3.35762	0.000786157	0.00648953
ENSMUSG00000042595	Fam199x	1008.35	0.457664	0.160404	2.85319	0.00432826	0.0249542
ENSMUSG00000031434	Morc4	633.425	0.486348	0.114334	4.25375	2.1022e-05	0.000305616
ENSMUSG00000031432	Prps1	1324.76	1.01264	0.0958573	10.564	4.3761e-26	1.01475e-23
ENSMUSG00000031431	Tsc22d3	8058.56	0.797519	0.0997868	7.99223	1.32522e-15	1.0834e-13
ENSMUSG00000082223	Gm15079	59.3165	0.689189	0.259892	2.65183	0.00800573	0.0400574
ENSMUSG00000031274	Col4a5	5158.35	-0.748567	0.179054	-4.18067	2.90653e-05	0.000401631
ENSMUSG00000042271	Nxt2	826.64	0.614091	0.229111	2.68033	0.00735505	0.0374304
ENSMUSG00000047045	Tmem164	2083.25	-0.36109	0.11329	-3.1873	0.00143608	0.0105885
ENSMUSG00000031283	Chrdl1	44.519	2.9863	0.305952	9.76066	1.66064e-22	2.79718e-20
ENSMUSG00000041688	Amot	3036.97	-0.77646	0.0991059	-7.83465	4.70167e-15	3.64547e-13
ENSMUSG00000100104	Gm5644	927.819	0.72584	0.274609	2.64318	0.00821318	0.0409172
ENSMUSG00000025271	Pfkfb1	131.109	1.12115	0.203855	5.49971	3.8042e-08	1.06643e-06
ENSMUSG00000025262	Fam120c	517.209	0.575495	0.126416	4.55237	5.30438e-06	9.22084e-05
ENSMUSG00000025261	Huwe1	18778.7	0.517262	0.162255	3.18796	0.00143282	0.0105724
ENSMUSG00000041133	Smc1a	6981.63	0.53186	0.18932	2.80931	0.00496476	0.0277558
ENSMUSG00000041096	Tspyl2	1936.09	0.705843	0.269511	2.61898	0.00881925	0.0430798
ENSMUSG00000041658	Rragb	225.473	-0.437016	0.148582	-2.94124	0.00326901	0.0201239
ENSMUSG00000041633	Kctd12b	482.091	1.16652	0.238014	4.90106	9.53222e-07	1.98561e-05
ENSMUSG00000025283	Sat1	5466.92	0.38949	0.143749	2.70952	0.00673814	0.0350314
ENSMUSG00000025287	Acot9	2101.03	-0.424918	0.12153	-3.49639	0.000471599	0.0042759
ENSMUSG00000085711	Gm15163	851.572	0.314985	0.100157	3.14492	0.00166132	0.0118171
ENSMUSG00000082002	Gm6568	104.373	1.98554	0.319966	6.20548	5.45318e-10	2.10989e-08
ENSMUSG00000067194	Eif1ax	5101.45	-0.21113	0.0739641	-2.85449	0.00431063	0.0248967
ENSMUSG00000041020	Map7d2	28.4532	4.3968	0.418203	10.5136	7.48016e-26	1.64219e-23
ENSMUSG00000031298	Gpr64	809.288	0.831636	0.203262	4.09144	4.287e-05	0.000566648
ENSMUSG00000031292	Cdkl5	143.029	0.817206	0.219411	3.72455	0.000195666	0.00203574
ENSMUSG00000040855	Reps2	55.6646	2.17665	0.2688	8.09764	5.60363e-16	4.93195e-14
ENSMUSG00000031353	Rbbp7	8306.16	-0.241205	0.0843179	-2.86066	0.00422755	0.0245474
ENSMUSG00000038344	Txlng	756.48	2.02346	0.208134	9.7219	2.43192e-22	4.02689e-20
ENSMUSG00000031370	Zrsr2	1779.54	0.714228	0.24552	2.90904	0.00362535	0.0217755
ENSMUSG00000031373	Car5b	1565.07	1.9451	0.21627	8.99387	2.38665e-19	2.95144e-17
ENSMUSG00000040749	Siah1b	270.381	-0.526311	0.144937	-3.63129	0.000282003	0.00279699
ENSMUSG00000000402	Egfl6	3.90385	1.70755	0.489064	3.49146	0.000480389	0.00433148
ENSMUSG00000084806	Gm15232	4.86759	-1.35876	0.506678	-2.68171	0.0073248	0.0373192
ENSMUSG00000087340	Gm15228	16.371	-1.44802	0.45022	-3.21625	0.00129877	0.00977152
ENSMUSG00000040522	Tlr8	90.8531	4.25977	0.444058	9.59282	8.57103e-22	1.36154e-19
ENSMUSG00000081137	BC022960	157.574	-0.787241	0.234143	-3.36223	0.00077317	0.00642139
ENSMUSG00000103224	RP23-243N8.1	261.745	1.19392	0.324423	3.68013	0.000233112	0.00237228
ENSMUSG00000091223	Gm8775	1432.46	0.603154	0.232892	2.58985	0.00960184	0.0460281
ENSMUSG00000103881	RP24-257J5.2	26.1292	1.23364	0.397147	3.10625	0.00189478	0.0131191
ENSMUSG00000103733	RP23-32D13.1	28.095	0.830198	0.325052	2.55405	0.0106479	0.04982
ENSMUSG00000040329	Il7	430.045	-0.731287	0.228165	-3.20507	0.00135027	0.0100737
ENSMUSG00000027500	Stmn2	929.004	-2.04924	0.260113	-7.8783	3.31873e-15	2.63596e-13
ENSMUSG00000027533	Fabp5	1772.17	3.9155	0.238794	16.397	2.01011e-60	2.61837e-57
ENSMUSG00000062515	Fabp4	16440.5	6.98809	0.292845	23.8627	7.47321e-126	4.8673e-122
ENSMUSG00000027531	Impa1	933.495	-0.423198	0.108932	-3.88497	0.000102341	0.00119667
ENSMUSG00000027536	Chmp4c	84.5845	-0.569418	0.220948	-2.57716	0.00996172	0.0473359
ENSMUSG00000027534	Snx16	200.316	0.656234	0.252651	2.59739	0.00939344	0.0452622
ENSMUSG00000103735	RP23-187F18.1	1636.06	-0.436834	0.113662	-3.84328	0.0001214	0.00138473
ENSMUSG00000027555	Car13	1088.77	0.614306	0.127951	4.80111	1.57792e-06	3.10797e-05
ENSMUSG00000027559	Car3	221.49	3.50929	0.438082	8.01058	1.14169e-15	9.37287e-14
ENSMUSG00000002428	Hltf	1583.35	0.894542	0.252416	3.54392	0.000394226	0.0037104
ENSMUSG00000039617	Gm7488	1566.49	-0.475088	0.152593	-3.11344	0.0018492	0.0128949
ENSMUSG00000027630	Tbl1xr1	2178.98	0.252838	0.0923747	2.73709	0.00619844	0.0329286
ENSMUSG00000027698	Nceh1	158.344	-0.561727	0.196819	-2.85403	0.00431684	0.0249178
ENSMUSG00000027695	Pld1	586.769	0.27823	0.104842	2.65379	0.00795937	0.0398867
ENSMUSG00000027684	Mecom	825.068	-1.07738	0.125121	-8.6107	7.26158e-18	7.71109e-16
ENSMUSG00000027706	Sec62	4947.84	0.586432	0.192741	3.04259	0.00234552	0.0154151
ENSMUSG00000037652	Phc3	4566.26	0.67496	0.176361	3.82716	0.00012963	0.00145149
ENSMUSG00000027669	Gnb4	3576.85	-0.736988	0.10422	-7.07143	1.53347e-12	8.63121e-11
ENSMUSG00000027671	Actl6a	1004	-0.291592	0.106737	-2.73188	0.00629749	0.0333591
ENSMUSG00000027709	Mccc1	721.237	0.645026	0.106884	6.03482	1.59137e-09	5.6126e-08
ENSMUSG00000047696	Ccdc144b	3.27943	1.33527	0.51565	2.58949	0.00961183	0.0460534
ENSMUSG00000033883	D3Ertd254e	797.161	0.355346	0.138894	2.55839	0.0105159	0.0493444
ENSMUSG00000045031	Cetn4	328.416	0.978032	0.307819	3.1773	0.00148654	0.0108818
ENSMUSG00000037225	Fgf2	148.321	-1.09608	0.256856	-4.26729	1.97864e-05	0.000288943
ENSMUSG00000037211	Spry1	2212.27	1.36605	0.356681	3.82988	0.000128204	0.00144022
ENSMUSG00000100755	Rps23-ps	29.8737	1.48976	0.492554	3.02456	0.00248993	0.0162061
ENSMUSG00000044864	Ankrd50	3573.91	-0.497963	0.0963592	-5.16777	2.36901e-07	5.72548e-06
ENSMUSG00000046743	Fat4	3073.61	0.71796	0.183102	3.92108	8.81512e-05	0.00104878
ENSMUSG00000025759	Mfsd8	452.623	0.357568	0.105829	3.37875	0.000728168	0.00614614
ENSMUSG00000037818	3110057O12Rik	344.844	1.24887	0.218633	5.71216	1.11548e-08	3.4706e-07
ENSMUSG00000097583	6430590A07Rik	37.0065	0.816949	0.271091	3.01356	0.00258205	0.0166793
ENSMUSG00000025762	Larp1b	282.042	1.77144	0.225562	7.85344	4.04785e-15	3.17634e-13
ENSMUSG00000049940	Pgrmc2	2315.41	0.800372	0.13879	5.76677	8.08054e-09	2.56725e-07
ENSMUSG00000025764	Jade1	1475.38	1.54871	0.20918	7.40369	1.3245e-13	8.77265e-12
ENSMUSG00000025766	D3Ertd751e	304.959	1.30971	0.264124	4.9587	7.09661e-07	1.52374e-05
ENSMUSG00000102190	RP23-290N20.2	186.211	-0.573223	0.222815	-2.57264	0.0100925	0.0477823
ENSMUSG00000037892	Pcdh18	1227.33	-0.726476	0.129731	-5.59985	2.14533e-08	6.36078e-07
ENSMUSG00000027737	Slc7a11	863.109	-0.375883	0.136005	-2.76375	0.00571409	0.0309874
ENSMUSG00000023087	Ccrn4l	452.335	2.26445	0.187915	12.0504	1.92952e-33	6.85472e-31
ENSMUSG00000103313	RP24-88F2.3	73.0782	2.85958	0.301469	9.48549	2.41243e-21	3.65398e-19
ENSMUSG00000074604	Mgst2	101.209	1.57834	0.361947	4.3607	1.2965e-05	0.000202012
ENSMUSG00000061143	Maml3	456.721	-0.81463	0.152785	-5.33188	9.71995e-08	2.53514e-06
ENSMUSG00000044167	Foxo1	1600.71	0.977381	0.196765	4.96725	6.79095e-07	1.46455e-05
ENSMUSG00000048332	Lhfp	4782.48	-0.39913	0.113347	-3.52133	0.000429391	0.0039808
[truncated: 3,409 more rows]

## Sheet: Ad-D9 vs. ST2-D0 FDR < 0.05
ensembl_gene_id	external_gene_name	baseMean	log2FoldChange	lfcSE	stat	pvalue	padj
[truncated: 4,566 more rows]

[truncated: 6 more sheets: Ad-D15 vs. ST2-D0 FDR < 0.05, Ob-D1 vs. ST2-D0 FDR < 0.05, Ob-D3 vs. ST2-D0 FDR < 0.05, Ob-D5 vs. ST2-D0 FDR < 0.05, Ob-D9 vs. ST2-D0 FDR < 0.05, Ob-D15 vs. ST2-D0 FDR < 0.05]
