# Supplementary material for: Temporal enhancer profiling of parallel lineages identifies AHR and GLIS1 as regulators of mesenchymal multipotency
Source: Nucleic Acids Res. 2018 Dec 14;47(3):1141–63. doi: 10.1093/nar/gky1240 (PMC6380961; doi:10.1093/nar/gky1240)
Supplement: Supplementary Data [file gky1240_supplemental_files.zip › Gerard_et_al_TableS4.xls]

## Sheet: Sheet1
TF	Setup	Tissue	Reported role in the specified tissue	Author	Journal	PubMed
ARHGEF7	DREM 2.0	Adipo	No
ARNT2	DREM 2.0	Adipo	No
ASCL1	DREM 2.0	Adipo	No
BRCA1	DREM 2.0	Adipo	No
ETS1	DREM 2.0	Adipo	No
POU3F2	DREM 2.0	Adipo	No
PRDM1	DREM 2.0	Adipo	No
SETD2	DREM 2.0	Adipo	No
SMAD5	DREM 2.0	Adipo	No
SPIB	DREM 2.0	Adipo	No
STAT1	DREM 2.0	Adipo	No
STAT2	DREM 2.0	Adipo	No
TFF3	DREM 2.0	Adipo	No
ZIC2	DREM 2.0	Adipo	No
AHR	DREM 2.0	Adipo	Yes	Shimba et al.	J Cell Sci.	https://www.ncbi.nlm.nih.gov/pubmed/11683414
ARID5B	DREM 2.0	Adipo	Yes	Okuno et al.	Adipocyte	https://www.ncbi.nlm.nih.gov/pmc/articles/PMC3774708/
ARNT	DREM 2.0	Adipo	Yes	Andreas Luch	Springer Science & Buisness Media, Page 245	https://books.google.de/books?id=MtOiLVWBn8cC&dq=AHR::ARNT+adipo&hl=de&source=gbs_navlinks_s
CD40	DREM 2.0	Adipo	Yes	Poggi et al.	Diabetologia	https://www.ncbi.nlm.nih.gov/pubmed/19183933
CREB1	DREM 2.0	Adipo	Yes	Reusch et al.	Mol. Cell. Biol.	https://www.ncbi.nlm.nih.gov/pmc/articles/PMC85218/
HIF1A	DREM 2.0	Adipo	Yes	Yun et al.	Developmental Cell	https://www.ncbi.nlm.nih.gov/pubmed/11879638/
HNF4A	DREM 2.0	Adipo	Yes	Alizadeh E	Chem Biol Drug Des.	https://www.ncbi.nlm.nih.gov/pubmed/25059576
JUN	DREM 2.0	Adipo	Yes	Tominaga et al.	Biochem Biophys Res Commun	https://www.ncbi.nlm.nih.gov/pubmed/15582605
MEF2A	DREM 2.0	Adipo	Yes	Mikkelsen et al.	Cell	https://www.ncbi.nlm.nih.gov/pmc/articles/PMC2950833/
NFKB1	DREM 2.0	Adipo	Yes	Dorronsoro et al.	Cell Death & Disease	https://www.nature.com/articles/cddis2013494
SMAD1	DREM 2.0	Adipo	Yes	Hata et al.	Mol Biol Cell	https://www.ncbi.nlm.nih.gov/pmc/articles/PMC149991/
SMAD2	DREM 2.0	Adipo	Yes	Choy et al.	J Cell Biol	https://www.ncbi.nlm.nih.gov/pubmed/10791980
SMAD3	DREM 2.0	Adipo	Yes	Choy et al.	J Cell Biol	https://www.ncbi.nlm.nih.gov/pubmed/10791980
SMAD4	DREM 2.0	Adipo	Yes	Beaudoin et al.	Obesity	http://onlinelibrary.wiley.com/doi/10.1002/oby.20717/full
SMAD6	DREM 2.0	Adipo	Yes	Choy et al.	J Cell Biol	https://www.ncbi.nlm.nih.gov/pubmed/10791980
SMAD7	DREM 2.0	Adipo	Yes	Choy et al.	J Cell Biol	https://www.ncbi.nlm.nih.gov/pubmed/10791980
SRF	DREM 2.0	Adipo	Yes	Rosenwald et al.	PloS One	http://journals.plos.org/plosone/article?id=10.1371/journal.pone.0170643
TCF4	DREM 2.0	Adipo	Yes	Cawthorn et al.	Cell Death Differ.	https://www.ncbi.nlm.nih.gov/pmc/articles/PMC4303765/
TCF7L2	DREM 2.0	Adipo	Yes	Cawthorn et al.	Cell Death Differ.	https://www.ncbi.nlm.nih.gov/pmc/articles/PMC4303765/
VDR	DREM 2.0	Adipo	Yes	Shuhan et al.	PloS One	https://www.ncbi.nlm.nih.gov/pmc/articles/PMC4451075/
ARNTL	DREM 2.0	Osteo	No
ARNTL2	DREM 2.0	Osteo	No
CEBPD	DREM 2.0	Osteo	No
CLOCK	DREM 2.0	Osteo	No
CRX	DREM 2.0	Osteo	No
GABPA	DREM 2.0	Osteo	No
GTF2A1	DREM 2.0	Osteo	No
GTF2A2	DREM 2.0	Osteo	No
HLF	DREM 2.0	Osteo	No
HNF4A	DREM 2.0	Osteo	No
LMO2	DREM 2.0	Osteo	No
MAX	DREM 2.0	Osteo	No
RAX	DREM 2.0	Osteo	No
RFX2	DREM 2.0	Osteo	No
RFX3	DREM 2.0	Osteo	No
RFX4	DREM 2.0	Osteo	No
TFAP4	DREM 2.0	Osteo	No
TFDP2	DREM 2.0	Osteo	No
TLX1	DREM 2.0	Osteo	No
CEBPA	DREM 2.0	Osteo	Yes	Karner et al.	J Biol. Chem.	https://www.ncbi.nlm.nih.gov/pmc/articles/PMC4933220/
CEBPB	DREM 2.0	Osteo	Yes	Zanotti et al.	J Endocrinol	https://www.ncbi.nlm.nih.gov/pmc/articles/PMC2674520/
E2F4	DREM 2.0	Osteo	Yes	Miller et al.	MIT	https://dspace.mit.edu/handle/1721.1/46814
ELK1	DREM 2.0	Osteo	Yes	Wiren et al.	J Mol. Endocrinol.	https://www.ncbi.nlm.nih.gov/pubmed/14766003
ESRRA	DREM 2.0	Osteo	Yes	Auld et al.	J Mol. Endocrinol.	https://www.ncbi.nlm.nih.gov/pubmed/22333182
GATA2	DREM 2.0	Osteo	Yes	Kamata et al.	Haematologica	https://www.ncbi.nlm.nih.gov/pmc/articles/PMC4222475/
GATA3	DREM 2.0	Osteo	Yes	Chen et al.	J Bone Miner Res.	https://www.ncbi.nlm.nih.gov/pubmed/20499358
MYC	DREM 2.0	Osteo	Yes	Piek et al.	Bone	https://www.ncbi.nlm.nih.gov/pubmed/19857615
NFYA	DREM 2.0	Osteo	Yes	Lu et al.	Mol Metab.	https://www.ncbi.nlm.nih.gov/pmc/articles/PMC4420997/
NRF1	DREM 2.0	Osteo	Yes	Xing et al.	J Biol. Chem.	https://www.ncbi.nlm.nih.gov/pubmed/17510056
PBX1	DREM 2.0	Osteo	Yes	Gordon et al.	Mol Cell Biol.	https://www.ncbi.nlm.nih.gov/pubmed/20439491
PITX2	DREM 2.0	Osteo	Yes	Hayashi et al.	J Biol. Chem.	https://www.ncbi.nlm.nih.gov/pubmed/17951577
REST	DREM 2.0	Osteo	Yes	Liu et al.	J Cell Biochem.	https://www.ncbi.nlm.nih.gov/pubmed/25727884
SMAD1	DREM 2.0	Osteo	Yes	Hata et al.	Mol Biol Cell	https://www.ncbi.nlm.nih.gov/pmc/articles/PMC149991/
SMAD3	DREM 2.0	Osteo	Yes	Chen et al.	Int J Biol Sci	https://www.ncbi.nlm.nih.gov/pmc/articles/PMC3269610/
SMAD4	DREM 2.0	Osteo	Yes	Moon et al.	Exp Mol Med.	https://www.ncbi.nlm.nih.gov/pmc/articles/PMC5050296/
SP3	DREM 2.0	Osteo	Yes	Komori T	J Cell Biochem.	https://www.ncbi.nlm.nih.gov/pubmed/16795049
SRF	DREM 2.0	Osteo	Yes	Chen et al.	J Bone Miner Res.	https://www.ncbi.nlm.nih.gov/pubmed/22434656
TFAP2A	DREM 2.0	Osteo	Yes	Rahman et al.	Bone Research	https://www.nature.com/articles/boneres20155
VDR	DREM 2.0	Osteo	Yes	Yamamoto et al.	Endocrinology	https://www.ncbi.nlm.nih.gov/pubmed/23389957
YY1	DREM 2.0	Osteo	Yes	Lindenmuth et al.	J Cell Biochem.	https://www.ncbi.nlm.nih.gov/pubmed/9215534
MEF2A	DREM 2.0	Osteo	Yes	Leupin et al.	J Bone Miner Res.	https://www.ncbi.nlm.nih.gov/pubmed/17696759
FOXN1	EPIC-DREM	Adipo	No
MBD2	EPIC-DREM	Adipo	No
TFAP4	EPIC-DREM	Adipo	No
AHR	EPIC-DREM	Adipo	Yes	Shimba et al.	J Cell Sci.	https://www.ncbi.nlm.nih.gov/pubmed/11683414
AHR::ARNT	EPIC-DREM	Adipo	Yes	Andreas Luch	Springer Science & Buisness Media, Page 245	https://books.google.de/books?id=MtOiLVWBn8cC&dq=AHR::ARNT+adipo&hl=de&source=gbs_navlinks_s
ARID5B	EPIC-DREM	Adipo	Yes	Okuno et al.	Adipocyte	https://www.ncbi.nlm.nih.gov/pmc/articles/PMC3774708/
CENPB	EPIC-DREM	Adipo	Yes	Tang et al.	Genes & Development	http://genesdev.cshlp.org/content/13/17/2231.full
E2F4	EPIC-DREM	Adipo	Yes	Landsberg et al.	PNAS	https://www.ncbi.nlm.nih.gov/pubmed/12604789
E2F5	EPIC-DREM	Adipo	Yes	Fajas et al.	Developmental Cell	http://www.sciencedirect.com/science/article/pii/S1534580702001909
E2F6	EPIC-DREM	Adipo	Yes	Fajas et al.	Developmental Cell	http://www.sciencedirect.com/science/article/pii/S1534580702001909
GLIS1	EPIC-DREM	Adipo	Yes	Kang et al.	Histol Histopathol.	https://www.ncbi.nlm.nih.gov/pmc/articles/PMC2996882/
GMEB1	EPIC-DREM	Adipo	Yes	Pazienza et al.	Epigenetics Chromatin.	https://www.ncbi.nlm.nih.gov/pmc/articles/PMC5078890/
HDAC2	EPIC-DREM	Adipo	Yes	Haberland et al.	J Biol. Chem.	https://www.ncbi.nlm.nih.gov/pubmed/20190228
HES1	EPIC-DREM	Adipo	Yes	Lei et al.	Domest Anim Endocrinol.	https://www.ncbi.nlm.nih.gov/pubmed/23611667
HIF1A	EPIC-DREM	Adipo	Yes	Yun et al.	Developmental Cell	https://www.ncbi.nlm.nih.gov/pubmed/11879638/
HLTF	EPIC-DREM	Adipo	Yes	Ambele et al.	Molecular Genetics & Genomic Medicine	http://onlinelibrary.wiley.com/doi/10.1002/mgg3.269/pdf
IRF6	EPIC-DREM	Adipo	Yes	Eguchi et al.	Cell Metab.	https://www.ncbi.nlm.nih.gov/pmc/articles/PMC2278019/
JUN(VAR.2)	EPIC-DREM	Adipo	Yes	Tominaga et al.	Biochem Biophys Res Commun	https://www.ncbi.nlm.nih.gov/pubmed/15582605
KLF13	EPIC-DREM	Adipo	Yes	Jiang et al.	Cell Biosci.	https://www.ncbi.nlm.nih.gov/pmc/articles/PMC4469396/
KLF16	EPIC-DREM	Adipo	Yes	Jang et al.	PloS One	https://www.ncbi.nlm.nih.gov/pubmed/27611969
KLF6	EPIC-DREM	Adipo	Yes	Li et al.	J Biol. Chem.	https://www.ncbi.nlm.nih.gov/pubmed/15917248
KLF7	EPIC-DREM	Adipo	Yes	Wu et al.	Developmental Biology	https://www.sciencedirect.com/science/article/pii/S0012160612006021
MECP2	EPIC-DREM	Adipo	Yes	Ambele et al.	Mol Genet Genomic Med	https://www.ncbi.nlm.nih.gov/pmc/articles/PMC5441431/
MEIS2	EPIC-DREM	Adipo	Yes	Lo et al.	PloS One	https://www.ncbi.nlm.nih.gov/pmc/articles/PMC3107206/#pone.0019778-Cowherd1
NFIC	EPIC-DREM	Adipo	Yes	Zhou et al.	FASEB J.	https://www.ncbi.nlm.nih.gov/pubmed/28122918
NR2F6(VAR.2)	EPIC-DREM	Adipo	Yes	Pelaez-Garcia et al.	Mol Cell Proteomics	https://www.ncbi.nlm.nih.gov/pubmed/25505127
RARA	EPIC-DREM	Adipo	Yes	Xue et al.	Mol Cell Biol.	https://www.ncbi.nlm.nih.gov/pmc/articles/PMC231142/
RARB	EPIC-DREM	Adipo	Yes	Xue et al.	Mol Cell Biol.	https://www.ncbi.nlm.nih.gov/pmc/articles/PMC231142/
RELB	EPIC-DREM	Adipo	Yes	Berg et al.	Am J Physiol Endocrinol Metab	https://www.ncbi.nlm.nih.gov/pubmed/15251865
RUNX1	EPIC-DREM	Adipo	Yes	Woosook et al.	PNAS	http://www.pnas.org/content/111/46/16389.full
RXRB	EPIC-DREM	Adipo	Yes	Nielsen et al.	Genes Dev.	https://www.ncbi.nlm.nih.gov/pubmed/18981474/
TCF7L2	EPIC-DREM	Adipo	Yes	Cawthorn et al.	Cell Death Differ.	https://www.ncbi.nlm.nih.gov/pmc/articles/PMC4303765/
TEAD2	EPIC-DREM	Adipo	Yes	Joshi et al.	PloS Genetics	https://www.ncbi.nlm.nih.gov/pmc/articles/PMC5323021/
ZBTB14	EPIC-DREM	Adipo	Yes	Ambele et al.	Mol Genet Genomic Med	https://www.ncbi.nlm.nih.gov/pmc/articles/PMC5441431/
ZBTB33	EPIC-DREM	Adipo	Yes	Raghav et al.	Mol Cell Biol.	https://www.ncbi.nlm.nih.gov/pubmed/22521691
TBX15	EPIC-DREM	Adipo	Yes	Gburcik et al.	Am J Physiol Endocrinol Metab	https://www.ncbi.nlm.nih.gov/pubmed/22912368
CXXC1	EPIC-DREM	Adipo	Yes (MSCs)	Tate et al.	FEBS J.	http://onlinelibrary.wiley.com/doi/10.1111/j.1742-4658.2009.07475.x/full
HINFP	EPIC-DREM	Adipo	Yes (MSCs)	Dudakovic et al.	J Cell Biochem.	https://www.ncbi.nlm.nih.gov/pubmed/24905804
CEBPG	EPIC-DREM	Osteo	No
ELK3	EPIC-DREM	Osteo	No
ETV4	EPIC-DREM	Osteo	No
ETV5	EPIC-DREM	Osteo	No
FOXN1	EPIC-DREM	Osteo	No
KLF6	EPIC-DREM	Osteo	No
MBD2	EPIC-DREM	Osteo	No
PLAG1	EPIC-DREM	Osteo	No
TFAP2C(VAR.2)	EPIC-DREM	Osteo	No
AHR	EPIC-DREM	Osteo	Yes	Yu et al.	Txicol Appl. Pharmacol.	https://www.ncbi.nlm.nih.gov/pubmed/25194622
AHR::ARNT	EPIC-DREM	Osteo	Yes	Yu et al.	Txicol Appl. Pharmacol.	https://www.ncbi.nlm.nih.gov/pubmed/25194622
BDP1	EPIC-DREM	Osteo	Yes	Morhazim et al.	Molecular Cell Research	http://www.sciencedirect.com/science/article/pii/S0167488917300654
CEBPB	EPIC-DREM	Osteo	Yes	Zanotti et al.	J Endocrinol	https://www.ncbi.nlm.nih.gov/pmc/articles/PMC2674520/
CREB1	EPIC-DREM	Osteo	Yes	Zhang et al.	PloS One	https://www.ncbi.nlm.nih.gov/pubmed/21695256
CTCF	EPIC-DREM	Osteo	Yes	Hai et al.	PloS One	http://journals.plos.org/plosone/article?id=10.1371/journal.pone.0188056
E2F1	EPIC-DREM	Osteo	Yes	Yu et al.	Bone	https://www.ncbi.nlm.nih.gov/pubmed/23806799
E2F4	EPIC-DREM	Osteo	Yes	Miller et al.	MIT	https://dspace.mit.edu/handle/1721.1/46814
ELF1	EPIC-DREM	Osteo	Yes	Baek et al.	Adipocyte	https://www.ncbi.nlm.nih.gov/pubmed/23700553
ERF	EPIC-DREM	Osteo	Yes	Twigg et al.	ASHG Annual Metting 2012	https://www.ncbi.nlm.nih.gov/pubmed/23354439
ETV1	EPIC-DREM	Osteo	Yes	Kubo et al	Genes Cells	https://www.ncbi.nlm.nih.gov/pubmed/19228201
FLI1	EPIC-DREM	Osteo	Yes	Li et al.	J Cell Biochem.	https://www.ncbi.nlm.nih.gov/pubmed/20665663
GLIS1	EPIC-DREM	Osteo	Yes	Bustos-Valenzuela et al.	BMC Res Notes.	https://www.ncbi.nlm.nih.gov/pubmed/21943021
GLIS3	EPIC-DREM	Osteo	Yes	Kang et al.	Histol Histopathol.	https://www.ncbi.nlm.nih.gov/pmc/articles/PMC2996882/
HIF1A	EPIC-DREM	Osteo	Yes	Hu et al.	J Cell Physiol.	https://www.ncbi.nlm.nih.gov/pubmed/28621459
MECP2	EPIC-DREM	Osteo	Yes	Blue et al.	Bone	https://www.ncbi.nlm.nih.gov/pubmed/25769649
MZF1	EPIC-DREM	Osteo	Yes	Le et al.	Exp Cell Res	https://www.ncbi.nlm.nih.gov/pubmed/15541732
NFYC	EPIC-DREM	Osteo	Yes	Lu et al.	Mol Metab.	https://www.ncbi.nlm.nih.gov/pmc/articles/PMC4420997/
NR4A3	EPIC-DREM	Osteo	Yes	Maioli et al.	Stem Cells Int.	https://www.ncbi.nlm.nih.gov/pmc/articles/PMC4736970/#B19
SOX8	EPIC-DREM	Osteo	Yes	Schmidt et al.	J Cell Biol	https://www.ncbi.nlm.nih.gov/pubmed/15753123
TEAD2	EPIC-DREM	Osteo	Yes	H'kelien et al.	Stem Cells	http://onlinelibrary.wiley.com/doi/10.1002/stem.1759/pdf
TFAP2A(VAR.2)	EPIC-DREM	Osteo	Yes	Rahman et al.	Bone Research	https://www.nature.com/articles/boneres20155
ZBTB33	EPIC-DREM	Osteo	Yes	Natalie et al.	BMC Genomics	https://bmcgenomics.biomedcentral.com/articles/10.1186/s12864-016-3214-0
CXXC1	EPIC-DREM	Osteo	Yes (MSCs)	Tate et al.	FEBS J.	http://onlinelibrary.wiley.com/doi/10.1111/j.1742-4658.2009.07475.x/full
ERG	EPIC-DREM	Osteo	Yes (MSCs)	Mochmann et al.	Oncotarget	http://www.genecards.org/cgi-bin/carddisp.pl?gene=ERG https://www.ncbi.nlm.nih.gov/pmc/articles/PMC3964212/
HINFP	EPIC-DREM	Osteo	Yes (MSCs)	Dudakovic et al.	J Cell Biochem.	https://www.ncbi.nlm.nih.gov/pubmed/24905804
MAZ	Random	Adipo	No
ARHGEF12	Random	Adipo	No
ARNT2	Random	Adipo	No
ARX	Random	Adipo	No
BATF3	Random	Adipo	No
BDP1	Random	Adipo	No
CEBPD	Random	Adipo	No
DLX1	Random	Adipo	No
E2F7	Random	Adipo	No
EHF	Random	Adipo	No
FOXC2	Random	Adipo	No
GMEB2	Random	Adipo	No
GTF2I	Random	Adipo	No
HLX	Random	Adipo	No
HOXA6	Random	Adipo	No
HSF4	Random	Adipo	No
NPAS2	Random	Adipo	No
RAD21	Random	Adipo	No
REL	Random	Adipo	No
RFX2	Random	Adipo	No
TFAP2A(VAR.3)	Random	Adipo	No
TFAP4	Random	Adipo	No
ZBTB18	Random	Adipo	No
ATF2	Random	Adipo	Yes	Lee et al.	Biochem Biophys Res Commun	https://www.ncbi.nlm.nih.gov/pubmed/11243868
DDIT3	Random	Adipo	Yes			http://www.genecards.org/cgi-bin/carddisp.pl?gene=DDIT3&keywords=DDIT3
E2F4	Random	Adipo	Yes	Landsberg et al.	PNAS	https://www.ncbi.nlm.nih.gov/pubmed/12604789
ETS2	Random	Adipo	Yes	Birsoy et al.	Development	https://www.ncbi.nlm.nih.gov/pubmed/21989915
HOXA5	Random	Adipo	Yes	Seifert et al.	World J Stem Cells	https://www.ncbi.nlm.nih.gov/pmc/articles/PMC4404393/
KLF7	Random	Adipo	Yes	Wu et al.	Developmental Biology	https://www.sciencedirect.com/science/article/pii/S0012160612006021
RELB	Random	Adipo	Yes	Berg et al.	Am J Physiol Endocrinol Metab	https://www.ncbi.nlm.nih.gov/pubmed/15251865
SP1	Random	Adipo	Yes	Ruiz de Eguino et al.	Stem Cells Translational Medicine	http://onlinelibrary.wiley.com/doi/10.5966/sctm.2011-0010/pdf
SREBF1	Random	Adipo	Yes	Ayala Sumuano et al.	Scientific Reports	https://www.nature.com/articles/srep00178
TCF7L2	Random	Adipo	Yes	Cawthorn et al.	Cell Death Differ.	https://www.ncbi.nlm.nih.gov/pmc/articles/PMC4303765/
TFAP2B(VAR.2)	Random	Adipo	Yes	Nordquist et al.	Obesity	https://www.ncbi.nlm.nih.gov/pubmed/19325541
YY1	Random	Adipo	Yes	Huang HY	Biochem Biophys Res Commun	https://www.ncbi.nlm.nih.gov/pubmed/18694725
ZEB1	Random	Adipo	Yes	Gubelmann et al.	Elife	https://www.ncbi.nlm.nih.gov/pubmed/25163748
MAZ	Random	Osteo	No
ARHGEF12	Random	Osteo	No
ARID3B	Random	Osteo	No
ARID5B	Random	Osteo	No
ATF7	Random	Osteo	No
BACH2	Random	Osteo	No
BATF3	Random	Osteo	No
CEBPD	Random	Osteo	No
CEBPG	Random	Osteo	No
E2F3	Random	Osteo	No
ELK3	Random	Osteo	No
ESR2	Random	Osteo	No
ETV5	Random	Osteo	No
ETV6	Random	Osteo	No
FOXC1	Random	Osteo	No
FOXO3	Random	Osteo	No
HMX2	Random	Osteo	No
HOXB8	Random	Osteo	No
HOXC4	Random	Osteo	No
LHX6	Random	Osteo	No
MAFA	Random	Osteo	No
MAFK	Random	Osteo	No
MLXIPL	Random	Osteo	No
NFE2	Random	Osteo	No
NKX2-5(VAR.2)	Random	Osteo	No
PLAG1	Random	Osteo	No
RAD21	Random	Osteo	No
SIRT6	Random	Osteo	No
SMC3	Random	Osteo	No
SP4	Random	Osteo	No
TGIF2	Random	Osteo	No
TLX1	Random	Osteo	No
ZBTB49	Random	Osteo	No
ALX3	Random	Osteo	Yes	Matsumoto et al.	PlosOne	https://www.ncbi.nlm.nih.gov/pubmed/23825702
CEBPB	Random	Osteo	Yes	Zanotti et al.	J Endocrinol	https://www.ncbi.nlm.nih.gov/pmc/articles/PMC2674520/
CREB1	Random	Osteo	Yes	Zhang et al.	PloS One	https://www.ncbi.nlm.nih.gov/pubmed/21695256
LEF1	Random	Osteo	Yes	Kahler et al.	J Cell Biochem.	https://www.ncbi.nlm.nih.gov/pubmed/16267835
OSR2	Random	Osteo	Yes	Kawai et al.	J Bone Miner Res.	https://www.ncbi.nlm.nih.gov/pubmed/17547533
SMAD2	Random	Osteo	Yes	Chen et al.	Int J Biol Sci	https://www.ncbi.nlm.nih.gov/pmc/articles/PMC3269610/
SRF	Random	Osteo	Yes	Chen et al.	J Bone Miner Res.	https://www.ncbi.nlm.nih.gov/pubmed/22434656
XBP1	Random	Osteo	Yes	Tohmonda et al.	EMBO reports	https://www.ncbi.nlm.nih.gov/pmc/articles/PMC3090012/
ELK3	DREM-TRAP	Adipo	No
ERF	DREM-TRAP	Adipo	No
ETS1	DREM-TRAP	Adipo	No
ETV5	DREM-TRAP	Adipo	No
ETV6	DREM-TRAP	Adipo	No
ITGB2	DREM-TRAP	Adipo	No
MLXIPL	DREM-TRAP	Adipo	No
MZF1	DREM-TRAP	Adipo	No
NKX2-3	DREM-TRAP	Adipo	No
PLAG1	DREM-TRAP	Adipo	No
PLAGL1	DREM-TRAP	Adipo	No
REST	DREM-TRAP	Adipo	No
SREBF2	DREM-TRAP	Adipo	No
STAT1::STAT2	DREM-TRAP	Adipo	No
STAT2	DREM-TRAP	Adipo	No
TFCP2L1	DREM-TRAP	Adipo	No
ATF4	DREM-TRAP	Adipo	Yes	Yu et al.	FEBS J.	https://www.ncbi.nlm.nih.gov/pubmed/24673832
BHLHE40	DREM-TRAP	Adipo	Yes	Lai et al.	Mol Biol (Mosk)	https://www.ncbi.nlm.nih.gov/pubmed/25509349
E2F4	DREM-TRAP	Adipo	Yes	Landsberg et al.	PNAS	https://www.ncbi.nlm.nih.gov/pubmed/12604789
EGR2	DREM-TRAP	Adipo	Yes	Boyle et al.	Cell Death Differ.	https://www.ncbi.nlm.nih.gov/pmc/articles/PMC2670277/
ELF1	DREM-TRAP	Adipo	Yes	Baek et al.	Adipocyte	https://www.ncbi.nlm.nih.gov/pubmed/23700553
ELF4	DREM-TRAP	Adipo	Yes	Suico et al.	Journal of Molecular Cell Biology	https://watermark.silverchair.com/mjw051.pdf?token=AQECAHi208BE49Ooan9kkhW_Ercy7Dm3ZL_9Cf3qfKAc485ysgAAAbYwggGyBgkqhkiG9w0BBwagggGjMIIBnwIBADCCAZgGCSqGSIb3DQEHATAeBglghkgBZQMEAS4wEQQMvQRYGz-jmtlLrDEKAgEQgIIBaRmOzI9Hi9Uvc55Z8hkuxrFImc4GKYzOWaShmLJ5mUapuymFxMvJ3e_OQ12FrFog4cn4p8rQhV_gBy9ma5QsmpKHOvJtRAph5y-deD1xxNHhctfcWJqo6BrNzFAu5fm5Lsua3aoiGXmorx5PbIYwJhG9ixrjKAd2ZMaMcF3UDBeVCgfmPEYzVg-BE2Wxbmow…
ELK1	DREM-TRAP	Adipo	Yes	Wang et al.	Developmental Cell	https://www.ncbi.nlm.nih.gov/pubmed/19460352
ESRRA	DREM-TRAP	Adipo	Yes	Ijichi et al.	Biochem Biophys Res Commun.	https://www.ncbi.nlm.nih.gov/pubmed/17512501
ETV1	DREM-TRAP	Adipo	Yes	Kubo et al	Genes Cells	https://www.ncbi.nlm.nih.gov/pubmed/19228201
ETV4	DREM-TRAP	Adipo	Yes	Park et al.	J Lipid Res.	https://www.ncbi.nlm.nih.gov/pmc/articles/PMC2918460/
GABPA	DREM-TRAP	Adipo	Yes	Patton et al.	Gene	https://www.ncbi.nlm.nih.gov/pubmed/16309857
GMEB1	DREM-TRAP	Adipo	Yes	Pazienza et al.	Epigenetics Chromatin.	https://www.ncbi.nlm.nih.gov/pmc/articles/PMC5078890/
KLF4	DREM-TRAP	Adipo	Yes	Birsoy et al.	Cell Metab.	https://www.ncbi.nlm.nih.gov/pmc/articles/PMC2430156/
KLF7	DREM-TRAP	Adipo	Yes	Wu et al.	Developmental Biology	https://www.sciencedirect.com/science/article/pii/S0012160612006021
MAFG::NFE2L1	DREM-TRAP	Adipo	Yes	Roh et al.	Cell Rep.	https://www.ncbi.nlm.nih.gov/pmc/articles/PMC5291126/
NFE2L1	DREM-TRAP	Adipo	Yes	Roh et al.	Cell Rep.	https://www.ncbi.nlm.nih.gov/pmc/articles/PMC5291126/
NFIC	DREM-TRAP	Adipo	Yes	Zhou et al.	FASEB J.	https://www.ncbi.nlm.nih.gov/pubmed/28122918
RELA	DREM-TRAP	Adipo	Yes	Ray et al.	ISRN Obes.	https://www.ncbi.nlm.nih.gov/pubmed/24587943
TEAD2	DREM-TRAP	Adipo	Yes	Joshi et al.	PloS Genetics	https://www.ncbi.nlm.nih.gov/pmc/articles/PMC5323021/
TFEB	DREM-TRAP	Adipo	Yes	Salma et al.	Molecular and Cellular Biology	http://mcb.asm.org/content/early/2017/05/02/MCB.00608-16.abstract
MITF	DREM-TRAP	Adipo	Yes	Ruan et al.	Cell Mol Biol Lett.	https://www.ncbi.nlm.nih.gov/pubmed/28536633
ARHGEF12	DREM-TRAP	Osteo	No
CCNT2	DREM-TRAP	Osteo	No
EGR3	DREM-TRAP	Osteo	No
GLIS2	DREM-TRAP	Osteo	No
HIC1	DREM-TRAP	Osteo	No
HMBOX1	DREM-TRAP	Osteo	No
ISL2	DREM-TRAP	Osteo	No
KLF6	DREM-TRAP	Osteo	No
NKX2-3	DREM-TRAP	Osteo	No
OLIG3	DREM-TRAP	Osteo	No
SIN3A	DREM-TRAP	Osteo	No
SREBF2	DREM-TRAP	Osteo	No
USF2	DREM-TRAP	Osteo	No
ESRRA	DREM-TRAP	Osteo	Yes	Auld et al.	J Mol. Endocrinol.	https://www.ncbi.nlm.nih.gov/pubmed/22333182
GTF2I	DREM-TRAP	Osteo	Yes	H'kelien et al.	Stem Cells	http://onlinelibrary.wiley.com/doi/10.1002/stem.1759/pdf
MAF	DREM-TRAP	Osteo	Yes	Nishikawa et al.	The Journal of Clinical Investigation	https://www.jci.org/articles/view/42528
MAFG::NFE2L1	DREM-TRAP	Osteo	Yes	Ghazanfari et al.	Scientific Reports	https://www.ncbi.nlm.nih.gov/pmc/articles/PMC5583257/
MECP2	DREM-TRAP	Osteo	Yes	Blue et al.	Bone	https://www.ncbi.nlm.nih.gov/pubmed/25769649
MZF1	DREM-TRAP	Osteo	Yes	Le et al.	Exp Cell Res	https://www.ncbi.nlm.nih.gov/pubmed/15541732
NFE2L1	DREM-TRAP	Osteo	Yes	Ghazanfari et al.	Scientific Reports	https://www.ncbi.nlm.nih.gov/pmc/articles/PMC5583257/
NFIA	DREM-TRAP	Osteo	Yes	Perez-Casellas et al.	Biochim Biophys Acta.	https://www.ncbi.nlm.nih.gov/pmc/articles/PMC2707257/
NFIC	DREM-TRAP	Osteo	Yes	Lee et al.	Stem Cells	https://www.ncbi.nlm.nih.gov/pubmed/24801901
NFIX	DREM-TRAP	Osteo	Yes	Perez-Casellas et al.	Biochim Biophys Acta.	https://www.ncbi.nlm.nih.gov/pmc/articles/PMC2707257/
NFYA	DREM-TRAP	Osteo	Yes	Lu et al.	Mol Metab.	https://www.ncbi.nlm.nih.gov/pmc/articles/PMC4420997/
REST	DREM-TRAP	Osteo	Yes	Liu et al.	J Cell Biochem.	https://www.ncbi.nlm.nih.gov/pubmed/25727884
SMAD2	DREM-TRAP	Osteo	Yes	Chen et al.	Int J Biol Sci	https://www.ncbi.nlm.nih.gov/pmc/articles/PMC3269610/
SREBF1	DREM-TRAP	Osteo	Yes	Kazuki et al.	Biochimica et Biophysica Acta (BBA) Molecular Basis of Disease	https://www.sciencedirect.com/science/article/pii/S0925443915002550
USF1	DREM-TRAP	Osteo	Yes	Zhang et al.	J Cell Biochem.	https://www.ncbi.nlm.nih.gov/pmc/articles/PMC2612593/

## Sheet: Sheet2
ChIP
ChIP
ChIP
ChIP
ChIP
ChIP
ChIP
ChIP
ChIP
ChIP
ChIP
ChIP
ChIP
ChIP
ChIP
ChIP
ChIP
ChIP
ChIP
ChIP
ChIP
ChIP
ChIP
ChIP
ChIP
ChIP
ChIP
ChIP
ChIP
ChIP
ChIP
ChIP
ChIP
ChIP
