# Supplementary material for: Temporal enhancer profiling of parallel lineages identifies AHR and GLIS1 as regulators of mesenchymal multipotency
Source: Nucleic Acids Res. 2018 Dec 14;47(3):1141–63. doi: 10.1093/nar/gky1240 (PMC6380961; doi:10.1093/nar/gky1240)
Supplement: Supplementary Data [file gky1240_supplemental_files.zip › Gerard_et_al_TableS5.xlsx]

## Sheet: Adipo Day 0 Split 1 Top
TF	Ensemble Gene ID	DREM Split Score	log2FoldChange	pAdj
TFAP4	ENSMUSG00000005718	2e-27	0.622195	0.0423856
RUNX1	ENSMUSG00000022952	4.51e-27	NA	NA
NFIC	ENSMUSG00000055053	1.06e-26	-0.611171	6.53e-07
RXRB	ENSMUSG00000039656	1.28e-26	0.604006	6.01e-11
MEIS2	ENSMUSG00000027210	1.36e-26	0.586865	0.0462079
HDAC2	ENSMUSG00000019777	3.22e-26	-0.388093	7.84e-07
NR2F6(VAR.2)	ENSMUSG00000002393	3.77e-26	NA	NA
HLTF	ENSMUSG00000002428	5.43e-26	NA	NA
TBX15	ENSMUSG00000027868	8.15e-26	NA	NA
TCF7L2	ENSMUSG00000024985	9.15e-26	NA	NA
ARID5B	ENSMUSG00000019947	1.41e-25	0.946465	2.6e-09
RARB	ENSMUSG00000017491	1.8e-25	NA	NA
RARA	ENSMUSG00000037992	2.71e-25	NA	NA
IRF6	ENSMUSG00000026638	4.94e-25	NA	NA
JUN(VAR.2)	ENSMUSG00000052684	5.69e-25	-1.22461	0.000166442
MGA	ENSMUSG00000033943	1.06e-24	0.284295	0.0158258
TCF7L1	ENSMUSG00000055799	1.58e-24	NA	NA
RARG	ENSMUSG00000001288	1.92e-24	-0.723217	1.76e-22
MEIS3	ENSMUSG00000041420	2.6e-24	NA	NA
NFIA	ENSMUSG00000028565	3.39e-24	NA	NA
MAF	ENSMUSG00000055435	3.93e-24	1.06637	0.000858967
SMAD1	ENSMUSG00000031681	5.43e-24	NA	NA
KLF13	ENSMUSG00000052040	6.47e-24	0.680733	8.76e-09
OVOL1	ENSMUSG00000024922	9.64e-24	NA	NA
CCNT2	ENSMUSG00000026349	9.82e-24	NA	NA
TRIM28	ENSMUSG00000005566	1.16e-23	NA	NA
ID4	ENSMUSG00000021379	1.41e-23	1.80648	5.46e-07
TGIF1	ENSMUSG00000047407	1.61e-23	NA	NA
NR6A1	ENSMUSG00000063972	2.17e-23	NA	NA
PPARD	ENSMUSG00000002250	2.45e-23	0.258657	0.0299047
TCF12	ENSMUSG00000032228	2.64e-23	-0.418142	2.08e-11
FOSB	ENSMUSG00000003545	2.81e-23	NA	NA
PPARG	ENSMUSG00000000440	3.32e-23	NA	NA
FOXM1	ENSMUSG00000001517	5.53e-23	-2.73774	1.11e-50
NKX2-3	ENSMUSG00000044220	9.03e-23	NA	NA
FOSL1	ENSMUSG00000024912	1.11e-22	-1.4855	4.66e-08
LMO2	ENSMUSG00000032698	1.18e-22	-1.0135	0.0452444
TGIF2	ENSMUSG00000062175	1.39e-22	NA	NA
PPARA	ENSMUSG00000022383	1.63e-22	NA	NA
SRF	ENSMUSG00000015605	1.84e-22	-0.546351	0.0283561
NKX2-5(VAR.2)	ENSMUSG00000015579	2.27e-22	NA	NA
SMAD3	ENSMUSG00000032402	2.37e-22	-0.597795	1.59e-12
ZBTB18	ENSMUSG00000063659	2.76e-22	-0.467561	0.0387655
ESR2	ENSMUSG00000021055	3.4e-22	-1.25818	0.0388506
NFIX	ENSMUSG00000001911	4.27e-22	NA	NA
JDP2	ENSMUSG00000034271	6.03e-22	NA	NA
ZBTB12	ENSMUSG00000049823	6.07e-22	-0.681887	0.00942886
ITGB2	ENSMUSG00000000290	6.12e-22	-1.46599	7.92e-05
MAFG	ENSMUSG00000051510	6.21e-22	0.984794	1.04e-14
FUBP1	ENSMUSG00000028034	6.56e-22	NA	NA
RELB	ENSMUSG00000002983	8.27e-22	-1.16036	2.39e-11
FOXP3	ENSMUSG00000039521	8.49e-22	NA	NA
MAF::NFE2	ENSMUSG00000055435 ENSMUSG00000058794	9.46e-22	1.066370841 -2.092549612	0.000858967 3.80E-06
RFX1	ENSMUSG00000031706	9.89e-22	NA	NA
LBX2	ENSMUSG00000034968	1.05e-21	NA	NA
RELA	ENSMUSG00000024927	1.06e-21	NA	NA
TOPORS	ENSMUSG00000036822	1.42e-21	NA	NA
TCF4	ENSMUSG00000053477	1.46e-21	NA	NA
TCF3	ENSMUSG00000020167	1.63e-21	-0.649189	1.06e-07
GRHL1	ENSMUSG00000020656	2.02e-21	1.39284	0.000259312
RORA(VAR.2)	ENSMUSG00000032238	2.05e-21	NA	NA
EWSR1::FLI1	ENSMUSG00000009079 ENSMUSG00000016087	2.22e-21	NA NA	NA NA
RXRG	ENSMUSG00000015843	2.98e-21	NA	NA
FOXF2	ENSMUSG00000038402	3e-21	NA	NA
HMGN3	ENSMUSG00000066456	3.47e-21	NA	NA
SMAD2::SMAD3::SMAD4	ENSMUSG00000024563 ENSMUSG00000032402 ENSMUSG00000024515	3.79e-21	-0.617814555 -0.597794984 NA	7.36E-18 1.59E-12 NA
AIRE	ENSMUSG00000000731	3.87e-21	NA	NA
NR4A3	ENSMUSG00000028341	4.01e-21	-1.28466	0.0201783
NPAS2	ENSMUSG00000026077	4.02e-21	NA	NA
NR2F6	ENSMUSG00000002393	4.21e-21	NA	NA
GATA4	ENSMUSG00000021944	4.37e-21	NA	NA
E2F6	ENSMUSG00000057469	4.96e-21	NA	NA
RARB(VAR.2)	ENSMUSG00000017491	5.44e-21	NA	NA
JUNB	ENSMUSG00000052837	6.91e-21	NA	NA
FOS	ENSMUSG00000021250	8.39e-21	NA	NA
BARHL1	ENSMUSG00000026805	9.01e-21	NA	NA
RORA	ENSMUSG00000032238	9.55e-21	NA	NA
HOXA2	ENSMUSG00000014704	1.23e-20	NA	NA
HIC1	ENSMUSG00000043099	1.41e-20	NA	NA
GATA2	ENSMUSG00000015053	1.48e-20	-1.16239	0.000182401
FOXO6	ENSMUSG00000052135	1.56e-20	NA	NA
BCL6	ENSMUSG00000022508	1.68e-20	1.27642	3.66e-13
NR3C2	ENSMUSG00000031618	1.71e-20	NA	NA
IRF4	ENSMUSG00000021356	1.82e-20	-2.26447	9e-06
MAFB	ENSMUSG00000074622	1.97e-20	NA	NA
SIN3A	ENSMUSG00000042557	2.05e-20	NA	NA
FOSL2	ENSMUSG00000029135	2.12e-20	-0.466563	0.00401552
ZBTB16	ENSMUSG00000066687	2.46e-20	2.42691	6.41e-07
JUND	ENSMUSG00000110974	2.5e-20	NA	NA
MAFK	ENSMUSG00000018143	2.62e-20	0.607451	0.000935485
ISL2	ENSMUSG00000032318	2.76e-20	0.910591	0.000584043
NFATC1	ENSMUSG00000033016	2.77e-20	-0.613228	7.01e-09
ESRRA	ENSMUSG00000024955	2.82e-20	NA	NA
MEOX1	ENSMUSG00000001493	2.83e-20	NA	NA
BACH1::MAFK	ENSMUSG00000025612 ENSMUSG00000018143	2.84e-20	0.412670317 0.607451027	7.75E-07 0.000935485
HBP1	ENSMUSG00000002996	3.04e-20	0.551809	2.99e-05
NR4A2	ENSMUSG00000026826	3.06e-20	NA	NA
ZBTB6	ENSMUSG00000066798	3.77e-20	0.520827	0.0433234
MEIS1	ENSMUSG00000020160	4.07e-20	NA	NA
HSF2	ENSMUSG00000019878	4.81e-20	0.468982	0.00559449
OLIG3	ENSMUSG00000045591	5.24e-20	-1.46385	0.0146539
EMX2	ENSMUSG00000043969	6.15e-20	NA	NA
RXRA	ENSMUSG00000015846	6.64e-20	0.327708	0.018756
STAT5A::STAT5B	ENSMUSG00000004043 ENSMUSG00000020919	7.37e-20	-0.488374	0.031870939 0.031709272
FOXO1	ENSMUSG00000044167	7.93e-20	NA	NA
HAND1::TCF3	ENSMUSG00000037335 ENSMUSG00000020167	8.28e-20	NA -0.649189441	NA 1.06E-07
FOXO4	ENSMUSG00000042903	8.31e-20	NA	NA
SOX9	ENSMUSG00000000567	9.41e-20	1.27405	1.68e-08
TBX21	ENSMUSG00000001444	1.02e-19	NA	NA
MAFF	ENSMUSG00000042622	1.07e-19	-1.95094	1.18e-18
LEF1	ENSMUSG00000027985	1.08e-19	NA	NA
NR3C1	ENSMUSG00000024431	1.16e-19	-0.370848	1.61e-05
STAT1	ENSMUSG00000026104	1.32e-19	-0.819462	5.04e-07
RARA::RXRA	ENSMUSG00000037992 ENSMUSG00000015846	1.34e-19	NA 0.327707772	NA 0.018756005
HSF1	ENSMUSG00000022556	1.37e-19	NA	NA
PKNOX2	ENSMUSG00000035934	1.47e-19	NA	NA
KLF7	ENSMUSG00000025959	1.64e-19	NA	NA
BACH2	ENSMUSG00000040270	1.64e-19	1.18611	1.87e-11
NR2F2	ENSMUSG00000030551	1.65e-19	-0.42827	0.0473882
STAT1::STAT2	ENSMUSG00000026104 ENSMUSG00000040033	1.67e-19	-0.819462469 NA	5.04E-07 NA
DDIT3	ENSMUSG00000025408	1.8e-19	NA	NA
TFCP2	ENSMUSG00000009733	2.05e-19	0.379908	0.0174126
GLIS1	ENSMUSG00000034762	2.09e-19	-1.81588	5.72e-30
SMAD4	ENSMUSG00000024515	2.09e-19	NA	NA
FOS::JUN	ENSMUSG00000021250 ENSMUSG00000052684	2.12e-19	NA -1.224606954	NA 0.000166442
NFE2L1	ENSMUSG00000038615	2.14e-19	0.574126	2.7e-05
TBR1	ENSMUSG00000035033	2.37e-19	NA	NA
BPTF	ENSMUSG00000040481	2.45e-19	NA	NA
HERPUD1	ENSMUSG00000031770	2.86e-19	-0.740411	0.000538673
LHX6	ENSMUSG00000026890	3.12e-19	-1.0419	5.02e-09
BARX1	ENSMUSG00000021381	3.13e-19	NA	NA
FOXF1	ENSMUSG00000042812	3.24e-19	-1.56239	0.00354098
LHX9	ENSMUSG00000019230	3.29e-19	NA	NA
NR4A1	ENSMUSG00000023034	3.7e-19	NA	NA
TCF7	ENSMUSG00000000782	3.76e-19	-2.0426	3.56e-06
E2F7	ENSMUSG00000020185	3.8e-19	-3.45809	6.69e-81
ZKSCAN3	ENSMUSG00000021327	3.91e-19	0.514547	0.000148489
RUNX3	ENSMUSG00000070691	3.92e-19	NA	NA
CEBPZ	ENSMUSG00000024081	4.19e-19	0.242144	0.00291369
NR2F1	ENSMUSG00000069171	4.36e-19	-0.364044	0.0283683
EP300	ENSMUSG00000055024	5.14e-19	0.565894	0.00224907
GATA3	ENSMUSG00000015619	5.29e-19	-1.8461	5.26e-06
CLOCK	ENSMUSG00000029238	6.35e-19	NA	NA
NFIB	ENSMUSG00000008575	6.44e-19	NA	NA
TBX20	ENSMUSG00000031965	6.73e-19	NA	NA
RBPJ	ENSMUSG00000039191	6.75e-19	-0.939143	1.5e-22
RFX5	ENSMUSG00000005774	6.82e-19	NA	NA
SIX5	ENSMUSG00000040841	6.96e-19	-0.35941	0.0308078
MESP1	ENSMUSG00000030544	7.41e-19	NA	NA
PATZ1	ENSMUSG00000020453	7.5e-19	NA	NA
FOXD2	ENSMUSG00000055210	8.1e-19	NA	NA
POU2F2	ENSMUSG00000008496	8.32e-19	NA	NA
HNF1A	ENSMUSG00000029556	8.89e-19	NA	NA
NR1H2::RXRA	ENSMUSG00000060601 ENSMUSG00000015846	1.03e-18	NA 0.327707772	NA 0.018756005
OSR1	ENSMUSG00000048387	1.19e-18	NA	NA
RARA(VAR.2)	ENSMUSG00000037992	1.2e-18	NA	NA
TAL1::TCF3	ENSMUSG00000028717 ENSMUSG00000020167	1.21e-18	NA -0.649189441	NA 1.06E-07
MAFG::NFE2L1	ENSMUSG00000051510 ENSMUSG00000038615	1.22e-18	0.984793875 0.574125724	1.04E-14 2.70E-05
STAT6	ENSMUSG00000002147	1.23e-18	NA	NA
FOXO3	ENSMUSG00000048756	1.24e-18	2.09837	7.93e-64
HOXB2	ENSMUSG00000075588	1.32e-18	NA	NA
NFKB2	ENSMUSG00000025225	1.63e-18	NA	NA
EPAS1	ENSMUSG00000024140	1.65e-18	NA	NA
FOXD1	ENSMUSG00000078302	1.77e-18	NA	NA
HOXA6	ENSMUSG00000043219	2.26e-18	NA	NA
ZBTB3	ENSMUSG00000071661	2.42e-18	NA	NA
NFE2L2	ENSMUSG00000015839	2.63e-18	NA	NA
RUNX2	ENSMUSG00000039153	2.71e-18	0.460099	0.0459617
TBX2	ENSMUSG00000000093	2.83e-18	NA	NA
BATF3	ENSMUSG00000026630	2.96e-18	NA	NA
REL	ENSMUSG00000020275	2.98e-18	NA	NA
NR1D1	ENSMUSG00000020889	2.98e-18	0.624951	0.0482237
NANOG	ENSMUSG00000012396	3.26e-18	NA	NA
DMRTC2	ENSMUSG00000011349	3.68e-18	NA	NA
TEAD3	ENSMUSG00000002249	3.71e-18	NA	NA
LHX2	ENSMUSG00000000247	4.47e-18	-1.98408	2.03e-17
PBX2	ENSMUSG00000034673	4.66e-18	0.349516	0.00326731
BATF::JUN	ENSMUSG00000034266 ENSMUSG00000052684	4.93e-18	NA -1.224606954	NA 0.000166442
VAX2	ENSMUSG00000034777	5.08e-18	NA	NA
E2F8	ENSMUSG00000046179	5.7e-18	-3.71067	2.87e-43
MEF2A	ENSMUSG00000030557	5.77e-18	NA	NA
MYC	ENSMUSG00000022346	6.33e-18	0.703579	0.0414373
EBF1	ENSMUSG00000057098	6.42e-18	NA	NA
SMAD2	ENSMUSG00000024563	6.89e-18	-0.617815	7.36e-18
CUX1	ENSMUSG00000029705	8.23e-18	NA	NA
PTEN	ENSMUSG00000013663	8.3e-18	0.674282	2.41e-08
TBP	ENSMUSG00000014767	1.04e-17	NA	NA
ZEB1	ENSMUSG00000024238	1.08e-17	NA	NA
HOXC8	ENSMUSG00000001657	1.14e-17	-0.615263	0.00771512
PKNOX1	ENSMUSG00000006705	1.18e-17	NA	NA
GLI3	ENSMUSG00000021318	1.19e-17	-0.409361	0.00899415
NFIC::TLX1	ENSMUSG00000055053 ENSMUSG00000025215	1.2e-17	-0.611170517 NA	6.53E-07 NA
HOXA7	ENSMUSG00000038236	1.22e-17	0.445674	0.0416288
SOX4	ENSMUSG00000076431	1.22e-17	NA	NA
NFKB1	ENSMUSG00000028163	1.26e-17	NA	NA
PBX1	ENSMUSG00000052534	1.31e-17	-0.349447	0.0370165
MEF2C	ENSMUSG00000005583	1.31e-17	NA	NA
FOXJ1	ENSMUSG00000034227	1.5e-17	1.27245	0.0218585
ATF6	ENSMUSG00000026663	1.56e-17	0.432774	0.00225931
SOX6	ENSMUSG00000051910	1.58e-17	NA	NA
DLX4	ENSMUSG00000020871	1.61e-17	NA	NA
RFX3	ENSMUSG00000040929	1.84e-17	NA	NA
NFE2	ENSMUSG00000058794	1.91e-17	-2.09255	3.8e-06
BCL6B	ENSMUSG00000000317	1.99e-17	NA	NA
NKX3-2	ENSMUSG00000049691	2.02e-17	NA	NA
MAX	ENSMUSG00000059436	2.08e-17	NA	NA
SETDB1	ENSMUSG00000015697	2.17e-17	0.315402	0.00011746
RAD21	ENSMUSG00000022314	2.19e-17	-0.877115	4.38e-14
MZF1(VAR.2)	ENSMUSG00000030380	2.23e-17	NA	NA
OSR2	ENSMUSG00000022330	2.24e-17	-1.15469	0.0104383
NOBOX	ENSMUSG00000029736	2.27e-17	NA	NA
NFATC3	ENSMUSG00000031902	2.3e-17	NA	NA
STAT3	ENSMUSG00000004040	2.56e-17	0.182887	0.0151342
DDIT3::CEBPA	ENSMUSG00000025408 ENSMUSG00000034957	2.64e-17	NA NA	NA NA
HOXA1	ENSMUSG00000029844	2.69e-17	-0.842647	0.000145726
FOXJ2	ENSMUSG00000003154	2.74e-17	NA	NA
DLX2	ENSMUSG00000023391	2.77e-17	-1.08125	0.00603694
MAX::MYC	ENSMUSG00000059436 ENSMUSG00000022346	2.78e-17	NA 0.703579261	NA 0.041437345
MNT	ENSMUSG00000000282	2.82e-17	NA	NA
KLF16	ENSMUSG00000035397	2.83e-17	-0.650629	0.0416288
BARHL2	ENSMUSG00000034384	3e-17	NA	NA
FOXL1	ENSMUSG00000097084	3.54e-17	-1.4601	0.000404834
VDR	ENSMUSG00000022479	3.63e-17	NA	NA
KLF5	ENSMUSG00000005148	3.67e-17	NA	NA
MEF2D	ENSMUSG00000001419	4.13e-17	NA	NA
MYCN	ENSMUSG00000037169	4.47e-17	NA	NA
IRF3	ENSMUSG00000003184	4.91e-17	NA	NA
MECOM	ENSMUSG00000027684	5.7e-17	-1.08957	2.82e-17
HOXB3	ENSMUSG00000048763	6.24e-17	NA	NA
PAX6	ENSMUSG00000027168	6.59e-17	NA	NA
FOXG1	ENSMUSG00000020950	6.93e-17	NA	NA
NFAT5	ENSMUSG00000003847	7.13e-17	NA	NA
NR1H2	ENSMUSG00000060601	7.4e-17	NA	NA
HOXA5	ENSMUSG00000038253	7.44e-17	NA	NA
RFX7	ENSMUSG00000037674	7.7e-17	NA	NA
GTF2I	ENSMUSG00000060261	8.02e-17	NA	NA
HIC2	ENSMUSG00000050240	8.08e-17	NA	NA
LIN54	ENSMUSG00000035310	8.87e-17	NA	NA
CREB3L2	ENSMUSG00000038648	1.01e-16	0.448954	0.00364746
ID2	ENSMUSG00000020644	1.06e-16	NA	NA
KLF4	ENSMUSG00000003032	1.13e-16	-1.6031	2.91e-09
CUX2	ENSMUSG00000042589	1.41e-16	NA	NA
NFYB	ENSMUSG00000020248	1.42e-16	NA	NA
JUN	ENSMUSG00000052684	1.43e-16	-1.22461	0.000166442
DLX5	ENSMUSG00000029755	1.55e-16	NA	NA
DLX6	ENSMUSG00000029754	1.65e-16	-1.00738	0.00010916
IRF9	ENSMUSG00000002325	1.66e-16	-0.649838	0.000188831
CTCFL	ENSMUSG00000070495	1.72e-16	NA	NA
HDX	ENSMUSG00000034551	1.77e-16	NA	NA
PPARG::RXRA	ENSMUSG00000000440 ENSMUSG00000015846	1.88e-16	NA 0.327707772	NA 0.018756005
ATF4	ENSMUSG00000042406	2.14e-16	-0.779688	0.00400923
STAT2	ENSMUSG00000040033	2.18e-16	NA	NA
HOXA3	ENSMUSG00000079560	2.18e-16	NA	NA
REST	ENSMUSG00000029249	2.42e-16	NA	NA
MYBL2	ENSMUSG00000017861	2.49e-16	-2.30197	1.74e-51
NR1H3::RXRA	ENSMUSG00000002108 ENSMUSG00000015846	2.51e-16	NA 0.327707772	NA 0.018756005
ZBTB49	ENSMUSG00000029127	2.68e-16	0.56795	0.000123212
PRDM4	ENSMUSG00000035529	3.06e-16	NA	NA
CHD2	ENSMUSG00000078671	3.13e-16	NA	NA
NR2C2	ENSMUSG00000005893	3.18e-16	NA	NA
SNAI2	ENSMUSG00000022676	3.62e-16	-0.499644	0.0382938
HOXB5	ENSMUSG00000038700	3.63e-16	NA	NA
SREBF2	ENSMUSG00000022463	3.67e-16	-1.59007	1.95e-24
FOXK1	ENSMUSG00000056493	3.88e-16	NA	NA
HSF4	ENSMUSG00000033249	5.35e-16	-0.759455	0.000181685
SOX11	ENSMUSG00000063632	5.99e-16	NA	NA
BACH1	ENSMUSG00000025612	6.12e-16	0.41267	7.75e-07
GBX1	ENSMUSG00000067724	7.01e-16	NA	NA
RARG(VAR.2)	ENSMUSG00000001288	7.1e-16	-0.723217	1.76e-22
DLX3	ENSMUSG00000001510	7.31e-16	-2.54374	3.9e-21
MSX2	ENSMUSG00000021469	8.47e-16	-1.35343	0.000754298
SREBF1	ENSMUSG00000020538	9.5e-16	NA	NA
GLIS3	ENSMUSG00000052942	9.6e-16	-0.472775	0.0326568
TFCP2L1	ENSMUSG00000026380	9.94e-16	2.53247	4.45e-07
IRX2	ENSMUSG00000001504	1.02e-15	NA	NA
TFE3	ENSMUSG00000000134	1.04e-15	0.353523	0.000241891
RFX2	ENSMUSG00000024206	1.04e-15	NA	NA
TEAD1	ENSMUSG00000055320	1.04e-15	NA	NA
IKZF2	ENSMUSG00000025997	1.09e-15	0.629675	0.0454127
HOXC4	ENSMUSG00000075394	1.09e-15	NA	NA
BRCA1	ENSMUSG00000017146	1.11e-15	-2.37557	4.2e-44
FOXQ1	ENSMUSG00000038415	1.11e-15	NA	NA
MYBL1	ENSMUSG00000025912	1.13e-15	-0.646268	0.000328061
MZF1	ENSMUSG00000030380	1.17e-15	NA	NA
CTCF	ENSMUSG00000005698	1.18e-15	-0.256665	0.0342651
DMRTA2	ENSMUSG00000047143	1.21e-15	NA	NA
HOXB9	ENSMUSG00000020875	1.25e-15	-0.836837	0.0307045
PRRX1	ENSMUSG00000026586	1.25e-15	0.796912	1.21e-06
JUND(VAR.2)	ENSMUSG00000110974	1.28e-15	NA	NA
CREB3	ENSMUSG00000028466	1.42e-15	NA	NA
ONECUT2	ENSMUSG00000045991	1.48e-15	1.13209	5.81e-07
SOX5	ENSMUSG00000041540	1.52e-15	NA	NA
ARID5A	ENSMUSG00000037447	1.62e-15	1.10951	3.21e-06
NR2C1	ENSMUSG00000005897	1.65e-15	NA	NA
THRA	ENSMUSG00000058756	1.65e-15	NA	NA
HLX	ENSMUSG00000039377	1.7e-15	NA	NA
XBP1	ENSMUSG00000020484	1.72e-15	-0.411268	0.0440231
CCDC6	ENSMUSG00000048701	1.84e-15	NA	NA
ESR1	ENSMUSG00000019768	1.94e-15	NA	NA
GMEB2	ENSMUSG00000038705	1.95e-15	-0.519247	5.85e-07
POU4F1	ENSMUSG00000048349	2.22e-15	NA	NA
IRF1	ENSMUSG00000018899	2.41e-15	NA	NA
CREB3L1	ENSMUSG00000027230	2.41e-15	-1.25743	5.67e-05
ELF1	ENSMUSG00000036461	2.65e-15	NA	NA
HOXA9	ENSMUSG00000038227	2.74e-15	NA	NA
CREB1	ENSMUSG00000025958	3.26e-15	NA	NA
SREBF1(VAR.2)	ENSMUSG00000020538	3.31e-15	NA	NA
HLF	ENSMUSG00000003949	3.32e-15	NA	NA
SP4	ENSMUSG00000025323	3.42e-15	1.19478	1e-10
BHLHE41	ENSMUSG00000030256	3.7e-15	NA	NA
PRDM1	ENSMUSG00000038151	3.73e-15	NA	NA
SPDEF	ENSMUSG00000024215	3.79e-15	NA	NA
NR1H4	ENSMUSG00000047638	4.39e-15	NA	NA
AR	ENSMUSG00000046532	4.58e-15	NA	NA
GATA6	ENSMUSG00000005836	4.9e-15	NA	NA
AHR	ENSMUSG00000019256	6.35e-15	-2.21369	5.97e-32
ARNT::HIF1A	ENSMUSG00000015522 ENSMUSG00000021109	6.58e-15	NA -0.590944275	NA 0.023774251
HMBOX1	ENSMUSG00000021972	6.67e-15	NA	NA
MSX1	ENSMUSG00000048450	7.16e-15	NA	NA
JDP2(VAR.2)	ENSMUSG00000034271	7.32e-15	NA	NA
GZF1	ENSMUSG00000027439	8.27e-15	0.413497	5.31e-06
CPEB1	ENSMUSG00000025586	8.71e-15	-0.493099	0.0415182
E2F2	ENSMUSG00000018983	9.85e-15	-2.31192	2.73e-11
E2F3	ENSMUSG00000016477	1.02e-14	NA	NA
ATF7	ENSMUSG00000099083	1.03e-14	0.58784	1.12e-09
NFYA	ENSMUSG00000023994	1.12e-14	0.689858	2.21e-10
MLXIPL	ENSMUSG00000005373	1.25e-14	NA	NA
SP3	ENSMUSG00000027109	1.39e-14	NA	NA
E2F5	ENSMUSG00000027552	1.47e-14	NA	NA
IRX3	ENSMUSG00000031734	1.48e-14	-1.07719	0.00467825
TFEB	ENSMUSG00000023990	1.73e-14	NA	NA
ETV3	ENSMUSG00000003382	1.74e-14	0.690451	3.05e-07
SHOX2	ENSMUSG00000027833	1.96e-14	NA	NA
CEBPG	ENSMUSG00000056216	2.08e-14	NA	NA
HMX2	ENSMUSG00000050100	2.1e-14	-1.17546	0.0242881
E4F1	ENSMUSG00000024137	2.43e-14	NA	NA
HOXC9	ENSMUSG00000036139	2.52e-14	-0.690802	1.06e-08
HOXB4	ENSMUSG00000038692	2.57e-14	0.720003	9.26e-06
GLIS2	ENSMUSG00000014303	3.01e-14	-0.321693	0.00409633
TWIST2	ENSMUSG00000007805	3.2e-14	NA	NA
ATF2	ENSMUSG00000027104	3.25e-14	NA	NA
DMRTA1	ENSMUSG00000043753	3.54e-14	2.56046	5.21e-09
BBX	ENSMUSG00000022641	3.91e-14	NA	NA
ALX3	ENSMUSG00000014603	3.97e-14	-1.32203	0.0310643
FOXC2	ENSMUSG00000046714	4.19e-14	NA	NA
ATF3	ENSMUSG00000026628	4.25e-14	NA	NA
IRF7	ENSMUSG00000025498	4.32e-14	-1.44785	1.8e-10
SP8	ENSMUSG00000048562	4.51e-14	-0.895106	9.62e-07
DBP	ENSMUSG00000059824	5.23e-14	-2.72898	6.24e-20
MAZ	ENSMUSG00000030678	5.66e-14	-0.89359	4.87e-25
MLX	ENSMUSG00000017801	6.45e-14	0.415861	0.00928922
CDC5L	ENSMUSG00000023932	6.54e-14	0.271755	4.51e-05
FOXJ3	ENSMUSG00000032998	6.75e-14	NA	NA
TEAD4	ENSMUSG00000030353	7.2e-14	0.694764	0.028911
IRF2	ENSMUSG00000031627	7.7e-14	NA	NA
CBX5	ENSMUSG00000009575	7.91e-14	-0.692786	9.43e-14
ATF1	ENSMUSG00000023027	7.93e-14	-0.485579	0.0017453
FOXP2	ENSMUSG00000029563	7.94e-14	NA	NA
MITF	ENSMUSG00000035158	8.33e-14	NA	NA
PBX3	ENSMUSG00000038718	8.36e-14	NA	NA
PRRX2	ENSMUSG00000039476	8.58e-14	NA	NA
GLI1	ENSMUSG00000025407	8.67e-14	-1.90364	2.25e-08
MTF1	ENSMUSG00000028890	1e-13	0.665957	5e-08
HIF1A	ENSMUSG00000021109	1.03e-13	-0.590944	0.0237743
ETV4	ENSMUSG00000017724	1.04e-13	-3.59868	1.74e-41
IRX5	ENSMUSG00000031737	1.11e-13	NA	NA
CREM	ENSMUSG00000063889	1.19e-13	0.598871	0.00306343
HOXC5	ENSMUSG00000022485	1.2e-13	NA	NA
USF1	ENSMUSG00000026641	1.22e-13	NA	NA
EHF	ENSMUSG00000012350	1.33e-13	NA	NA
MLXIP	ENSMUSG00000038342	1.39e-13	0.836164	1.17e-12
NFYC	ENSMUSG00000032897	1.48e-13	-0.937955	3.61e-15
FLI1	ENSMUSG00000016087	1.58e-13	NA	NA
HOXC6	ENSMUSG00000001661	1.62e-13	NA	NA
SREBF2(VAR.2)	ENSMUSG00000022463	1.8e-13	-1.59007	1.95e-24
PAX3	ENSMUSG00000004872	1.9e-13	NA	NA
HOXB6	ENSMUSG00000000690	2.05e-13	NA	NA
EGR1	ENSMUSG00000038418	2.21e-13	NA	NA
SOX13	ENSMUSG00000070643	2.21e-13	NA	NA
ETV1	ENSMUSG00000004151	2.32e-13	-0.742394	0.0122048
MAFA	ENSMUSG00000047591	2.38e-13	NA	NA
POU6F1	ENSMUSG00000009739	3.08e-13	-0.964927	6.51e-14
HOXA11	ENSMUSG00000038210	3.4e-13	NA	NA
BDP1	ENSMUSG00000049658	3.42e-13	NA	NA
HOXA13	ENSMUSG00000038203	3.8e-13	NA	NA
SP100	ENSMUSG00000026222	3.89e-13	-1.19729	0.000340361
CEBPD	ENSMUSG00000071637	3.97e-13	NA	NA
SIRT6	ENSMUSG00000034748	4.01e-13	-0.390994	0.000931832
TEF	ENSMUSG00000022389	4.52e-13	NA	NA
TFAP2A(VAR.3)	ENSMUSG00000021359	4.63e-13	NA	NA
OTX1	ENSMUSG00000005917	4.89e-13	NA	NA
ARID3B	ENSMUSG00000004661	4.99e-13	NA	NA
ELF2	ENSMUSG00000037174	5.04e-13	-0.185928	0.0221351
ERG	ENSMUSG00000040732	5.55e-13	NA	NA
HOXB8	ENSMUSG00000056648	5.57e-13	NA	NA
HOXB7	ENSMUSG00000038721	5.6e-13	NA	NA
BARX2	ENSMUSG00000032033	5.66e-13	NA	NA
TFAP2B(VAR.2)	ENSMUSG00000025927	6e-13	NA	NA
CEBPA	ENSMUSG00000034957	6.95e-13	NA	NA
RXRA::VDR	ENSMUSG00000015846 ENSMUSG00000022479	7.07e-13	0.327707772 NA	0.018756005 NA
TFAP2C(VAR.2)	ENSMUSG00000028640	7.31e-13	NA	NA
YY1	ENSMUSG00000021264	7.9e-13	NA	NA
TFAP2C(VAR.3)	ENSMUSG00000028640	8.36e-13	NA	NA
FOXN1	ENSMUSG00000002057	9.14e-13	-3.41578	5.16e-21
FOXP1	ENSMUSG00000030067	9.29e-13	NA	NA
TFAP2B(VAR.3)	ENSMUSG00000025927	9.47e-13	NA	NA
ETS1	ENSMUSG00000032035	1.01e-12	0.976548	1.18e-17
THRB	ENSMUSG00000021779	1.04e-12	NA	NA
ARX	ENSMUSG00000035277	1.08e-12	NA	NA
ARNT2	ENSMUSG00000015709	1.11e-12	-2.99949	2.04e-20
HOXA10	ENSMUSG00000000938	1.17e-12	NA	NA
SP1	ENSMUSG00000001280	1.34e-12	NA	NA
PITX1	ENSMUSG00000021506	1.54e-12	-1.08981	5.18e-05
HOXC11	ENSMUSG00000001656	1.92e-12	-0.947196	0.000162945
TEAD2	ENSMUSG00000030796	2.05e-12	-2.07253	4.37e-39
ARID3A	ENSMUSG00000019564	2.23e-12	0.814278	8.51e-09
CEBPB	ENSMUSG00000056501	2.36e-12	1.36088	0.000751467
USF2	ENSMUSG00000058239	2.77e-12	NA	NA
HOXC13	ENSMUSG00000001655	3.16e-12	-1.17694	2.53e-06
ZBTB7A	ENSMUSG00000035011	3.39e-12	NA	NA
ELK3	ENSMUSG00000008398	3.49e-12	-0.879409	3.91e-10
AHR::ARNT	ENSMUSG00000019256 ENSMUSG00000015522	3.76e-12	-2.213687253 NA	5.97E-32 NA
CXXC1	ENSMUSG00000024560	3.76e-12	NA	NA
HES1	ENSMUSG00000022528	4.04e-12	-0.859874	0.00378843
ARNTL	ENSMUSG00000055116	4.25e-12	NA	NA
SOX8	ENSMUSG00000024176	4.26e-12	NA	NA
ELK4	ENSMUSG00000026436	5e-12	NA	NA
ETV6	ENSMUSG00000030199	5.65e-12	NA	NA
HEY2	ENSMUSG00000019789	5.78e-12	NA	NA
HMGA2	ENSMUSG00000056758	7.64e-12	-0.579679	0.0126951
ERF	ENSMUSG00000040857	1.24e-11	-0.93443	2.41e-08
ZBTB7C	ENSMUSG00000044646	1.24e-11	-1.83288	1.14e-19
NFIL3	ENSMUSG00000056749	1.33e-11	NA	NA
E2F1	ENSMUSG00000027490	1.63e-11	-0.679512	4.32e-12
ARNT	ENSMUSG00000015522	1.65e-11	NA	NA
SMC3	ENSMUSG00000024974	1.77e-11	NA	NA
ELF4	ENSMUSG00000031103	1.91e-11	-0.436874	0.000211152
ALX4	ENSMUSG00000040310	2.01e-11	NA	NA
POU2F3	ENSMUSG00000032015	2.16e-11	NA	NA
ZBTB14	ENSMUSG00000049672	2.75e-11	NA	NA
LHX1	ENSMUSG00000018698	2.97e-11	NA	NA
CENPB	ENSMUSG00000068267	3.04e-11	-0.534589	2.75e-06
ARHGEF12	ENSMUSG00000059495	3.23e-11	NA	NA
ELK1	ENSMUSG00000009406	3.6e-11	NA	NA
HOXC12	ENSMUSG00000050328	3.63e-11	NA	NA
POU2F1	ENSMUSG00000026565	3.88e-11	0.470715	0.0169453
KLF6	ENSMUSG00000000078	3.93e-11	-0.874578	4.09e-10
HOMEZ	ENSMUSG00000057156	4.74e-11	1.14226	1.31e-10
NRF1	ENSMUSG00000058440	4.91e-11	NA	NA
BHLHE40	ENSMUSG00000030103	4.93e-11	-1.05129	1.54e-09
EGR2	ENSMUSG00000037868	5.53e-11	NA	NA
GABPA	ENSMUSG00000008976	6.45e-11	NA	NA
DLX1	ENSMUSG00000041911	6.71e-11	-1.2508	5.93e-05
HES7	ENSMUSG00000023781	7.29e-11	NA	NA
RREB1	ENSMUSG00000039087	7.32e-11	NA	NA
ETS2	ENSMUSG00000022895	7.44e-11	1.05963	8.89e-10
TFAP2A(VAR.2)	ENSMUSG00000021359	8.79e-11	NA	NA
ZSCAN26	ENSMUSG00000022228	1.42e-10	NA	NA
IRX6	ENSMUSG00000031738	1.97e-10	NA	NA
HOXA4	ENSMUSG00000000942	2.54e-10	NA	NA
FOXC1	ENSMUSG00000050295	2.61e-10	0.534448	0.0440888
ZBTB33	ENSMUSG00000048047	2.73e-10	NA	NA
CDX1	ENSMUSG00000024619	2.84e-10	-2.22266	4.37e-06
ETV5	ENSMUSG00000013089	3.37e-10	-0.473576	0.000615105
THAP1	ENSMUSG00000037214	3.96e-10	NA	NA
ZBTB7B	ENSMUSG00000028042	4.73e-10	-0.368978	0.00680839
PLAGL1	ENSMUSG00000019817	5.79e-10	NA	NA
EGR3	ENSMUSG00000033730	6.06e-10	NA	NA
LHX3	ENSMUSG00000026934	6.19e-10	NA	NA
HOXC10	ENSMUSG00000022484	6.36e-10	NA	NA
MECP2	ENSMUSG00000031393	1.49e-09	NA	NA
ZFX	ENSMUSG00000079509	3.14e-09	NA	NA
E2F4	ENSMUSG00000014859	8.98e-09	NA	NA
ZFHX3	ENSMUSG00000038872	1.02e-08	NA	NA
SP2	ENSMUSG00000018678	1.09e-08	-1.19273	9.44e-11
MBD2	ENSMUSG00000024513	1.11e-08	NA	NA
MXI1	ENSMUSG00000025025	1.8e-08	0.629156	0.000373361
HMGA1	ENSMUSG00000046711	2.33e-08	-0.827884	0.00833727
HINFP	ENSMUSG00000032119	2.45e-08	NA	NA
PLAG1	ENSMUSG00000003282	5.25e-08	1.28677	3.25e-06
HEY1	ENSMUSG00000040289	1.34e-07	NA	NA
GMEB1	ENSMUSG00000028901	1.03e-06	-0.240133	0.00468513

## Sheet: Adipo Day 0 Split 1 Middle
TF	Ensemble Gene ID	DREM Split Score	log2FoldChange	pAdj
MBD2	ENSMUSG00000024513	3.32e-40	NA	NA
E2F4	ENSMUSG00000014859	1.96e-32	NA	NA
GMEB1	ENSMUSG00000028901	2.19e-30	-0.240133	0.00468513
ZBTB33	ENSMUSG00000048047	2.05e-29	NA	NA
HES1	ENSMUSG00000022528	4.78e-29	-0.859874	0.00378843
MECP2	ENSMUSG00000031393	5.57e-29	NA	NA
FOXN1	ENSMUSG00000002057	8.36e-29	-3.41578	5.16e-21
CENPB	ENSMUSG00000068267	9.92e-28	-0.534589	2.75e-06
KLF6	ENSMUSG00000000078	3.48e-27	-0.874578	4.09e-10
TEAD2	ENSMUSG00000030796	7.46e-27	-2.07253	4.37e-39
ZBTB14	ENSMUSG00000049672	8.51e-27	NA	NA
HIF1A	ENSMUSG00000021109	1.08e-26	-0.590944	0.0237743
CXXC1	ENSMUSG00000024560	2.5e-26	NA	NA
AHR::ARNT	ENSMUSG00000019256 ENSMUSG00000015522	2.82e-26	-2.213687253 NA	5.97E-32 NA
HINFP	ENSMUSG00000032119	5.56e-26	NA	NA
HEY1	ENSMUSG00000040289	1.26e-25	NA	NA
NRF1	ENSMUSG00000058440	1.2e-24	NA	NA
PLAGL1	ENSMUSG00000019817	5.54e-24	NA	NA
SP2	ENSMUSG00000018678	1.57e-23	-1.19273	9.44e-11
E2F5	ENSMUSG00000027552	4.41e-23	NA	NA
AHR	ENSMUSG00000019256	5.34e-23	-2.21369	5.97e-32
MXI1	ENSMUSG00000025025	8.08e-23	0.629156	0.000373361
E2F1	ENSMUSG00000027490	1.09e-22	-0.679512	4.32e-12
EGR2	ENSMUSG00000037868	1.12e-22	NA	NA
ARNT	ENSMUSG00000015522	1.78e-22	NA	NA
THAP1	ENSMUSG00000037214	2.33e-22	NA	NA
ATF1	ENSMUSG00000023027	2.88e-22	-0.485579	0.0017453
SP8	ENSMUSG00000048562	5.43e-22	-0.895106	9.62e-07
ZBTB7A	ENSMUSG00000035011	7.78e-22	NA	NA
GLIS2	ENSMUSG00000014303	8.86e-22	-0.321693	0.00409633
ELK1	ENSMUSG00000009406	9e-22	NA	NA
ARNT::HIF1A	ENSMUSG00000015522 ENSMUSG00000021109	9.05e-22	NA -0.590944275	NA 0.023774251
ARNT2	ENSMUSG00000015709	1.95e-21	-2.99949	2.04e-20
ETV5	ENSMUSG00000013089	2.46e-21	-0.473576	0.000615105
E4F1	ENSMUSG00000024137	3.75e-21	NA	NA
BDP1	ENSMUSG00000049658	9.45e-21	NA	NA
PLAG1	ENSMUSG00000003282	9.89e-21	1.28677	3.25e-06
ZFX	ENSMUSG00000079509	1.3e-20	NA	NA
E2F6	ENSMUSG00000057469	1.62e-20	NA	NA
SP3	ENSMUSG00000027109	2.09e-20	NA	NA
SP100	ENSMUSG00000026222	6.79e-20	-1.19729	0.000340361
KLF7	ENSMUSG00000025959	1.07e-19	NA	NA
CHD2	ENSMUSG00000078671	1.65e-19	NA	NA
TFAP2A(VAR.2)	ENSMUSG00000021359	1.91e-19	NA	NA
SP1	ENSMUSG00000001280	2.13e-19	NA	NA
KLF16	ENSMUSG00000035397	2.43e-19	-0.650629	0.0416288
CREB3L1	ENSMUSG00000027230	3.05e-19	-1.25743	5.67e-05
TFAP2B(VAR.2)	ENSMUSG00000025927	4.61e-19	NA	NA
GABPA	ENSMUSG00000008976	5.63e-19	NA	NA
MAFA	ENSMUSG00000047591	5.9e-19	NA	NA
HES7	ENSMUSG00000023781	6.02e-19	NA	NA
BHLHE40	ENSMUSG00000030103	7.35e-19	-1.05129	1.54e-09
SP4	ENSMUSG00000025323	7.98e-19	1.19478	1e-10
HEY2	ENSMUSG00000019789	8.78e-19	NA	NA
SMC3	ENSMUSG00000024974	1.03e-18	NA	NA
TFAP2C(VAR.2)	ENSMUSG00000028640	1.04e-18	NA	NA
ELK3	ENSMUSG00000008398	1.18e-18	-0.879409	3.91e-10
GLIS1	ENSMUSG00000034762	1.22e-18	-1.81588	5.72e-30
XBP1	ENSMUSG00000020484	2.3e-18	-0.411268	0.0440231
ZBTB7C	ENSMUSG00000044646	2.31e-18	-1.83288	1.14e-19
MITF	ENSMUSG00000035158	2.47e-18	NA	NA
CTCF	ENSMUSG00000005698	2.66e-18	-0.256665	0.0342651
MLXIP	ENSMUSG00000038342	3.06e-18	0.836164	1.17e-12
EGR3	ENSMUSG00000033730	3.13e-18	NA	NA
TFAP2C(VAR.3)	ENSMUSG00000028640	3.72e-18	NA	NA
ZBTB7B	ENSMUSG00000028042	3.73e-18	-0.368978	0.00680839
KLF4	ENSMUSG00000003032	3.77e-18	-1.6031	2.91e-09
KLF5	ENSMUSG00000005148	4.76e-18	NA	NA
MLX	ENSMUSG00000017801	2.56e-17	0.415861	0.00928922
ETV1	ENSMUSG00000004151	3.73e-17	-0.742394	0.0122048
KLF13	ENSMUSG00000052040	3.92e-17	0.680733	8.76e-09
GMEB2	ENSMUSG00000038705	4.72e-17	-0.519247	5.85e-07
MZF1	ENSMUSG00000030380	5.03e-17	NA	NA
ERF	ENSMUSG00000040857	5.23e-17	-0.93443	2.41e-08
ELK4	ENSMUSG00000026436	6.82e-17	NA	NA
TFAP2A(VAR.3)	ENSMUSG00000021359	7.75e-17	NA	NA
ID2	ENSMUSG00000020644	1.2e-16	NA	NA
ETV4	ENSMUSG00000017724	1.55e-16	-3.59868	1.74e-41
CREB3L2	ENSMUSG00000038648	1.55e-16	0.448954	0.00364746
ARNTL	ENSMUSG00000055116	1.64e-16	NA	NA
TFAP2B(VAR.3)	ENSMUSG00000025927	2.32e-16	NA	NA
BHLHE41	ENSMUSG00000030256	2.74e-16	NA	NA
ETV3	ENSMUSG00000003382	4e-16	0.690451	3.05e-07
CTCFL	ENSMUSG00000070495	4e-16	NA	NA
ELF4	ENSMUSG00000031103	7.47e-16	-0.436874	0.000211152
TFE3	ENSMUSG00000000134	1.72e-15	0.353523	0.000241891
EGR1	ENSMUSG00000038418	1.94e-15	NA	NA
ATF6	ENSMUSG00000026663	2.16e-15	0.432774	0.00225931
FLI1	ENSMUSG00000016087	2.29e-15	NA	NA
SIRT6	ENSMUSG00000034748	2.45e-15	-0.390994	0.000931832
RAD21	ENSMUSG00000022314	2.94e-15	-0.877115	4.38e-14
SETDB1	ENSMUSG00000015697	4.32e-15	0.315402	0.00011746
IRF2	ENSMUSG00000031627	4.4e-15	NA	NA
CREB3	ENSMUSG00000028466	5.02e-15	NA	NA
IKZF2	ENSMUSG00000025997	6.51e-15	0.629675	0.0454127
NR2C2	ENSMUSG00000005893	1.15e-14	NA	NA
MLXIPL	ENSMUSG00000005373	1.23e-14	NA	NA
MAX	ENSMUSG00000059436	1.64e-14	NA	NA
SREBF2(VAR.2)	ENSMUSG00000022463	2.79e-14	-1.59007	1.95e-24
NFIC::TLX1	ENSMUSG00000055053 ENSMUSG00000025215	2.86e-14	-0.611170517 NA	6.53E-07 NA
ETS2	ENSMUSG00000022895	3.6e-14	1.05963	8.89e-10
RREB1	ENSMUSG00000039087	3.68e-14	NA	NA
ERG	ENSMUSG00000040732	4.38e-14	NA	NA
NR4A3	ENSMUSG00000028341	4.77e-14	-1.28466	0.0201783
ELF1	ENSMUSG00000036461	4.81e-14	NA	NA
RELB	ENSMUSG00000002983	5.1e-14	-1.16036	2.39e-11
MNT	ENSMUSG00000000282	5.7e-14	NA	NA
ARHGEF12	ENSMUSG00000059495	5.91e-14	NA	NA
RARA::RXRA	ENSMUSG00000037992 ENSMUSG00000015846	8.63e-14	NA 0.327707772	NA 0.018756005
ZBTB49	ENSMUSG00000029127	8.94e-14	0.56795	0.000123212
ELF2	ENSMUSG00000037174	8.99e-14	-0.185928	0.0221351
NFYA	ENSMUSG00000023994	9.13e-14	0.689858	2.21e-10
PATZ1	ENSMUSG00000020453	1.16e-13	NA	NA
SPDEF	ENSMUSG00000024215	1.27e-13	NA	NA
ETV6	ENSMUSG00000030199	1.33e-13	NA	NA
SREBF1(VAR.2)	ENSMUSG00000020538	1.47e-13	NA	NA
NR2C1	ENSMUSG00000005897	1.52e-13	NA	NA
MAZ	ENSMUSG00000030678	1.81e-13	-0.89359	4.87e-25
CEBPD	ENSMUSG00000071637	2.16e-13	NA	NA
GLIS3	ENSMUSG00000052942	2.66e-13	-0.472775	0.0326568
PBX3	ENSMUSG00000038718	2.86e-13	NA	NA
ZBTB3	ENSMUSG00000071661	3.07e-13	NA	NA
ZBTB6	ENSMUSG00000066798	3.1e-13	0.520827	0.0433234
HERPUD1	ENSMUSG00000031770	4.01e-13	-0.740411	0.000538673
TFEB	ENSMUSG00000023990	4.17e-13	NA	NA
REL	ENSMUSG00000020275	5.79e-13	NA	NA
ESR1	ENSMUSG00000019768	5.79e-13	NA	NA
MTF1	ENSMUSG00000028890	9.96e-13	0.665957	5e-08
MYBL1	ENSMUSG00000025912	1.05e-12	-0.646268	0.000328061
GTF2I	ENSMUSG00000060261	1.47e-12	NA	NA
CREB1	ENSMUSG00000025958	1.54e-12	NA	NA
EHF	ENSMUSG00000012350	1.62e-12	NA	NA
ETS1	ENSMUSG00000032035	1.73e-12	0.976548	1.18e-17
CREM	ENSMUSG00000063889	1.9e-12	0.598871	0.00306343
NFYC	ENSMUSG00000032897	2.25e-12	-0.937955	3.61e-15
PTEN	ENSMUSG00000013663	2.54e-12	0.674282	2.41e-08
ATF3	ENSMUSG00000026628	2.58e-12	NA	NA
HIC2	ENSMUSG00000050240	2.62e-12	NA	NA
OSR2	ENSMUSG00000022330	2.86e-12	-1.15469	0.0104383
NR1H4	ENSMUSG00000047638	3.32e-12	NA	NA
RELA	ENSMUSG00000024927	3.93e-12	NA	NA
USF2	ENSMUSG00000058239	4.79e-12	NA	NA
NPAS2	ENSMUSG00000026077	5.57e-12	NA	NA
CEBPB	ENSMUSG00000056501	5.89e-12	1.36088	0.000751467
NFIX	ENSMUSG00000001911	6.01e-12	NA	NA
REST	ENSMUSG00000029249	6.56e-12	NA	NA
NFKB2	ENSMUSG00000025225	7.01e-12	NA	NA
NFAT5	ENSMUSG00000003847	8.56e-12	NA	NA
TFCP2L1	ENSMUSG00000026380	8.66e-12	2.53247	4.45e-07
HOMEZ	ENSMUSG00000057156	9.35e-12	1.14226	1.31e-10
HIC1	ENSMUSG00000043099	9.51e-12	NA	NA
NFYB	ENSMUSG00000020248	1.15e-11	NA	NA
SREBF1	ENSMUSG00000020538	1.19e-11	NA	NA
RXRG	ENSMUSG00000015843	1.28e-11	NA	NA
NR1H2	ENSMUSG00000060601	1.28e-11	NA	NA
BACH1	ENSMUSG00000025612	1.48e-11	0.41267	7.75e-07
HOXA4	ENSMUSG00000000942	1.78e-11	NA	NA
OSR1	ENSMUSG00000048387	1.79e-11	NA	NA
CEBPG	ENSMUSG00000056216	1.87e-11	NA	NA
RXRA::VDR	ENSMUSG00000015846 ENSMUSG00000022479	2.12e-11	0.327707772 NA	0.018756005 NA
MYBL2	ENSMUSG00000017861	2.14e-11	-2.30197	1.74e-51
SOX6	ENSMUSG00000051910	2.21e-11	NA	NA
HOXA7	ENSMUSG00000038236	3.03e-11	0.445674	0.0416288
NFIB	ENSMUSG00000008575	3.73e-11	NA	NA
PRDM4	ENSMUSG00000035529	4.29e-11	NA	NA
STAT1	ENSMUSG00000026104	4.55e-11	-0.819462	5.04e-07
USF1	ENSMUSG00000026641	4.96e-11	NA	NA
FOXJ1	ENSMUSG00000034227	5.03e-11	1.27245	0.0218585
HSF4	ENSMUSG00000033249	5.92e-11	-0.759455	0.000181685
AR	ENSMUSG00000046532	6.77e-11	NA	NA
DLX5	ENSMUSG00000029755	6.84e-11	NA	NA
ZKSCAN3	ENSMUSG00000021327	6.87e-11	0.514547	0.000148489
PPARD	ENSMUSG00000002250	8.29e-11	0.258657	0.0299047
MZF1(VAR.2)	ENSMUSG00000030380	8.47e-11	NA	NA
EPAS1	ENSMUSG00000024140	8.8e-11	NA	NA
ESR2	ENSMUSG00000021055	9.3e-11	-1.25818	0.0388506
HOXC12	ENSMUSG00000050328	9.53e-11	NA	NA
GLI1	ENSMUSG00000025407	9.62e-11	-1.90364	2.25e-08
NR4A2	ENSMUSG00000026826	1.02e-10	NA	NA
LIN54	ENSMUSG00000035310	1.13e-10	NA	NA
RXRA	ENSMUSG00000015846	1.25e-10	0.327708	0.018756
NR1H2::RXRA	ENSMUSG00000060601 ENSMUSG00000015846	1.28e-10	NA 0.327707772	NA 0.018756005
RFX7	ENSMUSG00000037674	1.31e-10	NA	NA
BCL6	ENSMUSG00000022508	1.34e-10	1.27642	3.66e-13
HDX	ENSMUSG00000034551	1.38e-10	NA	NA
CUX1	ENSMUSG00000029705	1.38e-10	NA	NA
TEF	ENSMUSG00000022389	1.55e-10	NA	NA
OTX1	ENSMUSG00000005917	1.75e-10	NA	NA
ZBTB16	ENSMUSG00000066687	1.8e-10	2.42691	6.41e-07
ARID3A	ENSMUSG00000019564	1.84e-10	0.814278	8.51e-09
SIN3A	ENSMUSG00000042557	1.86e-10	NA	NA
SIX5	ENSMUSG00000040841	1.86e-10	-0.35941	0.0308078
CEBPZ	ENSMUSG00000024081	1.94e-10	0.242144	0.00291369
SREBF2	ENSMUSG00000022463	1.99e-10	-1.59007	1.95e-24
NR2F6	ENSMUSG00000002393	2.03e-10	NA	NA
TEAD1	ENSMUSG00000055320	2.11e-10	NA	NA
SOX8	ENSMUSG00000024176	2.18e-10	NA	NA
NKX2-3	ENSMUSG00000044220	2.25e-10	NA	NA
SMAD2	ENSMUSG00000024563	2.27e-10	-0.617815	7.36e-18
CEBPA	ENSMUSG00000034957	2.32e-10	NA	NA
BARHL2	ENSMUSG00000034384	2.49e-10	NA	NA
HOXB8	ENSMUSG00000056648	2.52e-10	NA	NA
MAX::MYC	ENSMUSG00000059436 ENSMUSG00000022346	2.71e-10	NA 0.703579261	NA 0.041437345
FOXC1	ENSMUSG00000050295	3e-10	0.534448	0.0440888
PPARG::RXRA	ENSMUSG00000000440 ENSMUSG00000015846	3.2e-10	NA 0.327707772	NA 0.018756005
DDIT3	ENSMUSG00000025408	3.2e-10	NA	NA
HMGA1	ENSMUSG00000046711	3.25e-10	-0.827884	0.00833727
DDIT3::CEBPA	ENSMUSG00000025408 ENSMUSG00000034957	3.36e-10	NA NA	NA NA
LEF1	ENSMUSG00000027985	3.4e-10	NA	NA
IRF7	ENSMUSG00000025498	3.75e-10	-1.44785	1.8e-10
FOXJ3	ENSMUSG00000032998	3.77e-10	NA	NA
HOXA5	ENSMUSG00000038253	4.25e-10	NA	NA
ZEB1	ENSMUSG00000024238	4.51e-10	NA	NA
EBF1	ENSMUSG00000057098	4.89e-10	NA	NA
NFATC1	ENSMUSG00000033016	4.96e-10	-0.613228	7.01e-09
FOXP1	ENSMUSG00000030067	5.03e-10	NA	NA
HOXA9	ENSMUSG00000038227	5.11e-10	NA	NA
CLOCK	ENSMUSG00000029238	6.05e-10	NA	NA
HOXA13	ENSMUSG00000038203	6.25e-10	NA	NA
BRCA1	ENSMUSG00000017146	6.43e-10	-2.37557	4.2e-44
RARA(VAR.2)	ENSMUSG00000037992	6.49e-10	NA	NA
NFIL3	ENSMUSG00000056749	6.96e-10	NA	NA
TEAD4	ENSMUSG00000030353	7.27e-10	0.694764	0.028911
BCL6B	ENSMUSG00000000317	8.5e-10	NA	NA
PPARA	ENSMUSG00000022383	8.52e-10	NA	NA
E2F8	ENSMUSG00000046179	8.77e-10	-3.71067	2.87e-43
HOXB9	ENSMUSG00000020875	9.29e-10	-0.836837	0.0307045
IRX6	ENSMUSG00000031738	9.8e-10	NA	NA
STAT2	ENSMUSG00000040033	9.95e-10	NA	NA
GZF1	ENSMUSG00000027439	1.08e-09	0.413497	5.31e-06
TBX15	ENSMUSG00000027868	1.1e-09	NA	NA
TBX2	ENSMUSG00000000093	1.11e-09	NA	NA
MECOM	ENSMUSG00000027684	1.2e-09	-1.08957	2.82e-17
NR1H3::RXRA	ENSMUSG00000002108 ENSMUSG00000015846	1.25e-09	NA 0.327707772	NA 0.018756005
NFIC	ENSMUSG00000055053	1.26e-09	-0.611171	6.53e-07
HOXA11	ENSMUSG00000038210	1.27e-09	NA	NA
THRB	ENSMUSG00000021779	1.42e-09	NA	NA
NR3C2	ENSMUSG00000031618	1.43e-09	NA	NA
RXRB	ENSMUSG00000039656	1.48e-09	0.604006	6.01e-11
NR1D1	ENSMUSG00000020889	1.51e-09	0.624951	0.0482237
ONECUT2	ENSMUSG00000045991	1.51e-09	1.13209	5.81e-07
MYCN	ENSMUSG00000037169	1.6e-09	NA	NA
SMAD3	ENSMUSG00000032402	1.66e-09	-0.597795	1.59e-12
PITX1	ENSMUSG00000021506	1.7e-09	-1.08981	5.18e-05
BPTF	ENSMUSG00000040481	1.7e-09	NA	NA
MEIS1	ENSMUSG00000020160	1.76e-09	NA	NA
E2F3	ENSMUSG00000016477	2.03e-09	NA	NA
BACH2	ENSMUSG00000040270	2.08e-09	1.18611	1.87e-11
VDR	ENSMUSG00000022479	2.11e-09	NA	NA
ALX4	ENSMUSG00000040310	2.15e-09	NA	NA
CUX2	ENSMUSG00000042589	2.32e-09	NA	NA
IRX5	ENSMUSG00000031737	2.43e-09	NA	NA
NFATC3	ENSMUSG00000031902	2.45e-09	NA	NA
IRF3	ENSMUSG00000003184	2.46e-09	NA	NA
HLTF	ENSMUSG00000002428	2.6e-09	NA	NA
FUBP1	ENSMUSG00000028034	2.7e-09	NA	NA
HOXC10	ENSMUSG00000022484	3e-09	NA	NA
THRA	ENSMUSG00000058756	3.19e-09	NA	NA
ATF7	ENSMUSG00000099083	3.32e-09	0.58784	1.12e-09
IRF6	ENSMUSG00000026638	3.35e-09	NA	NA
RORA	ENSMUSG00000032238	3.41e-09	NA	NA
LMO2	ENSMUSG00000032698	3.59e-09	-1.0135	0.0452444
NKX3-2	ENSMUSG00000049691	3.66e-09	NA	NA
ARID5B	ENSMUSG00000019947	3.86e-09	0.946465	2.6e-09
NFKB1	ENSMUSG00000028163	4.11e-09	NA	NA
HOXA3	ENSMUSG00000079560	4.31e-09	NA	NA
RFX1	ENSMUSG00000031706	4.53e-09	NA	NA
OVOL1	ENSMUSG00000024922	4.75e-09	NA	NA
YY1	ENSMUSG00000021264	5.08e-09	NA	NA
PAX6	ENSMUSG00000027168	5.5e-09	NA	NA
MAFG	ENSMUSG00000051510	5.6e-09	0.984794	1.04e-14
ARID3B	ENSMUSG00000004661	5.87e-09	NA	NA
RFX3	ENSMUSG00000040929	5.99e-09	NA	NA
HOXC13	ENSMUSG00000001655	6.39e-09	-1.17694	2.53e-06
HSF2	ENSMUSG00000019878	7.43e-09	0.468982	0.00559449
HOXA2	ENSMUSG00000014704	7.88e-09	NA	NA
STAT3	ENSMUSG00000004040	8.04e-09	0.182887	0.0151342
TBR1	ENSMUSG00000035033	8.15e-09	NA	NA
TBX21	ENSMUSG00000001444	8.57e-09	NA	NA
SOX13	ENSMUSG00000070643	9.71e-09	NA	NA
HNF1A	ENSMUSG00000029556	1.07e-08	NA	NA
MESP1	ENSMUSG00000030544	1.09e-08	NA	NA
HMX2	ENSMUSG00000050100	1.09e-08	-1.17546	0.0242881
IRX2	ENSMUSG00000001504	1.12e-08	NA	NA
SRF	ENSMUSG00000015605	1.14e-08	-0.546351	0.0283561
E2F2	ENSMUSG00000018983	1.14e-08	-2.31192	2.73e-11
MEIS3	ENSMUSG00000041420	1.19e-08	NA	NA
RBPJ	ENSMUSG00000039191	1.21e-08	-0.939143	1.5e-22
RUNX2	ENSMUSG00000039153	1.27e-08	0.460099	0.0459617
HOXC9	ENSMUSG00000036139	1.34e-08	-0.690802	1.06e-08
FOXC2	ENSMUSG00000046714	1.44e-08	NA	NA
MYC	ENSMUSG00000022346	1.47e-08	0.703579	0.0414373
EWSR1::FLI1	ENSMUSG00000009079 ENSMUSG00000016087	1.59e-08	NA NA	NA NA
ITGB2	ENSMUSG00000000290	1.61e-08	-1.46599	7.92e-05
RARB(VAR.2)	ENSMUSG00000017491	1.66e-08	NA	NA
MGA	ENSMUSG00000033943	1.68e-08	0.284295	0.0158258
IRF1	ENSMUSG00000018899	1.73e-08	NA	NA
ESRRA	ENSMUSG00000024955	1.96e-08	NA	NA
PAX3	ENSMUSG00000004872	2.01e-08	NA	NA
BACH1::MAFK	ENSMUSG00000025612 ENSMUSG00000018143	2.09e-08	0.412670317 0.607451027	7.75E-07 0.000935485
NR3C1	ENSMUSG00000024431	2.19e-08	-0.370848	1.61e-05
TBX20	ENSMUSG00000031965	2.23e-08	NA	NA
GLI3	ENSMUSG00000021318	2.29e-08	-0.409361	0.00899415
CDX1	ENSMUSG00000024619	2.29e-08	-2.22266	4.37e-06
E2F7	ENSMUSG00000020185	2.3e-08	-3.45809	6.69e-81
ZBTB12	ENSMUSG00000049823	2.38e-08	-0.681887	0.00942886
STAT5A::STAT5B	ENSMUSG00000004043 ENSMUSG00000020919	2.57e-08	-0.488374	0.031870939 0.031709272
NR2F2	ENSMUSG00000030551	2.65e-08	-0.42827	0.0473882
GATA2	ENSMUSG00000015053	2.68e-08	-1.16239	0.000182401
HOXA10	ENSMUSG00000000938	2.88e-08	NA	NA
ISL2	ENSMUSG00000032318	2.98e-08	0.910591	0.000584043
RFX5	ENSMUSG00000005774	2.99e-08	NA	NA
HOXC8	ENSMUSG00000001657	3.01e-08	-0.615263	0.00771512
HOXC11	ENSMUSG00000001656	3.22e-08	-0.947196	0.000162945
HOXB6	ENSMUSG00000000690	3.3e-08	NA	NA
DMRTA1	ENSMUSG00000043753	3.5e-08	2.56046	5.21e-09
SMAD1	ENSMUSG00000031681	3.51e-08	NA	NA
FOXD2	ENSMUSG00000055210	3.58e-08	NA	NA
CBX5	ENSMUSG00000009575	3.76e-08	-0.692786	9.43e-14
IRX3	ENSMUSG00000031734	3.8e-08	-1.07719	0.00467825
HMBOX1	ENSMUSG00000021972	4.17e-08	NA	NA
NR2F1	ENSMUSG00000069171	4.38e-08	-0.364044	0.0283683
CDC5L	ENSMUSG00000023932	4.38e-08	0.271755	4.51e-05
NR6A1	ENSMUSG00000063972	4.58e-08	NA	NA
TEAD3	ENSMUSG00000002249	4.65e-08	NA	NA
RFX2	ENSMUSG00000024206	4.84e-08	NA	NA
ATF2	ENSMUSG00000027104	4.9e-08	NA	NA
NFIA	ENSMUSG00000028565	4.99e-08	NA	NA
RARG(VAR.2)	ENSMUSG00000001288	5.04e-08	-0.723217	1.76e-22
BARHL1	ENSMUSG00000026805	5.16e-08	NA	NA
TAL1::TCF3	ENSMUSG00000028717 ENSMUSG00000020167	5.53e-08	NA -0.649189441	NA 1.06E-07
ZFHX3	ENSMUSG00000038872	5.61e-08	NA	NA
PPARG	ENSMUSG00000000440	5.67e-08	NA	NA
HAND1::TCF3	ENSMUSG00000037335 ENSMUSG00000020167	5.75e-08	NA -0.649189441	NA 1.06E-07
FOXQ1	ENSMUSG00000038415	5.75e-08	NA	NA
CPEB1	ENSMUSG00000025586	6.03e-08	-0.493099	0.0415182
HOXB7	ENSMUSG00000038721	6.33e-08	NA	NA
TCF3	ENSMUSG00000020167	6.94e-08	-0.649189	1.06e-07
MAFG::NFE2L1	ENSMUSG00000051510 ENSMUSG00000038615	7.28e-08	0.984793875 0.574125724	1.04E-14 2.70E-05
TCF7	ENSMUSG00000000782	7.4e-08	-2.0426	3.56e-06
JDP2(VAR.2)	ENSMUSG00000034271	7.54e-08	NA	NA
BATF3	ENSMUSG00000026630	7.67e-08	NA	NA
FOXK1	ENSMUSG00000056493	8.11e-08	NA	NA
FOXF1	ENSMUSG00000042812	8.43e-08	-1.56239	0.00354098
DMRTA2	ENSMUSG00000047143	8.92e-08	NA	NA
TWIST2	ENSMUSG00000007805	9e-08	NA	NA
TFCP2	ENSMUSG00000009733	9.4e-08	0.379908	0.0174126
HOXA1	ENSMUSG00000029844	9.43e-08	-0.842647	0.000145726
TCF4	ENSMUSG00000053477	9.62e-08	NA	NA
FOXO4	ENSMUSG00000042903	9.63e-08	NA	NA
MAFB	ENSMUSG00000074622	1.04e-07	NA	NA
NR4A1	ENSMUSG00000023034	1.05e-07	NA	NA
TCF12	ENSMUSG00000032228	1.07e-07	-0.418142	2.08e-11
GATA4	ENSMUSG00000021944	1.09e-07	NA	NA
HOXC5	ENSMUSG00000022485	1.25e-07	NA	NA
STAT1::STAT2	ENSMUSG00000026104 ENSMUSG00000040033	1.35e-07	-0.819462469 NA	5.04E-07 NA
SNAI2	ENSMUSG00000022676	1.39e-07	-0.499644	0.0382938
ZBTB18	ENSMUSG00000063659	1.44e-07	-0.467561	0.0387655
RUNX1	ENSMUSG00000022952	1.46e-07	NA	NA
DBP	ENSMUSG00000059824	1.47e-07	-2.72898	6.24e-20
ALX3	ENSMUSG00000014603	1.59e-07	-1.32203	0.0310643
GATA6	ENSMUSG00000005836	1.66e-07	NA	NA
MAF	ENSMUSG00000055435	1.96e-07	1.06637	0.000858967
RORA(VAR.2)	ENSMUSG00000032238	1.96e-07	NA	NA
TBP	ENSMUSG00000014767	2.03e-07	NA	NA
MAFF	ENSMUSG00000042622	2.06e-07	-1.95094	1.18e-18
AIRE	ENSMUSG00000000731	2.19e-07	NA	NA
VAX2	ENSMUSG00000034777	2.26e-07	NA	NA
MEOX1	ENSMUSG00000001493	2.31e-07	NA	NA
HOXC6	ENSMUSG00000001661	2.51e-07	NA	NA
SMAD2::SMAD3::SMAD4	ENSMUSG00000024563 ENSMUSG00000032402 ENSMUSG00000024515	2.7e-07	-0.617814555 -0.597794984 NA	7.36E-18 1.59E-12 NA
TCF7L1	ENSMUSG00000055799	2.78e-07	NA	NA
TFAP4	ENSMUSG00000005718	2.91e-07	0.622195	0.0423856
HOXC4	ENSMUSG00000075394	2.95e-07	NA	NA
FOXO6	ENSMUSG00000052135	3e-07	NA	NA
STAT6	ENSMUSG00000002147	3.07e-07	NA	NA
ATF4	ENSMUSG00000042406	3.19e-07	-0.779688	0.00400923
FOXP3	ENSMUSG00000039521	3.21e-07	NA	NA
CCDC6	ENSMUSG00000048701	3.24e-07	NA	NA
HOXB4	ENSMUSG00000038692	3.28e-07	0.720003	9.26e-06
HOXB2	ENSMUSG00000075588	3.43e-07	NA	NA
TGIF2	ENSMUSG00000062175	3.52e-07	NA	NA
FOXO3	ENSMUSG00000048756	3.69e-07	2.09837	7.93e-64
BATF::JUN	ENSMUSG00000034266 ENSMUSG00000052684	3.76e-07	NA -1.224606954	NA 0.000166442
TOPORS	ENSMUSG00000036822	3.77e-07	NA	NA
IRF9	ENSMUSG00000002325	4.14e-07	-0.649838	0.000188831
PBX2	ENSMUSG00000034673	4.2e-07	0.349516	0.00326731
FOXP2	ENSMUSG00000029563	4.49e-07	NA	NA
MAF::NFE2	ENSMUSG00000055435 ENSMUSG00000058794	4.75e-07	1.066370841 -2.092549612	0.000858967 3.80E-06
NR2F6(VAR.2)	ENSMUSG00000002393	5.81e-07	NA	NA
HLF	ENSMUSG00000003949	6.49e-07	NA	NA
PRDM1	ENSMUSG00000038151	6.5e-07	NA	NA
GRHL1	ENSMUSG00000020656	6.52e-07	1.39284	0.000259312
FOXD1	ENSMUSG00000078302	6.59e-07	NA	NA
LHX3	ENSMUSG00000026934	6.96e-07	NA	NA
RARA	ENSMUSG00000037992	7.12e-07	NA	NA
PKNOX2	ENSMUSG00000035934	7.12e-07	NA	NA
MEF2D	ENSMUSG00000001419	7.14e-07	NA	NA
SOX4	ENSMUSG00000076431	7.62e-07	NA	NA
HLX	ENSMUSG00000039377	7.97e-07	NA	NA
BBX	ENSMUSG00000022641	8.01e-07	NA	NA
LHX1	ENSMUSG00000018698	8.68e-07	NA	NA
LBX2	ENSMUSG00000034968	9.33e-07	NA	NA
BARX1	ENSMUSG00000021381	9.35e-07	NA	NA
ZSCAN26	ENSMUSG00000022228	1.06e-06	NA	NA
POU6F1	ENSMUSG00000009739	1.19e-06	-0.964927	6.51e-14
NFE2L1	ENSMUSG00000038615	1.21e-06	0.574126	2.7e-05
MEF2C	ENSMUSG00000005583	1.25e-06	NA	NA
PBX1	ENSMUSG00000052534	1.34e-06	-0.349447	0.0370165
FOXJ2	ENSMUSG00000003154	1.36e-06	NA	NA
HSF1	ENSMUSG00000022556	1.43e-06	NA	NA
SMAD4	ENSMUSG00000024515	1.43e-06	NA	NA
ARX	ENSMUSG00000035277	1.54e-06	NA	NA
MEIS2	ENSMUSG00000027210	1.75e-06	0.586865	0.0462079
JUND(VAR.2)	ENSMUSG00000110974	1.82e-06	NA	NA
POU2F1	ENSMUSG00000026565	1.87e-06	0.470715	0.0169453
NANOG	ENSMUSG00000012396	1.96e-06	NA	NA
CCNT2	ENSMUSG00000026349	2.03e-06	NA	NA
NKX2-5(VAR.2)	ENSMUSG00000015579	2.17e-06	NA	NA
MEF2A	ENSMUSG00000030557	2.24e-06	NA	NA
FOS::JUN	ENSMUSG00000021250 ENSMUSG00000052684	2.25e-06	NA -1.224606954	NA 0.000166442
FOXL1	ENSMUSG00000097084	2.5e-06	-1.4601	0.000404834
HBP1	ENSMUSG00000002996	2.6e-06	0.551809	2.99e-05
TCF7L2	ENSMUSG00000024985	2.81e-06	NA	NA
DLX1	ENSMUSG00000041911	3.44e-06	-1.2508	5.93e-05
SOX5	ENSMUSG00000041540	3.45e-06	NA	NA
SOX9	ENSMUSG00000000567	3.51e-06	1.27405	1.68e-08
HMGA2	ENSMUSG00000056758	3.55e-06	-0.579679	0.0126951
HOXA6	ENSMUSG00000043219	3.63e-06	NA	NA
FOXM1	ENSMUSG00000001517	3.8e-06	-2.73774	1.11e-50
POU2F3	ENSMUSG00000032015	3.81e-06	NA	NA
RARG	ENSMUSG00000001288	3.85e-06	-0.723217	1.76e-22
GATA3	ENSMUSG00000015619	4.48e-06	-1.8461	5.26e-06
HOXB5	ENSMUSG00000038700	4.53e-06	NA	NA
PRRX2	ENSMUSG00000039476	4.64e-06	NA	NA
HDAC2	ENSMUSG00000019777	4.9e-06	-0.388093	7.84e-07
RUNX3	ENSMUSG00000070691	4.99e-06	NA	NA
DMRTC2	ENSMUSG00000011349	5.01e-06	NA	NA
OLIG3	ENSMUSG00000045591	5.03e-06	-1.46385	0.0146539
HMGN3	ENSMUSG00000066456	5.07e-06	NA	NA
HOXB3	ENSMUSG00000048763	5.4e-06	NA	NA
MAFK	ENSMUSG00000018143	5.67e-06	0.607451	0.000935485
LHX2	ENSMUSG00000000247	6.35e-06	-1.98408	2.03e-17
JUN	ENSMUSG00000052684	6.5e-06	-1.22461	0.000166442
PRRX1	ENSMUSG00000026586	6.56e-06	0.796912	1.21e-06
FOXF2	ENSMUSG00000038402	7.32e-06	NA	NA
EP300	ENSMUSG00000055024	7.91e-06	0.565894	0.00224907
DLX2	ENSMUSG00000023391	9.86e-06	-1.08125	0.00603694
PKNOX1	ENSMUSG00000006705	1.04e-05	NA	NA
FOXG1	ENSMUSG00000020950	1.11e-05	NA	NA
MSX2	ENSMUSG00000021469	1.17e-05	-1.35343	0.000754298
RARB	ENSMUSG00000017491	1.19e-05	NA	NA
ARID5A	ENSMUSG00000037447	1.35e-05	1.10951	3.21e-06
POU2F2	ENSMUSG00000008496	1.5e-05	NA	NA
FOXO1	ENSMUSG00000044167	1.55e-05	NA	NA
LHX6	ENSMUSG00000026890	1.59e-05	-1.0419	5.02e-09
IRF4	ENSMUSG00000021356	1.62e-05	-2.26447	9e-06
EMX2	ENSMUSG00000043969	1.81e-05	NA	NA
NFE2L2	ENSMUSG00000015839	2.2e-05	NA	NA
POU4F1	ENSMUSG00000048349	2.28e-05	NA	NA
BARX2	ENSMUSG00000032033	2.33e-05	NA	NA
SOX11	ENSMUSG00000063632	2.94e-05	NA	NA
SHOX2	ENSMUSG00000027833	3.04e-05	NA	NA
MSX1	ENSMUSG00000048450	3.5e-05	NA	NA
ID4	ENSMUSG00000021379	4.23e-05	1.80648	5.46e-07
DLX6	ENSMUSG00000029754	4.42e-05	-1.00738	0.00010916
TGIF1	ENSMUSG00000047407	6.32e-05	NA	NA
LHX9	ENSMUSG00000019230	6.83e-05	NA	NA
FOSB	ENSMUSG00000003545	8.09e-05	NA	NA
DLX3	ENSMUSG00000001510	0.000105	-2.54374	3.9e-21
GBX1	ENSMUSG00000067724	0.000118	NA	NA
FOSL2	ENSMUSG00000029135	0.000118	-0.466563	0.00401552
JUNB	ENSMUSG00000052837	0.000122	NA	NA
DLX4	ENSMUSG00000020871	0.000134	NA	NA
NOBOX	ENSMUSG00000029736	0.000152	NA	NA
FOSL1	ENSMUSG00000024912	0.000377	-1.4855	4.66e-08
FOS	ENSMUSG00000021250	0.000633	NA	NA
TRIM28	ENSMUSG00000005566	0.000768	NA	NA
JUND	ENSMUSG00000110974	0.001	NA	NA
NFE2	ENSMUSG00000058794	0.0041	-2.09255	3.8e-06
JUN(VAR.2)	ENSMUSG00000052684	0.01	-1.22461	0.000166442
JDP2	ENSMUSG00000034271	0.032	NA	NA

## Sheet: Adipo Day 0 Split 1 Bottom
TF	Ensemble Gene ID	DREM Split Score	log2FoldChange	pAdj
E2F6	ENSMUSG00000057469	1.04e-60	NA	NA
KLF13	ENSMUSG00000052040	1.12e-60	0.680733	8.76e-09
KLF7	ENSMUSG00000025959	8.87e-57	NA	NA
MBD2	ENSMUSG00000024513	1.72e-55	NA	NA
GLIS1	ENSMUSG00000034762	2.85e-55	-1.81588	5.72e-30
FOXN1	ENSMUSG00000002057	2e-54	-3.41578	5.16e-21
HIF1A	ENSMUSG00000021109	2.94e-54	-0.590944	0.0237743
HES1	ENSMUSG00000022528	3.02e-53	-0.859874	0.00378843
RELB	ENSMUSG00000002983	1.2e-52	-1.16036	2.39e-11
NFIC	ENSMUSG00000055053	1.32e-52	-0.611171	6.53e-07
KLF16	ENSMUSG00000035397	1.96e-52	-0.650629	0.0416288
AHR	ENSMUSG00000019256	2.05e-52	-2.21369	5.97e-32
RXRB	ENSMUSG00000039656	2.86e-52	0.604006	6.01e-11
E2F5	ENSMUSG00000027552	7.35e-52	NA	NA
TEAD2	ENSMUSG00000030796	9.84e-52	-2.07253	4.37e-39
NR4A3	ENSMUSG00000028341	1.26e-51	-1.28466	0.0201783
TBX15	ENSMUSG00000027868	1.75e-51	NA	NA
ARNT::HIF1A	ENSMUSG00000015522 ENSMUSG00000021109	4.58e-51	NA -0.590944275	NA 0.023774251
HLTF	ENSMUSG00000002428	6.32e-51	NA	NA
CHD2	ENSMUSG00000078671	7.29e-51	NA	NA
AHR::ARNT	ENSMUSG00000019256 ENSMUSG00000015522	1.28e-50	-2.213687253 NA	5.97E-32 NA
CXXC1	ENSMUSG00000024560	1.29e-50	NA	NA
KLF5	ENSMUSG00000005148	1.45e-50	NA	NA
CENPB	ENSMUSG00000068267	4.19e-50	-0.534589	2.75e-06
SP8	ENSMUSG00000048562	5.18e-50	-0.895106	9.62e-07
PPARD	ENSMUSG00000002250	5.63e-50	0.258657	0.0299047
KLF4	ENSMUSG00000003032	6.43e-50	-1.6031	2.91e-09
NFIX	ENSMUSG00000001911	7.85e-50	NA	NA
GLIS2	ENSMUSG00000014303	8.1e-50	-0.321693	0.00409633
ARID5B	ENSMUSG00000019947	8.23e-50	0.946465	2.6e-09
ATF1	ENSMUSG00000023027	9.02e-50	-0.485579	0.0017453
RELA	ENSMUSG00000024927	1.44e-49	NA	NA
IRF6	ENSMUSG00000026638	1.81e-49	NA	NA
ZBTB33	ENSMUSG00000048047	1.89e-49	NA	NA
KLF6	ENSMUSG00000000078	2.96e-49	-0.874578	4.09e-10
E4F1	ENSMUSG00000024137	3.01e-49	NA	NA
ZBTB14	ENSMUSG00000049672	4.43e-49	NA	NA
SP3	ENSMUSG00000027109	5.17e-49	NA	NA
RARA::RXRA	ENSMUSG00000037992 ENSMUSG00000015846	6.56e-49	NA 0.327707772	NA 0.018756005
RUNX1	ENSMUSG00000022952	6.59e-49	NA	NA
E2F4	ENSMUSG00000014859	6.71e-49	NA	NA
TFAP4	ENSMUSG00000005718	6.72e-49	0.622195	0.0423856
CREB3L1	ENSMUSG00000027230	8.48e-49	-1.25743	5.67e-05
ZBTB6	ENSMUSG00000066798	9.2e-49	0.520827	0.0433234
NPAS2	ENSMUSG00000026077	2.95e-48	NA	NA
CTCF	ENSMUSG00000005698	3.39e-48	-0.256665	0.0342651
NKX2-3	ENSMUSG00000044220	3.47e-48	NA	NA
RXRG	ENSMUSG00000015843	4.32e-48	NA	NA
SP4	ENSMUSG00000025323	4.43e-48	1.19478	1e-10
XBP1	ENSMUSG00000020484	4.66e-48	-0.411268	0.0440231
ESR2	ENSMUSG00000021055	6.52e-48	-1.25818	0.0388506
ID2	ENSMUSG00000020644	6.8e-48	NA	NA
CREB3L2	ENSMUSG00000038648	8.12e-48	0.448954	0.00364746
MECP2	ENSMUSG00000031393	1.36e-47	NA	NA
ATF6	ENSMUSG00000026663	1.45e-47	0.432774	0.00225931
MGA	ENSMUSG00000033943	1.48e-47	0.284295	0.0158258
PATZ1	ENSMUSG00000020453	1.62e-47	NA	NA
MEIS3	ENSMUSG00000041420	2.4e-47	NA	NA
HERPUD1	ENSMUSG00000031770	2.58e-47	-0.740411	0.000538673
RAD21	ENSMUSG00000022314	3.2e-47	-0.877115	4.38e-14
HIC1	ENSMUSG00000043099	3.31e-47	NA	NA
OVOL1	ENSMUSG00000024922	3.38e-47	NA	NA
SETDB1	ENSMUSG00000015697	4.71e-47	0.315402	0.00011746
CTCFL	ENSMUSG00000070495	5.52e-47	NA	NA
PPARA	ENSMUSG00000022383	9.38e-47	NA	NA
MZF1	ENSMUSG00000030380	1.04e-46	NA	NA
BDP1	ENSMUSG00000049658	1.24e-46	NA	NA
NRF1	ENSMUSG00000058440	1.79e-46	NA	NA
NR2F6(VAR.2)	ENSMUSG00000002393	1.91e-46	NA	NA
NFIC::TLX1	ENSMUSG00000055053 ENSMUSG00000025215	2.21e-46	-0.611170517 NA	6.53E-07 NA
GMEB2	ENSMUSG00000038705	2.63e-46	-0.519247	5.85e-07
MAX	ENSMUSG00000059436	2.97e-46	NA	NA
ARNT2	ENSMUSG00000015709	3.03e-46	-2.99949	2.04e-20
MEIS2	ENSMUSG00000027210	3.67e-46	0.586865	0.0462079
SMAD1	ENSMUSG00000031681	3.77e-46	NA	NA
NFIA	ENSMUSG00000028565	4.4e-46	NA	NA
SMAD3	ENSMUSG00000032402	4.44e-46	-0.597795	1.59e-12
ZBTB7A	ENSMUSG00000035011	5.88e-46	NA	NA
ZBTB3	ENSMUSG00000071661	6.62e-46	NA	NA
LMO2	ENSMUSG00000032698	6.8e-46	-1.0135	0.0452444
NR2F6	ENSMUSG00000002393	8.3e-46	NA	NA
SP100	ENSMUSG00000026222	1.12e-45	-1.19729	0.000340361
MNT	ENSMUSG00000000282	1.97e-45	NA	NA
REL	ENSMUSG00000020275	2.02e-45	NA	NA
E2F1	ENSMUSG00000027490	2.6e-45	-0.679512	4.32e-12
ARNT	ENSMUSG00000015522	3.48e-45	NA	NA
RARA	ENSMUSG00000037992	3.9e-45	NA	NA
BCL6	ENSMUSG00000022508	4.64e-45	1.27642	3.66e-13
FUBP1	ENSMUSG00000028034	4.98e-45	NA	NA
NR4A2	ENSMUSG00000026826	6.42e-45	NA	NA
TCF7L1	ENSMUSG00000055799	6.5e-45	NA	NA
MITF	ENSMUSG00000035158	6.68e-45	NA	NA
MAFA	ENSMUSG00000047591	7.05e-45	NA	NA
NR6A1	ENSMUSG00000063972	7.05e-45	NA	NA
BHLHE41	ENSMUSG00000030256	7.06e-45	NA	NA
MAF	ENSMUSG00000055435	7.53e-45	1.06637	0.000858967
ZBTB16	ENSMUSG00000066687	8.18e-45	2.42691	6.41e-07
SIN3A	ENSMUSG00000042557	8.22e-45	NA	NA
MAFG	ENSMUSG00000051510	1.09e-44	0.984794	1.04e-14
SRF	ENSMUSG00000015605	1.1e-44	-0.546351	0.0283561
TFE3	ENSMUSG00000000134	1.27e-44	0.353523	0.000241891
HDAC2	ENSMUSG00000019777	1.27e-44	-0.388093	7.84e-07
PPARG	ENSMUSG00000000440	1.36e-44	NA	NA
STAT1	ENSMUSG00000026104	1.36e-44	-0.819462	5.04e-07
NR2C2	ENSMUSG00000005893	1.48e-44	NA	NA
RFX1	ENSMUSG00000031706	1.77e-44	NA	NA
TCF7L2	ENSMUSG00000024985	1.91e-44	NA	NA
RXRA	ENSMUSG00000015846	2.24e-44	0.327708	0.018756
MLXIP	ENSMUSG00000038342	2.7e-44	0.836164	1.17e-12
NFKB2	ENSMUSG00000025225	2.89e-44	NA	NA
EGR2	ENSMUSG00000037868	3.27e-44	NA	NA
TFAP2B(VAR.2)	ENSMUSG00000025927	3.43e-44	NA	NA
TCF12	ENSMUSG00000032228	4.77e-44	-0.418142	2.08e-11
MLX	ENSMUSG00000017801	5.2e-44	0.415861	0.00928922
NFATC1	ENSMUSG00000033016	5.56e-44	-0.613228	7.01e-09
SP1	ENSMUSG00000001280	5.56e-44	NA	NA
CREB3	ENSMUSG00000028466	7.46e-44	NA	NA
IKZF2	ENSMUSG00000025997	7.71e-44	0.629675	0.0454127
PTEN	ENSMUSG00000013663	7.82e-44	0.674282	2.41e-08
ITGB2	ENSMUSG00000000290	9.56e-44	-1.46599	7.92e-05
NFIB	ENSMUSG00000008575	1.14e-43	NA	NA
ELK1	ENSMUSG00000009406	1.18e-43	NA	NA
OSR1	ENSMUSG00000048387	1.22e-43	NA	NA
TFAP2C(VAR.2)	ENSMUSG00000028640	1.34e-43	NA	NA
ZKSCAN3	ENSMUSG00000021327	1.51e-43	0.514547	0.000148489
ETV3	ENSMUSG00000003382	1.8e-43	0.690451	3.05e-07
LEF1	ENSMUSG00000027985	1.85e-43	NA	NA
ZBTB49	ENSMUSG00000029127	1.91e-43	0.56795	0.000123212
NR3C2	ENSMUSG00000031618	1.91e-43	NA	NA
PLAGL1	ENSMUSG00000019817	2.03e-43	NA	NA
ZBTB12	ENSMUSG00000049823	2.13e-43	-0.681887	0.00942886
RORA	ENSMUSG00000032238	3.82e-43	NA	NA
DDIT3	ENSMUSG00000025408	4.5e-43	NA	NA
OSR2	ENSMUSG00000022330	4.54e-43	-1.15469	0.0104383
EWSR1::FLI1	ENSMUSG00000009079 ENSMUSG00000016087	5.62e-43	NA NA	NA NA
RARB	ENSMUSG00000017491	7.32e-43	NA	NA
CEBPZ	ENSMUSG00000024081	7.97e-43	0.242144	0.00291369
TFAP2C(VAR.3)	ENSMUSG00000028640	8.45e-43	NA	NA
MEIS1	ENSMUSG00000020160	9.66e-43	NA	NA
GTF2I	ENSMUSG00000060261	1.39e-42	NA	NA
ETV1	ENSMUSG00000004151	1.4e-42	-0.742394	0.0122048
EPAS1	ENSMUSG00000024140	1.47e-42	NA	NA
ETV4	ENSMUSG00000017724	1.49e-42	-3.59868	1.74e-41
RARG	ENSMUSG00000001288	1.5e-42	-0.723217	1.76e-22
RARB(VAR.2)	ENSMUSG00000017491	2.03e-42	NA	NA
NR1H2::RXRA	ENSMUSG00000060601 ENSMUSG00000015846	2.05e-42	NA 0.327707772	NA 0.018756005
HOXA2	ENSMUSG00000014704	2.05e-42	NA	NA
SIX5	ENSMUSG00000040841	2.05e-42	-0.35941	0.0308078
ZBTB18	ENSMUSG00000063659	2.39e-42	-0.467561	0.0387655
ELK3	ENSMUSG00000008398	2.58e-42	-0.879409	3.91e-10
CCNT2	ENSMUSG00000026349	3.07e-42	NA	NA
TGIF2	ENSMUSG00000062175	3.75e-42	NA	NA
THAP1	ENSMUSG00000037214	4.11e-42	NA	NA
HIC2	ENSMUSG00000050240	4.9e-42	NA	NA
ELF1	ENSMUSG00000036461	5.09e-42	NA	NA
HEY2	ENSMUSG00000019789	7.03e-42	NA	NA
HOXA7	ENSMUSG00000038236	7.19e-42	0.445674	0.0416288
SOX6	ENSMUSG00000051910	7.23e-42	NA	NA
TCF3	ENSMUSG00000020167	7.53e-42	-0.649189	1.06e-07
NR2C1	ENSMUSG00000005897	8.21e-42	NA	NA
TFAP2A(VAR.3)	ENSMUSG00000021359	8.7e-42	NA	NA
GMEB1	ENSMUSG00000028901	9.14e-42	-0.240133	0.00468513
BACH2	ENSMUSG00000040270	9.24e-42	1.18611	1.87e-11
BPTF	ENSMUSG00000040481	9.3e-42	NA	NA
GLIS3	ENSMUSG00000052942	9.58e-42	-0.472775	0.0326568
MLXIPL	ENSMUSG00000005373	9.98e-42	NA	NA
TCF4	ENSMUSG00000053477	1.06e-41	NA	NA
CLOCK	ENSMUSG00000029238	1.09e-41	NA	NA
HINFP	ENSMUSG00000032119	1.22e-41	NA	NA
RARA(VAR.2)	ENSMUSG00000037992	1.86e-41	NA	NA
HSF2	ENSMUSG00000019878	1.9e-41	0.468982	0.00559449
FOXJ1	ENSMUSG00000034227	2.06e-41	1.27245	0.0218585
NFAT5	ENSMUSG00000003847	2.07e-41	NA	NA
SREBF1(VAR.2)	ENSMUSG00000020538	2.49e-41	NA	NA
ETV5	ENSMUSG00000013089	2.86e-41	-0.473576	0.000615105
SPDEF	ENSMUSG00000024215	2.89e-41	NA	NA
NR1H2	ENSMUSG00000060601	3.13e-41	NA	NA
GATA2	ENSMUSG00000015053	3.22e-41	-1.16239	0.000182401
ESRRA	ENSMUSG00000024955	3.3e-41	NA	NA
BACH1::MAFK	ENSMUSG00000025612 ENSMUSG00000018143	3.3e-41	0.412670317 0.607451027	7.75E-07 0.000935485
FOXP3	ENSMUSG00000039521	3.38e-41	NA	NA
BARHL1	ENSMUSG00000026805	3.96e-41	NA	NA
CUX1	ENSMUSG00000029705	4.67e-41	NA	NA
SMC3	ENSMUSG00000024974	5.01e-41	NA	NA
GATA4	ENSMUSG00000021944	5.53e-41	NA	NA
IRF2	ENSMUSG00000031627	5.61e-41	NA	NA
TBX21	ENSMUSG00000001444	6.17e-41	NA	NA
SMAD2	ENSMUSG00000024563	6.3e-41	-0.617815	7.36e-18
ISL2	ENSMUSG00000032318	6.42e-41	0.910591	0.000584043
REST	ENSMUSG00000029249	7.25e-41	NA	NA
RORA(VAR.2)	ENSMUSG00000032238	7.39e-41	NA	NA
MYBL1	ENSMUSG00000025912	7.53e-41	-0.646268	0.000328061
ESR1	ENSMUSG00000019768	7.56e-41	NA	NA
FLI1	ENSMUSG00000016087	7.67e-41	NA	NA
TOPORS	ENSMUSG00000036822	8.47e-41	NA	NA
NFYB	ENSMUSG00000020248	9.53e-41	NA	NA
ZBTB7C	ENSMUSG00000044646	1.01e-40	-1.83288	1.14e-19
MZF1(VAR.2)	ENSMUSG00000030380	1.07e-40	NA	NA
MAF::NFE2	ENSMUSG00000055435 ENSMUSG00000058794	1.07e-40	1.066370841 -2.092549612	0.000858967 3.80E-06
TBR1	ENSMUSG00000035033	1.33e-40	NA	NA
AIRE	ENSMUSG00000000731	1.33e-40	NA	NA
FOXM1	ENSMUSG00000001517	1.34e-40	-2.73774	1.11e-50
TFAP2B(VAR.3)	ENSMUSG00000025927	1.38e-40	NA	NA
NFYA	ENSMUSG00000023994	1.4e-40	0.689858	2.21e-10
TBX2	ENSMUSG00000000093	1.96e-40	NA	NA
EGR1	ENSMUSG00000038418	2.09e-40	NA	NA
EBF1	ENSMUSG00000057098	2.12e-40	NA	NA
TFAP2A(VAR.2)	ENSMUSG00000021359	2.19e-40	NA	NA
STAT5A::STAT5B	ENSMUSG00000004043 ENSMUSG00000020919	2.74e-40	-0.488374	0.031870939 0.031709272
SMAD2::SMAD3::SMAD4	ENSMUSG00000024563 ENSMUSG00000032402 ENSMUSG00000024515	2.82e-40	-0.617814555 -0.597794984 NA	7.36E-18 1.59E-12 NA
MAFB	ENSMUSG00000074622	3.3e-40	NA	NA
NR3C1	ENSMUSG00000024431	3.39e-40	-0.370848	1.61e-05
NKX2-5(VAR.2)	ENSMUSG00000015579	3.39e-40	NA	NA
ZEB1	ENSMUSG00000024238	3.46e-40	NA	NA
E2F8	ENSMUSG00000046179	3.57e-40	-3.71067	2.87e-43
GABPA	ENSMUSG00000008976	3.68e-40	NA	NA
SP2	ENSMUSG00000018678	3.69e-40	-1.19273	9.44e-11
BHLHE40	ENSMUSG00000030103	3.86e-40	-1.05129	1.54e-09
NR1D1	ENSMUSG00000020889	4.24e-40	0.624951	0.0482237
MYBL2	ENSMUSG00000017861	4.38e-40	-2.30197	1.74e-51
HES7	ENSMUSG00000023781	5.34e-40	NA	NA
BARHL2	ENSMUSG00000034384	5.81e-40	NA	NA
GRHL1	ENSMUSG00000020656	5.81e-40	1.39284	0.000259312
LBX2	ENSMUSG00000034968	6.17e-40	NA	NA
SIRT6	ENSMUSG00000034748	7.02e-40	-0.390994	0.000931832
NR2F2	ENSMUSG00000030551	7.15e-40	-0.42827	0.0473882
MAX::MYC	ENSMUSG00000059436 ENSMUSG00000022346	7.79e-40	NA 0.703579261	NA 0.041437345
CREB1	ENSMUSG00000025958	8.38e-40	NA	NA
DDIT3::CEBPA	ENSMUSG00000025408 ENSMUSG00000034957	8.87e-40	NA NA	NA NA
ELK4	ENSMUSG00000026436	9.41e-40	NA	NA
LIN54	ENSMUSG00000035310	9.66e-40	NA	NA
RFX7	ENSMUSG00000037674	9.68e-40	NA	NA
HEY1	ENSMUSG00000040289	1.05e-39	NA	NA
HAND1::TCF3	ENSMUSG00000037335 ENSMUSG00000020167	1.28e-39	NA -0.649189441	NA 1.06E-07
BACH1	ENSMUSG00000025612	1.29e-39	0.41267	7.75e-07
TFCP2L1	ENSMUSG00000026380	1.35e-39	2.53247	4.45e-07
HNF1A	ENSMUSG00000029556	1.46e-39	NA	NA
MESP1	ENSMUSG00000030544	1.51e-39	NA	NA
DLX5	ENSMUSG00000029755	1.56e-39	NA	NA
ARNTL	ENSMUSG00000055116	1.6e-39	NA	NA
SREBF1	ENSMUSG00000020538	1.67e-39	NA	NA
RBPJ	ENSMUSG00000039191	1.83e-39	-0.939143	1.5e-22
TFEB	ENSMUSG00000023990	1.94e-39	NA	NA
PRDM4	ENSMUSG00000035529	2.06e-39	NA	NA
FOXO6	ENSMUSG00000052135	2.07e-39	NA	NA
E2F7	ENSMUSG00000020185	2.18e-39	-3.45809	6.69e-81
BCL6B	ENSMUSG00000000317	2.64e-39	NA	NA
ERF	ENSMUSG00000040857	2.86e-39	-0.93443	2.41e-08
SREBF2(VAR.2)	ENSMUSG00000022463	3.06e-39	-1.59007	1.95e-24
FOXO4	ENSMUSG00000042903	3.54e-39	NA	NA
MEOX1	ENSMUSG00000001493	3.55e-39	NA	NA
TBX20	ENSMUSG00000031965	3.86e-39	NA	NA
MAZ	ENSMUSG00000030678	4.11e-39	-0.89359	4.87e-25
ID4	ENSMUSG00000021379	4.18e-39	1.80648	5.46e-07
NR1H4	ENSMUSG00000047638	4.77e-39	NA	NA
HDX	ENSMUSG00000034551	5.32e-39	NA	NA
TFCP2	ENSMUSG00000009733	6.54e-39	0.379908	0.0174126
MXI1	ENSMUSG00000025025	6.71e-39	0.629156	0.000373361
HOXA5	ENSMUSG00000038253	7.58e-39	NA	NA
NR2F1	ENSMUSG00000069171	7.85e-39	-0.364044	0.0283683
RFX5	ENSMUSG00000005774	8.24e-39	NA	NA
HSF4	ENSMUSG00000033249	8.42e-39	-0.759455	0.000181685
RUNX2	ENSMUSG00000039153	1.06e-38	0.460099	0.0459617
FOXD2	ENSMUSG00000055210	1.16e-38	NA	NA
FOXF1	ENSMUSG00000042812	1.23e-38	-1.56239	0.00354098
TGIF1	ENSMUSG00000047407	1.39e-38	NA	NA
TCF7	ENSMUSG00000000782	1.42e-38	-2.0426	3.56e-06
STAT1::STAT2	ENSMUSG00000026104 ENSMUSG00000040033	1.49e-38	-0.819462469 NA	5.04E-07 NA
NFKB1	ENSMUSG00000028163	1.57e-38	NA	NA
MAFF	ENSMUSG00000042622	1.72e-38	-1.95094	1.18e-18
NR4A1	ENSMUSG00000023034	1.9e-38	NA	NA
PBX3	ENSMUSG00000038718	2.1e-38	NA	NA
ZFX	ENSMUSG00000079509	2.12e-38	NA	NA
PPARG::RXRA	ENSMUSG00000000440 ENSMUSG00000015846	2.14e-38	NA 0.327707772	NA 0.018756005
NFATC3	ENSMUSG00000031902	2.2e-38	NA	NA
MYCN	ENSMUSG00000037169	2.25e-38	NA	NA
SREBF2	ENSMUSG00000022463	2.43e-38	-1.59007	1.95e-24
NKX3-2	ENSMUSG00000049691	2.46e-38	NA	NA
VDR	ENSMUSG00000022479	2.67e-38	NA	NA
MECOM	ENSMUSG00000027684	2.96e-38	-1.08957	2.82e-17
FOSB	ENSMUSG00000003545	3.79e-38	NA	NA
MYC	ENSMUSG00000022346	4.38e-38	0.703579	0.0414373
TAL1::TCF3	ENSMUSG00000028717 ENSMUSG00000020167	4.48e-38	NA -0.649189441	NA 1.06E-07
ERG	ENSMUSG00000040732	4.54e-38	NA	NA
RFX3	ENSMUSG00000040929	6.12e-38	NA	NA
ELF2	ENSMUSG00000037174	6.6e-38	-0.185928	0.0221351
IRF3	ENSMUSG00000003184	6.61e-38	NA	NA
HMGN3	ENSMUSG00000066456	7.42e-38	NA	NA
MAFG::NFE2L1	ENSMUSG00000051510 ENSMUSG00000038615	7.72e-38	0.984793875 0.574125724	1.04E-14 2.70E-05
ATF3	ENSMUSG00000026628	9.79e-38	NA	NA
STAT2	ENSMUSG00000040033	1.08e-37	NA	NA
MTF1	ENSMUSG00000028890	1.11e-37	0.665957	5e-08
FOXF2	ENSMUSG00000038402	1.33e-37	NA	NA
TEAD1	ENSMUSG00000055320	1.57e-37	NA	NA
STAT3	ENSMUSG00000004040	1.68e-37	0.182887	0.0151342
ELF4	ENSMUSG00000031103	1.73e-37	-0.436874	0.000211152
CEBPD	ENSMUSG00000071637	1.96e-37	NA	NA
ZBTB7B	ENSMUSG00000028042	1.97e-37	-0.368978	0.00680839
TEAD3	ENSMUSG00000002249	2.06e-37	NA	NA
GLI3	ENSMUSG00000021318	2.42e-37	-0.409361	0.00899415
PKNOX2	ENSMUSG00000035934	2.53e-37	NA	NA
NR1H3::RXRA	ENSMUSG00000002108 ENSMUSG00000015846	2.57e-37	NA 0.327707772	NA 0.018756005
AR	ENSMUSG00000046532	2.66e-37	NA	NA
PAX6	ENSMUSG00000027168	2.78e-37	NA	NA
BATF3	ENSMUSG00000026630	2.83e-37	NA	NA
CUX2	ENSMUSG00000042589	3.1e-37	NA	NA
EGR3	ENSMUSG00000033730	3.26e-37	NA	NA
HBP1	ENSMUSG00000002996	3.26e-37	0.551809	2.99e-05
CREM	ENSMUSG00000063889	3.84e-37	0.598871	0.00306343
HOXC8	ENSMUSG00000001657	4.26e-37	-0.615263	0.00771512
EHF	ENSMUSG00000012350	4.59e-37	NA	NA
CEBPG	ENSMUSG00000056216	5.02e-37	NA	NA
HSF1	ENSMUSG00000022556	5.93e-37	NA	NA
BRCA1	ENSMUSG00000017146	7.83e-37	-2.37557	4.2e-44
NFYC	ENSMUSG00000032897	8.69e-37	-0.937955	3.61e-15
NFE2L1	ENSMUSG00000038615	8.76e-37	0.574126	2.7e-05
FOXO3	ENSMUSG00000048756	1.23e-36	2.09837	7.93e-64
MAFK	ENSMUSG00000018143	1.28e-36	0.607451	0.000935485
BARX1	ENSMUSG00000021381	1.29e-36	NA	NA
SMAD4	ENSMUSG00000024515	1.37e-36	NA	NA
STAT6	ENSMUSG00000002147	1.42e-36	NA	NA
HOXA3	ENSMUSG00000079560	1.48e-36	NA	NA
HOXB2	ENSMUSG00000075588	1.67e-36	NA	NA
HOXA9	ENSMUSG00000038227	1.98e-36	NA	NA
HOXB9	ENSMUSG00000020875	2.23e-36	-0.836837	0.0307045
OLIG3	ENSMUSG00000045591	2.48e-36	-1.46385	0.0146539
SOX9	ENSMUSG00000000567	3.21e-36	1.27405	1.68e-08
FOS::JUN	ENSMUSG00000021250 ENSMUSG00000052684	3.79e-36	NA -1.224606954	NA 0.000166442
TRIM28	ENSMUSG00000005566	4.4e-36	NA	NA
VAX2	ENSMUSG00000034777	4.6e-36	NA	NA
ONECUT2	ENSMUSG00000045991	5.28e-36	1.13209	5.81e-07
IRF4	ENSMUSG00000021356	5.54e-36	-2.26447	9e-06
PLAG1	ENSMUSG00000003282	7.08e-36	1.28677	3.25e-06
FOXD1	ENSMUSG00000078302	8.06e-36	NA	NA
BATF::JUN	ENSMUSG00000034266 ENSMUSG00000052684	8.53e-36	NA -1.224606954	NA 0.000166442
HOXA1	ENSMUSG00000029844	9.4e-36	-0.842647	0.000145726
FOSL1	ENSMUSG00000024912	9.41e-36	-1.4855	4.66e-08
ETV6	ENSMUSG00000030199	9.74e-36	NA	NA
TBP	ENSMUSG00000014767	1.04e-35	NA	NA
PBX2	ENSMUSG00000034673	1.31e-35	0.349516	0.00326731
ETS1	ENSMUSG00000032035	1.5e-35	0.976548	1.18e-17
THRA	ENSMUSG00000058756	2.23e-35	NA	NA
RUNX3	ENSMUSG00000070691	3.1e-35	NA	NA
EMX2	ENSMUSG00000043969	3.48e-35	NA	NA
FOXO1	ENSMUSG00000044167	3.85e-35	NA	NA
USF1	ENSMUSG00000026641	3.94e-35	NA	NA
GZF1	ENSMUSG00000027439	4.05e-35	0.413497	5.31e-06
GLI1	ENSMUSG00000025407	4.5e-35	-1.90364	2.25e-08
GATA3	ENSMUSG00000015619	5.27e-35	-1.8461	5.26e-06
ARHGEF12	ENSMUSG00000059495	6.16e-35	NA	NA
IRX2	ENSMUSG00000001504	7.68e-35	NA	NA
EP300	ENSMUSG00000055024	1.13e-34	0.565894	0.00224907
JUNB	ENSMUSG00000052837	1.25e-34	NA	NA
IRF7	ENSMUSG00000025498	1.29e-34	-1.44785	1.8e-10
NANOG	ENSMUSG00000012396	1.46e-34	NA	NA
RREB1	ENSMUSG00000039087	1.52e-34	NA	NA
SOX4	ENSMUSG00000076431	1.55e-34	NA	NA
JUN(VAR.2)	ENSMUSG00000052684	1.6e-34	-1.22461	0.000166442
E2F3	ENSMUSG00000016477	1.71e-34	NA	NA
FOXJ3	ENSMUSG00000032998	2.02e-34	NA	NA
HOXA6	ENSMUSG00000043219	2.16e-34	NA	NA
RXRA::VDR	ENSMUSG00000015846 ENSMUSG00000022479	2.34e-34	0.327707772 NA	0.018756005 NA
ETS2	ENSMUSG00000022895	2.55e-34	1.05963	8.89e-10
CEBPB	ENSMUSG00000056501	2.68e-34	1.36088	0.000751467
MEF2A	ENSMUSG00000030557	3.46e-34	NA	NA
USF2	ENSMUSG00000058239	3.54e-34	NA	NA
LHX6	ENSMUSG00000026890	3.62e-34	-1.0419	5.02e-09
RARG(VAR.2)	ENSMUSG00000001288	4e-34	-0.723217	1.76e-22
ATF7	ENSMUSG00000099083	4.25e-34	0.58784	1.12e-09
FOXK1	ENSMUSG00000056493	4.71e-34	NA	NA
IRF1	ENSMUSG00000018899	4.74e-34	NA	NA
MEF2C	ENSMUSG00000005583	4.84e-34	NA	NA
PBX1	ENSMUSG00000052534	5.12e-34	-0.349447	0.0370165
FOSL2	ENSMUSG00000029135	5.31e-34	-0.466563	0.00401552
RFX2	ENSMUSG00000024206	6.06e-34	NA	NA
TEAD4	ENSMUSG00000030353	6.78e-34	0.694764	0.028911
SNAI2	ENSMUSG00000022676	8.4e-34	-0.499644	0.0382938
MEF2D	ENSMUSG00000001419	9.34e-34	NA	NA
DMRTC2	ENSMUSG00000011349	9.71e-34	NA	NA
FOXQ1	ENSMUSG00000038415	1.01e-33	NA	NA
POU2F2	ENSMUSG00000008496	1.04e-33	NA	NA
TEF	ENSMUSG00000022389	1.54e-33	NA	NA
FOXJ2	ENSMUSG00000003154	1.61e-33	NA	NA
ATF4	ENSMUSG00000042406	1.66e-33	-0.779688	0.00400923
OTX1	ENSMUSG00000005917	1.69e-33	NA	NA
LHX2	ENSMUSG00000000247	1.89e-33	-1.98408	2.03e-17
E2F2	ENSMUSG00000018983	1.97e-33	-2.31192	2.73e-11
IRF9	ENSMUSG00000002325	2.1e-33	-0.649838	0.000188831
DMRTA2	ENSMUSG00000047143	2.85e-33	NA	NA
HOXB8	ENSMUSG00000056648	4.54e-33	NA	NA
CEBPA	ENSMUSG00000034957	4.85e-33	NA	NA
LHX9	ENSMUSG00000019230	5.04e-33	NA	NA
FOXL1	ENSMUSG00000097084	6.13e-33	-1.4601	0.000404834
HOXA13	ENSMUSG00000038203	6.71e-33	NA	NA
FOS	ENSMUSG00000021250	7.17e-33	NA	NA
HMX2	ENSMUSG00000050100	7.3e-33	-1.17546	0.0242881
NFE2L2	ENSMUSG00000015839	8.27e-33	NA	NA
HMBOX1	ENSMUSG00000021972	9e-33	NA	NA
IRX5	ENSMUSG00000031737	1.06e-32	NA	NA
HOXC9	ENSMUSG00000036139	1.16e-32	-0.690802	1.06e-08
PKNOX1	ENSMUSG00000006705	1.66e-32	NA	NA
HOXA11	ENSMUSG00000038210	1.68e-32	NA	NA
HOXC4	ENSMUSG00000075394	1.81e-32	NA	NA
FOXP1	ENSMUSG00000030067	2.15e-32	NA	NA
IRX3	ENSMUSG00000031734	2.23e-32	-1.07719	0.00467825
FOXC2	ENSMUSG00000046714	2.48e-32	NA	NA
CPEB1	ENSMUSG00000025586	2.48e-32	-0.493099	0.0415182
ARID3A	ENSMUSG00000019564	2.58e-32	0.814278	8.51e-09
JDP2(VAR.2)	ENSMUSG00000034271	2.74e-32	NA	NA
CCDC6	ENSMUSG00000048701	4.49e-32	NA	NA
HOXB3	ENSMUSG00000048763	5.42e-32	NA	NA
DLX2	ENSMUSG00000023391	5.7e-32	-1.08125	0.00603694
GATA6	ENSMUSG00000005836	6.33e-32	NA	NA
HOMEZ	ENSMUSG00000057156	6.54e-32	1.14226	1.31e-10
DMRTA1	ENSMUSG00000043753	8.88e-32	2.56046	5.21e-09
SOX8	ENSMUSG00000024176	9.45e-32	NA	NA
ATF2	ENSMUSG00000027104	1.22e-31	NA	NA
JUND	ENSMUSG00000110974	1.24e-31	NA	NA
THRB	ENSMUSG00000021779	1.38e-31	NA	NA
JUN	ENSMUSG00000052684	2.05e-31	-1.22461	0.000166442
SOX13	ENSMUSG00000070643	2.15e-31	NA	NA
HLX	ENSMUSG00000039377	2.29e-31	NA	NA
HLF	ENSMUSG00000003949	2.57e-31	NA	NA
FOXG1	ENSMUSG00000020950	2.79e-31	NA	NA
CBX5	ENSMUSG00000009575	2.8e-31	-0.692786	9.43e-14
PITX1	ENSMUSG00000021506	3.15e-31	-1.08981	5.18e-05
CDC5L	ENSMUSG00000023932	3.15e-31	0.271755	4.51e-05
TWIST2	ENSMUSG00000007805	3.28e-31	NA	NA
PRDM1	ENSMUSG00000038151	3.49e-31	NA	NA
ARID3B	ENSMUSG00000004661	3.92e-31	NA	NA
JUND(VAR.2)	ENSMUSG00000110974	4.71e-31	NA	NA
HOXB5	ENSMUSG00000038700	4.75e-31	NA	NA
YY1	ENSMUSG00000021264	5.56e-31	NA	NA
PAX3	ENSMUSG00000004872	5.91e-31	NA	NA
HOXB6	ENSMUSG00000000690	1.31e-30	NA	NA
HOXC12	ENSMUSG00000050328	1.32e-30	NA	NA
DBP	ENSMUSG00000059824	1.6e-30	-2.72898	6.24e-20
ALX3	ENSMUSG00000014603	1.65e-30	-1.32203	0.0310643
SOX5	ENSMUSG00000041540	2.25e-30	NA	NA
HOXB4	ENSMUSG00000038692	2.31e-30	0.720003	9.26e-06
NFIL3	ENSMUSG00000056749	3.32e-30	NA	NA
HOXA4	ENSMUSG00000000942	4.41e-30	NA	NA
HOXC5	ENSMUSG00000022485	4.47e-30	NA	NA
PRRX1	ENSMUSG00000026586	5.18e-30	0.796912	1.21e-06
DLX4	ENSMUSG00000020871	5.81e-30	NA	NA
HOXC13	ENSMUSG00000001655	8.72e-30	-1.17694	2.53e-06
MSX2	ENSMUSG00000021469	8.87e-30	-1.35343	0.000754298
NOBOX	ENSMUSG00000029736	9.49e-30	NA	NA
DLX6	ENSMUSG00000029754	9.58e-30	-1.00738	0.00010916
HOXB7	ENSMUSG00000038721	1.38e-29	NA	NA
BBX	ENSMUSG00000022641	1.56e-29	NA	NA
HOXA10	ENSMUSG00000000938	1.62e-29	NA	NA
FOXP2	ENSMUSG00000029563	1.77e-29	NA	NA
HOXC6	ENSMUSG00000001661	2.08e-29	NA	NA
JDP2	ENSMUSG00000034271	2.56e-29	NA	NA
ARID5A	ENSMUSG00000037447	2.59e-29	1.10951	3.21e-06
SOX11	ENSMUSG00000063632	3.29e-29	NA	NA
ALX4	ENSMUSG00000040310	4.01e-29	NA	NA
HOXC11	ENSMUSG00000001656	4.19e-29	-0.947196	0.000162945
POU4F1	ENSMUSG00000048349	1.04e-28	NA	NA
FOXC1	ENSMUSG00000050295	2.07e-28	0.534448	0.0440888
IRX6	ENSMUSG00000031738	5.31e-28	NA	NA
DLX3	ENSMUSG00000001510	5.56e-28	-2.54374	3.9e-21
POU6F1	ENSMUSG00000009739	6.5e-28	-0.964927	6.51e-14
GBX1	ENSMUSG00000067724	7.35e-28	NA	NA
PRRX2	ENSMUSG00000039476	9.19e-28	NA	NA
MSX1	ENSMUSG00000048450	1.48e-27	NA	NA
SHOX2	ENSMUSG00000027833	3.56e-27	NA	NA
ARX	ENSMUSG00000035277	7.7e-27	NA	NA
HOXC10	ENSMUSG00000022484	1.24e-26	NA	NA
NFE2	ENSMUSG00000058794	1.55e-26	-2.09255	3.8e-06
CDX1	ENSMUSG00000024619	7.51e-26	-2.22266	4.37e-06
BARX2	ENSMUSG00000032033	3.18e-25	NA	NA
LHX1	ENSMUSG00000018698	3.72e-25	NA	NA
HMGA1	ENSMUSG00000046711	4.42e-25	-0.827884	0.00833727
HMGA2	ENSMUSG00000056758	5.06e-25	-0.579679	0.0126951
POU2F1	ENSMUSG00000026565	1.66e-24	0.470715	0.0169453
POU2F3	ENSMUSG00000032015	2.49e-24	NA	NA
ZSCAN26	ENSMUSG00000022228	5.68e-24	NA	NA
DLX1	ENSMUSG00000041911	1.1e-23	-1.2508	5.93e-05
LHX3	ENSMUSG00000026934	3.03e-23	NA	NA
ZFHX3	ENSMUSG00000038872	7.36e-23	NA	NA

## Sheet: Adipo Day 1 Split 1
TF	Ensemble Gene ID	DREM Split Score	log2FoldChange	pAdj
HERPUD1	ENSMUSG00000031770	2.15e-28	0.546746	0.0149137
DDIT3::CEBPA	ENSMUSG00000025408 ENSMUSG00000034957	1.27e-27	NA NA	NA NA
POU6F1	ENSMUSG00000009739	1.33e-27	-0.979983	1.98e-14
ESR2	ENSMUSG00000021055	2.01e-27	-1.43318	0.0153022
NFYC	ENSMUSG00000032897	3.9e-27	NA	NA
ARNT2	ENSMUSG00000015709	1.35e-26	-1.71623	5.13e-08
FOXF2	ENSMUSG00000038402	4.08e-26	NA	NA
LEF1	ENSMUSG00000027985	5.43e-26	-0.923873	0.00409951
GMEB2	ENSMUSG00000038705	5.66e-26	-0.281339	0.0112252
HOXB4	ENSMUSG00000038692	1.62e-25	NA	NA
HOXA3	ENSMUSG00000079560	2.2e-25	-0.701955	0.019333
ZFHX3	ENSMUSG00000038872	2.46e-25	NA	NA
ALX4	ENSMUSG00000040310	2.62e-25	NA	NA
RFX7	ENSMUSG00000037674	2.74e-25	NA	NA
HOXC5	ENSMUSG00000022485	2.84e-25	-0.597792	0.00297524
LHX1	ENSMUSG00000018698	4.09e-25	NA	NA
MLXIP	ENSMUSG00000038342	4.37e-25	NA	NA
CEBPZ	ENSMUSG00000024081	5.54e-25	0.409122	6.31e-08
NR2F1	ENSMUSG00000069171	6e-25	NA	NA
ZBTB33	ENSMUSG00000048047	6.49e-25	-0.308236	0.0130498
GMEB1	ENSMUSG00000028901	6.79e-25	NA	NA
ESR1	ENSMUSG00000019768	1.86e-24	NA	NA
OVOL1	ENSMUSG00000024922	2.62e-24	NA	NA
FOXC1	ENSMUSG00000050295	2.69e-24	NA	NA
NPAS2	ENSMUSG00000026077	2.95e-24	NA	NA
NFYA	ENSMUSG00000023994	3.24e-24	0.392927	0.000698039
SREBF1	ENSMUSG00000020538	3.36e-24	NA	NA
ESRRA	ENSMUSG00000024955	3.53e-24	NA	NA
FOXN1	ENSMUSG00000002057	3.69e-24	-0.827716	0.00320221
ZBTB7C	ENSMUSG00000044646	3.92e-24	NA	NA
CEBPG	ENSMUSG00000056216	4.45e-24	0.446042	0.00179857
GZF1	ENSMUSG00000027439	4.45e-24	-0.224117	0.0254266
CEBPD	ENSMUSG00000071637	6.14e-24	NA	NA
TEAD1	ENSMUSG00000055320	6.37e-24	NA	NA
HMX2	ENSMUSG00000050100	6.39e-24	0.988265	0.0436454
HOXC4	ENSMUSG00000075394	6.81e-24	-0.607003	0.0216567
FOXC2	ENSMUSG00000046714	7.4e-24	NA	NA
RFX3	ENSMUSG00000040929	8.03e-24	NA	NA
ARNT::HIF1A	ENSMUSG00000015522 ENSMUSG00000021109	1.05e-23	-0.420095905 NA	0.002224548 NA
TFAP4	ENSMUSG00000005718	1.2e-23	1.86444	1e-12
TEAD4	ENSMUSG00000030353	1.36e-23	1.1699	5.53e-05
ARID5B	ENSMUSG00000019947	1.55e-23	-0.383854	0.0342908
HNF1A	ENSMUSG00000029556	1.55e-23	NA	NA
HIF1A	ENSMUSG00000021109	2.15e-23	NA	NA
STAT2	ENSMUSG00000040033	2.27e-23	-0.98142	2.13e-08
NFYB	ENSMUSG00000020248	2.56e-23	NA	NA
EHF	ENSMUSG00000012350	2.97e-23	NA	NA
SOX11	ENSMUSG00000063632	3.01e-23	NA	NA
RORA	ENSMUSG00000032238	3.45e-23	-0.425626	0.0330807
SIRT6	ENSMUSG00000034748	3.96e-23	-0.504691	8.95e-06
EGR3	ENSMUSG00000033730	4.43e-23	NA	NA
ZEB1	ENSMUSG00000024238	4.59e-23	NA	NA
E4F1	ENSMUSG00000024137	4.74e-23	NA	NA
TOPORS	ENSMUSG00000036822	4.9e-23	NA	NA
GLIS2	ENSMUSG00000014303	4.91e-23	NA	NA
AR	ENSMUSG00000046532	7.03e-23	NA	NA
HSF4	ENSMUSG00000033249	9.79e-23	-0.558432	0.00341661
FOXF1	ENSMUSG00000042812	9.9e-23	-2.22414	1.65e-05
CEBPB	ENSMUSG00000056501	1.07e-22	NA	NA
RFX5	ENSMUSG00000005774	1.09e-22	-0.673873	0.000245624
HOXC11	ENSMUSG00000001656	1.15e-22	-1.01309	1.99e-05
MEF2D	ENSMUSG00000001419	1.23e-22	NA	NA
RFX1	ENSMUSG00000031706	1.24e-22	NA	NA
NR1H2	ENSMUSG00000060601	1.24e-22	NA	NA
DLX1	ENSMUSG00000041911	1.26e-22	NA	NA
IRF1	ENSMUSG00000018899	1.28e-22	-0.687837	0.000188447
NR1H2::RXRA	ENSMUSG00000060601 ENSMUSG00000015846	1.51e-22	NA NA	NA NA
BCL6B	ENSMUSG00000000317	1.94e-22	NA	NA
MEF2A	ENSMUSG00000030557	1.96e-22	NA	NA
IRF6	ENSMUSG00000026638	2.06e-22	NA	NA
PPARA	ENSMUSG00000022383	2.11e-22	NA	NA
SOX5	ENSMUSG00000041540	2.42e-22	NA	NA
TCF7L2	ENSMUSG00000024985	2.43e-22	NA	NA
IRF3	ENSMUSG00000003184	2.82e-22	NA	NA
ELK4	ENSMUSG00000026436	3.04e-22	NA	NA
CLOCK	ENSMUSG00000029238	3.27e-22	NA	NA
PBX3	ENSMUSG00000038718	3.35e-22	NA	NA
HOXC8	ENSMUSG00000001657	3.73e-22	NA	NA
MEIS3	ENSMUSG00000041420	4.22e-22	-0.678813	2.19e-07
POU2F3	ENSMUSG00000032015	4.29e-22	NA	NA
CXXC1	ENSMUSG00000024560	4.86e-22	NA	NA
MEF2C	ENSMUSG00000005583	5.07e-22	-0.797157	0.0108509
ETV6	ENSMUSG00000030199	5.3e-22	NA	NA
MBD2	ENSMUSG00000024513	5.62e-22	NA	NA
NR4A1	ENSMUSG00000023034	5.74e-22	NA	NA
BDP1	ENSMUSG00000049658	6.36e-22	NA	NA
MAFG::NFE2L1	ENSMUSG00000051510 ENSMUSG00000038615	6.45e-22	NA NA	NA NA
BRCA1	ENSMUSG00000017146	6.62e-22	1.74224	1.88e-28
NR6A1	ENSMUSG00000063972	6.63e-22	-0.799242	0.000641251
STAT1::STAT2	ENSMUSG00000026104 ENSMUSG00000040033	6.87e-22	-1.43879	0.009092342 2.13E-08
RXRG	ENSMUSG00000015843	7.08e-22	NA	NA
SREBF2(VAR.2)	ENSMUSG00000022463	7.36e-22	-0.43711	0.0140226
DDIT3	ENSMUSG00000025408	7.42e-22	NA	NA
USF1	ENSMUSG00000026641	7.78e-22	NA	NA
RORA(VAR.2)	ENSMUSG00000032238	7.78e-22	-0.425626	0.0330807
KLF4	ENSMUSG00000003032	8.49e-22	NA	NA
HSF2	ENSMUSG00000019878	9.14e-22	NA	NA
TEAD3	ENSMUSG00000002249	9.5e-22	-0.716818	5.5e-16
NR3C2	ENSMUSG00000031618	1.02e-21	-0.851641	7.62e-05
CPEB1	ENSMUSG00000025586	1.02e-21	NA	NA
ARNT	ENSMUSG00000015522	1.03e-21	-0.420096	0.00222455
HBP1	ENSMUSG00000002996	1.03e-21	-0.542892	5.23e-05
PLAGL1	ENSMUSG00000019817	1.06e-21	NA	NA
E2F4	ENSMUSG00000014859	1.16e-21	0.537532	1.25e-05
HOXB7	ENSMUSG00000038721	1.16e-21	NA	NA
ETV5	ENSMUSG00000013089	1.28e-21	NA	NA
FOXK1	ENSMUSG00000056493	1.32e-21	NA	NA
EMX2	ENSMUSG00000043969	1.43e-21	NA	NA
NR2C1	ENSMUSG00000005897	1.46e-21	NA	NA
ARID3B	ENSMUSG00000004661	1.54e-21	-0.521008	0.0103504
RXRB	ENSMUSG00000039656	1.58e-21	NA	NA
HOXB6	ENSMUSG00000000690	1.58e-21	NA	NA
CREB3	ENSMUSG00000028466	1.61e-21	NA	NA
NR4A2	ENSMUSG00000026826	1.76e-21	NA	NA
TCF7	ENSMUSG00000000782	1.81e-21	-0.88999	0.0488058
MYBL2	ENSMUSG00000017861	1.99e-21	1.82255	1.54e-48
FOXD2	ENSMUSG00000055210	2.01e-21	NA	NA
LHX2	ENSMUSG00000000247	2.21e-21	NA	NA
GLIS3	ENSMUSG00000052942	2.33e-21	-0.717656	0.000538062
NR3C1	ENSMUSG00000024431	2.45e-21	NA	NA
E2F3	ENSMUSG00000016477	2.49e-21	0.26202	0.000324489
ZBTB14	ENSMUSG00000049672	2.54e-21	0.256107	0.0156145
HOXA1	ENSMUSG00000029844	2.55e-21	NA	NA
ATF1	ENSMUSG00000023027	2.59e-21	NA	NA
RFX2	ENSMUSG00000024206	2.66e-21	NA	NA
MECP2	ENSMUSG00000031393	2.71e-21	-0.31743	0.0433966
CREB1	ENSMUSG00000025958	2.72e-21	NA	NA
TCF7L1	ENSMUSG00000055799	2.8e-21	NA	NA
FOXJ3	ENSMUSG00000032998	3.53e-21	NA	NA
HLF	ENSMUSG00000003949	3.55e-21	NA	NA
HOXC6	ENSMUSG00000001661	3.61e-21	-0.843634	0.000353335
SOX9	ENSMUSG00000000567	3.77e-21	NA	NA
CCDC6	ENSMUSG00000048701	3.86e-21	0.358461	0.00102809
OTX1	ENSMUSG00000005917	3.95e-21	NA	NA
MESP1	ENSMUSG00000030544	4.07e-21	NA	NA
LIN54	ENSMUSG00000035310	4.13e-21	0.88815	0.000137207
BARX2	ENSMUSG00000032033	4.56e-21	NA	NA
HOXB2	ENSMUSG00000075588	5.31e-21	NA	NA
GLIS1	ENSMUSG00000034762	5.33e-21	-1.61651	1.42e-27
RXRA	ENSMUSG00000015846	5.86e-21	NA	NA
SIN3A	ENSMUSG00000042557	6.01e-21	NA	NA
HOXB3	ENSMUSG00000048763	6.2e-21	-0.554931	0.00682674
CTCF	ENSMUSG00000005698	6.67e-21	NA	NA
ID2	ENSMUSG00000020644	6.83e-21	NA	NA
NR2C2	ENSMUSG00000005893	7.12e-21	NA	NA
ARID3A	ENSMUSG00000019564	7.28e-21	NA	NA
HOXB9	ENSMUSG00000020875	7.42e-21	NA	NA
TEF	ENSMUSG00000022389	8.51e-21	-0.705896	0.000566848
FOXO3	ENSMUSG00000048756	8.56e-21	0.365623	0.0112633
POU2F2	ENSMUSG00000008496	8.76e-21	NA	NA
BARHL2	ENSMUSG00000034384	8.95e-21	NA	NA
SIX5	ENSMUSG00000040841	9.14e-21	NA	NA
NFAT5	ENSMUSG00000003847	9.56e-21	-0.699907	0.00138514
PAX3	ENSMUSG00000004872	1.01e-20	NA	NA
LMO2	ENSMUSG00000032698	1.02e-20	-1.98213	2.38e-05
CREM	ENSMUSG00000063889	1.05e-20	NA	NA
NFIX	ENSMUSG00000001911	1.11e-20	NA	NA
RAD21	ENSMUSG00000022314	1.12e-20	0.400153	0.00149856
ZBTB7B	ENSMUSG00000028042	1.31e-20	0.386354	0.00374528
PPARG::RXRA	ENSMUSG00000000440 ENSMUSG00000015846	1.33e-20	0.360861946 NA	0.020561956 NA
GATA4	ENSMUSG00000021944	1.37e-20	NA	NA
ATF3	ENSMUSG00000026628	1.42e-20	NA	NA
DLX2	ENSMUSG00000023391	1.43e-20	NA	NA
DMRTA1	ENSMUSG00000043753	1.43e-20	1.27027	0.0105265
E2F7	ENSMUSG00000020185	1.55e-20	1.43353	7.62e-20
TBX21	ENSMUSG00000001444	1.6e-20	NA	NA
FUBP1	ENSMUSG00000028034	1.6e-20	NA	NA
HES7	ENSMUSG00000023781	1.65e-20	NA	NA
PTEN	ENSMUSG00000013663	1.71e-20	NA	NA
SMAD2	ENSMUSG00000024563	1.83e-20	NA	NA
NR2F6	ENSMUSG00000002393	1.87e-20	NA	NA
ARX	ENSMUSG00000035277	1.87e-20	NA	NA
GABPA	ENSMUSG00000008976	1.93e-20	NA	NA
SP8	ENSMUSG00000048562	1.99e-20	NA	NA
MTF1	ENSMUSG00000028890	2.08e-20	NA	NA
JDP2	ENSMUSG00000034271	2.09e-20	NA	NA
SOX6	ENSMUSG00000051910	2.15e-20	NA	NA
CHD2	ENSMUSG00000078671	2.23e-20	NA	NA
HMGA2	ENSMUSG00000056758	2.35e-20	2.14676	6.8e-26
USF2	ENSMUSG00000058239	2.36e-20	NA	NA
PPARG	ENSMUSG00000000440	2.37e-20	0.360862	0.020562
PBX1	ENSMUSG00000052534	2.38e-20	-0.399683	0.0146799
TBP	ENSMUSG00000014767	2.38e-20	NA	NA
RUNX3	ENSMUSG00000070691	2.62e-20	NA	NA
HLX	ENSMUSG00000039377	2.7e-20	NA	NA
TWIST2	ENSMUSG00000007805	2.76e-20	NA	NA
E2F5	ENSMUSG00000027552	3.16e-20	NA	NA
HEY2	ENSMUSG00000019789	3.27e-20	NA	NA
TCF3	ENSMUSG00000020167	3.34e-20	NA	NA
TBX20	ENSMUSG00000031965	3.46e-20	NA	NA
MYCN	ENSMUSG00000037169	3.47e-20	NA	NA
HOXC10	ENSMUSG00000022484	3.66e-20	-0.584046	0.0281238
HOXC12	ENSMUSG00000050328	3.9e-20	NA	NA
MGA	ENSMUSG00000033943	4.11e-20	NA	NA
ZFX	ENSMUSG00000079509	4.66e-20	NA	NA
ELK3	ENSMUSG00000008398	4.7e-20	NA	NA
AHR	ENSMUSG00000019256	4.7e-20	-1.75942	1.63e-20
E2F8	ENSMUSG00000046179	5.25e-20	1.7761	2.82e-13
VAX2	ENSMUSG00000034777	6.32e-20	NA	NA
LHX9	ENSMUSG00000019230	6.52e-20	NA	NA
IRF4	ENSMUSG00000021356	6.55e-20	-2.15452	1.69e-05
MSX2	ENSMUSG00000021469	6.78e-20	NA	NA
IRF2	ENSMUSG00000031627	7.07e-20	NA	NA
XBP1	ENSMUSG00000020484	7.21e-20	0.455181	0.0229899
BACH1	ENSMUSG00000025612	7.48e-20	-0.316021	0.000282157
EGR1	ENSMUSG00000038418	8.04e-20	NA	NA
HIC1	ENSMUSG00000043099	8.15e-20	NA	NA
KLF7	ENSMUSG00000025959	8.16e-20	NA	NA
MAFB	ENSMUSG00000074622	8.46e-20	NA	NA
HOXB8	ENSMUSG00000056648	8.5e-20	NA	NA
HOXB5	ENSMUSG00000038700	8.83e-20	NA	NA
POU2F1	ENSMUSG00000026565	9.19e-20	NA	NA
KLF16	ENSMUSG00000035397	9.79e-20	NA	NA
MLX	ENSMUSG00000017801	9.8e-20	NA	NA
TFEB	ENSMUSG00000023990	9.8e-20	NA	NA
STAT6	ENSMUSG00000002147	9.9e-20	0.261546	0.0032012
SP3	ENSMUSG00000027109	1.03e-19	0.251452	0.00292964
NR1H4	ENSMUSG00000047638	1.03e-19	NA	NA
VDR	ENSMUSG00000022479	1.04e-19	NA	NA
SREBF1(VAR.2)	ENSMUSG00000020538	1.06e-19	NA	NA
GBX1	ENSMUSG00000067724	1.14e-19	NA	NA
FOXP1	ENSMUSG00000030067	1.16e-19	NA	NA
IKZF2	ENSMUSG00000025997	1.25e-19	NA	NA
PITX1	ENSMUSG00000021506	1.28e-19	NA	NA
ZBTB49	ENSMUSG00000029127	1.29e-19	-0.590819	9.76e-05
NANOG	ENSMUSG00000012396	1.34e-19	NA	NA
TBX15	ENSMUSG00000027868	1.36e-19	-0.554803	8.04e-05
MAFF	ENSMUSG00000042622	1.44e-19	NA	NA
REST	ENSMUSG00000029249	1.51e-19	NA	NA
NR4A3	ENSMUSG00000028341	1.52e-19	NA	NA
OSR1	ENSMUSG00000048387	1.74e-19	0.471908	0.0282144
ATF7	ENSMUSG00000099083	1.82e-19	-0.38664	0.000146041
MAFG	ENSMUSG00000051510	1.84e-19	NA	NA
ALX3	ENSMUSG00000014603	1.93e-19	-1.44087	0.0172531
E2F1	ENSMUSG00000027490	1.96e-19	1.02723	1.81e-29
SOX4	ENSMUSG00000076431	2.12e-19	-1.3743	3.78e-08
REL	ENSMUSG00000020275	2.14e-19	NA	NA
HOMEZ	ENSMUSG00000057156	2.14e-19	NA	NA
RUNX2	ENSMUSG00000039153	2.18e-19	-0.506072	0.0259773
FOXD1	ENSMUSG00000078302	2.27e-19	NA	NA
ELF4	ENSMUSG00000031103	2.33e-19	NA	NA
MITF	ENSMUSG00000035158	2.35e-19	-0.413924	0.0300028
PBX2	ENSMUSG00000034673	2.35e-19	NA	NA
DBP	ENSMUSG00000059824	2.39e-19	-1.00352	0.000579642
HOXA11	ENSMUSG00000038210	2.44e-19	NA	NA
TFE3	ENSMUSG00000000134	2.49e-19	NA	NA
ARNTL	ENSMUSG00000055116	2.65e-19	NA	NA
SNAI2	ENSMUSG00000022676	2.66e-19	-1.27124	2.6e-09
PRDM1	ENSMUSG00000038151	2.78e-19	NA	NA
BATF3	ENSMUSG00000026630	2.78e-19	NA	NA
LHX6	ENSMUSG00000026890	2.8e-19	NA	NA
JUND	ENSMUSG00000110974	2.85e-19	NA	NA
KLF5	ENSMUSG00000005148	2.89e-19	1.60475	0.000355325
ID4	ENSMUSG00000021379	3.32e-19	NA	NA
HEY1	ENSMUSG00000040289	3.45e-19	NA	NA
CTCFL	ENSMUSG00000070495	3.45e-19	NA	NA
ETV4	ENSMUSG00000017724	3.46e-19	NA	NA
RUNX1	ENSMUSG00000022952	3.6e-19	NA	NA
KLF13	ENSMUSG00000052040	3.68e-19	0.451899	0.0002809
TCF4	ENSMUSG00000053477	3.77e-19	NA	NA
FOXP3	ENSMUSG00000039521	3.85e-19	NA	NA
MAX	ENSMUSG00000059436	3.85e-19	NA	NA
NFE2	ENSMUSG00000058794	3.93e-19	-2.44921	2.81e-08
EWSR1::FLI1	ENSMUSG00000009079 ENSMUSG00000016087	4e-19	NA NA	NA NA
JUN	ENSMUSG00000052684	4.05e-19	0.975685	0.00385984
HDX	ENSMUSG00000034551	4.09e-19	NA	NA
NFE2L1	ENSMUSG00000038615	4.39e-19	NA	NA
MYBL1	ENSMUSG00000025912	4.51e-19	1.38398	5.55e-18
HOXC13	ENSMUSG00000001655	5.12e-19	-1.01885	6.91e-05
FOXJ1	ENSMUSG00000034227	5.2e-19	NA	NA
PAX6	ENSMUSG00000027168	6.01e-19	NA	NA
RARA(VAR.2)	ENSMUSG00000037992	6.34e-19	-0.473998	3.04e-06
CREB3L2	ENSMUSG00000038648	6.82e-19	NA	NA
GATA3	ENSMUSG00000015619	7.04e-19	-1.30411	0.000894664
MAFK	ENSMUSG00000018143	7.16e-19	0.483488	0.0112685
MAX::MYC	ENSMUSG00000059436 ENSMUSG00000022346	7.26e-19	NA 1.661461116	NA 5.82E-08
RARA::RXRA	ENSMUSG00000037992 ENSMUSG00000015846	7.26e-19	-0.473998201 NA	3.04E-06 NA
CEBPA	ENSMUSG00000034957	7.33e-19	NA	NA
BHLHE41	ENSMUSG00000030256	7.44e-19	NA	NA
ZBTB16	ENSMUSG00000066687	7.8e-19	4.61402	7.02e-25
SOX8	ENSMUSG00000024176	7.92e-19	NA	NA
NFIA	ENSMUSG00000028565	8e-19	NA	NA
SP1	ENSMUSG00000001280	8.42e-19	NA	NA
ETV1	ENSMUSG00000004151	8.5e-19	-0.9748	0.000629764
HOXA2	ENSMUSG00000014704	9.16e-19	-0.764229	0.0360035
AHR::ARNT	ENSMUSG00000019256 ENSMUSG00000015522	9.22e-19	-2.17951	1.63E-20 0.002224548
PPARD	ENSMUSG00000002250	9.35e-19	NA	NA
RARB(VAR.2)	ENSMUSG00000017491	1.04e-18	NA	NA
JDP2(VAR.2)	ENSMUSG00000034271	1.06e-18	NA	NA
ATF6	ENSMUSG00000026663	1.08e-18	0.450708	0.0014775
HOXC9	ENSMUSG00000036139	1.17e-18	-0.508034	3.44e-05
FOXO4	ENSMUSG00000042903	1.17e-18	-0.442298	0.00393708
ELF1	ENSMUSG00000036461	1.31e-18	-0.509265	0.00257515
MLXIPL	ENSMUSG00000005373	1.32e-18	NA	NA
DLX3	ENSMUSG00000001510	1.32e-18	NA	NA
SRF	ENSMUSG00000015605	1.37e-18	NA	NA
NRF1	ENSMUSG00000058440	1.4e-18	NA	NA
TAL1::TCF3	ENSMUSG00000028717 ENSMUSG00000020167	1.48e-18	NA NA	NA NA
GATA6	ENSMUSG00000005836	1.55e-18	NA	NA
ONECUT2	ENSMUSG00000045991	1.68e-18	0.744129	0.00195978
NFIC	ENSMUSG00000055053	1.75e-18	0.348711	0.00882104
TFCP2	ENSMUSG00000009733	1.76e-18	-0.606416	5.73e-05
DMRTA2	ENSMUSG00000047143	1.83e-18	NA	NA
ZBTB18	ENSMUSG00000063659	1.94e-18	NA	NA
IRF9	ENSMUSG00000002325	1.95e-18	-1.21842	1.96e-13
ISL2	ENSMUSG00000032318	1.95e-18	NA	NA
DLX4	ENSMUSG00000020871	2.06e-18	-0.832121	0.00162066
ELK1	ENSMUSG00000009406	2.11e-18	-0.409123	1.16e-07
SREBF2	ENSMUSG00000022463	2.15e-18	-0.43711	0.0140226
NKX2-3	ENSMUSG00000044220	2.17e-18	NA	NA
ZBTB7A	ENSMUSG00000035011	2.18e-18	NA	NA
NFIL3	ENSMUSG00000056749	2.21e-18	NA	NA
LBX2	ENSMUSG00000034968	2.43e-18	NA	NA
NKX3-2	ENSMUSG00000049691	2.55e-18	-1.2305	0.00108004
RARG(VAR.2)	ENSMUSG00000001288	2.62e-18	-0.900951	1.87e-34
SP2	ENSMUSG00000018678	2.97e-18	NA	NA
FOXQ1	ENSMUSG00000038415	3e-18	NA	NA
PRRX1	ENSMUSG00000026586	3.12e-18	NA	NA
RARG	ENSMUSG00000001288	3.19e-18	-0.900951	1.87e-34
GLI3	ENSMUSG00000021318	3.4e-18	NA	NA
BHLHE40	ENSMUSG00000030103	3.76e-18	-0.824473	4.06e-06
FOXO6	ENSMUSG00000052135	4.29e-18	NA	NA
HIC2	ENSMUSG00000050240	4.33e-18	NA	NA
ARID5A	ENSMUSG00000037447	4.36e-18	-0.788083	0.00188893
BACH1::MAFK	ENSMUSG00000025612 ENSMUSG00000018143	4.44e-18	-0.316021362 0.483487666	0.000282157 0.011268463
DLX6	ENSMUSG00000029754	4.46e-18	NA	NA
CBX5	ENSMUSG00000009575	4.53e-18	0.67375	5.44e-13
SMAD4	ENSMUSG00000024515	4.63e-18	NA	NA
SMAD2::SMAD3::SMAD4	ENSMUSG00000024563 ENSMUSG00000032402 ENSMUSG00000024515	4.65e-18	NA -0.892994781 NA	NA 5.79E-27 NA
TCF12	ENSMUSG00000032228	4.68e-18	-0.243375	0.000204033
RARA	ENSMUSG00000037992	4.91e-18	-0.473998	3.04e-06
MAF::NFE2	ENSMUSG00000055435 ENSMUSG00000058794	5.2e-18	NA -2.449208933	NA 2.81E-08
MNT	ENSMUSG00000000282	5.23e-18	-0.38188	0.00749462
TFCP2L1	ENSMUSG00000026380	5.43e-18	1.31643	0.0179518
CENPB	ENSMUSG00000068267	6e-18	NA	NA
SOX13	ENSMUSG00000070643	6.47e-18	0.605539	0.0216086
HOXA4	ENSMUSG00000000942	6.67e-18	0.955784	0.0216086
NFIB	ENSMUSG00000008575	6.68e-18	NA	NA
YY1	ENSMUSG00000021264	7.69e-18	NA	NA
MSX1	ENSMUSG00000048450	7.8e-18	NA	NA
GTF2I	ENSMUSG00000060261	8.16e-18	NA	NA
TFAP2A(VAR.2)	ENSMUSG00000021359	8.23e-18	NA	NA
NR1D1	ENSMUSG00000020889	8.31e-18	NA	NA
MEOX1	ENSMUSG00000001493	8.34e-18	-1.50806	0.0114053
HOXA5	ENSMUSG00000038253	9.21e-18	NA	NA
MZF1(VAR.2)	ENSMUSG00000030380	9.6e-18	NA	NA
BARHL1	ENSMUSG00000026805	9.69e-18	NA	NA
NFE2L2	ENSMUSG00000015839	9.72e-18	NA	NA
PATZ1	ENSMUSG00000020453	9.91e-18	NA	NA
SPDEF	ENSMUSG00000024215	9.96e-18	NA	NA
ERG	ENSMUSG00000040732	1e-17	NA	NA
ZBTB12	ENSMUSG00000049823	1.05e-17	NA	NA
SHOX2	ENSMUSG00000027833	1.05e-17	NA	NA
SMC3	ENSMUSG00000024974	1.11e-17	NA	NA
TEAD2	ENSMUSG00000030796	1.12e-17	NA	NA
CCNT2	ENSMUSG00000026349	1.13e-17	NA	NA
ZKSCAN3	ENSMUSG00000021327	1.13e-17	NA	NA
ELF2	ENSMUSG00000037174	1.28e-17	NA	NA
STAT5A::STAT5B	ENSMUSG00000004043 ENSMUSG00000020919	1.28e-17	NA NA	NA NA
RELB	ENSMUSG00000002983	1.29e-17	-0.772866	1.3e-05
ATF2	ENSMUSG00000027104	1.3e-17	NA	NA
OSR2	ENSMUSG00000022330	1.34e-17	-0.927962	0.0365533
FLI1	ENSMUSG00000016087	1.36e-17	NA	NA
HOXA6	ENSMUSG00000043219	1.36e-17	NA	NA
BARX1	ENSMUSG00000021381	1.41e-17	NA	NA
ITGB2	ENSMUSG00000000290	1.48e-17	-0.927146	0.0185601
NR1H3::RXRA	ENSMUSG00000002108 ENSMUSG00000015846	1.51e-17	0.799622949 NA	0.01683988 NA
NFATC1	ENSMUSG00000033016	1.56e-17	NA	NA
NKX2-5(VAR.2)	ENSMUSG00000015579	1.68e-17	NA	NA
SETDB1	ENSMUSG00000015697	1.69e-17	NA	NA
SMAD1	ENSMUSG00000031681	1.8e-17	NA	NA
HOXA7	ENSMUSG00000038236	1.83e-17	NA	NA
BPTF	ENSMUSG00000040481	1.89e-17	NA	NA
RXRA::VDR	ENSMUSG00000015846 ENSMUSG00000022479	1.97e-17	NA NA	NA NA
FOXJ2	ENSMUSG00000003154	2.22e-17	NA	NA
NFATC3	ENSMUSG00000031902	2.22e-17	NA	NA
HMGN3	ENSMUSG00000066456	2.32e-17	NA	NA
ZBTB6	ENSMUSG00000066798	2.41e-17	NA	NA
RBPJ	ENSMUSG00000039191	2.76e-17	NA	NA
FOXL1	ENSMUSG00000097084	2.95e-17	NA	NA
DLX5	ENSMUSG00000029755	3.09e-17	NA	NA
POU4F1	ENSMUSG00000048349	3.12e-17	NA	NA
HSF1	ENSMUSG00000022556	3.36e-17	0.209447	0.0167189
RELA	ENSMUSG00000024927	3.45e-17	NA	NA
MYC	ENSMUSG00000022346	3.52e-17	1.66146	5.82e-08
BBX	ENSMUSG00000022641	3.72e-17	NA	NA
STAT1	ENSMUSG00000026104	3.78e-17	-0.457374	0.00909234
KLF6	ENSMUSG00000000078	3.88e-17	0.678787	2.22e-06
HES1	ENSMUSG00000022528	4.63e-17	NA	NA
MEIS1	ENSMUSG00000020160	4.65e-17	NA	NA
HLTF	ENSMUSG00000002428	5.18e-17	NA	NA
TBR1	ENSMUSG00000035033	5.33e-17	NA	NA
RREB1	ENSMUSG00000039087	5.33e-17	NA	NA
E2F6	ENSMUSG00000057469	5.62e-17	0.731219	8.94e-16
MZF1	ENSMUSG00000030380	6.32e-17	NA	NA
HMGA1	ENSMUSG00000046711	6.45e-17	2.10389	1.26e-13
PRRX2	ENSMUSG00000039476	6.73e-17	-0.754785	7.32e-07
EBF1	ENSMUSG00000057098	7.19e-17	NA	NA
ZSCAN26	ENSMUSG00000022228	8.3e-17	-0.487291	4.44e-05
CDC5L	ENSMUSG00000023932	8.78e-17	0.166568	0.0194473
CUX2	ENSMUSG00000042589	9.12e-17	NA	NA
FOSL1	ENSMUSG00000024912	9.64e-17	1.71287	1.74e-10
ATF4	ENSMUSG00000042406	1.25e-16	0.892607	0.000849177
TFAP2B(VAR.2)	ENSMUSG00000025927	1.26e-16	NA	NA
FOXM1	ENSMUSG00000001517	1.28e-16	1.14203	7.03e-10
NOBOX	ENSMUSG00000029736	1.29e-16	NA	NA
BATF::JUN	ENSMUSG00000034266 ENSMUSG00000052684	1.33e-16	NA 0.975685231	NA 0.003859843
THRB	ENSMUSG00000021779	1.35e-16	NA	NA
HINFP	ENSMUSG00000032119	1.46e-16	NA	NA
PRDM4	ENSMUSG00000035529	1.56e-16	NA	NA
MECOM	ENSMUSG00000027684	1.57e-16	-0.740318	1.12e-08
RARB	ENSMUSG00000017491	1.66e-16	NA	NA
SMAD3	ENSMUSG00000032402	1.66e-16	-0.892995	5.79e-27
ETS2	ENSMUSG00000022895	2.03e-16	NA	NA
MAZ	ENSMUSG00000030678	2.07e-16	NA	NA
LHX3	ENSMUSG00000026934	2.14e-16	NA	NA
NR2F2	ENSMUSG00000030551	2.19e-16	NA	NA
ARHGEF12	ENSMUSG00000059495	2.28e-16	NA	NA
CREB3L1	ENSMUSG00000027230	2.28e-16	NA	NA
AIRE	ENSMUSG00000000731	2.52e-16	NA	NA
FOXO1	ENSMUSG00000044167	2.57e-16	NA	NA
JUND(VAR.2)	ENSMUSG00000110974	2.6e-16	NA	NA
ETS1	ENSMUSG00000032035	2.74e-16	NA	NA
OLIG3	ENSMUSG00000045591	2.95e-16	NA	NA
PKNOX2	ENSMUSG00000035934	3.02e-16	NA	NA
SP4	ENSMUSG00000025323	3.64e-16	-0.572291	0.00552367
MXI1	ENSMUSG00000025025	3.71e-16	NA	NA
MAF	ENSMUSG00000055435	3.87e-16	NA	NA
CUX1	ENSMUSG00000029705	3.87e-16	0.322485	0.0105415
IRF7	ENSMUSG00000025498	4e-16	-1.25509	2.65e-08
TFAP2C(VAR.3)	ENSMUSG00000028640	4.25e-16	NA	NA
TRIM28	ENSMUSG00000005566	4.95e-16	0.376238	0.00167122
TFAP2C(VAR.2)	ENSMUSG00000028640	5.08e-16	NA	NA
TBX2	ENSMUSG00000000093	6.05e-16	NA	NA
MEIS2	ENSMUSG00000027210	6.67e-16	NA	NA
PKNOX1	ENSMUSG00000006705	9.17e-16	NA	NA
DMRTC2	ENSMUSG00000011349	9.23e-16	NA	NA
HOXA9	ENSMUSG00000038227	1.07e-15	-0.593224	0.0339396
ETV3	ENSMUSG00000003382	1.39e-15	NA	NA
HMBOX1	ENSMUSG00000021972	1.51e-15	-0.241693	0.0231884
FOXP2	ENSMUSG00000029563	1.56e-15	NA	NA
HAND1::TCF3	ENSMUSG00000037335 ENSMUSG00000020167	1.66e-15	NA NA	NA NA
TFAP2A(VAR.3)	ENSMUSG00000021359	1.82e-15	NA	NA
FOS	ENSMUSG00000021250	2.14e-15	NA	NA
EP300	ENSMUSG00000055024	2.14e-15	NA	NA
EGR2	ENSMUSG00000037868	2.39e-15	NA	NA
HDAC2	ENSMUSG00000019777	2.81e-15	0.203434	0.0176144
THAP1	ENSMUSG00000037214	3.2e-15	NA	NA
FOXG1	ENSMUSG00000020950	3.87e-15	NA	NA
ERF	ENSMUSG00000040857	4e-15	NA	NA
TGIF1	ENSMUSG00000047407	4.21e-15	NA	NA
TFAP2B(VAR.3)	ENSMUSG00000025927	4.72e-15	NA	NA
FOS::JUN	ENSMUSG00000021250 ENSMUSG00000052684	4.88e-15	NA 0.975685231	NA 0.003859843
THRA	ENSMUSG00000058756	5.52e-15	-0.493656	0.000684965
GATA2	ENSMUSG00000015053	5.65e-15	NA	NA
BACH2	ENSMUSG00000040270	5.83e-15	0.659107	0.000466067
EPAS1	ENSMUSG00000024140	6.98e-15	NA	NA
FOSL2	ENSMUSG00000029135	9.01e-15	NA	NA
NFIC::TLX1	ENSMUSG00000055053 ENSMUSG00000025215	9.03e-15	0.348710758 NA	0.008821037 NA
STAT3	ENSMUSG00000004040	9.37e-15	-0.393172	1.03e-08
IRX5	ENSMUSG00000031737	9.69e-15	NA	NA
TGIF2	ENSMUSG00000062175	1.03e-14	NA	NA
NR2F6(VAR.2)	ENSMUSG00000002393	1.17e-14	NA	NA
FOSB	ENSMUSG00000003545	1.44e-14	NA	NA
IRX2	ENSMUSG00000001504	2.1e-14	-0.687316	1.27e-07
JUN(VAR.2)	ENSMUSG00000052684	2.14e-14	0.975685	0.00385984
PLAG1	ENSMUSG00000003282	2.95e-14	NA	NA
JUNB	ENSMUSG00000052837	6.18e-14	NA	NA
BCL6	ENSMUSG00000022508	9.93e-14	0.728539	9.17e-05
IRX6	ENSMUSG00000031738	1.4e-13	-0.916762	0.0232466
HOXA13	ENSMUSG00000038203	1.48e-13	NA	NA
GLI1	ENSMUSG00000025407	1.5e-13	NA	NA
MAFA	ENSMUSG00000047591	1.64e-13	NA	NA
E2F2	ENSMUSG00000018983	2.46e-13	2.28337	6.86e-23
IRX3	ENSMUSG00000031734	6.45e-13	-0.95348	0.0148352
CDX1	ENSMUSG00000024619	7.27e-13	-1.4921	0.00113027
HOXA10	ENSMUSG00000000938	7.27e-13	-0.582552	3.4e-09
GRHL1	ENSMUSG00000020656	1.16e-12	1.75818	2.01e-06
NFKB2	ENSMUSG00000025225	1.7e-12	-0.538111	9e-05
ZBTB3	ENSMUSG00000071661	2.19e-12	NA	NA
SP100	ENSMUSG00000026222	2.67e-12	NA	NA
NFKB1	ENSMUSG00000028163	4.52e-12	NA	NA

## Sheet: Adipo Day 1 Split 2
TF	Ensemble Gene ID	DREM Split Score	log2FoldChange	pAdj
POU2F2	ENSMUSG00000008496	0.014	NA	NA
POU2F3	ENSMUSG00000032015	0.024	NA	NA
OSR1	ENSMUSG00000048387	0.047	0.471908	0.0282144
PKNOX2	ENSMUSG00000035934	0.048	NA	NA
ARID5B	ENSMUSG00000019947	0.051	-0.383854	0.0342908
ALX3	ENSMUSG00000014603	0.052	-1.44087	0.0172531
PKNOX1	ENSMUSG00000006705	0.056	NA	NA
JDP2	ENSMUSG00000034271	0.061	NA	NA
IRF2	ENSMUSG00000031627	0.081	NA	NA
HOXA9	ENSMUSG00000038227	0.083	-0.593224	0.0339396
TGIF1	ENSMUSG00000047407	0.09	NA	NA
FOXC1	ENSMUSG00000050295	0.097	NA	NA
POU2F1	ENSMUSG00000026565	0.097	NA	NA
NFE2	ENSMUSG00000058794	0.111	-2.44921	2.81e-08
IRF7	ENSMUSG00000025498	0.122	-1.25509	2.65e-08
CREB3L1	ENSMUSG00000027230	0.122	NA	NA
ZEB1	ENSMUSG00000024238	0.125	NA	NA
NR2F6	ENSMUSG00000002393	0.129	NA	NA
AIRE	ENSMUSG00000000731	0.13	NA	NA
PRRX2	ENSMUSG00000039476	0.136	-0.754785	7.32e-07
TGIF2	ENSMUSG00000062175	0.14	NA	NA
HOXC9	ENSMUSG00000036139	0.144	-0.508034	3.44e-05
LMO2	ENSMUSG00000032698	0.148	-1.98213	2.38e-05
DLX3	ENSMUSG00000001510	0.15	NA	NA
NANOG	ENSMUSG00000012396	0.151	NA	NA
BHLHE41	ENSMUSG00000030256	0.156	NA	NA
DMRTC2	ENSMUSG00000011349	0.156	NA	NA
NPAS2	ENSMUSG00000026077	0.169	NA	NA
PRRX1	ENSMUSG00000026586	0.185	NA	NA
CPEB1	ENSMUSG00000025586	0.185	NA	NA
HOXC12	ENSMUSG00000050328	0.192	NA	NA
HOXC4	ENSMUSG00000075394	0.192	-0.607003	0.0216567
HMGA1	ENSMUSG00000046711	0.198	2.10389	1.26e-13
RORA(VAR.2)	ENSMUSG00000032238	0.204	-0.425626	0.0330807
HSF1	ENSMUSG00000022556	0.207	0.209447	0.0167189
BBX	ENSMUSG00000022641	0.209	NA	NA
ATF1	ENSMUSG00000023027	0.211	NA	NA
LHX3	ENSMUSG00000026934	0.215	NA	NA
HOXC8	ENSMUSG00000001657	0.216	NA	NA
FOXC2	ENSMUSG00000046714	0.219	NA	NA
RXRA	ENSMUSG00000015846	0.221	NA	NA
DLX6	ENSMUSG00000029754	0.226	NA	NA
DLX4	ENSMUSG00000020871	0.226	-0.832121	0.00162066
HOXC11	ENSMUSG00000001656	0.226	-1.01309	1.99e-05
HOXB5	ENSMUSG00000038700	0.226	NA	NA
OSR2	ENSMUSG00000022330	0.233	-0.927962	0.0365533
MYBL1	ENSMUSG00000025912	0.235	1.38398	5.55e-18
EGR2	ENSMUSG00000037868	0.239	NA	NA
SHOX2	ENSMUSG00000027833	0.239	NA	NA
ID4	ENSMUSG00000021379	0.244	NA	NA
CUX1	ENSMUSG00000029705	0.248	0.322485	0.0105415
NR1H3::RXRA	ENSMUSG00000002108 ENSMUSG00000015846	0.255	0.799622949 NA	0.01683988 NA
MEF2C	ENSMUSG00000005583	0.256	-0.797157	0.0108509
TFCP2	ENSMUSG00000009733	0.259	-0.606416	5.73e-05
CEBPA	ENSMUSG00000034957	0.273	NA	NA
RFX7	ENSMUSG00000037674	0.273	NA	NA
MAFF	ENSMUSG00000042622	0.273	NA	NA
BACH2	ENSMUSG00000040270	0.274	0.659107	0.000466067
HLTF	ENSMUSG00000002428	0.275	NA	NA
HOXA7	ENSMUSG00000038236	0.276	NA	NA
MEF2A	ENSMUSG00000030557	0.276	NA	NA
SMAD2	ENSMUSG00000024563	0.277	NA	NA
GRHL1	ENSMUSG00000020656	0.279	1.75818	2.01e-06
MAFB	ENSMUSG00000074622	0.282	NA	NA
FOSL2	ENSMUSG00000029135	0.286	NA	NA
ESR1	ENSMUSG00000019768	0.294	NA	NA
PBX2	ENSMUSG00000034673	0.294	NA	NA
MGA	ENSMUSG00000033943	0.296	NA	NA
ZBTB14	ENSMUSG00000049672	0.297	0.256107	0.0156145
SREBF1(VAR.2)	ENSMUSG00000020538	0.297	NA	NA
ELF2	ENSMUSG00000037174	0.299	NA	NA
HNF1A	ENSMUSG00000029556	0.305	NA	NA
BARHL2	ENSMUSG00000034384	0.306	NA	NA
MEIS3	ENSMUSG00000041420	0.317	-0.678813	2.19e-07
JUND	ENSMUSG00000110974	0.317	NA	NA
RXRG	ENSMUSG00000015843	0.317	NA	NA
ATF7	ENSMUSG00000099083	0.319	-0.38664	0.000146041
FOXJ1	ENSMUSG00000034227	0.324	NA	NA
MSX1	ENSMUSG00000048450	0.328	NA	NA
FOXQ1	ENSMUSG00000038415	0.331	NA	NA
JUN(VAR.2)	ENSMUSG00000052684	0.331	0.975685	0.00385984
POU4F1	ENSMUSG00000048349	0.337	NA	NA
JDP2(VAR.2)	ENSMUSG00000034271	0.347	NA	NA
ARNT2	ENSMUSG00000015709	0.349	-1.71623	5.13e-08
MEIS2	ENSMUSG00000027210	0.351	NA	NA
TCF4	ENSMUSG00000053477	0.351	NA	NA
ZBTB33	ENSMUSG00000048047	0.358	-0.308236	0.0130498
RXRB	ENSMUSG00000039656	0.359	NA	NA
CREB3L2	ENSMUSG00000038648	0.364	NA	NA
MAX	ENSMUSG00000059436	0.365	NA	NA
SP3	ENSMUSG00000027109	0.368	0.251452	0.00292964
NFE2L2	ENSMUSG00000015839	0.368	NA	NA
BARX2	ENSMUSG00000032033	0.368	NA	NA
HOXA5	ENSMUSG00000038253	0.368	NA	NA
ESR2	ENSMUSG00000021055	0.373	-1.43318	0.0153022
PRDM1	ENSMUSG00000038151	0.373	NA	NA
NR2C2	ENSMUSG00000005893	0.374	NA	NA
NR1D1	ENSMUSG00000020889	0.374	NA	NA
HOXB7	ENSMUSG00000038721	0.375	NA	NA
ZBTB6	ENSMUSG00000066798	0.378	NA	NA
PBX1	ENSMUSG00000052534	0.378	-0.399683	0.0146799
SREBF2(VAR.2)	ENSMUSG00000022463	0.385	-0.43711	0.0140226
THAP1	ENSMUSG00000037214	0.387	NA	NA
ONECUT2	ENSMUSG00000045991	0.389	0.744129	0.00195978
BCL6	ENSMUSG00000022508	0.397	0.728539	9.17e-05
CCNT2	ENSMUSG00000026349	0.403	NA	NA
TBX2	ENSMUSG00000000093	0.409	NA	NA
BRCA1	ENSMUSG00000017146	0.41	1.74224	1.88e-28
NR1H4	ENSMUSG00000047638	0.411	NA	NA
RAD21	ENSMUSG00000022314	0.411	0.400153	0.00149856
ATF6	ENSMUSG00000026663	0.413	0.450708	0.0014775
HOXA6	ENSMUSG00000043219	0.415	NA	NA
MXI1	ENSMUSG00000025025	0.416	NA	NA
E2F8	ENSMUSG00000046179	0.421	1.7761	2.82e-13
BDP1	ENSMUSG00000049658	0.421	NA	NA
CDX1	ENSMUSG00000024619	0.421	-1.4921	0.00113027
EHF	ENSMUSG00000012350	0.423	NA	NA
IRF9	ENSMUSG00000002325	0.424	-1.21842	1.96e-13
SOX9	ENSMUSG00000000567	0.424	NA	NA
HOXB9	ENSMUSG00000020875	0.428	NA	NA
DLX2	ENSMUSG00000023391	0.428	NA	NA
FOS::JUN	ENSMUSG00000021250 ENSMUSG00000052684	0.432	NA 0.975685231	NA 0.003859843
MBD2	ENSMUSG00000024513	0.433	NA	NA
MLXIPL	ENSMUSG00000005373	0.434	NA	NA
FOXN1	ENSMUSG00000002057	0.435	-0.827716	0.00320221
PAX3	ENSMUSG00000004872	0.436	NA	NA
HSF4	ENSMUSG00000033249	0.44	-0.558432	0.00341661
DDIT3	ENSMUSG00000025408	0.44	NA	NA
MLX	ENSMUSG00000017801	0.442	NA	NA
RARA(VAR.2)	ENSMUSG00000037992	0.442	-0.473998	3.04e-06
NFATC3	ENSMUSG00000031902	0.443	NA	NA
KLF6	ENSMUSG00000000078	0.444	0.678787	2.22e-06
PITX1	ENSMUSG00000021506	0.445	NA	NA
HIC1	ENSMUSG00000043099	0.453	NA	NA
HOXA13	ENSMUSG00000038203	0.455	NA	NA
GLIS3	ENSMUSG00000052942	0.456	-0.717656	0.000538062
NFIB	ENSMUSG00000008575	0.456	NA	NA
PLAG1	ENSMUSG00000003282	0.458	NA	NA
EGR3	ENSMUSG00000033730	0.458	NA	NA
CREB3	ENSMUSG00000028466	0.458	NA	NA
MSX2	ENSMUSG00000021469	0.462	NA	NA
NR4A1	ENSMUSG00000023034	0.465	NA	NA
NOBOX	ENSMUSG00000029736	0.468	NA	NA
HOXA1	ENSMUSG00000029844	0.468	NA	NA
TCF7	ENSMUSG00000000782	0.471	-0.88999	0.0488058
USF2	ENSMUSG00000058239	0.471	NA	NA
ZBTB16	ENSMUSG00000066687	0.471	4.61402	7.02e-25
ALX4	ENSMUSG00000040310	0.474	NA	NA
GLIS1	ENSMUSG00000034762	0.479	-1.61651	1.42e-27
IRX6	ENSMUSG00000031738	0.483	-0.916762	0.0232466
NR6A1	ENSMUSG00000063972	0.488	-0.799242	0.000641251
BATF::JUN	ENSMUSG00000034266 ENSMUSG00000052684	0.491	NA 0.975685231	NA 0.003859843
MYBL2	ENSMUSG00000017861	0.491	1.82255	1.54e-48
SOX13	ENSMUSG00000070643	0.492	0.605539	0.0216086
SP8	ENSMUSG00000048562	0.495	NA	NA
IRF1	ENSMUSG00000018899	0.496	-0.687837	0.000188447
MAF::NFE2	ENSMUSG00000055435 ENSMUSG00000058794	0.498	NA -2.449208933	NA 2.81E-08
TCF7L1	ENSMUSG00000055799	0.499	NA	NA
RUNX1	ENSMUSG00000022952	0.504	NA	NA
SMAD2::SMAD3::SMAD4	ENSMUSG00000024563 ENSMUSG00000032402 ENSMUSG00000024515	0.509	NA -0.892994781 NA	NA 5.79E-27 NA
NFKB2	ENSMUSG00000025225	0.51	-0.538111	9e-05
TEF	ENSMUSG00000022389	0.511	-0.705896	0.000566848
HMX2	ENSMUSG00000050100	0.511	0.988265	0.0436454
ARX	ENSMUSG00000035277	0.514	NA	NA
ZFX	ENSMUSG00000079509	0.521	NA	NA
HOXA11	ENSMUSG00000038210	0.523	NA	NA
FOXF1	ENSMUSG00000042812	0.523	-2.22414	1.65e-05
MAFK	ENSMUSG00000018143	0.531	0.483488	0.0112685
RARB(VAR.2)	ENSMUSG00000017491	0.534	NA	NA
NFYB	ENSMUSG00000020248	0.534	NA	NA
CLOCK	ENSMUSG00000029238	0.534	NA	NA
NKX3-2	ENSMUSG00000049691	0.537	-1.2305	0.00108004
NR3C1	ENSMUSG00000024431	0.537	NA	NA
TAL1::TCF3	ENSMUSG00000028717 ENSMUSG00000020167	0.537	NA NA	NA NA
TBX15	ENSMUSG00000027868	0.539	-0.554803	8.04e-05
GLI3	ENSMUSG00000021318	0.541	NA	NA
SREBF1	ENSMUSG00000020538	0.542	NA	NA
HMBOX1	ENSMUSG00000021972	0.542	-0.241693	0.0231884
AR	ENSMUSG00000046532	0.542	NA	NA
ISL2	ENSMUSG00000032318	0.544	NA	NA
PPARA	ENSMUSG00000022383	0.544	NA	NA
KLF16	ENSMUSG00000035397	0.544	NA	NA
CEBPZ	ENSMUSG00000024081	0.544	0.409122	6.31e-08
E2F3	ENSMUSG00000016477	0.546	0.26202	0.000324489
SREBF2	ENSMUSG00000022463	0.547	-0.43711	0.0140226
ATF2	ENSMUSG00000027104	0.548	NA	NA
IRX5	ENSMUSG00000031737	0.548	NA	NA
MNT	ENSMUSG00000000282	0.553	-0.38188	0.00749462
ARNTL	ENSMUSG00000055116	0.553	NA	NA
MEIS1	ENSMUSG00000020160	0.553	NA	NA
RUNX2	ENSMUSG00000039153	0.554	-0.506072	0.0259773
HMGN3	ENSMUSG00000066456	0.556	NA	NA
TWIST2	ENSMUSG00000007805	0.561	NA	NA
GBX1	ENSMUSG00000067724	0.561	NA	NA
CDC5L	ENSMUSG00000023932	0.562	0.166568	0.0194473
ETS1	ENSMUSG00000032035	0.564	NA	NA
HOMEZ	ENSMUSG00000057156	0.567	NA	NA
HSF2	ENSMUSG00000019878	0.575	NA	NA
VAX2	ENSMUSG00000034777	0.577	NA	NA
RARA	ENSMUSG00000037992	0.583	-0.473998	3.04e-06
EWSR1::FLI1	ENSMUSG00000009079 ENSMUSG00000016087	0.585	NA NA	NA NA
RFX2	ENSMUSG00000024206	0.585	NA	NA
NKX2-5(VAR.2)	ENSMUSG00000015579	0.585	NA	NA
SIX5	ENSMUSG00000040841	0.588	NA	NA
PBX3	ENSMUSG00000038718	0.596	NA	NA
THRB	ENSMUSG00000021779	0.598	NA	NA
MITF	ENSMUSG00000035158	0.603	-0.413924	0.0300028
NFYC	ENSMUSG00000032897	0.605	NA	NA
PATZ1	ENSMUSG00000020453	0.605	NA	NA
TRIM28	ENSMUSG00000005566	0.609	0.376238	0.00167122
HLX	ENSMUSG00000039377	0.611	NA	NA
CENPB	ENSMUSG00000068267	0.616	NA	NA
E2F5	ENSMUSG00000027552	0.62	NA	NA
FOXK1	ENSMUSG00000056493	0.625	NA	NA
POU6F1	ENSMUSG00000009739	0.625	-0.979983	1.98e-14
LIN54	ENSMUSG00000035310	0.625	0.88815	0.000137207
ARID3A	ENSMUSG00000019564	0.627	NA	NA
FOXJ3	ENSMUSG00000032998	0.627	NA	NA
LHX2	ENSMUSG00000000247	0.628	NA	NA
LHX9	ENSMUSG00000019230	0.629	NA	NA
HOXB4	ENSMUSG00000038692	0.63	NA	NA
RREB1	ENSMUSG00000039087	0.637	NA	NA
MESP1	ENSMUSG00000030544	0.643	NA	NA
STAT6	ENSMUSG00000002147	0.644	0.261546	0.0032012
RFX3	ENSMUSG00000040929	0.645	NA	NA
NR2F6(VAR.2)	ENSMUSG00000002393	0.645	NA	NA
TBR1	ENSMUSG00000035033	0.646	NA	NA
JUNB	ENSMUSG00000052837	0.648	NA	NA
NKX2-3	ENSMUSG00000044220	0.65	NA	NA
HIC2	ENSMUSG00000050240	0.651	NA	NA
NFATC1	ENSMUSG00000033016	0.653	NA	NA
SMAD3	ENSMUSG00000032402	0.653	-0.892995	5.79e-27
TFAP2B(VAR.3)	ENSMUSG00000025927	0.653	NA	NA
MAX::MYC	ENSMUSG00000059436 ENSMUSG00000022346	0.654	NA 1.661461116	NA 5.82E-08
NR2F2	ENSMUSG00000030551	0.656	NA	NA
SMC3	ENSMUSG00000024974	0.656	NA	NA
ELF1	ENSMUSG00000036461	0.657	-0.509265	0.00257515
PPARG	ENSMUSG00000000440	0.66	0.360862	0.020562
CUX2	ENSMUSG00000042589	0.66	NA	NA
ZBTB3	ENSMUSG00000071661	0.661	NA	NA
SP4	ENSMUSG00000025323	0.661	-0.572291	0.00552367
GABPA	ENSMUSG00000008976	0.671	NA	NA
MEF2D	ENSMUSG00000001419	0.673	NA	NA
HMGA2	ENSMUSG00000056758	0.673	2.14676	6.8e-26
NFIX	ENSMUSG00000001911	0.677	NA	NA
GATA2	ENSMUSG00000015053	0.68	NA	NA
DMRTA1	ENSMUSG00000043753	0.68	1.27027	0.0105265
CXXC1	ENSMUSG00000024560	0.681	NA	NA
HOXC10	ENSMUSG00000022484	0.687	-0.584046	0.0281238
YY1	ENSMUSG00000021264	0.691	NA	NA
FOXJ2	ENSMUSG00000003154	0.693	NA	NA
GATA6	ENSMUSG00000005836	0.695	NA	NA
USF1	ENSMUSG00000026641	0.697	NA	NA
SIRT6	ENSMUSG00000034748	0.697	-0.504691	8.95e-06
HDX	ENSMUSG00000034551	0.698	NA	NA
MYCN	ENSMUSG00000037169	0.699	NA	NA
NR3C2	ENSMUSG00000031618	0.7	-0.851641	7.62e-05
RBPJ	ENSMUSG00000039191	0.701	NA	NA
ARHGEF12	ENSMUSG00000059495	0.702	NA	NA
TFEB	ENSMUSG00000023990	0.703	NA	NA
FOSL1	ENSMUSG00000024912	0.704	1.71287	1.74e-10
IRF4	ENSMUSG00000021356	0.704	-2.15452	1.69e-05
TFAP2C(VAR.3)	ENSMUSG00000028640	0.705	NA	NA
BHLHE40	ENSMUSG00000030103	0.706	-0.824473	4.06e-06
TEAD4	ENSMUSG00000030353	0.707	1.1699	5.53e-05
HAND1::TCF3	ENSMUSG00000037335 ENSMUSG00000020167	0.708	NA NA	NA NA
CHD2	ENSMUSG00000078671	0.709	NA	NA
THRA	ENSMUSG00000058756	0.709	-0.493656	0.000684965
EBF1	ENSMUSG00000057098	0.711	NA	NA
KLF13	ENSMUSG00000052040	0.713	0.451899	0.0002809
FOSB	ENSMUSG00000003545	0.713	NA	NA
KLF5	ENSMUSG00000005148	0.714	1.60475	0.000355325
SP1	ENSMUSG00000001280	0.715	NA	NA
PLAGL1	ENSMUSG00000019817	0.715	NA	NA
ERF	ENSMUSG00000040857	0.716	NA	NA
SETDB1	ENSMUSG00000015697	0.717	NA	NA
ELK4	ENSMUSG00000026436	0.717	NA	NA
E4F1	ENSMUSG00000024137	0.719	NA	NA
AHR	ENSMUSG00000019256	0.719	-1.75942	1.63e-20
ERG	ENSMUSG00000040732	0.72	NA	NA
NFIC	ENSMUSG00000055053	0.722	0.348711	0.00882104
HES1	ENSMUSG00000022528	0.724	NA	NA
ETS2	ENSMUSG00000022895	0.726	NA	NA
LHX1	ENSMUSG00000018698	0.735	NA	NA
IRX3	ENSMUSG00000031734	0.737	-0.95348	0.0148352
ZSCAN26	ENSMUSG00000022228	0.741	-0.487291	4.44e-05
HOXB8	ENSMUSG00000056648	0.744	NA	NA
OLIG3	ENSMUSG00000045591	0.744	NA	NA
HOXC6	ENSMUSG00000001661	0.744	-0.843634	0.000353335
DDIT3::CEBPA	ENSMUSG00000025408 ENSMUSG00000034957	0.747	NA NA	NA NA
SOX5	ENSMUSG00000041540	0.748	NA	NA
JUND(VAR.2)	ENSMUSG00000110974	0.749	NA	NA
MYC	ENSMUSG00000022346	0.75	1.66146	5.82e-08
FOXP2	ENSMUSG00000029563	0.755	NA	NA
SOX6	ENSMUSG00000051910	0.755	NA	NA
FUBP1	ENSMUSG00000028034	0.755	NA	NA
HOXA2	ENSMUSG00000014704	0.756	-0.764229	0.0360035
HDAC2	ENSMUSG00000019777	0.757	0.203434	0.0176144
FOXO3	ENSMUSG00000048756	0.759	0.365623	0.0112633
TCF3	ENSMUSG00000020167	0.759	NA	NA
TFAP2A(VAR.3)	ENSMUSG00000021359	0.761	NA	NA
RARG(VAR.2)	ENSMUSG00000001288	0.762	-0.900951	1.87e-34
PAX6	ENSMUSG00000027168	0.762	NA	NA
GLI1	ENSMUSG00000025407	0.763	NA	NA
SIN3A	ENSMUSG00000042557	0.763	NA	NA
RARA::RXRA	ENSMUSG00000037992 ENSMUSG00000015846	0.764	-0.473998201 NA	3.04E-06 NA
RORA	ENSMUSG00000032238	0.764	-0.425626	0.0330807
BACH1	ENSMUSG00000025612	0.764	-0.316021	0.000282157
KLF4	ENSMUSG00000003032	0.765	NA	NA
NR2C1	ENSMUSG00000005897	0.765	NA	NA
RUNX3	ENSMUSG00000070691	0.767	NA	NA
HERPUD1	ENSMUSG00000031770	0.767	0.546746	0.0149137
ZBTB7C	ENSMUSG00000044646	0.767	NA	NA
IRF3	ENSMUSG00000003184	0.767	NA	NA
E2F6	ENSMUSG00000057469	0.769	0.731219	8.94e-16
ZBTB7A	ENSMUSG00000035011	0.769	NA	NA
RFX1	ENSMUSG00000031706	0.769	NA	NA
GLIS2	ENSMUSG00000014303	0.77	NA	NA
MZF1(VAR.2)	ENSMUSG00000030380	0.77	NA	NA
GMEB2	ENSMUSG00000038705	0.77	-0.281339	0.0112252
HINFP	ENSMUSG00000032119	0.772	NA	NA
ETV6	ENSMUSG00000030199	0.772	NA	NA
NR4A2	ENSMUSG00000026826	0.773	NA	NA
SMAD4	ENSMUSG00000024515	0.773	NA	NA
TFAP2C(VAR.2)	ENSMUSG00000028640	0.78	NA	NA
ARID3B	ENSMUSG00000004661	0.794	-0.521008	0.0103504
HOXA4	ENSMUSG00000000942	0.802	0.955784	0.0216086
SOX8	ENSMUSG00000024176	0.806	NA	NA
HOXB6	ENSMUSG00000000690	0.808	NA	NA
EPAS1	ENSMUSG00000024140	0.809	NA	NA
FOXG1	ENSMUSG00000020950	0.809	NA	NA
JUN	ENSMUSG00000052684	0.81	0.975685	0.00385984
DBP	ENSMUSG00000059824	0.811	-1.00352	0.000579642
LHX6	ENSMUSG00000026890	0.811	NA	NA
CBX5	ENSMUSG00000009575	0.811	0.67375	5.44e-13
HBP1	ENSMUSG00000002996	0.812	-0.542892	5.23e-05
FOXP1	ENSMUSG00000030067	0.814	NA	NA
FOXD1	ENSMUSG00000078302	0.816	NA	NA
STAT1	ENSMUSG00000026104	0.817	-0.457374	0.00909234
TBX21	ENSMUSG00000001444	0.818	NA	NA
RARB	ENSMUSG00000017491	0.82	NA	NA
TEAD3	ENSMUSG00000002249	0.82	-0.716818	5.5e-16
EP300	ENSMUSG00000055024	0.821	NA	NA
STAT3	ENSMUSG00000004040	0.822	-0.393172	1.03e-08
STAT1::STAT2	ENSMUSG00000026104 ENSMUSG00000040033	0.822	-1.43879	0.009092342 2.13E-08
ZBTB7B	ENSMUSG00000028042	0.823	0.386354	0.00374528
CTCF	ENSMUSG00000005698	0.823	NA	NA
TCF12	ENSMUSG00000032228	0.823	-0.243375	0.000204033
NFIC::TLX1	ENSMUSG00000055053 ENSMUSG00000025215	0.824	0.348710758 NA	0.008821037 NA
TOPORS	ENSMUSG00000036822	0.824	NA	NA
SP2	ENSMUSG00000018678	0.824	NA	NA
HES7	ENSMUSG00000023781	0.825	NA	NA
GTF2I	ENSMUSG00000060261	0.825	NA	NA
HEY1	ENSMUSG00000040289	0.826	NA	NA
NR4A3	ENSMUSG00000028341	0.826	NA	NA
SP100	ENSMUSG00000026222	0.826	NA	NA
ZBTB49	ENSMUSG00000029127	0.827	-0.590819	9.76e-05
MLXIP	ENSMUSG00000038342	0.83	NA	NA
E2F4	ENSMUSG00000014859	0.83	0.537532	1.25e-05
RELB	ENSMUSG00000002983	0.83	-0.772866	1.3e-05
TFAP2A(VAR.2)	ENSMUSG00000021359	0.831	NA	NA
IKZF2	ENSMUSG00000025997	0.834	NA	NA
TEAD2	ENSMUSG00000030796	0.835	NA	NA
ARID5A	ENSMUSG00000037447	0.862	-0.788083	0.00188893
IRX2	ENSMUSG00000001504	0.862	-0.687316	1.27e-07
DLX1	ENSMUSG00000041911	0.867	NA	NA
SOX11	ENSMUSG00000063632	0.869	NA	NA
SRF	ENSMUSG00000015605	0.872	NA	NA
FOXL1	ENSMUSG00000097084	0.872	NA	NA
DMRTA2	ENSMUSG00000047143	0.872	NA	NA
LBX2	ENSMUSG00000034968	0.873	NA	NA
HLF	ENSMUSG00000003949	0.873	NA	NA
EMX2	ENSMUSG00000043969	0.873	NA	NA
BARX1	ENSMUSG00000021381	0.874	NA	NA
TBP	ENSMUSG00000014767	0.875	NA	NA
CEBPB	ENSMUSG00000056501	0.875	NA	NA
FOXF2	ENSMUSG00000038402	0.876	NA	NA
BPTF	ENSMUSG00000040481	0.876	NA	NA
ZBTB18	ENSMUSG00000063659	0.876	NA	NA
FOXO6	ENSMUSG00000052135	0.876	NA	NA
RFX5	ENSMUSG00000005774	0.877	-0.673873	0.000245624
FOXM1	ENSMUSG00000001517	0.877	1.14203	7.03e-10
HOXC13	ENSMUSG00000001655	0.877	-1.01885	6.91e-05
FOS	ENSMUSG00000021250	0.878	NA	NA
BCL6B	ENSMUSG00000000317	0.878	NA	NA
FOXD2	ENSMUSG00000055210	0.878	NA	NA
TEAD1	ENSMUSG00000055320	0.878	NA	NA
DLX5	ENSMUSG00000029755	0.878	NA	NA
VDR	ENSMUSG00000022479	0.879	NA	NA
FOXO1	ENSMUSG00000044167	0.879	NA	NA
PPARG::RXRA	ENSMUSG00000000440 ENSMUSG00000015846	0.881	0.360861946 NA	0.020561956 NA
NFIA	ENSMUSG00000028565	0.881	NA	NA
ITGB2	ENSMUSG00000000290	0.881	-0.927146	0.0185601
XBP1	ENSMUSG00000020484	0.881	0.455181	0.0229899
NR2F1	ENSMUSG00000069171	0.882	NA	NA
MAF	ENSMUSG00000055435	0.882	NA	NA
CREM	ENSMUSG00000063889	0.882	NA	NA
BACH1::MAFK	ENSMUSG00000025612 ENSMUSG00000018143	0.882	-0.316021362 0.483487666	0.000282157 0.011268463
SMAD1	ENSMUSG00000031681	0.883	NA	NA
ETV3	ENSMUSG00000003382	0.884	NA	NA
NRF1	ENSMUSG00000058440	0.884	NA	NA
EGR1	ENSMUSG00000038418	0.884	NA	NA
PPARD	ENSMUSG00000002250	0.885	NA	NA
ELK1	ENSMUSG00000009406	0.885	-0.409123	1.16e-07
HIF1A	ENSMUSG00000021109	0.885	NA	NA
MAFG::NFE2L1	ENSMUSG00000051510 ENSMUSG00000038615	0.885	NA NA	NA NA
MZF1	ENSMUSG00000030380	0.886	NA	NA
ELK3	ENSMUSG00000008398	0.886	NA	NA
MECP2	ENSMUSG00000031393	0.886	-0.31743	0.0433966
ETV5	ENSMUSG00000013089	0.889	NA	NA
HOXA10	ENSMUSG00000000938	0.936	-0.582552	3.4e-09
HOXC5	ENSMUSG00000022485	0.936	-0.597792	0.00297524
MECOM	ENSMUSG00000027684	0.937	-0.740318	1.12e-08
MEOX1	ENSMUSG00000001493	0.937	-1.50806	0.0114053
HOXB2	ENSMUSG00000075588	0.937	NA	NA
FOXO4	ENSMUSG00000042903	0.938	-0.442298	0.00393708
TFAP4	ENSMUSG00000005718	0.939	1.86444	1e-12
MAZ	ENSMUSG00000030678	0.939	NA	NA
ATF3	ENSMUSG00000026628	0.939	NA	NA
OTX1	ENSMUSG00000005917	0.94	NA	NA
ZKSCAN3	ENSMUSG00000021327	0.94	NA	NA
E2F2	ENSMUSG00000018983	0.94	2.28337	6.86e-23
NFKB1	ENSMUSG00000028163	0.94	NA	NA
STAT5A::STAT5B	ENSMUSG00000004043 ENSMUSG00000020919	0.94	NA NA	NA NA
RXRA::VDR	ENSMUSG00000015846 ENSMUSG00000022479	0.941	NA NA	NA NA
MAFA	ENSMUSG00000047591	0.941	NA	NA
NFE2L1	ENSMUSG00000038615	0.941	NA	NA
CREB1	ENSMUSG00000025958	0.942	NA	NA
ARNT	ENSMUSG00000015522	0.942	-0.420096	0.00222455
CTCFL	ENSMUSG00000070495	0.942	NA	NA
HOXA3	ENSMUSG00000079560	0.942	-0.701955	0.019333
KLF7	ENSMUSG00000025959	0.942	NA	NA
ETV4	ENSMUSG00000017724	0.943	NA	NA
GMEB1	ENSMUSG00000028901	0.943	NA	NA
SPDEF	ENSMUSG00000024215	0.943	NA	NA
TFAP2B(VAR.2)	ENSMUSG00000025927	0.944	NA	NA
E2F1	ENSMUSG00000027490	0.944	1.02723	1.81e-29
AHR::ARNT	ENSMUSG00000019256 ENSMUSG00000015522	1	-2.17951	1.63E-20 0.002224548
NR1H2::RXRA	ENSMUSG00000060601 ENSMUSG00000015846	1	NA NA	NA NA
ARNT::HIF1A	ENSMUSG00000015522 ENSMUSG00000021109	1	-0.420095905 NA	0.002224548 NA
ETV1	ENSMUSG00000004151	1	-0.9748	0.000629764
BARHL1	ENSMUSG00000026805	1	NA	NA
E2F7	ENSMUSG00000020185	1	1.43353	7.62e-20
TCF7L2	ENSMUSG00000024985	1	NA	NA
TFE3	ENSMUSG00000000134	1	NA	NA
GATA3	ENSMUSG00000015619	1	-1.30411	0.000894664
LEF1	ENSMUSG00000027985	1	-0.923873	0.00409951
FLI1	ENSMUSG00000016087	1	NA	NA
ELF4	ENSMUSG00000031103	1	NA	NA
RARG	ENSMUSG00000001288	1	-0.900951	1.87e-34
GATA4	ENSMUSG00000021944	1	NA	NA
TBX20	ENSMUSG00000031965	1	NA	NA
MAFG	ENSMUSG00000051510	1	NA	NA
ID2	ENSMUSG00000020644	1	NA	NA
ESRRA	ENSMUSG00000024955	1	NA	NA
RELA	ENSMUSG00000024927	1	NA	NA
REL	ENSMUSG00000020275	1	NA	NA
CEBPG	ENSMUSG00000056216	1	0.446042	0.00179857
OVOL1	ENSMUSG00000024922	1	NA	NA
STAT2	ENSMUSG00000040033	1	-0.98142	2.13e-08
NR1H2	ENSMUSG00000060601	1	NA	NA
TFCP2L1	ENSMUSG00000026380	1	1.31643	0.0179518
PTEN	ENSMUSG00000013663	1	NA	NA
PRDM4	ENSMUSG00000035529	1	NA	NA
GZF1	ENSMUSG00000027439	1	-0.224117	0.0254266
ZBTB12	ENSMUSG00000049823	1	NA	NA
CCDC6	ENSMUSG00000048701	1	0.358461	0.00102809
FOXP3	ENSMUSG00000039521	1	NA	NA
ATF4	ENSMUSG00000042406	1	0.892607	0.000849177
NFYA	ENSMUSG00000023994	1	0.392927	0.000698039
HEY2	ENSMUSG00000019789	1	NA	NA
IRF6	ENSMUSG00000026638	1	NA	NA
MTF1	ENSMUSG00000028890	1	NA	NA
NFIL3	ENSMUSG00000056749	1	NA	NA
SNAI2	ENSMUSG00000022676	1	-1.27124	2.6e-09
REST	ENSMUSG00000029249	1	NA	NA
SOX4	ENSMUSG00000076431	1	-1.3743	3.78e-08
CEBPD	ENSMUSG00000071637	1	NA	NA
NFAT5	ENSMUSG00000003847	1	-0.699907	0.00138514
HOXB3	ENSMUSG00000048763	1	-0.554931	0.00682674
ZFHX3	ENSMUSG00000038872	1	NA	NA
BATF3	ENSMUSG00000026630	1	NA	NA

## Sheet: Adipo Day 1 Split 3
TF	Ensemble Gene ID	DREM Split Score	log2FoldChange	pAdj
HINFP	ENSMUSG00000032119	2.23e-31	NA	NA
KLF7	ENSMUSG00000025959	1.14e-26	NA	NA
RXRA::VDR	ENSMUSG00000015846 ENSMUSG00000022479	1.62e-26	NA NA	NA NA
ZFX	ENSMUSG00000079509	2.5e-25	NA	NA
GTF2I	ENSMUSG00000060261	4.73e-25	NA	NA
TEAD2	ENSMUSG00000030796	5.72e-25	NA	NA
KLF6	ENSMUSG00000000078	1.02e-24	0.678787	2.22e-06
NRF1	ENSMUSG00000058440	2.81e-24	NA	NA
CXXC1	ENSMUSG00000024560	2.82e-24	NA	NA
EGR2	ENSMUSG00000037868	4.56e-24	NA	NA
ARNT2	ENSMUSG00000015709	4.78e-24	-1.71623	5.13e-08
GLIS2	ENSMUSG00000014303	7.64e-24	NA	NA
E2F1	ENSMUSG00000027490	8.34e-24	1.02723	1.81e-29
CENPB	ENSMUSG00000068267	1.44e-23	NA	NA
GMEB1	ENSMUSG00000028901	1.68e-23	NA	NA
ETS2	ENSMUSG00000022895	2.51e-23	NA	NA
PLAGL1	ENSMUSG00000019817	3.45e-23	NA	NA
TFAP2B(VAR.2)	ENSMUSG00000025927	4.38e-23	NA	NA
ZBTB33	ENSMUSG00000048047	4.54e-23	-0.308236	0.0130498
HES1	ENSMUSG00000022528	7.02e-23	NA	NA
EGR1	ENSMUSG00000038418	8e-23	NA	NA
TFAP2C(VAR.2)	ENSMUSG00000028640	8.75e-23	NA	NA
MZF1	ENSMUSG00000030380	8.79e-23	NA	NA
ZBTB7A	ENSMUSG00000035011	9.07e-23	NA	NA
PATZ1	ENSMUSG00000020453	1.19e-22	NA	NA
PLAG1	ENSMUSG00000003282	2e-22	NA	NA
ZBTB49	ENSMUSG00000029127	4e-22	-0.590819	9.76e-05
EGR3	ENSMUSG00000033730	4.29e-22	NA	NA
MBD2	ENSMUSG00000024513	5.06e-22	NA	NA
SP1	ENSMUSG00000001280	1.01e-21	NA	NA
MAZ	ENSMUSG00000030678	1.09e-21	NA	NA
ERF	ENSMUSG00000040857	1.09e-21	NA	NA
ETV5	ENSMUSG00000013089	1.11e-21	NA	NA
MZF1(VAR.2)	ENSMUSG00000030380	1.13e-21	NA	NA
KLF4	ENSMUSG00000003032	1.47e-21	NA	NA
CTCFL	ENSMUSG00000070495	2.88e-21	NA	NA
GLIS1	ENSMUSG00000034762	2.9e-21	-1.61651	1.42e-27
SP3	ENSMUSG00000027109	4.31e-21	0.251452	0.00292964
AHR::ARNT	ENSMUSG00000019256 ENSMUSG00000015522	6.28e-21	-2.17951	1.63E-20 0.002224548
ETV3	ENSMUSG00000003382	7.08e-21	NA	NA
SETDB1	ENSMUSG00000015697	7.66e-21	NA	NA
KLF16	ENSMUSG00000035397	9.77e-21	NA	NA
AHR	ENSMUSG00000019256	1.11e-20	-1.75942	1.63e-20
KLF5	ENSMUSG00000005148	1.12e-20	1.60475	0.000355325
GLIS3	ENSMUSG00000052942	1.24e-20	-0.717656	0.000538062
HIF1A	ENSMUSG00000021109	1.29e-20	NA	NA
E2F4	ENSMUSG00000014859	1.69e-20	0.537532	1.25e-05
E2F5	ENSMUSG00000027552	1.82e-20	NA	NA
HEY1	ENSMUSG00000040289	1.88e-20	NA	NA
SP2	ENSMUSG00000018678	2.35e-20	NA	NA
TFAP2A(VAR.2)	ENSMUSG00000021359	2.44e-20	NA	NA
FOXN1	ENSMUSG00000002057	4.35e-20	-0.827716	0.00320221
TFAP2C(VAR.3)	ENSMUSG00000028640	4.85e-20	NA	NA
ELF4	ENSMUSG00000031103	5.65e-20	NA	NA
SP8	ENSMUSG00000048562	7.28e-20	NA	NA
IRF3	ENSMUSG00000003184	7.41e-20	NA	NA
FLI1	ENSMUSG00000016087	8.78e-20	NA	NA
ELK3	ENSMUSG00000008398	1.15e-19	NA	NA
ARNT	ENSMUSG00000015522	1.18e-19	-0.420096	0.00222455
ETS1	ENSMUSG00000032035	1.35e-19	NA	NA
ERG	ENSMUSG00000040732	1.36e-19	NA	NA
MTF1	ENSMUSG00000028890	1.69e-19	NA	NA
TFAP2A(VAR.3)	ENSMUSG00000021359	1.71e-19	NA	NA
THAP1	ENSMUSG00000037214	1.73e-19	NA	NA
MECP2	ENSMUSG00000031393	1.97e-19	-0.31743	0.0433966
XBP1	ENSMUSG00000020484	2.26e-19	0.455181	0.0229899
VDR	ENSMUSG00000022479	2.4e-19	NA	NA
TFAP2B(VAR.3)	ENSMUSG00000025927	2.97e-19	NA	NA
NR2C2	ENSMUSG00000005893	2.99e-19	NA	NA
STAT2	ENSMUSG00000040033	3.08e-19	-0.98142	2.13e-08
ATF1	ENSMUSG00000023027	3.48e-19	NA	NA
ITGB2	ENSMUSG00000000290	5.01e-19	-0.927146	0.0185601
GABPA	ENSMUSG00000008976	5.42e-19	NA	NA
HIC2	ENSMUSG00000050240	5.69e-19	NA	NA
TFCP2L1	ENSMUSG00000026380	5.77e-19	1.31643	0.0179518
ZBTB14	ENSMUSG00000049672	7.25e-19	0.256107	0.0156145
GLI3	ENSMUSG00000021318	7.29e-19	NA	NA
PPARG::RXRA	ENSMUSG00000000440 ENSMUSG00000015846	7.62e-19	0.360861946 NA	0.020561956 NA
NFIX	ENSMUSG00000001911	7.96e-19	NA	NA
CHD2	ENSMUSG00000078671	9.01e-19	NA	NA
ELK1	ENSMUSG00000009406	1.11e-18	-0.409123	1.16e-07
MAFA	ENSMUSG00000047591	1.24e-18	NA	NA
BDP1	ENSMUSG00000049658	1.27e-18	NA	NA
ARNT::HIF1A	ENSMUSG00000015522 ENSMUSG00000021109	1.44e-18	-0.420095905 NA	0.002224548 NA
GLI1	ENSMUSG00000025407	1.53e-18	NA	NA
ETV6	ENSMUSG00000030199	1.54e-18	NA	NA
ZBTB7C	ENSMUSG00000044646	1.68e-18	NA	NA
MAFG::NFE2L1	ENSMUSG00000051510 ENSMUSG00000038615	1.97e-18	NA NA	NA NA
ZBTB7B	ENSMUSG00000028042	2.08e-18	0.386354	0.00374528
ELK4	ENSMUSG00000026436	2.1e-18	NA	NA
ETV1	ENSMUSG00000004151	2.72e-18	-0.9748	0.000629764
ELF2	ENSMUSG00000037174	3.32e-18	NA	NA
SP100	ENSMUSG00000026222	3.69e-18	NA	NA
ETV4	ENSMUSG00000017724	3.94e-18	NA	NA
PPARD	ENSMUSG00000002250	8.67e-18	NA	NA
MGA	ENSMUSG00000033943	9.4e-18	NA	NA
NR2C1	ENSMUSG00000005897	1.17e-17	NA	NA
OSR1	ENSMUSG00000048387	1.18e-17	0.471908	0.0282144
CREB3L1	ENSMUSG00000027230	1.6e-17	NA	NA
SREBF1	ENSMUSG00000020538	1.79e-17	NA	NA
NFE2L1	ENSMUSG00000038615	1.82e-17	NA	NA
OSR2	ENSMUSG00000022330	1.96e-17	-0.927962	0.0365533
PPARG	ENSMUSG00000000440	2.13e-17	0.360862	0.020562
ATF6	ENSMUSG00000026663	2.37e-17	0.450708	0.0014775
MEIS3	ENSMUSG00000041420	2.48e-17	-0.678813	2.19e-07
ELF1	ENSMUSG00000036461	2.73e-17	-0.509265	0.00257515
CREB3L2	ENSMUSG00000038648	3.06e-17	NA	NA
HOXA3	ENSMUSG00000079560	3.06e-17	-0.701955	0.019333
AR	ENSMUSG00000046532	5.21e-17	NA	NA
RAD21	ENSMUSG00000022314	5.69e-17	0.400153	0.00149856
SREBF2	ENSMUSG00000022463	8.99e-17	-0.43711	0.0140226
E2F6	ENSMUSG00000057469	1.05e-16	0.731219	8.94e-16
ZBTB3	ENSMUSG00000071661	1.05e-16	NA	NA
HLTF	ENSMUSG00000002428	1.11e-16	NA	NA
EHF	ENSMUSG00000012350	1.15e-16	NA	NA
SP4	ENSMUSG00000025323	1.15e-16	-0.572291	0.00552367
E4F1	ENSMUSG00000024137	1.18e-16	NA	NA
E2F3	ENSMUSG00000016477	1.46e-16	0.26202	0.000324489
ESR1	ENSMUSG00000019768	1.93e-16	NA	NA
NFIC	ENSMUSG00000055053	1.96e-16	0.348711	0.00882104
STAT1::STAT2	ENSMUSG00000026104 ENSMUSG00000040033	2.73e-16	-1.43879	0.009092342 2.13E-08
CREB1	ENSMUSG00000025958	2.88e-16	NA	NA
SMAD1	ENSMUSG00000031681	3.98e-16	NA	NA
IKZF2	ENSMUSG00000025997	4.18e-16	NA	NA
EWSR1::FLI1	ENSMUSG00000009079 ENSMUSG00000016087	4.65e-16	NA NA	NA NA
GMEB2	ENSMUSG00000038705	4.71e-16	-0.281339	0.0112252
NFATC1	ENSMUSG00000033016	5.23e-16	NA	NA
STAT6	ENSMUSG00000002147	5.86e-16	0.261546	0.0032012
CREB3	ENSMUSG00000028466	5.99e-16	NA	NA
CCNT2	ENSMUSG00000026349	6.56e-16	NA	NA
HES7	ENSMUSG00000023781	7.59e-16	NA	NA
MYBL2	ENSMUSG00000017861	9.51e-16	1.82255	1.54e-48
E2F2	ENSMUSG00000018983	9.67e-16	2.28337	6.86e-23
MYBL1	ENSMUSG00000025912	1.22e-15	1.38398	5.55e-18
NR1D1	ENSMUSG00000020889	1.23e-15	NA	NA
NFIC::TLX1	ENSMUSG00000055053 ENSMUSG00000025215	1.27e-15	0.348710758 NA	0.008821037 NA
MXI1	ENSMUSG00000025025	1.27e-15	NA	NA
PRDM1	ENSMUSG00000038151	1.34e-15	NA	NA
NFAT5	ENSMUSG00000003847	1.42e-15	-0.699907	0.00138514
DDIT3	ENSMUSG00000025408	1.47e-15	NA	NA
HEY2	ENSMUSG00000019789	1.68e-15	NA	NA
REL	ENSMUSG00000020275	1.72e-15	NA	NA
EPAS1	ENSMUSG00000024140	1.93e-15	NA	NA
PRDM4	ENSMUSG00000035529	1.95e-15	NA	NA
RUNX1	ENSMUSG00000022952	2.1e-15	NA	NA
NR1H4	ENSMUSG00000047638	2.11e-15	NA	NA
RREB1	ENSMUSG00000039087	2.18e-15	NA	NA
MLXIPL	ENSMUSG00000005373	2.41e-15	NA	NA
NFIB	ENSMUSG00000008575	2.53e-15	NA	NA
NR1H2	ENSMUSG00000060601	2.59e-15	NA	NA
SMAD3	ENSMUSG00000032402	2.62e-15	-0.892995	5.79e-27
IRF1	ENSMUSG00000018899	2.98e-15	-0.687837	0.000188447
MNT	ENSMUSG00000000282	3.03e-15	-0.38188	0.00749462
HIC1	ENSMUSG00000043099	3.96e-15	NA	NA
ATF7	ENSMUSG00000099083	4.48e-15	-0.38664	0.000146041
TBX2	ENSMUSG00000000093	4.51e-15	NA	NA
NFATC3	ENSMUSG00000031902	4.53e-15	NA	NA
NPAS2	ENSMUSG00000026077	4.71e-15	NA	NA
KLF13	ENSMUSG00000052040	4.71e-15	0.451899	0.0002809
CTCF	ENSMUSG00000005698	5.78e-15	NA	NA
MEIS1	ENSMUSG00000020160	5.91e-15	NA	NA
AIRE	ENSMUSG00000000731	6.13e-15	NA	NA
SPDEF	ENSMUSG00000024215	6.62e-15	NA	NA
TCF12	ENSMUSG00000032228	7.86e-15	-0.243375	0.000204033
TBX15	ENSMUSG00000027868	9.64e-15	-0.554803	8.04e-05
SOX6	ENSMUSG00000051910	9.65e-15	NA	NA
CREM	ENSMUSG00000063889	9.95e-15	NA	NA
RUNX3	ENSMUSG00000070691	1.13e-14	NA	NA
SMC3	ENSMUSG00000024974	1.21e-14	NA	NA
MESP1	ENSMUSG00000030544	1.32e-14	NA	NA
RUNX2	ENSMUSG00000039153	1.43e-14	-0.506072	0.0259773
BHLHE40	ENSMUSG00000030103	1.48e-14	-0.824473	4.06e-06
THRB	ENSMUSG00000021779	1.57e-14	NA	NA
RFX2	ENSMUSG00000024206	1.61e-14	NA	NA
HLF	ENSMUSG00000003949	1.85e-14	NA	NA
ZKSCAN3	ENSMUSG00000021327	1.9e-14	NA	NA
NR2F6	ENSMUSG00000002393	1.92e-14	NA	NA
YY1	ENSMUSG00000021264	2.01e-14	NA	NA
IRF7	ENSMUSG00000025498	2.13e-14	-1.25509	2.65e-08
RFX1	ENSMUSG00000031706	2.13e-14	NA	NA
IRF6	ENSMUSG00000026638	2.17e-14	NA	NA
IRF4	ENSMUSG00000021356	2.59e-14	-2.15452	1.69e-05
TFE3	ENSMUSG00000000134	2.6e-14	NA	NA
LMO2	ENSMUSG00000032698	2.63e-14	-1.98213	2.38e-05
SOX5	ENSMUSG00000041540	2.64e-14	NA	NA
STAT1	ENSMUSG00000026104	2.86e-14	-0.457374	0.00909234
STAT5A::STAT5B	ENSMUSG00000004043 ENSMUSG00000020919	2.88e-14	NA NA	NA NA
RELB	ENSMUSG00000002983	3.03e-14	-0.772866	1.3e-05
RFX3	ENSMUSG00000040929	3.05e-14	NA	NA
RXRG	ENSMUSG00000015843	3.1e-14	NA	NA
TFAP4	ENSMUSG00000005718	3.48e-14	1.86444	1e-12
MITF	ENSMUSG00000035158	3.52e-14	-0.413924	0.0300028
NFIA	ENSMUSG00000028565	3.57e-14	NA	NA
SIN3A	ENSMUSG00000042557	3.71e-14	NA	NA
IRF2	ENSMUSG00000031627	3.71e-14	NA	NA
ATF2	ENSMUSG00000027104	4.05e-14	NA	NA
NFKB1	ENSMUSG00000028163	4.23e-14	NA	NA
RFX7	ENSMUSG00000037674	4.44e-14	NA	NA
THRA	ENSMUSG00000058756	4.83e-14	-0.493656	0.000684965
FOXF2	ENSMUSG00000038402	4.93e-14	NA	NA
ATF3	ENSMUSG00000026628	5.02e-14	NA	NA
TBR1	ENSMUSG00000035033	5.82e-14	NA	NA
PPARA	ENSMUSG00000022383	5.94e-14	NA	NA
ID2	ENSMUSG00000020644	6.64e-14	NA	NA
SMAD4	ENSMUSG00000024515	6.79e-14	NA	NA
MLXIP	ENSMUSG00000038342	7.09e-14	NA	NA
RXRB	ENSMUSG00000039656	7.48e-14	NA	NA
SIX5	ENSMUSG00000040841	7.68e-14	NA	NA
MEIS2	ENSMUSG00000027210	7.69e-14	NA	NA
TCF4	ENSMUSG00000053477	7.91e-14	NA	NA
SIRT6	ENSMUSG00000034748	8.27e-14	-0.504691	8.95e-06
HAND1::TCF3	ENSMUSG00000037335 ENSMUSG00000020167	8.83e-14	NA NA	NA NA
HDAC2	ENSMUSG00000019777	9.16e-14	0.203434	0.0176144
BACH2	ENSMUSG00000040270	1.03e-13	0.659107	0.000466067
TBX20	ENSMUSG00000031965	1.04e-13	NA	NA
RARA::RXRA	ENSMUSG00000037992 ENSMUSG00000015846	1.05e-13	-0.473998201 NA	3.04E-06 NA
NR1H2::RXRA	ENSMUSG00000060601 ENSMUSG00000015846	1.06e-13	NA NA	NA NA
FOS::JUN	ENSMUSG00000021250 ENSMUSG00000052684	1.08e-13	NA 0.975685231	NA 0.003859843
SRF	ENSMUSG00000015605	1.16e-13	NA	NA
NR2F1	ENSMUSG00000069171	1.23e-13	NA	NA
IRF9	ENSMUSG00000002325	1.41e-13	-1.21842	1.96e-13
FOXO1	ENSMUSG00000044167	1.41e-13	NA	NA
OVOL1	ENSMUSG00000024922	1.59e-13	NA	NA
TCF3	ENSMUSG00000020167	1.59e-13	NA	NA
FOXM1	ENSMUSG00000001517	1.62e-13	1.14203	7.03e-10
TRIM28	ENSMUSG00000005566	1.65e-13	0.376238	0.00167122
JDP2(VAR.2)	ENSMUSG00000034271	2.07e-13	NA	NA
BARX1	ENSMUSG00000021381	2.13e-13	NA	NA
JUN(VAR.2)	ENSMUSG00000052684	2.18e-13	0.975685	0.00385984
GATA4	ENSMUSG00000021944	2.45e-13	NA	NA
BRCA1	ENSMUSG00000017146	2.49e-13	1.74224	1.88e-28
RELA	ENSMUSG00000024927	2.52e-13	NA	NA
STAT3	ENSMUSG00000004040	2.75e-13	-0.393172	1.03e-08
BACH1::MAFK	ENSMUSG00000025612 ENSMUSG00000018143	2.98e-13	-0.316021362 0.483487666	0.000282157 0.011268463
TOPORS	ENSMUSG00000036822	3.47e-13	NA	NA
BCL6	ENSMUSG00000022508	3.57e-13	0.728539	9.17e-05
RARA	ENSMUSG00000037992	3.68e-13	-0.473998	3.04e-06
HOXA5	ENSMUSG00000038253	4.54e-13	NA	NA
RXRA	ENSMUSG00000015846	4.73e-13	NA	NA
ZBTB18	ENSMUSG00000063659	5.21e-13	NA	NA
E2F7	ENSMUSG00000020185	5.25e-13	1.43353	7.62e-20
HOXB6	ENSMUSG00000000690	5.3e-13	NA	NA
BACH1	ENSMUSG00000025612	5.32e-13	-0.316021	0.000282157
DMRTC2	ENSMUSG00000011349	5.38e-13	NA	NA
FOSL1	ENSMUSG00000024912	5.49e-13	1.71287	1.74e-10
BATF3	ENSMUSG00000026630	5.59e-13	NA	NA
GRHL1	ENSMUSG00000020656	6.15e-13	1.75818	2.01e-06
REST	ENSMUSG00000029249	6.3e-13	NA	NA
TGIF2	ENSMUSG00000062175	7.55e-13	NA	NA
SMAD2	ENSMUSG00000024563	7.71e-13	NA	NA
HMBOX1	ENSMUSG00000021972	7.99e-13	-0.241693	0.0231884
NFKB2	ENSMUSG00000025225	8.35e-13	-0.538111	9e-05
NR2F2	ENSMUSG00000030551	9.68e-13	NA	NA
NR6A1	ENSMUSG00000063972	1.13e-12	-0.799242	0.000641251
HMGA2	ENSMUSG00000056758	1.41e-12	2.14676	6.8e-26
CBX5	ENSMUSG00000009575	1.41e-12	0.67375	5.44e-13
BCL6B	ENSMUSG00000000317	1.72e-12	NA	NA
ZBTB6	ENSMUSG00000066798	1.76e-12	NA	NA
ESR2	ENSMUSG00000021055	1.84e-12	-1.43318	0.0153022
NFE2	ENSMUSG00000058794	2.29e-12	-2.44921	2.81e-08
FOXP3	ENSMUSG00000039521	2.34e-12	NA	NA
CDC5L	ENSMUSG00000023932	2.39e-12	0.166568	0.0194473
HERPUD1	ENSMUSG00000031770	2.57e-12	0.546746	0.0149137
NR4A1	ENSMUSG00000023034	2.63e-12	NA	NA
RARB	ENSMUSG00000017491	2.64e-12	NA	NA
TFCP2	ENSMUSG00000009733	2.79e-12	-0.606416	5.73e-05
SMAD2::SMAD3::SMAD4	ENSMUSG00000024563 ENSMUSG00000032402 ENSMUSG00000024515	2.8e-12	NA -0.892994781 NA	NA 5.79E-27 NA
BPTF	ENSMUSG00000040481	2.83e-12	NA	NA
TBX21	ENSMUSG00000001444	2.86e-12	NA	NA
FOXO3	ENSMUSG00000048756	2.93e-12	0.365623	0.0112633
ARNTL	ENSMUSG00000055116	2.94e-12	NA	NA
FOS	ENSMUSG00000021250	3.04e-12	NA	NA
ARHGEF12	ENSMUSG00000059495	3.39e-12	NA	NA
MAF	ENSMUSG00000055435	3.92e-12	NA	NA
NR3C2	ENSMUSG00000031618	4.07e-12	-0.851641	7.62e-05
PAX6	ENSMUSG00000027168	4.14e-12	NA	NA
DBP	ENSMUSG00000059824	4.35e-12	-1.00352	0.000579642
JUNB	ENSMUSG00000052837	4.52e-12	NA	NA
SREBF2(VAR.2)	ENSMUSG00000022463	4.56e-12	-0.43711	0.0140226
FOXD2	ENSMUSG00000055210	5.35e-12	NA	NA
PITX1	ENSMUSG00000021506	5.45e-12	NA	NA
NR4A3	ENSMUSG00000028341	5.63e-12	NA	NA
FOXP2	ENSMUSG00000029563	5.67e-12	NA	NA
ESRRA	ENSMUSG00000024955	5.93e-12	NA	NA
E2F8	ENSMUSG00000046179	5.97e-12	1.7761	2.82e-13
NFYC	ENSMUSG00000032897	6.11e-12	NA	NA
PTEN	ENSMUSG00000013663	6.38e-12	NA	NA
JDP2	ENSMUSG00000034271	8.49e-12	NA	NA
OTX1	ENSMUSG00000005917	8.96e-12	NA	NA
NR1H3::RXRA	ENSMUSG00000002108 ENSMUSG00000015846	1.08e-11	0.799622949 NA	0.01683988 NA
FOXP1	ENSMUSG00000030067	1.12e-11	NA	NA
EP300	ENSMUSG00000055024	1.14e-11	NA	NA
GZF1	ENSMUSG00000027439	1.17e-11	-0.224117	0.0254266
MAFG	ENSMUSG00000051510	1.42e-11	NA	NA
NR4A2	ENSMUSG00000026826	1.65e-11	NA	NA
BATF::JUN	ENSMUSG00000034266 ENSMUSG00000052684	1.67e-11	NA 0.975685231	NA 0.003859843
TEAD3	ENSMUSG00000002249	1.72e-11	-0.716818	5.5e-16
HOXA7	ENSMUSG00000038236	1.82e-11	NA	NA
MLX	ENSMUSG00000017801	1.99e-11	NA	NA
RARG(VAR.2)	ENSMUSG00000001288	1.99e-11	-0.900951	1.87e-34
NR3C1	ENSMUSG00000024431	2.59e-11	NA	NA
NANOG	ENSMUSG00000012396	2.96e-11	NA	NA
RORA	ENSMUSG00000032238	3.54e-11	-0.425626	0.0330807
HOXB3	ENSMUSG00000048763	3.63e-11	-0.554931	0.00682674
SOX11	ENSMUSG00000063632	3.91e-11	NA	NA
SREBF1(VAR.2)	ENSMUSG00000020538	4.12e-11	NA	NA
GATA2	ENSMUSG00000015053	4.62e-11	NA	NA
ATF4	ENSMUSG00000042406	4.99e-11	0.892607	0.000849177
HOXB2	ENSMUSG00000075588	5.32e-11	NA	NA
ZEB1	ENSMUSG00000024238	5.33e-11	NA	NA
ID4	ENSMUSG00000021379	5.36e-11	NA	NA
FOSB	ENSMUSG00000003545	6.46e-11	NA	NA
MEF2D	ENSMUSG00000001419	7.34e-11	NA	NA
CCDC6	ENSMUSG00000048701	7.36e-11	0.358461	0.00102809
RBPJ	ENSMUSG00000039191	7.58e-11	NA	NA
TEAD1	ENSMUSG00000055320	8.14e-11	NA	NA
GATA6	ENSMUSG00000005836	8.39e-11	NA	NA
MEF2C	ENSMUSG00000005583	8.7e-11	-0.797157	0.0108509
USF1	ENSMUSG00000026641	8.82e-11	NA	NA
RARA(VAR.2)	ENSMUSG00000037992	8.87e-11	-0.473998	3.04e-06
HSF4	ENSMUSG00000033249	1.02e-10	-0.558432	0.00341661
HMGN3	ENSMUSG00000066456	1.05e-10	NA	NA
MEF2A	ENSMUSG00000030557	1.06e-10	NA	NA
RARG	ENSMUSG00000001288	1.31e-10	-0.900951	1.87e-34
SOX9	ENSMUSG00000000567	1.31e-10	NA	NA
RFX5	ENSMUSG00000005774	1.37e-10	-0.673873	0.000245624
NFYA	ENSMUSG00000023994	1.47e-10	0.392927	0.000698039
MAX	ENSMUSG00000059436	1.59e-10	NA	NA
BARHL1	ENSMUSG00000026805	1.68e-10	NA	NA
ZBTB12	ENSMUSG00000049823	1.7e-10	NA	NA
MAFB	ENSMUSG00000074622	1.73e-10	NA	NA
JUND(VAR.2)	ENSMUSG00000110974	1.79e-10	NA	NA
JUND	ENSMUSG00000110974	1.93e-10	NA	NA
HOXB4	ENSMUSG00000038692	1.97e-10	NA	NA
DLX5	ENSMUSG00000029755	2.02e-10	NA	NA
HSF2	ENSMUSG00000019878	2.05e-10	NA	NA
NKX2-3	ENSMUSG00000044220	2.16e-10	NA	NA
FOXF1	ENSMUSG00000042812	2.22e-10	-2.22414	1.65e-05
FOXJ3	ENSMUSG00000032998	2.41e-10	NA	NA
MAX::MYC	ENSMUSG00000059436 ENSMUSG00000022346	3.13e-10	NA 1.661461116	NA 5.82E-08
HDX	ENSMUSG00000034551	3.24e-10	NA	NA
NR2F6(VAR.2)	ENSMUSG00000002393	3.24e-10	NA	NA
TFEB	ENSMUSG00000023990	3.27e-10	NA	NA
NFE2L2	ENSMUSG00000015839	3.44e-10	NA	NA
NFYB	ENSMUSG00000020248	3.53e-10	NA	NA
CPEB1	ENSMUSG00000025586	3.65e-10	NA	NA
GATA3	ENSMUSG00000015619	3.91e-10	-1.30411	0.000894664
ZBTB16	ENSMUSG00000066687	3.91e-10	4.61402	7.02e-25
HBP1	ENSMUSG00000002996	4.19e-10	-0.542892	5.23e-05
CEBPA	ENSMUSG00000034957	4.21e-10	NA	NA
FUBP1	ENSMUSG00000028034	4.31e-10	NA	NA
SOX4	ENSMUSG00000076431	4.81e-10	-1.3743	3.78e-08
ARID5B	ENSMUSG00000019947	4.93e-10	-0.383854	0.0342908
TCF7L1	ENSMUSG00000055799	4.93e-10	NA	NA
TEAD4	ENSMUSG00000030353	5.02e-10	1.1699	5.53e-05
TBP	ENSMUSG00000014767	5.72e-10	NA	NA
NKX2-5(VAR.2)	ENSMUSG00000015579	6.02e-10	NA	NA
CLOCK	ENSMUSG00000029238	6.15e-10	NA	NA
HOXB7	ENSMUSG00000038721	6.86e-10	NA	NA
CEBPG	ENSMUSG00000056216	7.49e-10	0.446042	0.00179857
BARHL2	ENSMUSG00000034384	7.98e-10	NA	NA
CEBPB	ENSMUSG00000056501	9.25e-10	NA	NA
TAL1::TCF3	ENSMUSG00000028717 ENSMUSG00000020167	9.35e-10	NA NA	NA NA
LIN54	ENSMUSG00000035310	1.02e-09	0.88815	0.000137207
MSX2	ENSMUSG00000021469	1.1e-09	NA	NA
PKNOX2	ENSMUSG00000035934	1.11e-09	NA	NA
EBF1	ENSMUSG00000057098	1.22e-09	NA	NA
TGIF1	ENSMUSG00000047407	1.22e-09	NA	NA
RORA(VAR.2)	ENSMUSG00000032238	1.42e-09	-0.425626	0.0330807
HOXC5	ENSMUSG00000022485	1.44e-09	-0.597792	0.00297524
FOXQ1	ENSMUSG00000038415	1.6e-09	NA	NA
NOBOX	ENSMUSG00000029736	1.65e-09	NA	NA
FOXD1	ENSMUSG00000078302	1.73e-09	NA	NA
HOXA2	ENSMUSG00000014704	1.74e-09	-0.764229	0.0360035
MAF::NFE2	ENSMUSG00000055435 ENSMUSG00000058794	1.82e-09	NA -2.449208933	NA 2.81E-08
FOXO4	ENSMUSG00000042903	1.85e-09	-0.442298	0.00393708
ALX4	ENSMUSG00000040310	1.85e-09	NA	NA
FOXO6	ENSMUSG00000052135	1.85e-09	NA	NA
SNAI2	ENSMUSG00000022676	1.93e-09	-1.27124	2.6e-09
MYC	ENSMUSG00000022346	1.93e-09	1.66146	5.82e-08
BHLHE41	ENSMUSG00000030256	1.95e-09	NA	NA
CEBPD	ENSMUSG00000071637	2e-09	NA	NA
NKX3-2	ENSMUSG00000049691	2.01e-09	-1.2305	0.00108004
FOXJ2	ENSMUSG00000003154	2.07e-09	NA	NA
NFIL3	ENSMUSG00000056749	2.3e-09	NA	NA
MECOM	ENSMUSG00000027684	2.36e-09	-0.740318	1.12e-08
FOSL2	ENSMUSG00000029135	2.6e-09	NA	NA
MYCN	ENSMUSG00000037169	3.07e-09	NA	NA
HOXC4	ENSMUSG00000075394	3.36e-09	-0.607003	0.0216567
DMRTA1	ENSMUSG00000043753	3.6e-09	1.27027	0.0105265
HOXB9	ENSMUSG00000020875	3.87e-09	NA	NA
OLIG3	ENSMUSG00000045591	4.28e-09	NA	NA
HOXA1	ENSMUSG00000029844	4.29e-09	NA	NA
BARX2	ENSMUSG00000032033	5.22e-09	NA	NA
PBX1	ENSMUSG00000052534	5.28e-09	-0.399683	0.0146799
SOX13	ENSMUSG00000070643	5.31e-09	0.605539	0.0216086
ISL2	ENSMUSG00000032318	5.84e-09	NA	NA
HSF1	ENSMUSG00000022556	6.11e-09	0.209447	0.0167189
CEBPZ	ENSMUSG00000024081	6.17e-09	0.409122	6.31e-08
HOXB5	ENSMUSG00000038700	7.16e-09	NA	NA
HOXA13	ENSMUSG00000038203	7.21e-09	NA	NA
SOX8	ENSMUSG00000024176	7.39e-09	NA	NA
DLX2	ENSMUSG00000023391	7.93e-09	NA	NA
DDIT3::CEBPA	ENSMUSG00000025408 ENSMUSG00000034957	7.97e-09	NA NA	NA NA
MEOX1	ENSMUSG00000001493	8.76e-09	-1.50806	0.0114053
MSX1	ENSMUSG00000048450	8.77e-09	NA	NA
HOXB8	ENSMUSG00000056648	8.78e-09	NA	NA
LHX2	ENSMUSG00000000247	9.09e-09	NA	NA
PKNOX1	ENSMUSG00000006705	9.45e-09	NA	NA
MAFK	ENSMUSG00000018143	9.68e-09	0.483488	0.0112685
FOXJ1	ENSMUSG00000034227	1e-08	NA	NA
DMRTA2	ENSMUSG00000047143	1.19e-08	NA	NA
EMX2	ENSMUSG00000043969	1.2e-08	NA	NA
TEF	ENSMUSG00000022389	1.3e-08	-0.705896	0.000566848
DLX1	ENSMUSG00000041911	1.32e-08	NA	NA
ARID5A	ENSMUSG00000037447	1.64e-08	-0.788083	0.00188893
TCF7	ENSMUSG00000000782	1.75e-08	-0.88999	0.0488058
FOXL1	ENSMUSG00000097084	1.91e-08	NA	NA
DLX3	ENSMUSG00000001510	2.05e-08	NA	NA
FOXK1	ENSMUSG00000056493	2.11e-08	NA	NA
RARB(VAR.2)	ENSMUSG00000017491	2.34e-08	NA	NA
LBX2	ENSMUSG00000034968	2.4e-08	NA	NA
DLX6	ENSMUSG00000029754	2.67e-08	NA	NA
TCF7L2	ENSMUSG00000024985	2.81e-08	NA	NA
DLX4	ENSMUSG00000020871	3.18e-08	-0.832121	0.00162066
BBX	ENSMUSG00000022641	3.24e-08	NA	NA
LHX6	ENSMUSG00000026890	3.29e-08	NA	NA
HOXC13	ENSMUSG00000001655	4.36e-08	-1.01885	6.91e-05
LHX9	ENSMUSG00000019230	4.84e-08	NA	NA
ARID3A	ENSMUSG00000019564	4.87e-08	NA	NA
PBX3	ENSMUSG00000038718	5.16e-08	NA	NA
ALX3	ENSMUSG00000014603	5.25e-08	-1.44087	0.0172531
HNF1A	ENSMUSG00000029556	5.71e-08	NA	NA
HMX2	ENSMUSG00000050100	5.96e-08	0.988265	0.0436454
PBX2	ENSMUSG00000034673	6.8e-08	NA	NA
HOXA11	ENSMUSG00000038210	7.99e-08	NA	NA
ARX	ENSMUSG00000035277	8.23e-08	NA	NA
GBX1	ENSMUSG00000067724	8.76e-08	NA	NA
MAFF	ENSMUSG00000042622	9.05e-08	NA	NA
FOXG1	ENSMUSG00000020950	1.01e-07	NA	NA
HOXC6	ENSMUSG00000001661	1.22e-07	-0.843634	0.000353335
HMGA1	ENSMUSG00000046711	1.34e-07	2.10389	1.26e-13
PRRX2	ENSMUSG00000039476	1.38e-07	-0.754785	7.32e-07
HOXA9	ENSMUSG00000038227	1.43e-07	-0.593224	0.0339396
PAX3	ENSMUSG00000004872	1.48e-07	NA	NA
VAX2	ENSMUSG00000034777	1.51e-07	NA	NA
HOXC12	ENSMUSG00000050328	1.62e-07	NA	NA
HOXA6	ENSMUSG00000043219	1.65e-07	NA	NA
JUN	ENSMUSG00000052684	2e-07	0.975685	0.00385984
CDX1	ENSMUSG00000024619	2.23e-07	-1.4921	0.00113027
TWIST2	ENSMUSG00000007805	2.76e-07	NA	NA
FOXC2	ENSMUSG00000046714	2.9e-07	NA	NA
LEF1	ENSMUSG00000027985	3.24e-07	-0.923873	0.00409951
LHX3	ENSMUSG00000026934	3.41e-07	NA	NA
USF2	ENSMUSG00000058239	3.42e-07	NA	NA
HOMEZ	ENSMUSG00000057156	3.88e-07	NA	NA
HOXC11	ENSMUSG00000001656	4.02e-07	-1.01309	1.99e-05
SHOX2	ENSMUSG00000027833	4.4e-07	NA	NA
POU4F1	ENSMUSG00000048349	4.86e-07	NA	NA
POU2F3	ENSMUSG00000032015	6.21e-07	NA	NA
IRX2	ENSMUSG00000001504	6.83e-07	-0.687316	1.27e-07
HOXC10	ENSMUSG00000022484	7.09e-07	-0.584046	0.0281238
PRRX1	ENSMUSG00000026586	9.71e-07	NA	NA
ZSCAN26	ENSMUSG00000022228	1.42e-06	-0.487291	4.44e-05
IRX3	ENSMUSG00000031734	1.46e-06	-0.95348	0.0148352
IRX5	ENSMUSG00000031737	1.79e-06	NA	NA
HOXC8	ENSMUSG00000001657	1.89e-06	NA	NA
HLX	ENSMUSG00000039377	1.96e-06	NA	NA
CUX1	ENSMUSG00000029705	1.97e-06	0.322485	0.0105415
FOXC1	ENSMUSG00000050295	3.17e-06	NA	NA
CUX2	ENSMUSG00000042589	3.49e-06	NA	NA
HOXA10	ENSMUSG00000000938	3.91e-06	-0.582552	3.4e-09
POU6F1	ENSMUSG00000009739	4.41e-06	-0.979983	1.98e-14
IRX6	ENSMUSG00000031738	4.52e-06	-0.916762	0.0232466
HOXC9	ENSMUSG00000036139	4.71e-06	-0.508034	3.44e-05
POU2F1	ENSMUSG00000026565	7.12e-06	NA	NA
LHX1	ENSMUSG00000018698	7.12e-06	NA	NA
POU2F2	ENSMUSG00000008496	1.15e-05	NA	NA
ZFHX3	ENSMUSG00000038872	1.33e-05	NA	NA
HOXA4	ENSMUSG00000000942	1.77e-05	0.955784	0.0216086
ARID3B	ENSMUSG00000004661	5.13e-05	-0.521008	0.0103504
ONECUT2	ENSMUSG00000045991	0.000185	0.744129	0.00195978

## Sheet: Adipo Day 3 Split 1
TF	Ensemble Gene ID	DREM Split Score	log2FoldChange	pAdj
MAFG::NFE2L1	ENSMUSG00000051510 ENSMUSG00000038615	0.000214	NA 0.535450228	NA 0.000260568
NFYC	ENSMUSG00000032897	0.000238	NA	NA
TGIF2	ENSMUSG00000062175	0.000265	NA	NA
NFYA	ENSMUSG00000023994	0.00033	NA	NA
BATF::JUN	ENSMUSG00000034266 ENSMUSG00000052684	0.000337	NA NA	NA NA
CREB3L2	ENSMUSG00000038648	0.000405	0.450487	0.00671453
PKNOX1	ENSMUSG00000006705	0.000442	NA	NA
PKNOX2	ENSMUSG00000035934	0.000442	NA	NA
MEIS2	ENSMUSG00000027210	0.000455	NA	NA
STAT1::STAT2	ENSMUSG00000026104 ENSMUSG00000040033	0.000486	NA NA	NA NA
ARNT	ENSMUSG00000015522	0.000525	NA	NA
GLI3	ENSMUSG00000021318	0.000701	NA	NA
TGIF1	ENSMUSG00000047407	0.000707	NA	NA
ZBTB7C	ENSMUSG00000044646	0.000759	NA	NA
NFIC::TLX1	ENSMUSG00000055053 ENSMUSG00000025215	0.000824	NA NA	NA NA
BACH1	ENSMUSG00000025612	0.000946	NA	NA
FOXF2	ENSMUSG00000038402	0.000963	NA	NA
FOXK1	ENSMUSG00000056493	0.000971	NA	NA
TBR1	ENSMUSG00000035033	0.00109	NA	NA
TBX20	ENSMUSG00000031965	0.00112	NA	NA
CEBPZ	ENSMUSG00000024081	0.00112	-0.206644	0.0264249
ZBTB7A	ENSMUSG00000035011	0.00114	NA	NA
NR2C2	ENSMUSG00000005893	0.00117	-0.341128	0.0326499
GLIS1	ENSMUSG00000034762	0.0012	-0.844878	1.42e-07
MEIS1	ENSMUSG00000020160	0.0012	NA	NA
RELB	ENSMUSG00000002983	0.00133	NA	NA
IRX5	ENSMUSG00000031737	0.00142	NA	NA
DMRTA2	ENSMUSG00000047143	0.00147	NA	NA
POU4F1	ENSMUSG00000048349	0.00159	NA	NA
ZBTB7B	ENSMUSG00000028042	0.00172	0.488253	0.000386721
HMGA1	ENSMUSG00000046711	0.00172	NA	NA
THRB	ENSMUSG00000021779	0.00174	NA	NA
TCF12	ENSMUSG00000032228	0.00174	-0.183643	0.0133013
HSF1	ENSMUSG00000022556	0.00174	NA	NA
HSF4	ENSMUSG00000033249	0.00178	NA	NA
CCDC6	ENSMUSG00000048701	0.00179	NA	NA
FOXC2	ENSMUSG00000046714	0.00182	NA	NA
CCNT2	ENSMUSG00000026349	0.00185	NA	NA
THAP1	ENSMUSG00000037214	0.0019	NA	NA
SOX11	ENSMUSG00000063632	0.00195	NA	NA
BCL6B	ENSMUSG00000000317	0.002	NA	NA
HBP1	ENSMUSG00000002996	0.00201	0.357134	0.0192097
DLX1	ENSMUSG00000041911	0.00201	NA	NA
CPEB1	ENSMUSG00000025586	0.00201	NA	NA
ARHGEF12	ENSMUSG00000059495	0.00205	NA	NA
NR2F6	ENSMUSG00000002393	0.00206	NA	NA
SOX4	ENSMUSG00000076431	0.00211	NA	NA
FOXJ3	ENSMUSG00000032998	0.00211	NA	NA
MZF1(VAR.2)	ENSMUSG00000030380	0.00213	NA	NA
CREB3	ENSMUSG00000028466	0.00215	NA	NA
NFIB	ENSMUSG00000008575	0.00223	0.580666	0.00220403
FOXF1	ENSMUSG00000042812	0.00243	NA	NA
PLAGL1	ENSMUSG00000019817	0.00247	NA	NA
SOX13	ENSMUSG00000070643	0.0026	NA	NA
ARNT::HIF1A	ENSMUSG00000015522 ENSMUSG00000021109	0.00261	NA NA	NA NA
IRX6	ENSMUSG00000031738	0.00268	-0.998578	0.029276
MEIS3	ENSMUSG00000041420	0.00275	NA	NA
NFE2L2	ENSMUSG00000015839	0.00296	NA	NA
HSF2	ENSMUSG00000019878	0.00298	0.493097	0.00652071
EGR2	ENSMUSG00000037868	0.00304	NA	NA
HOXA13	ENSMUSG00000038203	0.00307	NA	NA
STAT2	ENSMUSG00000040033	0.00309	NA	NA
RARA::RXRA	ENSMUSG00000037992 ENSMUSG00000015846	0.00326	NA NA	NA NA
ONECUT2	ENSMUSG00000045991	0.00326	0.891332	0.000323621
SMAD4	ENSMUSG00000024515	0.0033	NA	NA
RFX7	ENSMUSG00000037674	0.00335	NA	NA
EP300	ENSMUSG00000055024	0.0034	NA	NA
PBX2	ENSMUSG00000034673	0.00342	NA	NA
POU2F3	ENSMUSG00000032015	0.00342	NA	NA
ATF6	ENSMUSG00000026663	0.00346	NA	NA
RFX2	ENSMUSG00000024206	0.00359	NA	NA
MAFA	ENSMUSG00000047591	0.00365	NA	NA
TOPORS	ENSMUSG00000036822	0.00365	NA	NA
BACH1::MAFK	ENSMUSG00000025612 ENSMUSG00000018143	0.00365	NA NA	NA NA
CBX5	ENSMUSG00000009575	0.00385	NA	NA
EGR1	ENSMUSG00000038418	0.00392	NA	NA
E2F4	ENSMUSG00000014859	0.00403	NA	NA
FOXD1	ENSMUSG00000078302	0.00405	NA	NA
OLIG3	ENSMUSG00000045591	0.00405	NA	NA
MYBL1	ENSMUSG00000025912	0.00411	NA	NA
MTF1	ENSMUSG00000028890	0.00416	NA	NA
FOXO3	ENSMUSG00000048756	0.00424	0.378478	0.0141264
GATA6	ENSMUSG00000005836	0.00424	0.620613	0.0125713
MEOX1	ENSMUSG00000001493	0.00424	NA	NA
GATA4	ENSMUSG00000021944	0.00426	NA	NA
TRIM28	ENSMUSG00000005566	0.00442	-0.460742	0.000188382
TBX2	ENSMUSG00000000093	0.00478	NA	NA
NFIX	ENSMUSG00000001911	0.00484	NA	NA
DDIT3::CEBPA	ENSMUSG00000025408 ENSMUSG00000034957	0.00488	NA 1.118821753	NA 0.000200895
NFIC	ENSMUSG00000055053	0.00495	NA	NA
SOX9	ENSMUSG00000000567	0.005	NA	NA
BCL6	ENSMUSG00000022508	0.00504	1.11164	1.96e-09
NR1H2	ENSMUSG00000060601	0.0051	NA	NA
NFE2L1	ENSMUSG00000038615	0.00517	0.53545	0.000260568
XBP1	ENSMUSG00000020484	0.00517	0.428418	0.0490058
HIF1A	ENSMUSG00000021109	0.0053	NA	NA
DDIT3	ENSMUSG00000025408	0.00536	NA	NA
CDC5L	ENSMUSG00000023932	0.00542	NA	NA
HEY2	ENSMUSG00000019789	0.00545	NA	NA
CUX1	ENSMUSG00000029705	0.00556	NA	NA
HAND1::TCF3	ENSMUSG00000037335 ENSMUSG00000020167	0.00559	NA -0.417818439	NA 0.002433274
STAT1	ENSMUSG00000026104	0.00564	NA	NA
RARA	ENSMUSG00000037992	0.00564	NA	NA
NFIA	ENSMUSG00000028565	0.00605	0.779863	0.00285279
NPAS2	ENSMUSG00000026077	0.00605	NA	NA
MLX	ENSMUSG00000017801	0.00617	NA	NA
MAFK	ENSMUSG00000018143	0.00633	NA	NA
DMRTC2	ENSMUSG00000011349	0.00633	3.49955	2.12e-10
ZBTB12	ENSMUSG00000049823	0.00634	NA	NA
EGR3	ENSMUSG00000033730	0.00646	NA	NA
NR2F6(VAR.2)	ENSMUSG00000002393	0.00646	NA	NA
POU2F2	ENSMUSG00000008496	0.00652	NA	NA
POU2F1	ENSMUSG00000026565	0.00668	0.48942	0.0207907
MGA	ENSMUSG00000033943	0.00669	NA	NA
CUX2	ENSMUSG00000042589	0.00678	NA	NA
NR2C1	ENSMUSG00000005897	0.00679	0.587014	0.0152167
HOXA5	ENSMUSG00000038253	0.00679	NA	NA
FOSB	ENSMUSG00000003545	0.00694	NA	NA
FOS	ENSMUSG00000021250	0.00708	NA	NA
STAT5A::STAT5B	ENSMUSG00000004043 ENSMUSG00000020919	0.00735	0.81236742 0.323890731	6.81E-19 0.010350459
CXXC1	ENSMUSG00000024560	0.00756	NA	NA
IRX2	ENSMUSG00000001504	0.0078	-0.416913	0.00560091
NFYB	ENSMUSG00000020248	0.00792	NA	NA
NR1H4	ENSMUSG00000047638	0.00794	NA	NA
FOXP3	ENSMUSG00000039521	0.00808	NA	NA
JUNB	ENSMUSG00000052837	0.00808	NA	NA
AHR	ENSMUSG00000019256	0.00823	-3.28868	3.06e-65
NR4A2	ENSMUSG00000026826	0.00823	NA	NA
NKX2-3	ENSMUSG00000044220	0.0083	NA	NA
IRF4	ENSMUSG00000021356	0.0083	1.27142	0.0152814
JUN(VAR.2)	ENSMUSG00000052684	0.0083	NA	NA
MAFB	ENSMUSG00000074622	0.00851	NA	NA
KLF13	ENSMUSG00000052040	0.00875	-0.524404	6.18e-05
BACH2	ENSMUSG00000040270	0.00875	NA	NA
BARX1	ENSMUSG00000021381	0.00875	NA	NA
AHR::ARNT	ENSMUSG00000019256 ENSMUSG00000015522	0.00885	-3.288682906 NA	3.06E-65 NA
HOXA3	ENSMUSG00000079560	0.00885	NA	NA
TFCP2	ENSMUSG00000009733	0.00886	0.455692	0.00635195
NRF1	ENSMUSG00000058440	0.00893	NA	NA
RREB1	ENSMUSG00000039087	0.00907	0.798927	1.88e-05
HOXB2	ENSMUSG00000075588	0.00929	NA	NA
RARB	ENSMUSG00000017491	0.00941	NA	NA
CREB1	ENSMUSG00000025958	0.0096	NA	NA
IRF7	ENSMUSG00000025498	0.00962	NA	NA
PPARA	ENSMUSG00000022383	0.00968	2.29879	4.2e-05
PPARG::RXRA	ENSMUSG00000000440 ENSMUSG00000015846	0.00983	0.93022061 NA	7.00E-11 NA
KLF4	ENSMUSG00000003032	0.00983	NA	NA
DLX2	ENSMUSG00000023391	0.00985	NA	NA
HOXB6	ENSMUSG00000000690	0.00985	NA	NA
E2F6	ENSMUSG00000057469	0.01	NA	NA
NR2F1	ENSMUSG00000069171	0.01	NA	NA
CTCFL	ENSMUSG00000070495	0.01	2.32514	8.9e-05
FOSL2	ENSMUSG00000029135	0.01	-0.556149	0.000991414
TBX15	ENSMUSG00000027868	0.011	NA	NA
GATA2	ENSMUSG00000015053	0.011	-0.925637	0.00764895
YY1	ENSMUSG00000021264	0.011	NA	NA
SOX8	ENSMUSG00000024176	0.011	NA	NA
KLF5	ENSMUSG00000005148	0.011	NA	NA
HDX	ENSMUSG00000034551	0.011	NA	NA
FOXD2	ENSMUSG00000055210	0.011	NA	NA
FOXP1	ENSMUSG00000030067	0.011	NA	NA
HDAC2	ENSMUSG00000019777	0.012	NA	NA
FOXM1	ENSMUSG00000001517	0.012	-0.47656	0.0333591
MEF2C	ENSMUSG00000005583	0.012	NA	NA
JDP2	ENSMUSG00000034271	0.012	0.846887	0.00857496
FOXJ1	ENSMUSG00000034227	0.012	NA	NA
SMAD3	ENSMUSG00000032402	0.013	-0.57946	4.86e-11
STAT3	ENSMUSG00000004040	0.013	NA	NA
TBX21	ENSMUSG00000001444	0.013	NA	NA
TFAP2C(VAR.2)	ENSMUSG00000028640	0.013	NA	NA
BHLHE41	ENSMUSG00000030256	0.013	1.72946	4.44e-08
GTF2I	ENSMUSG00000060261	0.013	NA	NA
DLX6	ENSMUSG00000029754	0.013	NA	NA
HOXA10	ENSMUSG00000000938	0.013	NA	NA
FOXP2	ENSMUSG00000029563	0.013	NA	NA
CEBPD	ENSMUSG00000071637	0.013	NA	NA
ZBTB18	ENSMUSG00000063659	0.013	NA	NA
LIN54	ENSMUSG00000035310	0.013	NA	NA
CEBPA	ENSMUSG00000034957	0.014	1.11882	0.000200895
ATF1	ENSMUSG00000023027	0.014	NA	NA
FOSL1	ENSMUSG00000024912	0.014	0.895613	0.00353569
CENPB	ENSMUSG00000068267	0.014	NA	NA
CEBPG	ENSMUSG00000056216	0.014	NA	NA
FOXN1	ENSMUSG00000002057	0.014	-1.74479	2.94e-08
ITGB2	ENSMUSG00000000290	0.014	NA	NA
MAF	ENSMUSG00000055435	0.014	0.73245	0.0470772
MAF::NFE2	ENSMUSG00000055435 ENSMUSG00000058794	0.014	0.732449579 NA	0.047077209 NA
NFE2	ENSMUSG00000058794	0.014	NA	NA
NR6A1	ENSMUSG00000063972	0.014	NA	NA
NFATC3	ENSMUSG00000031902	0.014	NA	NA
RUNX1	ENSMUSG00000022952	0.015	NA	NA
EPAS1	ENSMUSG00000024140	0.015	0.890448	0.0141264
TEF	ENSMUSG00000022389	0.015	NA	NA
LHX6	ENSMUSG00000026890	0.015	-0.463608	0.0282972
FOS::JUN	ENSMUSG00000021250 ENSMUSG00000052684	0.016	NA NA	NA NA
EWSR1::FLI1	ENSMUSG00000009079 ENSMUSG00000016087	0.016	NA NA	NA NA
SMAD1	ENSMUSG00000031681	0.016	NA	NA
RAD21	ENSMUSG00000022314	0.016	NA	NA
FOXO1	ENSMUSG00000044167	0.016	0.977381	1.46e-05
TEAD2	ENSMUSG00000030796	0.016	-0.933355	7.13e-09
SP4	ENSMUSG00000025323	0.016	NA	NA
MLXIP	ENSMUSG00000038342	0.017	NA	NA
MAFG	ENSMUSG00000051510	0.017	NA	NA
SREBF2	ENSMUSG00000022463	0.017	NA	NA
BBX	ENSMUSG00000022641	0.017	NA	NA
PBX1	ENSMUSG00000052534	0.017	NA	NA
ESR1	ENSMUSG00000019768	0.017	1.82314	4.73e-16
GABPA	ENSMUSG00000008976	0.017	0.532896	0.0237167
SMAD2::SMAD3::SMAD4	ENSMUSG00000024563 ENSMUSG00000032402 ENSMUSG00000024515	0.017	NA -0.57946011 NA	NA 4.86E-11 NA
ARID3A	ENSMUSG00000019564	0.018	0.454436	0.00642139
NR4A1	ENSMUSG00000023034	0.018	NA	NA
PBX3	ENSMUSG00000038718	0.018	NA	NA
THRA	ENSMUSG00000058756	0.018	NA	NA
ZEB1	ENSMUSG00000024238	0.018	0.649383	0.0165642
SOX6	ENSMUSG00000051910	0.018	NA	NA
PLAG1	ENSMUSG00000003282	0.019	NA	NA
SP1	ENSMUSG00000001280	0.019	NA	NA
REL	ENSMUSG00000020275	0.019	NA	NA
RXRG	ENSMUSG00000015843	0.019	NA	NA
NR1D1	ENSMUSG00000020889	0.019	0.735887	0.0255913
PRDM4	ENSMUSG00000035529	0.019	NA	NA
GLI1	ENSMUSG00000025407	0.019	NA	NA
MEF2A	ENSMUSG00000030557	0.019	1.12604	6.63e-05
TEAD3	ENSMUSG00000002249	0.019	-0.362883	0.000355747
DLX4	ENSMUSG00000020871	0.019	NA	NA
RBPJ	ENSMUSG00000039191	0.019	-0.456235	1.81e-05
LMO2	ENSMUSG00000032698	0.019	NA	NA
VAX2	ENSMUSG00000034777	0.019	NA	NA
ETV6	ENSMUSG00000030199	0.02	NA	NA
GLIS2	ENSMUSG00000014303	0.021	-0.311447	0.0107338
MBD2	ENSMUSG00000024513	0.021	NA	NA
RFX3	ENSMUSG00000040929	0.021	NA	NA
SREBF1(VAR.2)	ENSMUSG00000020538	0.021	NA	NA
MYBL2	ENSMUSG00000017861	0.021	-0.336955	0.0457812
ARID3B	ENSMUSG00000004661	0.021	NA	NA
MAFF	ENSMUSG00000042622	0.021	NA	NA
HOXB5	ENSMUSG00000038700	0.021	0.984601	0.0255517
TCF7	ENSMUSG00000000782	0.022	NA	NA
RXRB	ENSMUSG00000039656	0.022	NA	NA
HOXC12	ENSMUSG00000050328	0.022	NA	NA
HMBOX1	ENSMUSG00000021972	0.022	NA	NA
JUND	ENSMUSG00000110974	0.022	NA	NA
GMEB1	ENSMUSG00000028901	0.022	NA	NA
ARNT2	ENSMUSG00000015709	0.022	-1.73134	2.26e-07
KLF7	ENSMUSG00000025959	0.022	NA	NA
HMGN3	ENSMUSG00000066456	0.022	NA	NA
ARID5B	ENSMUSG00000019947	0.022	NA	NA
CREB3L1	ENSMUSG00000027230	0.022	NA	NA
HINFP	ENSMUSG00000032119	0.022	NA	NA
FOXL1	ENSMUSG00000097084	0.022	NA	NA
SOX5	ENSMUSG00000041540	0.022	NA	NA
HOXB8	ENSMUSG00000056648	0.022	NA	NA
RARB(VAR.2)	ENSMUSG00000017491	0.023	NA	NA
RARG	ENSMUSG00000001288	0.023	-0.535181	6.25e-12
NANOG	ENSMUSG00000012396	0.023	NA	NA
LHX3	ENSMUSG00000026934	0.023	NA	NA
E2F8	ENSMUSG00000046179	0.024	NA	NA
ISL2	ENSMUSG00000032318	0.024	NA	NA
RFX5	ENSMUSG00000005774	0.024	0.533572	0.00833445
TFAP4	ENSMUSG00000005718	0.024	NA	NA
HOXA7	ENSMUSG00000038236	0.024	NA	NA
IKZF2	ENSMUSG00000025997	0.024	NA	NA
CLOCK	ENSMUSG00000029238	0.024	NA	NA
LBX2	ENSMUSG00000034968	0.024	NA	NA
NKX2-5(VAR.2)	ENSMUSG00000015579	0.024	NA	NA
FOXC1	ENSMUSG00000050295	0.024	0.832079	0.00147608
REST	ENSMUSG00000029249	0.024	NA	NA
DLX3	ENSMUSG00000001510	0.024	0.630879	0.0411193
FOXJ2	ENSMUSG00000003154	0.024	NA	NA
DLX5	ENSMUSG00000029755	0.024	NA	NA
TFE3	ENSMUSG00000000134	0.026	NA	NA
GZF1	ENSMUSG00000027439	0.026	0.341185	0.00063958
MEF2D	ENSMUSG00000001419	0.026	NA	NA
CEBPB	ENSMUSG00000056501	0.026	NA	NA
FOXO6	ENSMUSG00000052135	0.026	NA	NA
EMX2	ENSMUSG00000043969	0.026	0.791253	0.0432994
HES7	ENSMUSG00000023781	0.027	NA	NA
FOXO4	ENSMUSG00000042903	0.027	-0.352617	0.0429883
LHX9	ENSMUSG00000019230	0.027	0.620908	0.0234283
E2F7	ENSMUSG00000020185	0.028	NA	NA
RXRA	ENSMUSG00000015846	0.028	NA	NA
PTEN	ENSMUSG00000013663	0.028	0.421143	0.00201715
SP2	ENSMUSG00000018678	0.028	NA	NA
GRHL1	ENSMUSG00000020656	0.028	2.40304	7.97e-11
ZSCAN26	ENSMUSG00000022228	0.028	NA	NA
HOXB3	ENSMUSG00000048763	0.028	NA	NA
NR4A3	ENSMUSG00000028341	0.03	-2.3581	1.21e-05
MXI1	ENSMUSG00000025025	0.03	NA	NA
BARX2	ENSMUSG00000032033	0.03	NA	NA
SREBF1	ENSMUSG00000020538	0.031	NA	NA
MITF	ENSMUSG00000035158	0.031	NA	NA
TFAP2B(VAR.2)	ENSMUSG00000025927	0.031	NA	NA
GLIS3	ENSMUSG00000052942	0.031	NA	NA
KLF6	ENSMUSG00000000078	0.031	NA	NA
HLTF	ENSMUSG00000002428	0.032	0.894542	0.0037104
ESR2	ENSMUSG00000021055	0.032	NA	NA
RFX1	ENSMUSG00000031706	0.032	NA	NA
E2F3	ENSMUSG00000016477	0.032	-0.212207	0.0143472
E2F1	ENSMUSG00000027490	0.032	-0.287561	0.0132648
GATA3	ENSMUSG00000015619	0.033	NA	NA
BARHL2	ENSMUSG00000034384	0.033	NA	NA
HOXC13	ENSMUSG00000001655	0.033	NA	NA
TFEB	ENSMUSG00000023990	0.033	NA	NA
IRX3	ENSMUSG00000031734	0.033	-1.43866	0.000217659
HOXA2	ENSMUSG00000014704	0.033	NA	NA
HMX2	ENSMUSG00000050100	0.033	NA	NA
ZFHX3	ENSMUSG00000038872	0.033	0.59499	0.0206907
ELF4	ENSMUSG00000031103	0.034	NA	NA
PAX3	ENSMUSG00000004872	0.034	NA	NA
TBP	ENSMUSG00000014767	0.034	NA	NA
ELF2	ENSMUSG00000037174	0.035	NA	NA
RORA	ENSMUSG00000032238	0.036	0.429816	0.0445281
ETS2	ENSMUSG00000022895	0.036	-0.557315	0.00635705
OSR1	ENSMUSG00000048387	0.036	NA	NA
ATF3	ENSMUSG00000026628	0.036	NA	NA
FOXQ1	ENSMUSG00000038415	0.036	NA	NA
TEAD1	ENSMUSG00000055320	0.036	NA	NA
HOXA4	ENSMUSG00000000942	0.036	1.50157	0.00027027
NR1H2::RXRA	ENSMUSG00000060601 ENSMUSG00000015846	0.038	NA NA	NA NA
OTX1	ENSMUSG00000005917	0.038	NA	NA
USF1	ENSMUSG00000026641	0.039	NA	NA
SIN3A	ENSMUSG00000042557	0.039	0.445174	0.0299587
MESP1	ENSMUSG00000030544	0.039	NA	NA
HOXC9	ENSMUSG00000036139	0.04	NA	NA
MSX2	ENSMUSG00000021469	0.04	NA	NA
RXRA::VDR	ENSMUSG00000015846 ENSMUSG00000022479	0.041	NA -2.285224228	NA 3.76E-46
PPARD	ENSMUSG00000002250	0.041	NA	NA
RARA(VAR.2)	ENSMUSG00000037992	0.042	NA	NA
RUNX2	ENSMUSG00000039153	0.042	NA	NA
MLXIPL	ENSMUSG00000005373	0.042	NA	NA
FOXG1	ENSMUSG00000020950	0.042	NA	NA
TCF3	ENSMUSG00000020167	0.042	-0.417818	0.00243327
ELF1	ENSMUSG00000036461	0.043	NA	NA
NFKB2	ENSMUSG00000025225	0.043	NA	NA
STAT6	ENSMUSG00000002147	0.043	0.253027	0.00833951
EHF	ENSMUSG00000012350	0.045	NA	NA
RUNX3	ENSMUSG00000070691	0.045	NA	NA
HES1	ENSMUSG00000022528	0.045	NA	NA
ZBTB49	ENSMUSG00000029127	0.045	NA	NA
SNAI2	ENSMUSG00000022676	0.046	NA	NA
FUBP1	ENSMUSG00000028034	0.046	NA	NA
OVOL1	ENSMUSG00000024922	0.047	NA	NA
EBF1	ENSMUSG00000057098	0.048	1.11499	0.000273782
ZBTB3	ENSMUSG00000071661	0.048	NA	NA
MAZ	ENSMUSG00000030678	0.049	-0.34327	0.000516275
SMC3	ENSMUSG00000024974	0.05	0.680164	0.0398665
CDX1	ENSMUSG00000024619	0.05	NA	NA
DBP	ENSMUSG00000059824	0.05	1.14921	9.7e-05
ETV5	ENSMUSG00000013089	0.052	NA	NA
AIRE	ENSMUSG00000000731	0.052	NA	NA
USF2	ENSMUSG00000058239	0.052	NA	NA
TCF4	ENSMUSG00000053477	0.052	NA	NA
ZBTB6	ENSMUSG00000066798	0.053	NA	NA
SMAD2	ENSMUSG00000024563	0.053	NA	NA
PAX6	ENSMUSG00000027168	0.053	NA	NA
ARID5A	ENSMUSG00000037447	0.054	NA	NA
TCF7L2	ENSMUSG00000024985	0.054	1.02915	0.00041369
HOXC10	ENSMUSG00000022484	0.054	NA	NA
JUND(VAR.2)	ENSMUSG00000110974	0.054	NA	NA
HLF	ENSMUSG00000003949	0.054	2.74529	1.83e-06
PRRX1	ENSMUSG00000026586	0.054	0.395368	0.0443276
NFATC1	ENSMUSG00000033016	0.056	NA	NA
SP3	ENSMUSG00000027109	0.056	0.208155	0.0282526
KLF16	ENSMUSG00000035397	0.056	-1.03886	0.0009881
BHLHE40	ENSMUSG00000030103	0.056	-0.498303	0.0151698
OSR2	ENSMUSG00000022330	0.056	NA	NA
SIRT6	ENSMUSG00000034748	0.056	NA	NA
SRF	ENSMUSG00000015605	0.058	NA	NA
MZF1	ENSMUSG00000030380	0.059	NA	NA
TCF7L1	ENSMUSG00000055799	0.059	0.902231	0.00113062
TEAD4	ENSMUSG00000030353	0.059	NA	NA
LHX1	ENSMUSG00000018698	0.059	NA	NA
RORA(VAR.2)	ENSMUSG00000032238	0.061	0.429816	0.0445281
HOXC11	ENSMUSG00000001656	0.061	NA	NA
BATF3	ENSMUSG00000026630	0.061	NA	NA
PITX1	ENSMUSG00000021506	0.062	NA	NA
HERPUD1	ENSMUSG00000031770	0.062	NA	NA
MAX	ENSMUSG00000059436	0.062	NA	NA
HNF1A	ENSMUSG00000029556	0.063	NA	NA
NFIL3	ENSMUSG00000056749	0.064	-0.722946	0.0120993
MYCN	ENSMUSG00000037169	0.065	NA	NA
RELA	ENSMUSG00000024927	0.065	NA	NA
BDP1	ENSMUSG00000049658	0.065	NA	NA
PRDM1	ENSMUSG00000038151	0.065	NA	NA
ALX3	ENSMUSG00000014603	0.067	NA	NA
ETV3	ENSMUSG00000003382	0.068	0.769453	3.5e-08
FLI1	ENSMUSG00000016087	0.068	NA	NA
ELK4	ENSMUSG00000026436	0.068	NA	NA
TFAP2A(VAR.2)	ENSMUSG00000021359	0.071	NA	NA
ATF4	ENSMUSG00000042406	0.072	NA	NA
MSX1	ENSMUSG00000048450	0.072	-1.21584	0.000358929
HOXA6	ENSMUSG00000043219	0.072	NA	NA
NR1H3::RXRA	ENSMUSG00000002108 ENSMUSG00000015846	0.073	2.02373378 NA	3.61E-11 NA
ESRRA	ENSMUSG00000024955	0.073	NA	NA
MNT	ENSMUSG00000000282	0.073	NA	NA
BRCA1	ENSMUSG00000017146	0.073	0.432308	0.0279863
IRF6	ENSMUSG00000026638	0.073	NA	NA
CREM	ENSMUSG00000063889	0.073	NA	NA
NR3C2	ENSMUSG00000031618	0.073	0.850638	3.59e-05
ELK3	ENSMUSG00000008398	0.074	NA	NA
NKX3-2	ENSMUSG00000049691	0.076	NA	NA
JDP2(VAR.2)	ENSMUSG00000034271	0.077	0.846887	0.00857496
ID4	ENSMUSG00000021379	0.077	NA	NA
LHX2	ENSMUSG00000000247	0.077	-0.573414	0.0233512
VDR	ENSMUSG00000022479	0.08	-2.28522	3.76e-46
ZBTB14	ENSMUSG00000049672	0.08	NA	NA
SP100	ENSMUSG00000026222	0.08	0.810552	0.0282849
BPTF	ENSMUSG00000040481	0.081	NA	NA
NFAT5	ENSMUSG00000003847	0.081	NA	NA
AR	ENSMUSG00000046532	0.083	NA	NA
E4F1	ENSMUSG00000024137	0.084	NA	NA
ZFX	ENSMUSG00000079509	0.087	-0.381962	0.0146651
ELK1	ENSMUSG00000009406	0.087	NA	NA
PATZ1	ENSMUSG00000020453	0.089	-0.499946	0.000861605
DMRTA1	ENSMUSG00000043753	0.089	1.14654	0.0449774
HOXC6	ENSMUSG00000001661	0.089	NA	NA
ETS1	ENSMUSG00000032035	0.091	0.307311	0.0308467
HLX	ENSMUSG00000039377	0.092	NA	NA
E2F2	ENSMUSG00000018983	0.093	NA	NA
HOXA11	ENSMUSG00000038210	0.094	NA	NA
JUN	ENSMUSG00000052684	0.094	NA	NA
BARHL1	ENSMUSG00000026805	0.098	NA	NA
HOXB7	ENSMUSG00000038721	0.098	0.828667	0.0208622
ID2	ENSMUSG00000020644	0.101	NA	NA
NR2F2	ENSMUSG00000030551	0.101	NA	NA
LEF1	ENSMUSG00000027985	0.104	NA	NA
ATF7	ENSMUSG00000099083	0.104	NA	NA
ZBTB16	ENSMUSG00000066687	0.104	3.47935	2.73e-13
HOXB4	ENSMUSG00000038692	0.105	0.425017	0.0319056
MECP2	ENSMUSG00000031393	0.106	NA	NA
ZBTB33	ENSMUSG00000048047	0.109	NA	NA
ETV4	ENSMUSG00000017724	0.109	NA	NA
RARG(VAR.2)	ENSMUSG00000001288	0.109	-0.535181	6.25e-12
TAL1::TCF3	ENSMUSG00000028717 ENSMUSG00000020167	0.109	NA -0.417818439	NA 0.002433274
ERG	ENSMUSG00000040732	0.11	NA	NA
HOXB9	ENSMUSG00000020875	0.11	NA	NA
MECOM	ENSMUSG00000027684	0.11	-1.07738	7.71e-16
HOMEZ	ENSMUSG00000057156	0.11	0.590879	0.00500008
POU6F1	ENSMUSG00000009739	0.11	NA	NA
ETV1	ENSMUSG00000004151	0.113	NA	NA
IRF1	ENSMUSG00000018899	0.114	NA	NA
NR3C1	ENSMUSG00000024431	0.114	0.521186	1.22e-09
HOXC5	ENSMUSG00000022485	0.116	NA	NA
HOXA1	ENSMUSG00000029844	0.116	NA	NA
MAX::MYC	ENSMUSG00000059436 ENSMUSG00000022346	0.118	NA NA	NA NA
PPARG	ENSMUSG00000000440	0.118	0.930221	7e-11
ZKSCAN3	ENSMUSG00000021327	0.118	0.323199	0.0415785
ARNTL	ENSMUSG00000055116	0.118	-1.01923	9.59e-05
IRF2	ENSMUSG00000031627	0.123	0.951116	0.0030792
SREBF2(VAR.2)	ENSMUSG00000022463	0.127	NA	NA
SIX5	ENSMUSG00000040841	0.127	-0.384004	0.0320953
TFAP2A(VAR.3)	ENSMUSG00000021359	0.132	NA	NA
ATF2	ENSMUSG00000027104	0.132	NA	NA
SP8	ENSMUSG00000048562	0.132	-0.652433	0.00133504
NOBOX	ENSMUSG00000029736	0.135	NA	NA
SHOX2	ENSMUSG00000027833	0.135	NA	NA
HIC1	ENSMUSG00000043099	0.138	NA	NA
NFKB1	ENSMUSG00000028163	0.138	-0.336491	0.0205288
PRRX2	ENSMUSG00000039476	0.141	-0.460033	0.00814462
SPDEF	ENSMUSG00000024215	0.147	NA	NA
HEY1	ENSMUSG00000040289	0.147	NA	NA
CTCF	ENSMUSG00000005698	0.152	NA	NA
TFAP2B(VAR.3)	ENSMUSG00000025927	0.157	NA	NA
ERF	ENSMUSG00000040857	0.162	-0.40187	0.0478137
GBX1	ENSMUSG00000067724	0.164	NA	NA
HOXC4	ENSMUSG00000075394	0.164	NA	NA
E2F5	ENSMUSG00000027552	0.17	NA	NA
HIC2	ENSMUSG00000050240	0.177	NA	NA
GMEB2	ENSMUSG00000038705	0.177	-0.314825	0.00870371
MYC	ENSMUSG00000022346	0.178	NA	NA
HOXC8	ENSMUSG00000001657	0.179	0.791171	0.000768647
SETDB1	ENSMUSG00000015697	0.182	NA	NA
IRF9	ENSMUSG00000002325	0.198	-0.69923	0.000147718
TWIST2	ENSMUSG00000007805	0.207	NA	NA
TFCP2L1	ENSMUSG00000026380	0.22	2.05256	0.000183086
TFAP2C(VAR.3)	ENSMUSG00000028640	0.225	NA	NA
HOXA9	ENSMUSG00000038227	0.239	0.736508	0.0103838
ARX	ENSMUSG00000035277	0.255	NA	NA
IRF3	ENSMUSG00000003184	0.259	NA	NA
CHD2	ENSMUSG00000078671	0.264	0.446581	0.0244766
HMGA2	ENSMUSG00000056758	0.285	-0.730222	0.00247184
ALX4	ENSMUSG00000040310	0.317	NA	NA

## Sheet: Adip Day 5 Split 1
TF	Ensemble Gene ID	DREM Split Score	log2FoldChange	pAdj
ZBTB33	ENSMUSG00000048047	0.017	NA	NA
ARNT::HIF1A	ENSMUSG00000015522 ENSMUSG00000021109	0.027	NA NA	NA NA
SP100	ENSMUSG00000026222	0.037	1.49427	2.93e-06
E4F1	ENSMUSG00000024137	0.04	NA	NA
NR2F6	ENSMUSG00000002393	0.043	NA	NA
E2F5	ENSMUSG00000027552	0.045	NA	NA
ELF1	ENSMUSG00000036461	0.049	NA	NA
PITX1	ENSMUSG00000021506	0.053	NA	NA
HOXC9	ENSMUSG00000036139	0.053	NA	NA
MECP2	ENSMUSG00000031393	0.055	NA	NA
MAFB	ENSMUSG00000074622	0.055	NA	NA
TFCP2L1	ENSMUSG00000026380	0.061	NA	NA
ELF4	ENSMUSG00000031103	0.076	-0.359252	0.00473687
RBPJ	ENSMUSG00000039191	0.076	NA	NA
TFCP2	ENSMUSG00000009733	0.085	0.506095	0.00146316
SPDEF	ENSMUSG00000024215	0.085	NA	NA
IKZF2	ENSMUSG00000025997	0.085	0.928326	0.00229401
AHR	ENSMUSG00000019256	0.1	-2.45033	1.51e-38
HOXA5	ENSMUSG00000038253	0.1	NA	NA
AHR::ARNT	ENSMUSG00000019256 ENSMUSG00000015522	0.105	-2.450331386 NA	1.51E-38 NA
NRF1	ENSMUSG00000058440	0.105	NA	NA
NR1H4	ENSMUSG00000047638	0.105	NA	NA
ELK1	ENSMUSG00000009406	0.106	NA	NA
NR2F1	ENSMUSG00000069171	0.114	NA	NA
ETV6	ENSMUSG00000030199	0.114	NA	NA
NKX2-5(VAR.2)	ENSMUSG00000015579	0.114	NA	NA
ZSCAN26	ENSMUSG00000022228	0.119	NA	NA
GMEB1	ENSMUSG00000028901	0.12	-0.232857	0.00752455
HEY1	ENSMUSG00000040289	0.12	NA	NA
RXRA	ENSMUSG00000015846	0.12	NA	NA
NR2C1	ENSMUSG00000005897	0.12	NA	NA
THRB	ENSMUSG00000021779	0.12	1.10132	1.31e-06
HIF1A	ENSMUSG00000021109	0.12	NA	NA
EHF	ENSMUSG00000012350	0.126	NA	NA
HIC2	ENSMUSG00000050240	0.126	NA	NA
ZBTB7A	ENSMUSG00000035011	0.126	NA	NA
CREB1	ENSMUSG00000025958	0.135	NA	NA
HINFP	ENSMUSG00000032119	0.135	NA	NA
ELK4	ENSMUSG00000026436	0.135	NA	NA
REST	ENSMUSG00000029249	0.135	NA	NA
ELK3	ENSMUSG00000008398	0.138	NA	NA
FOXN1	ENSMUSG00000002057	0.138	-2.24054	1.1e-13
ERF	ENSMUSG00000040857	0.138	-0.586322	0.00139796
ETV1	ENSMUSG00000004151	0.144	NA	NA
ARNTL	ENSMUSG00000055116	0.144	-0.776474	0.00373792
ZBTB49	ENSMUSG00000029127	0.144	-0.379033	0.0277796
HSF4	ENSMUSG00000033249	0.148	NA	NA
LBX2	ENSMUSG00000034968	0.148	NA	NA
HSF1	ENSMUSG00000022556	0.148	-0.206575	0.0290601
HOXC11	ENSMUSG00000001656	0.148	-0.645605	0.0140314
OTX1	ENSMUSG00000005917	0.156	-0.850078	0.0110724
EGR3	ENSMUSG00000033730	0.156	NA	NA
THRA	ENSMUSG00000058756	0.156	-0.37285	0.0207037
MAFK	ENSMUSG00000018143	0.156	NA	NA
VDR	ENSMUSG00000022479	0.174	-2.05819	4.91e-38
HES1	ENSMUSG00000022528	0.174	NA	NA
CTCFL	ENSMUSG00000070495	0.174	2.90136	1.4e-07
GLIS1	ENSMUSG00000034762	0.182	-2.1735	1.08e-42
IRF3	ENSMUSG00000003184	0.182	NA	NA
OSR2	ENSMUSG00000022330	0.182	NA	NA
SP8	ENSMUSG00000048562	0.19	-0.632759	0.00136674
LHX6	ENSMUSG00000026890	0.19	-0.883258	1.2e-06
TFAP2A(VAR.3)	ENSMUSG00000021359	0.197	NA	NA
FLI1	ENSMUSG00000016087	0.197	NA	NA
TFAP2B(VAR.3)	ENSMUSG00000025927	0.197	NA	NA
TFAP2C(VAR.3)	ENSMUSG00000028640	0.197	NA	NA
CENPB	ENSMUSG00000068267	0.197	NA	NA
PPARA	ENSMUSG00000022383	0.197	4.02332	6.25e-16
SMAD2	ENSMUSG00000024563	0.197	-0.176355	0.0393225
CCNT2	ENSMUSG00000026349	0.197	NA	NA
ZBTB14	ENSMUSG00000049672	0.197	0.3221	0.00254915
CREB3	ENSMUSG00000028466	0.197	NA	NA
GABPA	ENSMUSG00000008976	0.197	NA	NA
ETS1	ENSMUSG00000032035	0.205	0.801402	9e-12
TEAD2	ENSMUSG00000030796	0.205	-1.22266	8.83e-16
ETV4	ENSMUSG00000017724	0.212	NA	NA
ETV5	ENSMUSG00000013089	0.212	NA	NA
SOX5	ENSMUSG00000041540	0.217	1.31335	8.68e-05
HOXA11	ENSMUSG00000038210	0.227	NA	NA
AR	ENSMUSG00000046532	0.227	NA	NA
NR3C1	ENSMUSG00000024431	0.227	0.435006	4.32e-07
ZEB1	ENSMUSG00000024238	0.227	NA	NA
SOX6	ENSMUSG00000051910	0.227	1.34382	0.0399916
GBX1	ENSMUSG00000067724	0.227	NA	NA
EMX2	ENSMUSG00000043969	0.227	NA	NA
SOX9	ENSMUSG00000000567	0.227	-0.922546	0.000343483
GLIS2	ENSMUSG00000014303	0.242	NA	NA
NFE2L1	ENSMUSG00000038615	0.242	0.916611	7.17e-12
SP4	ENSMUSG00000025323	0.242	NA	NA
PAX6	ENSMUSG00000027168	0.242	NA	NA
HOXB8	ENSMUSG00000056648	0.242	NA	NA
NR1H2::RXRA	ENSMUSG00000060601 ENSMUSG00000015846	0.248	NA NA	NA NA
SRF	ENSMUSG00000015605	0.248	NA	NA
TBX2	ENSMUSG00000000093	0.248	NA	NA
RXRG	ENSMUSG00000015843	0.248	NA	NA
HOXA7	ENSMUSG00000038236	0.248	NA	NA
ZBTB7C	ENSMUSG00000044646	0.248	NA	NA
TEAD4	ENSMUSG00000030353	0.248	-1.17508	0.000234201
NFAT5	ENSMUSG00000003847	0.248	NA	NA
E2F7	ENSMUSG00000020185	0.258	-0.724104	3.04e-05
CREB3L2	ENSMUSG00000038648	0.258	0.517276	0.0010749
TBX20	ENSMUSG00000031965	0.258	NA	NA
TBX21	ENSMUSG00000001444	0.258	NA	NA
MAFA	ENSMUSG00000047591	0.258	NA	NA
E2F2	ENSMUSG00000018983	0.258	NA	NA
OSR1	ENSMUSG00000048387	0.258	NA	NA
BARX1	ENSMUSG00000021381	0.258	NA	NA
LMO2	ENSMUSG00000032698	0.258	1.18407	0.00975667
NR2F6(VAR.2)	ENSMUSG00000002393	0.258	NA	NA
ONECUT2	ENSMUSG00000045991	0.265	NA	NA
RXRB	ENSMUSG00000039656	0.269	NA	NA
RARB	ENSMUSG00000017491	0.269	NA	NA
NR2C2	ENSMUSG00000005893	0.269	NA	NA
BHLHE41	ENSMUSG00000030256	0.269	1.42013	8.8e-06
ITGB2	ENSMUSG00000000290	0.269	-0.877162	0.0394031
GLI1	ENSMUSG00000025407	0.269	-2.07396	1.2e-09
GMEB2	ENSMUSG00000038705	0.269	-0.456405	2.09e-05
MLX	ENSMUSG00000017801	0.274	NA	NA
RARG	ENSMUSG00000001288	0.274	NA	NA
PPARD	ENSMUSG00000002250	0.274	NA	NA
SETDB1	ENSMUSG00000015697	0.274	-0.331645	9.42e-05
BACH2	ENSMUSG00000040270	0.274	NA	NA
SREBF2(VAR.2)	ENSMUSG00000022463	0.274	-0.49201	0.00718814
PLAGL1	ENSMUSG00000019817	0.284	NA	NA
SMAD2::SMAD3::SMAD4	ENSMUSG00000024563 ENSMUSG00000032402 ENSMUSG00000024515	0.284	-0.176355342 -0.535040393 NA	0.039322519 5.88E-10 NA
TFAP2A(VAR.2)	ENSMUSG00000021359	0.291	NA	NA
E2F4	ENSMUSG00000014859	0.291	NA	NA
ERG	ENSMUSG00000040732	0.291	2.7541	5.27e-08
ARNT	ENSMUSG00000015522	0.291	NA	NA
ETV3	ENSMUSG00000003382	0.297	0.651224	2.8e-06
NR4A3	ENSMUSG00000028341	0.297	-2.86728	2.39e-08
NR4A2	ENSMUSG00000026826	0.297	NA	NA
HOXA10	ENSMUSG00000000938	0.302	0.592324	2.3e-09
LHX3	ENSMUSG00000026934	0.302	NA	NA
ALX3	ENSMUSG00000014603	0.302	NA	NA
PRRX2	ENSMUSG00000039476	0.309	-0.973726	1.21e-10
SHOX2	ENSMUSG00000027833	0.309	NA	NA
ARID5A	ENSMUSG00000037447	0.322	NA	NA
PBX2	ENSMUSG00000034673	0.322	NA	NA
DLX4	ENSMUSG00000020871	0.322	NA	NA
HOXC8	ENSMUSG00000001657	0.322	NA	NA
YY1	ENSMUSG00000021264	0.337	NA	NA
GZF1	ENSMUSG00000027439	0.337	0.601637	1.41e-11
CCDC6	ENSMUSG00000048701	0.337	NA	NA
MSX1	ENSMUSG00000048450	0.337	-0.889106	0.0110016
POU2F3	ENSMUSG00000032015	0.337	NA	NA
HOXB2	ENSMUSG00000075588	0.337	NA	NA
LHX2	ENSMUSG00000000247	0.337	-1.09826	4.83e-07
FOXF2	ENSMUSG00000038402	0.345	NA	NA
TEAD3	ENSMUSG00000002249	0.345	-0.501366	5.39e-08
GRHL1	ENSMUSG00000020656	0.345	1.58195	4.06e-05
TWIST2	ENSMUSG00000007805	0.345	NA	NA
LHX9	ENSMUSG00000019230	0.345	-0.820387	0.00136674
MYC	ENSMUSG00000022346	0.345	NA	NA
CEBPA	ENSMUSG00000034957	0.363	1.40203	8.3e-07
RARA::RXRA	ENSMUSG00000037992 ENSMUSG00000015846	0.366	-0.391170637 NA	0.00026691 NA
EGR2	ENSMUSG00000037868	0.366	NA	NA
NKX2-3	ENSMUSG00000044220	0.366	NA	NA
EGR1	ENSMUSG00000038418	0.366	NA	NA
ZBTB3	ENSMUSG00000071661	0.366	NA	NA
MTF1	ENSMUSG00000028890	0.366	NA	NA
TEAD1	ENSMUSG00000055320	0.366	NA	NA
E2F8	ENSMUSG00000046179	0.374	NA	NA
BARHL2	ENSMUSG00000034384	0.374	NA	NA
NFYC	ENSMUSG00000032897	0.374	NA	NA
ZBTB6	ENSMUSG00000066798	0.374	NA	NA
HERPUD1	ENSMUSG00000031770	0.374	0.484641	0.0494962
CHD2	ENSMUSG00000078671	0.374	NA	NA
ETS2	ENSMUSG00000022895	0.374	NA	NA
MAFF	ENSMUSG00000042622	0.374	NA	NA
SIRT6	ENSMUSG00000034748	0.374	NA	NA
ZBTB7B	ENSMUSG00000028042	0.39	0.68654	5.5e-08
TFAP2B(VAR.2)	ENSMUSG00000025927	0.39	NA	NA
TFAP2C(VAR.2)	ENSMUSG00000028640	0.39	NA	NA
MBD2	ENSMUSG00000024513	0.39	NA	NA
HES7	ENSMUSG00000023781	0.398	NA	NA
THAP1	ENSMUSG00000037214	0.398	NA	NA
TFE3	ENSMUSG00000000134	0.398	NA	NA
POU6F1	ENSMUSG00000009739	0.4	0.580984	1.7e-05
BARHL1	ENSMUSG00000026805	0.407	NA	NA
SMAD1	ENSMUSG00000031681	0.407	NA	NA
RUNX3	ENSMUSG00000070691	0.418	NA	NA
CUX1	ENSMUSG00000029705	0.423	NA	NA
ARID3B	ENSMUSG00000004661	0.423	NA	NA
BATF::JUN	ENSMUSG00000034266 ENSMUSG00000052684	0.432	NA NA	NA NA
BBX	ENSMUSG00000022641	0.432	NA	NA
CUX2	ENSMUSG00000042589	0.432	NA	NA
HOXC10	ENSMUSG00000022484	0.432	NA	NA
HOXA13	ENSMUSG00000038203	0.432	NA	NA
FOXK1	ENSMUSG00000056493	0.458	NA	NA
HOXC12	ENSMUSG00000050328	0.46	NA	NA
HOXB7	ENSMUSG00000038721	0.46	NA	NA
NR3C2	ENSMUSG00000031618	0.46	1.06751	8.15e-09
SNAI2	ENSMUSG00000022676	0.46	-1.52396	8.42e-13
DLX6	ENSMUSG00000029754	0.46	NA	NA
NOBOX	ENSMUSG00000029736	0.46	NA	NA
HOXB5	ENSMUSG00000038700	0.46	NA	NA
HMGA2	ENSMUSG00000056758	0.46	NA	NA
SP3	ENSMUSG00000027109	0.468	0.359081	1.44e-05
E2F3	ENSMUSG00000016477	0.468	NA	NA
HOXB9	ENSMUSG00000020875	0.468	NA	NA
KLF16	ENSMUSG00000035397	0.468	NA	NA
DLX3	ENSMUSG00000001510	0.468	1.57248	8.08e-10
ZBTB18	ENSMUSG00000063659	0.468	NA	NA
ZBTB16	ENSMUSG00000066687	0.468	3.05837	1.15e-10
HOXA1	ENSMUSG00000029844	0.468	NA	NA
CBX5	ENSMUSG00000009575	0.468	-0.24921	0.0257762
RARG(VAR.2)	ENSMUSG00000001288	0.485	NA	NA
ARNT2	ENSMUSG00000015709	0.485	-1.53606	2.36e-06
E2F1	ENSMUSG00000027490	0.485	NA	NA
HEY2	ENSMUSG00000019789	0.485	NA	NA
FOXG1	ENSMUSG00000020950	0.485	NA	NA
FOXQ1	ENSMUSG00000038415	0.485	NA	NA
TBR1	ENSMUSG00000035033	0.489	NA	NA
IRF7	ENSMUSG00000025498	0.489	1.47678	1.45e-11
NFATC1	ENSMUSG00000033016	0.489	NA	NA
GLIS3	ENSMUSG00000052942	0.489	-0.885658	1.96e-05
MXI1	ENSMUSG00000025025	0.489	0.801393	5.88e-06
MAF	ENSMUSG00000055435	0.489	NA	NA
TOPORS	ENSMUSG00000036822	0.489	NA	NA
TCF12	ENSMUSG00000032228	0.489	-0.313588	1.51e-06
MSX2	ENSMUSG00000021469	0.489	-1.68259	2.98e-05
FOXJ2	ENSMUSG00000003154	0.489	NA	NA
CEBPZ	ENSMUSG00000024081	0.489	NA	NA
FOSL2	ENSMUSG00000029135	0.489	-0.52373	0.00171844
SREBF1	ENSMUSG00000020538	0.497	NA	NA
MYCN	ENSMUSG00000037169	0.497	NA	NA
STAT3	ENSMUSG00000004040	0.497	NA	NA
KLF13	ENSMUSG00000052040	0.497	-0.426019	0.00117734
AIRE	ENSMUSG00000000731	0.497	NA	NA
KLF6	ENSMUSG00000000078	0.497	NA	NA
NR1H2	ENSMUSG00000060601	0.497	NA	NA
SP2	ENSMUSG00000018678	0.497	NA	NA
NR6A1	ENSMUSG00000063972	0.497	NA	NA
HOXB3	ENSMUSG00000048763	0.497	NA	NA
RORA	ENSMUSG00000032238	0.508	0.700461	0.000220321
ESRRA	ENSMUSG00000024955	0.508	NA	NA
MNT	ENSMUSG00000000282	0.508	NA	NA
GLI3	ENSMUSG00000021318	0.508	-0.639498	2.59e-05
RELB	ENSMUSG00000002983	0.508	NA	NA
NFIB	ENSMUSG00000008575	0.508	NA	NA
ELF2	ENSMUSG00000037174	0.508	NA	NA
HOXA9	ENSMUSG00000038227	0.508	NA	NA
MITF	ENSMUSG00000035158	0.512	NA	NA
NR4A1	ENSMUSG00000023034	0.512	NA	NA
MEIS1	ENSMUSG00000020160	0.512	NA	NA
ATF2	ENSMUSG00000027104	0.512	NA	NA
HIC1	ENSMUSG00000043099	0.512	1.87358	3.13e-07
IRF2	ENSMUSG00000031627	0.512	NA	NA
MAX	ENSMUSG00000059436	0.512	NA	NA
RXRA::VDR	ENSMUSG00000015846 ENSMUSG00000022479	0.52	NA -2.058194387	NA 4.91E-38
REL	ENSMUSG00000020275	0.52	NA	NA
BHLHE40	ENSMUSG00000030103	0.52	NA	NA
CREM	ENSMUSG00000063889	0.52	0.651635	0.00153436
RUNX2	ENSMUSG00000039153	0.527	NA	NA
NFKB1	ENSMUSG00000028163	0.527	NA	NA
HMGA1	ENSMUSG00000046711	0.608	NA	NA
HOXB4	ENSMUSG00000038692	0.608	0.566651	0.00094288
DDIT3::CEBPA	ENSMUSG00000025408 ENSMUSG00000034957	0.612	NA 1.402028939	NA 8.30E-07
HSF2	ENSMUSG00000019878	0.612	0.628124	0.000187852
SOX13	ENSMUSG00000070643	0.612	NA	NA
PRRX1	ENSMUSG00000026586	0.612	NA	NA
VAX2	ENSMUSG00000034777	0.612	NA	NA
HLX	ENSMUSG00000039377	0.612	-0.539643	0.0108954
LHX1	ENSMUSG00000018698	0.612	NA	NA
RREB1	ENSMUSG00000039087	0.62	NA	NA
MAZ	ENSMUSG00000030678	0.62	-0.22346	0.0338709
MEOX1	ENSMUSG00000001493	0.62	NA	NA
CDC5L	ENSMUSG00000023932	0.62	-0.19621	0.00801668
HOXA4	ENSMUSG00000000942	0.62	NA	NA
MGA	ENSMUSG00000033943	0.633	NA	NA
PLAG1	ENSMUSG00000003282	0.633	NA	NA
MAFG	ENSMUSG00000051510	0.633	0.473033	0.000924009
DLX1	ENSMUSG00000041911	0.633	-0.784635	0.0266444
DLX2	ENSMUSG00000023391	0.633	NA	NA
HOMEZ	ENSMUSG00000057156	0.633	0.522957	0.0118173
HOXC5	ENSMUSG00000022485	0.633	NA	NA
DMRTA2	ENSMUSG00000047143	0.633	NA	NA
HOXA6	ENSMUSG00000043219	0.633	NA	NA
LIN54	ENSMUSG00000035310	0.633	NA	NA
GATA4	ENSMUSG00000021944	0.634	NA	NA
ARID3A	ENSMUSG00000019564	0.634	1.03335	1.37e-13
KLF4	ENSMUSG00000003032	0.637	NA	NA
DDIT3	ENSMUSG00000025408	0.637	NA	NA
PRDM4	ENSMUSG00000035529	0.637	NA	NA
TCF7L1	ENSMUSG00000055799	0.637	NA	NA
ATF4	ENSMUSG00000042406	0.637	NA	NA
FOXP1	ENSMUSG00000030067	0.637	NA	NA
TCF4	ENSMUSG00000053477	0.637	NA	NA
TCF3	ENSMUSG00000020167	0.637	-0.31859	0.026338
MESP1	ENSMUSG00000030544	0.637	NA	NA
FOXJ1	ENSMUSG00000034227	0.637	NA	NA
ARX	ENSMUSG00000035277	0.637	NA	NA
PPARG::RXRA	ENSMUSG00000000440 ENSMUSG00000015846	0.652	0.745700146 NA	2.03E-07 NA
RARA(VAR.2)	ENSMUSG00000037992	0.652	-0.391171	0.00026691
SREBF2	ENSMUSG00000022463	0.652	-0.49201	0.00718814
RAD21	ENSMUSG00000022314	0.652	-0.345976	0.0109065
FOXM1	ENSMUSG00000001517	0.652	-0.806859	4.53e-05
CREB3L1	ENSMUSG00000027230	0.652	NA	NA
USF1	ENSMUSG00000026641	0.652	NA	NA
BCL6B	ENSMUSG00000000317	0.652	NA	NA
DMRTC2	ENSMUSG00000011349	0.652	4.30171	4.58e-16
DMRTA1	ENSMUSG00000043753	0.652	1.99937	1.82e-05
STAT5A::STAT5B	ENSMUSG00000004043 ENSMUSG00000020919	0.652	0.32668221 0.416996555	0.001274217 0.000344634
HOXA2	ENSMUSG00000014704	0.652	NA	NA
MAX::MYC	ENSMUSG00000059436 ENSMUSG00000022346	0.657	NA NA	NA NA
MEIS3	ENSMUSG00000041420	0.657	NA	NA
SP1	ENSMUSG00000001280	0.657	NA	NA
ESR2	ENSMUSG00000021055	0.657	-1.71052	0.00482701
MZF1(VAR.2)	ENSMUSG00000030380	0.657	NA	NA
RFX1	ENSMUSG00000031706	0.657	NA	NA
CTCF	ENSMUSG00000005698	0.657	NA	NA
BDP1	ENSMUSG00000049658	0.657	NA	NA
SREBF1(VAR.2)	ENSMUSG00000020538	0.657	NA	NA
FOXD2	ENSMUSG00000055210	0.657	-0.864415	0.0393225
FOXO4	ENSMUSG00000042903	0.657	NA	NA
STAT6	ENSMUSG00000002147	0.657	0.217906	0.0251573
PRDM1	ENSMUSG00000038151	0.657	1.75039	0.000387411
FOXL1	ENSMUSG00000097084	0.657	NA	NA
FOXO6	ENSMUSG00000052135	0.657	NA	NA
SMAD3	ENSMUSG00000032402	0.666	-0.53504	5.88e-10
CXXC1	ENSMUSG00000024560	0.668	-0.25183	0.00525792
NR1D1	ENSMUSG00000020889	0.668	1.47243	2.22e-07
ZBTB12	ENSMUSG00000049823	0.67	NA	NA
XBP1	ENSMUSG00000020484	0.672	0.867161	3.36e-06
NFKB2	ENSMUSG00000025225	0.672	NA	NA
CDX1	ENSMUSG00000024619	0.79	NA	NA
PAX3	ENSMUSG00000004872	0.79	NA	NA
POU4F1	ENSMUSG00000048349	0.79	NA	NA
ZFHX3	ENSMUSG00000038872	0.79	NA	NA
BARX2	ENSMUSG00000032033	0.794	NA	NA
JDP2	ENSMUSG00000034271	0.794	NA	NA
HOXC6	ENSMUSG00000001661	0.794	NA	NA
NANOG	ENSMUSG00000012396	0.805	NA	NA
HOXC13	ENSMUSG00000001655	0.805	-1.15433	7.88e-06
EWSR1::FLI1	ENSMUSG00000009079 ENSMUSG00000016087	0.806	NA NA	NA NA
NFYA	ENSMUSG00000023994	0.806	NA	NA
RFX3	ENSMUSG00000040929	0.806	NA	NA
NFYB	ENSMUSG00000020248	0.806	NA	NA
MEF2C	ENSMUSG00000005583	0.806	NA	NA
ALX4	ENSMUSG00000040310	0.806	NA	NA
IRX5	ENSMUSG00000031737	0.806	NA	NA
HMX2	ENSMUSG00000050100	0.806	NA	NA
JUND	ENSMUSG00000110974	0.809	NA	NA
GATA2	ENSMUSG00000015053	0.809	-1.46447	2.37e-06
FOS	ENSMUSG00000021250	0.809	NA	NA
EPAS1	ENSMUSG00000024140	0.809	NA	NA
NFE2L2	ENSMUSG00000015839	0.809	NA	NA
MAF::NFE2	ENSMUSG00000055435 ENSMUSG00000058794	0.809	NA -1.466939393	NA 0.00140405
NFIL3	ENSMUSG00000056749	0.809	-0.893624	0.000902272
TEF	ENSMUSG00000022389	0.809	NA	NA
IRX2	ENSMUSG00000001504	0.809	-0.573714	2.5e-05
HOXC4	ENSMUSG00000075394	0.809	NA	NA
JUN(VAR.2)	ENSMUSG00000052684	0.809	NA	NA
JUNB	ENSMUSG00000052837	0.809	NA	NA
FOS::JUN	ENSMUSG00000021250 ENSMUSG00000052684	0.816	NA NA	NA NA
HMBOX1	ENSMUSG00000021972	0.816	0.227812	0.0472929
TFAP4	ENSMUSG00000005718	0.816	NA	NA
HDX	ENSMUSG00000034551	0.816	NA	NA
MLXIPL	ENSMUSG00000005373	0.816	NA	NA
TBP	ENSMUSG00000014767	0.816	NA	NA
MYBL2	ENSMUSG00000017861	0.816	-0.598194	3.43e-05
TGIF1	ENSMUSG00000047407	0.816	NA	NA
PKNOX2	ENSMUSG00000035934	0.817	NA	NA
MLXIP	ENSMUSG00000038342	0.818	NA	NA
RARB(VAR.2)	ENSMUSG00000017491	0.818	NA	NA
TBX15	ENSMUSG00000027868	0.818	-0.437881	0.00392459
PBX3	ENSMUSG00000038718	0.818	-0.606957	0.000520767
PATZ1	ENSMUSG00000020453	0.818	-0.354973	0.0215494
TAL1::TCF3	ENSMUSG00000028717 ENSMUSG00000020167	0.818	NA -0.318590163	NA 0.026337977
BATF3	ENSMUSG00000026630	0.818	NA	NA
JUN	ENSMUSG00000052684	0.819	NA	NA
HNF1A	ENSMUSG00000029556	0.819	NA	NA
KLF7	ENSMUSG00000025959	0.821	NA	NA
HMGN3	ENSMUSG00000066456	0.821	NA	NA
JDP2(VAR.2)	ENSMUSG00000034271	0.821	NA	NA
USF2	ENSMUSG00000058239	0.821	NA	NA
FOXF1	ENSMUSG00000042812	0.821	NA	NA
ATF1	ENSMUSG00000023027	0.826	NA	NA
NFIX	ENSMUSG00000001911	0.826	NA	NA
EBF1	ENSMUSG00000057098	0.826	NA	NA
ID2	ENSMUSG00000020644	0.826	NA	NA
PTEN	ENSMUSG00000013663	0.826	NA	NA
NR2F2	ENSMUSG00000030551	0.826	NA	NA
RFX7	ENSMUSG00000037674	0.826	NA	NA
FOXO1	ENSMUSG00000044167	0.826	0.905757	5.06e-05
MEIS2	ENSMUSG00000027210	0.826	NA	NA
NFIC::TLX1	ENSMUSG00000055053 ENSMUSG00000025215	0.827	NA NA	NA NA
FOXD1	ENSMUSG00000078302	0.827	0.447349	0.0324768
NFIA	ENSMUSG00000028565	0.827	NA	NA
ZFX	ENSMUSG00000079509	0.827	NA	NA
MZF1	ENSMUSG00000030380	0.827	NA	NA
NFIC	ENSMUSG00000055053	0.827	NA	NA
RUNX1	ENSMUSG00000022952	0.827	NA	NA
BACH1	ENSMUSG00000025612	0.827	NA	NA
FOXP3	ENSMUSG00000039521	0.827	NA	NA
ATF6	ENSMUSG00000026663	0.827	NA	NA
SIN3A	ENSMUSG00000042557	0.827	NA	NA
CEBPD	ENSMUSG00000071637	0.827	NA	NA
SIX5	ENSMUSG00000040841	0.827	NA	NA
NKX3-2	ENSMUSG00000049691	0.83	0.91223	0.0181335
OVOL1	ENSMUSG00000024922	0.83	NA	NA
HLTF	ENSMUSG00000002428	0.833	NA	NA
MAFG::NFE2L1	ENSMUSG00000051510 ENSMUSG00000038615	0.833	0.473032585 0.916611191	0.000924009 7.17E-12
SMAD4	ENSMUSG00000024515	0.833	NA	NA
HAND1::TCF3	ENSMUSG00000037335 ENSMUSG00000020167	0.834	NA -0.318590163	NA 0.026337977
NR1H3::RXRA	ENSMUSG00000002108 ENSMUSG00000015846	1	2.218677247 NA	1.21E-13 NA
TCF7	ENSMUSG00000000782	1	NA	NA
PPARG	ENSMUSG00000000440	1	0.7457	2.03e-07
E2F6	ENSMUSG00000057469	1	NA	NA
IRF1	ENSMUSG00000018899	1	0.789126	1.84e-05
TCF7L2	ENSMUSG00000024985	1	NA	NA
GATA3	ENSMUSG00000015619	1	NA	NA
LEF1	ENSMUSG00000027985	1	NA	NA
STAT1	ENSMUSG00000026104	1	0.826227	4.98e-07
FOXO3	ENSMUSG00000048756	1	0.755706	1.57e-08
IRF9	ENSMUSG00000002325	1	NA	NA
RARA	ENSMUSG00000037992	1	-0.391171	0.00026691
ISL2	ENSMUSG00000032318	1	NA	NA
RFX5	ENSMUSG00000005774	1	NA	NA
RELA	ENSMUSG00000024927	1	NA	NA
NPAS2	ENSMUSG00000026077	1	NA	NA
SOX8	ENSMUSG00000024176	1	-1.60907	0.00374565
FOSL1	ENSMUSG00000024912	1	0.856435	0.00482701
KLF5	ENSMUSG00000005148	1	NA	NA
CEBPG	ENSMUSG00000056216	1	0.469634	0.00146141
BCL6	ENSMUSG00000022508	1	1.04959	7.82e-09
BRCA1	ENSMUSG00000017146	1	NA	NA
STAT2	ENSMUSG00000040033	1	NA	NA
GATA6	ENSMUSG00000005836	1	NA	NA
ARHGEF12	ENSMUSG00000059495	1	NA	NA
BPTF	ENSMUSG00000040481	1	NA	NA
HDAC2	ENSMUSG00000019777	1	NA	NA
TRIM28	ENSMUSG00000005566	1	-0.371439	0.00308848
ZKSCAN3	ENSMUSG00000021327	1	NA	NA
HOXA3	ENSMUSG00000079560	1	NA	NA
EP300	ENSMUSG00000055024	1	NA	NA
HBP1	ENSMUSG00000002996	1	0.470244	0.000861008
ARID5B	ENSMUSG00000019947	1	-0.490733	0.00716505
PBX1	ENSMUSG00000052534	1	NA	NA
ESR1	ENSMUSG00000019768	1	2.36144	2.63e-27
RFX2	ENSMUSG00000024206	1	NA	NA
ATF7	ENSMUSG00000099083	1	NA	NA
MECOM	ENSMUSG00000027684	1	-1.24018	4.94e-22
CLOCK	ENSMUSG00000029238	1	NA	NA
SMC3	ENSMUSG00000024974	1	NA	NA
IRF6	ENSMUSG00000026638	1	NA	NA
MYBL1	ENSMUSG00000025912	1	NA	NA
MEF2A	ENSMUSG00000030557	1	NA	NA
GTF2I	ENSMUSG00000060261	1	NA	NA
BACH1::MAFK	ENSMUSG00000025612 ENSMUSG00000018143	1	NA NA	NA NA
TGIF2	ENSMUSG00000062175	1	NA	NA
PKNOX1	ENSMUSG00000006705	1	NA	NA
RORA(VAR.2)	ENSMUSG00000032238	1	0.700461	0.000220321
ATF3	ENSMUSG00000026628	1	2.0524	7.87e-05
FOXC1	ENSMUSG00000050295	1	0.852224	0.000847206
SOX4	ENSMUSG00000076431	1	NA	NA
FOXP2	ENSMUSG00000029563	1	NA	NA
SOX11	ENSMUSG00000063632	1	-1.44837	0.000172503
MEF2D	ENSMUSG00000001419	1	NA	NA
TFEB	ENSMUSG00000023990	1	NA	NA
JUND(VAR.2)	ENSMUSG00000110974	1	NA	NA
CEBPB	ENSMUSG00000056501	1	NA	NA
NFE2	ENSMUSG00000058794	1	-1.46694	0.00140405
FOXC2	ENSMUSG00000046714	1	NA	NA
ID4	ENSMUSG00000021379	1	-1.28303	0.00147983
FOXJ3	ENSMUSG00000032998	1	NA	NA
FUBP1	ENSMUSG00000028034	1	NA	NA
IRF4	ENSMUSG00000021356	1	2.00236	1.45e-05
DLX5	ENSMUSG00000029755	1	-0.880236	0.00415505
IRX3	ENSMUSG00000031734	1	-1.09595	0.00632285
IRX6	ENSMUSG00000031738	1	-1.12588	0.00772545
HOXB6	ENSMUSG00000000690	1	NA	NA
STAT1::STAT2	ENSMUSG00000026104 ENSMUSG00000040033	1	0.826227337 NA	4.98E-07 NA
NFATC3	ENSMUSG00000031902	1	NA	NA
DBP	ENSMUSG00000059824	1	2.0249	3.21e-14
HLF	ENSMUSG00000003949	1	3.42007	4.58e-10
POU2F2	ENSMUSG00000008496	1	NA	NA
POU2F1	ENSMUSG00000026565	1	NA	NA
OLIG3	ENSMUSG00000045591	1	-1.36672	0.0381489
FOSB	ENSMUSG00000003545	1	NA	NA
CPEB1	ENSMUSG00000025586	1	NA	NA

## Sheet: Adipo Day 5 Split 2
TF	Ensemble Gene ID	DREM Split Score	log2FoldChange	pAdj
SOX4	ENSMUSG00000076431	0.019	NA	NA
HOXA13	ENSMUSG00000038203	0.03	NA	NA
CEBPD	ENSMUSG00000071637	0.046	NA	NA
CEBPB	ENSMUSG00000056501	0.048	NA	NA
HMGA1	ENSMUSG00000046711	0.075	NA	NA
TEF	ENSMUSG00000022389	0.078	NA	NA
CEBPG	ENSMUSG00000056216	0.083	0.469634	0.00146141
ARNT2	ENSMUSG00000015709	0.089	-1.53606	2.36e-06
HOXA5	ENSMUSG00000038253	0.098	NA	NA
IRF4	ENSMUSG00000021356	0.106	2.00236	1.45e-05
IRF6	ENSMUSG00000026638	0.107	NA	NA
TGIF2	ENSMUSG00000062175	0.11	NA	NA
TCF7	ENSMUSG00000000782	0.113	NA	NA
ARID3A	ENSMUSG00000019564	0.114	1.03335	1.37e-13
CDX1	ENSMUSG00000024619	0.12	NA	NA
FOXK1	ENSMUSG00000056493	0.121	NA	NA
RBPJ	ENSMUSG00000039191	0.128	NA	NA
RFX2	ENSMUSG00000024206	0.136	NA	NA
PLAGL1	ENSMUSG00000019817	0.138	NA	NA
NKX2-5(VAR.2)	ENSMUSG00000015579	0.14	NA	NA
PAX6	ENSMUSG00000027168	0.142	NA	NA
GLIS2	ENSMUSG00000014303	0.147	NA	NA
IRF7	ENSMUSG00000025498	0.149	1.47678	1.45e-11
CXXC1	ENSMUSG00000024560	0.149	-0.25183	0.00525792
SMAD2	ENSMUSG00000024563	0.154	-0.176355	0.0393225
HOXA10	ENSMUSG00000000938	0.16	0.592324	2.3e-09
HOXC9	ENSMUSG00000036139	0.163	NA	NA
STAT1::STAT2	ENSMUSG00000026104 ENSMUSG00000040033	0.165	0.826227337 NA	4.98E-07 NA
DMRTC2	ENSMUSG00000011349	0.173	4.30171	4.58e-16
HMX2	ENSMUSG00000050100	0.18	NA	NA
NANOG	ENSMUSG00000012396	0.185	NA	NA
STAT1	ENSMUSG00000026104	0.19	0.826227	4.98e-07
PKNOX1	ENSMUSG00000006705	0.19	NA	NA
CDC5L	ENSMUSG00000023932	0.197	-0.19621	0.00801668
TBP	ENSMUSG00000014767	0.204	NA	NA
FOXC1	ENSMUSG00000050295	0.212	0.852224	0.000847206
BARX1	ENSMUSG00000021381	0.212	NA	NA
HNF1A	ENSMUSG00000029556	0.216	NA	NA
ONECUT2	ENSMUSG00000045991	0.218	NA	NA
IRF3	ENSMUSG00000003184	0.219	NA	NA
KLF16	ENSMUSG00000035397	0.22	NA	NA
KLF5	ENSMUSG00000005148	0.222	NA	NA
SP2	ENSMUSG00000018678	0.222	NA	NA
FOXC2	ENSMUSG00000046714	0.222	NA	NA
HOXA9	ENSMUSG00000038227	0.222	NA	NA
HSF4	ENSMUSG00000033249	0.234	NA	NA
BPTF	ENSMUSG00000040481	0.235	NA	NA
THRB	ENSMUSG00000021779	0.239	1.10132	1.31e-06
ALX4	ENSMUSG00000040310	0.239	NA	NA
CBX5	ENSMUSG00000009575	0.247	-0.24921	0.0257762
TFAP2A(VAR.3)	ENSMUSG00000021359	0.257	NA	NA
HOXA4	ENSMUSG00000000942	0.261	NA	NA
ARHGEF12	ENSMUSG00000059495	0.264	NA	NA
FOXM1	ENSMUSG00000001517	0.271	-0.806859	4.53e-05
STAT2	ENSMUSG00000040033	0.279	NA	NA
EGR1	ENSMUSG00000038418	0.281	NA	NA
NR2C1	ENSMUSG00000005897	0.281	NA	NA
CREM	ENSMUSG00000063889	0.281	0.651635	0.00153436
SMAD4	ENSMUSG00000024515	0.282	NA	NA
LEF1	ENSMUSG00000027985	0.283	NA	NA
EGR3	ENSMUSG00000033730	0.288	NA	NA
CEBPA	ENSMUSG00000034957	0.289	1.40203	8.3e-07
TFAP2C(VAR.3)	ENSMUSG00000028640	0.289	NA	NA
MAFB	ENSMUSG00000074622	0.294	NA	NA
PRDM1	ENSMUSG00000038151	0.295	1.75039	0.000387411
FOXD2	ENSMUSG00000055210	0.297	-0.864415	0.0393225
E2F4	ENSMUSG00000014859	0.298	NA	NA
MYBL1	ENSMUSG00000025912	0.3	NA	NA
TEAD2	ENSMUSG00000030796	0.301	-1.22266	8.83e-16
CREB3L1	ENSMUSG00000027230	0.303	NA	NA
HES7	ENSMUSG00000023781	0.304	NA	NA
BARHL1	ENSMUSG00000026805	0.304	NA	NA
AIRE	ENSMUSG00000000731	0.304	NA	NA
THRA	ENSMUSG00000058756	0.304	-0.37285	0.0207037
MAFG	ENSMUSG00000051510	0.305	0.473033	0.000924009
MEIS2	ENSMUSG00000027210	0.306	NA	NA
RFX5	ENSMUSG00000005774	0.307	NA	NA
TGIF1	ENSMUSG00000047407	0.307	NA	NA
SP8	ENSMUSG00000048562	0.31	-0.632759	0.00136674
SOX5	ENSMUSG00000041540	0.314	1.31335	8.68e-05
CREB1	ENSMUSG00000025958	0.316	NA	NA
VAX2	ENSMUSG00000034777	0.316	NA	NA
TFAP2B(VAR.3)	ENSMUSG00000025927	0.322	NA	NA
HINFP	ENSMUSG00000032119	0.331	NA	NA
GATA3	ENSMUSG00000015619	0.335	NA	NA
IRF9	ENSMUSG00000002325	0.337	NA	NA
HOMEZ	ENSMUSG00000057156	0.341	0.522957	0.0118173
FOXG1	ENSMUSG00000020950	0.343	NA	NA
PKNOX2	ENSMUSG00000035934	0.344	NA	NA
STAT3	ENSMUSG00000004040	0.347	NA	NA
ZEB1	ENSMUSG00000024238	0.349	NA	NA
HOXB8	ENSMUSG00000056648	0.349	NA	NA
HOXC11	ENSMUSG00000001656	0.349	-0.645605	0.0140314
ID2	ENSMUSG00000020644	0.355	NA	NA
KLF4	ENSMUSG00000003032	0.356	NA	NA
CPEB1	ENSMUSG00000025586	0.357	NA	NA
FOXL1	ENSMUSG00000097084	0.359	NA	NA
E2F1	ENSMUSG00000027490	0.365	NA	NA
FOXD1	ENSMUSG00000078302	0.366	0.447349	0.0324768
DLX5	ENSMUSG00000029755	0.366	-0.880236	0.00415505
FOS	ENSMUSG00000021250	0.37	NA	NA
MSX2	ENSMUSG00000021469	0.372	-1.68259	2.98e-05
TFAP4	ENSMUSG00000005718	0.378	NA	NA
NR1H2::RXRA	ENSMUSG00000060601 ENSMUSG00000015846	0.38	NA NA	NA NA
MEF2D	ENSMUSG00000001419	0.382	NA	NA
GLI3	ENSMUSG00000021318	0.383	-0.639498	2.59e-05
RFX1	ENSMUSG00000031706	0.385	NA	NA
NOBOX	ENSMUSG00000029736	0.388	NA	NA
GLIS1	ENSMUSG00000034762	0.391	-2.1735	1.08e-42
ZBTB7C	ENSMUSG00000044646	0.391	NA	NA
IRF2	ENSMUSG00000031627	0.391	NA	NA
TFAP2C(VAR.2)	ENSMUSG00000028640	0.394	NA	NA
ARID3B	ENSMUSG00000004661	0.396	NA	NA
POU2F2	ENSMUSG00000008496	0.405	NA	NA
DDIT3::CEBPA	ENSMUSG00000025408 ENSMUSG00000034957	0.409	NA 1.402028939	NA 8.30E-07
FOSL1	ENSMUSG00000024912	0.41	0.856435	0.00482701
HSF2	ENSMUSG00000019878	0.41	0.628124	0.000187852
JUNB	ENSMUSG00000052837	0.413	NA	NA
ARNT	ENSMUSG00000015522	0.419	NA	NA
RXRG	ENSMUSG00000015843	0.419	NA	NA
SIN3A	ENSMUSG00000042557	0.42	NA	NA
MZF1(VAR.2)	ENSMUSG00000030380	0.422	NA	NA
RXRA	ENSMUSG00000015846	0.422	NA	NA
NR1H2	ENSMUSG00000060601	0.422	NA	NA
NR2F1	ENSMUSG00000069171	0.424	NA	NA
ATF6	ENSMUSG00000026663	0.424	NA	NA
DLX4	ENSMUSG00000020871	0.426	NA	NA
PLAG1	ENSMUSG00000003282	0.428	NA	NA
XBP1	ENSMUSG00000020484	0.43	0.867161	3.36e-06
MBD2	ENSMUSG00000024513	0.435	NA	NA
HOXC8	ENSMUSG00000001657	0.435	NA	NA
EGR2	ENSMUSG00000037868	0.437	NA	NA
TWIST2	ENSMUSG00000007805	0.438	NA	NA
OLIG3	ENSMUSG00000045591	0.44	-1.36672	0.0381489
IKZF2	ENSMUSG00000025997	0.447	0.928326	0.00229401
STAT6	ENSMUSG00000002147	0.447	0.217906	0.0251573
PAX3	ENSMUSG00000004872	0.448	NA	NA
HLX	ENSMUSG00000039377	0.45	-0.539643	0.0108954
FOXF2	ENSMUSG00000038402	0.455	NA	NA
IRF1	ENSMUSG00000018899	0.456	0.789126	1.84e-05
RORA	ENSMUSG00000032238	0.456	0.700461	0.000220321
TBX21	ENSMUSG00000001444	0.456	NA	NA
MAZ	ENSMUSG00000030678	0.456	-0.22346	0.0338709
MGA	ENSMUSG00000033943	0.458	NA	NA
HMBOX1	ENSMUSG00000021972	0.459	0.227812	0.0472929
ESR1	ENSMUSG00000019768	0.465	2.36144	2.63e-27
MSX1	ENSMUSG00000048450	0.469	-0.889106	0.0110016
ELF1	ENSMUSG00000036461	0.47	NA	NA
RELA	ENSMUSG00000024927	0.47	NA	NA
PPARG	ENSMUSG00000000440	0.471	0.7457	2.03e-07
IRX3	ENSMUSG00000031734	0.471	-1.09595	0.00632285
DLX3	ENSMUSG00000001510	0.476	1.57248	8.08e-10
BACH1	ENSMUSG00000025612	0.477	NA	NA
HOXB7	ENSMUSG00000038721	0.478	NA	NA
ETS2	ENSMUSG00000022895	0.482	NA	NA
NFIL3	ENSMUSG00000056749	0.483	-0.893624	0.000902272
HOXB6	ENSMUSG00000000690	0.483	NA	NA
TCF7L1	ENSMUSG00000055799	0.485	NA	NA
HOXB9	ENSMUSG00000020875	0.485	NA	NA
LHX2	ENSMUSG00000000247	0.485	-1.09826	4.83e-07
DMRTA2	ENSMUSG00000047143	0.486	NA	NA
HOXA11	ENSMUSG00000038210	0.488	NA	NA
SOX6	ENSMUSG00000051910	0.488	1.34382	0.0399916
THAP1	ENSMUSG00000037214	0.492	NA	NA
EPAS1	ENSMUSG00000024140	0.493	NA	NA
MECOM	ENSMUSG00000027684	0.493	-1.24018	4.94e-22
FOXO6	ENSMUSG00000052135	0.503	NA	NA
RFX3	ENSMUSG00000040929	0.508	NA	NA
GLI1	ENSMUSG00000025407	0.509	-2.07396	1.2e-09
KLF13	ENSMUSG00000052040	0.512	-0.426019	0.00117734
ARID5A	ENSMUSG00000037447	0.516	NA	NA
SP1	ENSMUSG00000001280	0.516	NA	NA
EHF	ENSMUSG00000012350	0.518	NA	NA
MEIS3	ENSMUSG00000041420	0.518	NA	NA
ZBTB7B	ENSMUSG00000028042	0.518	0.68654	5.5e-08
NFYA	ENSMUSG00000023994	0.518	NA	NA
NR4A2	ENSMUSG00000026826	0.519	NA	NA
ITGB2	ENSMUSG00000000290	0.521	-0.877162	0.0394031
POU6F1	ENSMUSG00000009739	0.521	0.580984	1.7e-05
NR1D1	ENSMUSG00000020889	0.522	1.47243	2.22e-07
DLX6	ENSMUSG00000029754	0.523	NA	NA
PPARD	ENSMUSG00000002250	0.525	NA	NA
AHR::ARNT	ENSMUSG00000019256 ENSMUSG00000015522	0.529	-2.450331386 NA	1.51E-38 NA
FOXJ2	ENSMUSG00000003154	0.542	NA	NA
OTX1	ENSMUSG00000005917	0.543	-0.850078	0.0110724
MEOX1	ENSMUSG00000001493	0.543	NA	NA
PITX1	ENSMUSG00000021506	0.545	NA	NA
FOXJ3	ENSMUSG00000032998	0.545	NA	NA
E2F2	ENSMUSG00000018983	0.546	NA	NA
HDAC2	ENSMUSG00000019777	0.548	NA	NA
TBR1	ENSMUSG00000035033	0.549	NA	NA
BATF3	ENSMUSG00000026630	0.55	NA	NA
NFE2	ENSMUSG00000058794	0.551	-1.46694	0.00140405
TBX2	ENSMUSG00000000093	0.553	NA	NA
EP300	ENSMUSG00000055024	0.554	NA	NA
CCDC6	ENSMUSG00000048701	0.556	NA	NA
GRHL1	ENSMUSG00000020656	0.556	1.58195	4.06e-05
PBX3	ENSMUSG00000038718	0.559	-0.606957	0.000520767
E2F3	ENSMUSG00000016477	0.56	NA	NA
FOXP3	ENSMUSG00000039521	0.56	NA	NA
STAT5A::STAT5B	ENSMUSG00000004043 ENSMUSG00000020919	0.561	0.32668221 0.416996555	0.001274217 0.000344634
BACH1::MAFK	ENSMUSG00000025612 ENSMUSG00000018143	0.564	NA NA	NA NA
SP3	ENSMUSG00000027109	0.565	0.359081	1.44e-05
ERF	ENSMUSG00000040857	0.565	-0.586322	0.00139796
ERG	ENSMUSG00000040732	0.566	2.7541	5.27e-08
EBF1	ENSMUSG00000057098	0.566	NA	NA
NRF1	ENSMUSG00000058440	0.569	NA	NA
ALX3	ENSMUSG00000014603	0.572	NA	NA
HMGA2	ENSMUSG00000056758	0.572	NA	NA
SRF	ENSMUSG00000015605	0.578	NA	NA
SOX8	ENSMUSG00000024176	0.584	-1.60907	0.00374565
FOXJ1	ENSMUSG00000034227	0.587	NA	NA
SOX11	ENSMUSG00000063632	0.588	-1.44837	0.000172503
FOXQ1	ENSMUSG00000038415	0.589	NA	NA
EMX2	ENSMUSG00000043969	0.592	NA	NA
PBX2	ENSMUSG00000034673	0.597	NA	NA
JUND	ENSMUSG00000110974	0.6	NA	NA
HOXA2	ENSMUSG00000014704	0.6	NA	NA
FOXO3	ENSMUSG00000048756	0.602	0.755706	1.57e-08
FOXO4	ENSMUSG00000042903	0.602	NA	NA
ZBTB18	ENSMUSG00000063659	0.604	NA	NA
NR6A1	ENSMUSG00000063972	0.606	NA	NA
NKX2-3	ENSMUSG00000044220	0.609	NA	NA
MXI1	ENSMUSG00000025025	0.609	0.801393	5.88e-06
CREB3L2	ENSMUSG00000038648	0.611	0.517276	0.0010749
RARG	ENSMUSG00000001288	0.611	NA	NA
HEY1	ENSMUSG00000040289	0.611	NA	NA
PATZ1	ENSMUSG00000020453	0.612	-0.354973	0.0215494
ARNT::HIF1A	ENSMUSG00000015522 ENSMUSG00000021109	0.613	NA NA	NA NA
PPARA	ENSMUSG00000022383	0.615	4.02332	6.25e-16
SP4	ENSMUSG00000025323	0.615	NA	NA
ETS1	ENSMUSG00000032035	0.616	0.801402	9e-12
CREB3	ENSMUSG00000028466	0.617	NA	NA
IRX5	ENSMUSG00000031737	0.617	NA	NA
TFAP2B(VAR.2)	ENSMUSG00000025927	0.619	NA	NA
ZFHX3	ENSMUSG00000038872	0.62	NA	NA
ELF4	ENSMUSG00000031103	0.622	-0.359252	0.00473687
GABPA	ENSMUSG00000008976	0.623	NA	NA
LHX3	ENSMUSG00000026934	0.625	NA	NA
KLF6	ENSMUSG00000000078	0.627	NA	NA
CENPB	ENSMUSG00000068267	0.632	NA	NA
BARX2	ENSMUSG00000032033	0.632	NA	NA
HOXC5	ENSMUSG00000022485	0.642	NA	NA
HOXA6	ENSMUSG00000043219	0.643	NA	NA
ATF4	ENSMUSG00000042406	0.644	NA	NA
NFAT5	ENSMUSG00000003847	0.646	NA	NA
TCF7L2	ENSMUSG00000024985	0.648	NA	NA
TCF4	ENSMUSG00000053477	0.651	NA	NA
HLF	ENSMUSG00000003949	0.651	3.42007	4.58e-10
GATA6	ENSMUSG00000005836	0.652	NA	NA
CLOCK	ENSMUSG00000029238	0.654	NA	NA
RUNX1	ENSMUSG00000022952	0.66	NA	NA
RUNX2	ENSMUSG00000039153	0.66	NA	NA
MAF	ENSMUSG00000055435	0.66	NA	NA
TOPORS	ENSMUSG00000036822	0.66	NA	NA
E2F6	ENSMUSG00000057469	0.663	NA	NA
ZFX	ENSMUSG00000079509	0.665	NA	NA
MITF	ENSMUSG00000035158	0.665	NA	NA
FLI1	ENSMUSG00000016087	0.666	NA	NA
CHD2	ENSMUSG00000078671	0.666	NA	NA
ELK3	ENSMUSG00000008398	0.673	NA	NA
ZBTB14	ENSMUSG00000049672	0.675	0.3221	0.00254915
ETV6	ENSMUSG00000030199	0.675	NA	NA
MAFG::NFE2L1	ENSMUSG00000051510 ENSMUSG00000038615	0.676	0.473032585 0.916611191	0.000924009 7.17E-12
POU2F1	ENSMUSG00000026565	0.68	NA	NA
BBX	ENSMUSG00000022641	0.683	NA	NA
HOXC10	ENSMUSG00000022484	0.692	NA	NA
DLX2	ENSMUSG00000023391	0.693	NA	NA
ARX	ENSMUSG00000035277	0.695	NA	NA
NKX3-2	ENSMUSG00000049691	0.703	0.91223	0.0181335
MAFF	ENSMUSG00000042622	0.703	NA	NA
DBP	ENSMUSG00000059824	0.704	2.0249	3.21e-14
HOXB3	ENSMUSG00000048763	0.705	NA	NA
HSF1	ENSMUSG00000022556	0.706	-0.206575	0.0290601
TAL1::TCF3	ENSMUSG00000028717 ENSMUSG00000020167	0.709	NA -0.318590163	NA 0.026337977
PRDM4	ENSMUSG00000035529	0.713	NA	NA
SMAD2::SMAD3::SMAD4	ENSMUSG00000024563 ENSMUSG00000032402 ENSMUSG00000024515	0.714	-0.176355342 -0.535040393 NA	0.039322519 5.88E-10 NA
SREBF1	ENSMUSG00000020538	0.715	NA	NA
TRIM28	ENSMUSG00000005566	0.717	-0.371439	0.00308848
ELF2	ENSMUSG00000037174	0.718	NA	NA
FOSB	ENSMUSG00000003545	0.719	NA	NA
NR4A3	ENSMUSG00000028341	0.72	-2.86728	2.39e-08
CEBPZ	ENSMUSG00000024081	0.72	NA	NA
ETV3	ENSMUSG00000003382	0.722	0.651224	2.8e-06
HES1	ENSMUSG00000022528	0.724	NA	NA
KLF7	ENSMUSG00000025959	0.724	NA	NA
SETDB1	ENSMUSG00000015697	0.724	-0.331645	9.42e-05
ELK4	ENSMUSG00000026436	0.726	NA	NA
ZSCAN26	ENSMUSG00000022228	0.745	NA	NA
HBP1	ENSMUSG00000002996	0.751	0.470244	0.000861008
HOXC4	ENSMUSG00000075394	0.754	NA	NA
FOXF1	ENSMUSG00000042812	0.758	NA	NA
GATA4	ENSMUSG00000021944	0.76	NA	NA
MEF2C	ENSMUSG00000005583	0.761	NA	NA
JUND(VAR.2)	ENSMUSG00000110974	0.762	NA	NA
SIX5	ENSMUSG00000040841	0.762	NA	NA
EWSR1::FLI1	ENSMUSG00000009079 ENSMUSG00000016087	0.763	NA NA	NA NA
BARHL2	ENSMUSG00000034384	0.764	NA	NA
HDX	ENSMUSG00000034551	0.764	NA	NA
HOXA7	ENSMUSG00000038236	0.764	NA	NA
SNAI2	ENSMUSG00000022676	0.764	-1.52396	8.42e-13
FOXP1	ENSMUSG00000030067	0.765	NA	NA
SREBF2(VAR.2)	ENSMUSG00000022463	0.765	-0.49201	0.00718814
MESP1	ENSMUSG00000030544	0.766	NA	NA
ATF7	ENSMUSG00000099083	0.767	NA	NA
RARA(VAR.2)	ENSMUSG00000037992	0.768	-0.391171	0.00026691
ISL2	ENSMUSG00000032318	0.768	NA	NA
NFIB	ENSMUSG00000008575	0.769	NA	NA
ATF2	ENSMUSG00000027104	0.769	NA	NA
HEY2	ENSMUSG00000019789	0.769	NA	NA
NR2F6(VAR.2)	ENSMUSG00000002393	0.769	NA	NA
HAND1::TCF3	ENSMUSG00000037335 ENSMUSG00000020167	0.77	NA -0.318590163	NA 0.026337977
NR1H3::RXRA	ENSMUSG00000002108 ENSMUSG00000015846	0.77	2.218677247 NA	1.21E-13 NA
RARB(VAR.2)	ENSMUSG00000017491	0.77	NA	NA
BRCA1	ENSMUSG00000017146	0.77	NA	NA
TFCP2	ENSMUSG00000009733	0.771	0.506095	0.00146316
OVOL1	ENSMUSG00000024922	0.771	NA	NA
BACH2	ENSMUSG00000040270	0.771	NA	NA
CTCF	ENSMUSG00000005698	0.772	NA	NA
NFE2L2	ENSMUSG00000015839	0.772	NA	NA
MLXIP	ENSMUSG00000038342	0.773	NA	NA
VDR	ENSMUSG00000022479	0.773	-2.05819	4.91e-38
HLTF	ENSMUSG00000002428	0.773	NA	NA
ZBTB12	ENSMUSG00000049823	0.773	NA	NA
NR2F2	ENSMUSG00000030551	0.775	NA	NA
PPARG::RXRA	ENSMUSG00000000440 ENSMUSG00000015846	0.777	0.745700146 NA	2.03E-07 NA
TFCP2L1	ENSMUSG00000026380	0.777	NA	NA
HOXA3	ENSMUSG00000079560	0.777	NA	NA
ETV5	ENSMUSG00000013089	0.782	NA	NA
POU4F1	ENSMUSG00000048349	0.801	NA	NA
IRX6	ENSMUSG00000031738	0.803	-1.12588	0.00772545
IRX2	ENSMUSG00000001504	0.806	-0.573714	2.5e-05
CUX1	ENSMUSG00000029705	0.807	NA	NA
HOXC12	ENSMUSG00000050328	0.812	NA	NA
LHX9	ENSMUSG00000019230	0.814	-0.820387	0.00136674
DMRTA1	ENSMUSG00000043753	0.817	1.99937	1.82e-05
GZF1	ENSMUSG00000027439	0.818	0.601637	1.41e-11
HOXB5	ENSMUSG00000038700	0.818	NA	NA
SOX9	ENSMUSG00000000567	0.818	-0.922546	0.000343483
TEAD3	ENSMUSG00000002249	0.822	-0.501366	5.39e-08
JDP2	ENSMUSG00000034271	0.822	NA	NA
FOSL2	ENSMUSG00000029135	0.822	-0.52373	0.00171844
ESRRA	ENSMUSG00000024955	0.823	NA	NA
NFATC3	ENSMUSG00000031902	0.823	NA	NA
RREB1	ENSMUSG00000039087	0.824	NA	NA
GLIS3	ENSMUSG00000052942	0.824	-0.885658	1.96e-05
RARA::RXRA	ENSMUSG00000037992 ENSMUSG00000015846	0.825	-0.391170637 NA	0.00026691 NA
NPAS2	ENSMUSG00000026077	0.825	NA	NA
NFKB1	ENSMUSG00000028163	0.825	NA	NA
MYBL2	ENSMUSG00000017861	0.825	-0.598194	3.43e-05
LMO2	ENSMUSG00000032698	0.825	1.18407	0.00975667
MLX	ENSMUSG00000017801	0.826	NA	NA
MNT	ENSMUSG00000000282	0.826	NA	NA
ZKSCAN3	ENSMUSG00000021327	0.826	NA	NA
MAF::NFE2	ENSMUSG00000055435 ENSMUSG00000058794	0.826	NA -1.466939393	NA 0.00140405
SP100	ENSMUSG00000026222	0.827	1.49427	2.93e-06
HERPUD1	ENSMUSG00000031770	0.828	0.484641	0.0494962
ATF1	ENSMUSG00000023027	0.829	NA	NA
MECP2	ENSMUSG00000031393	0.829	NA	NA
ZBTB3	ENSMUSG00000071661	0.829	NA	NA
CTCFL	ENSMUSG00000070495	0.829	2.90136	1.4e-07
RAD21	ENSMUSG00000022314	0.829	-0.345976	0.0109065
SMC3	ENSMUSG00000024974	0.829	NA	NA
ZBTB49	ENSMUSG00000029127	0.83	-0.379033	0.0277796
ZBTB7A	ENSMUSG00000035011	0.831	NA	NA
SMAD1	ENSMUSG00000031681	0.832	NA	NA
NFIX	ENSMUSG00000001911	0.834	NA	NA
ETV4	ENSMUSG00000017724	0.834	NA	NA
ELK1	ENSMUSG00000009406	0.834	NA	NA
MTF1	ENSMUSG00000028890	0.834	NA	NA
ZBTB33	ENSMUSG00000048047	0.837	NA	NA
CUX2	ENSMUSG00000042589	0.872	NA	NA
PRRX2	ENSMUSG00000039476	0.872	-0.973726	1.21e-10
LHX6	ENSMUSG00000026890	0.872	-0.883258	1.2e-06
LHX1	ENSMUSG00000018698	0.872	NA	NA
SHOX2	ENSMUSG00000027833	0.873	NA	NA
MEF2A	ENSMUSG00000030557	0.874	NA	NA
GBX1	ENSMUSG00000067724	0.874	NA	NA
ZBTB16	ENSMUSG00000066687	0.875	3.05837	1.15e-10
FOXP2	ENSMUSG00000029563	0.878	NA	NA
FUBP1	ENSMUSG00000028034	0.879	NA	NA
E2F7	ENSMUSG00000020185	0.881	-0.724104	3.04e-05
NFYB	ENSMUSG00000020248	0.881	NA	NA
MAFK	ENSMUSG00000018143	0.881	NA	NA
MYCN	ENSMUSG00000037169	0.882	NA	NA
FOXO1	ENSMUSG00000044167	0.882	0.905757	5.06e-05
NR3C1	ENSMUSG00000024431	0.882	0.435006	4.32e-07
ID4	ENSMUSG00000021379	0.882	-1.28303	0.00147983
TBX15	ENSMUSG00000027868	0.883	-0.437881	0.00392459
PTEN	ENSMUSG00000013663	0.883	NA	NA
MAX	ENSMUSG00000059436	0.883	NA	NA
JUN(VAR.2)	ENSMUSG00000052684	0.883	NA	NA
E2F8	ENSMUSG00000046179	0.884	NA	NA
NFIA	ENSMUSG00000028565	0.884	NA	NA
BCL6	ENSMUSG00000022508	0.884	1.04959	7.82e-09
NR4A1	ENSMUSG00000023034	0.884	NA	NA
ARNTL	ENSMUSG00000055116	0.884	-0.776474	0.00373792
SPDEF	ENSMUSG00000024215	0.885	NA	NA
HIF1A	ENSMUSG00000021109	0.885	NA	NA
HIC1	ENSMUSG00000043099	0.885	1.87358	3.13e-07
RXRA::VDR	ENSMUSG00000015846 ENSMUSG00000022479	0.886	NA -2.058194387	NA 4.91E-38
FOS::JUN	ENSMUSG00000021250 ENSMUSG00000052684	0.886	NA NA	NA NA
NR2F6	ENSMUSG00000002393	0.886	NA	NA
CCNT2	ENSMUSG00000026349	0.886	NA	NA
RFX7	ENSMUSG00000037674	0.886	NA	NA
NFKB2	ENSMUSG00000025225	0.886	NA	NA
MZF1	ENSMUSG00000030380	0.887	NA	NA
MEIS1	ENSMUSG00000020160	0.887	NA	NA
NFYC	ENSMUSG00000032897	0.888	NA	NA
TFAP2A(VAR.2)	ENSMUSG00000021359	0.889	NA	NA
ETV1	ENSMUSG00000004151	0.889	NA	NA
NFIC	ENSMUSG00000055053	0.889	NA	NA
DLX1	ENSMUSG00000041911	0.936	-0.784635	0.0266444
SOX13	ENSMUSG00000070643	0.936	NA	NA
POU2F3	ENSMUSG00000032015	0.936	NA	NA
GATA2	ENSMUSG00000015053	0.938	-1.46447	2.37e-06
HOXC13	ENSMUSG00000001655	0.939	-1.15433	7.88e-06
PBX1	ENSMUSG00000052534	0.939	NA	NA
JDP2(VAR.2)	ENSMUSG00000034271	0.94	NA	NA
BCL6B	ENSMUSG00000000317	0.94	NA	NA
BATF::JUN	ENSMUSG00000034266 ENSMUSG00000052684	0.941	NA NA	NA NA
RXRB	ENSMUSG00000039656	0.941	NA	NA
DDIT3	ENSMUSG00000025408	0.941	NA	NA
SREBF1(VAR.2)	ENSMUSG00000020538	0.941	NA	NA
ATF3	ENSMUSG00000026628	0.941	2.0524	7.87e-05
TCF3	ENSMUSG00000020167	0.941	-0.31859	0.026338
MAX::MYC	ENSMUSG00000059436 ENSMUSG00000022346	0.942	NA NA	NA NA
NFIC::TLX1	ENSMUSG00000055053 ENSMUSG00000025215	0.942	NA NA	NA NA
NFATC1	ENSMUSG00000033016	0.942	NA	NA
HIC2	ENSMUSG00000050240	0.942	NA	NA
RUNX3	ENSMUSG00000070691	0.942	NA	NA
ESR2	ENSMUSG00000021055	0.942	-1.71052	0.00482701
SREBF2	ENSMUSG00000022463	0.942	-0.49201	0.00718814
BHLHE40	ENSMUSG00000030103	0.942	NA	NA
GTF2I	ENSMUSG00000060261	0.942	NA	NA
OSR2	ENSMUSG00000022330	0.942	NA	NA
NR2C2	ENSMUSG00000005893	0.943	NA	NA
MAFA	ENSMUSG00000047591	0.943	NA	NA
ZBTB6	ENSMUSG00000066798	0.943	NA	NA
FOXN1	ENSMUSG00000002057	0.943	-2.24054	1.1e-13
GMEB2	ENSMUSG00000038705	0.943	-0.456405	2.09e-05
GMEB1	ENSMUSG00000028901	0.944	-0.232857	0.00752455
REL	ENSMUSG00000020275	0.944	NA	NA
RELB	ENSMUSG00000002983	0.944	NA	NA
AHR	ENSMUSG00000019256	0.944	-2.45033	1.51e-38
RARB	ENSMUSG00000017491	1	NA	NA
SMAD3	ENSMUSG00000032402	1	-0.53504	5.88e-10
TFE3	ENSMUSG00000000134	1	NA	NA
RARG(VAR.2)	ENSMUSG00000001288	1	NA	NA
RARA	ENSMUSG00000037992	1	-0.391171	0.00026691
TBX20	ENSMUSG00000031965	1	NA	NA
YY1	ENSMUSG00000021264	1	NA	NA
BHLHE41	ENSMUSG00000030256	1	1.42013	8.8e-06
NR1H4	ENSMUSG00000047638	1	NA	NA
E4F1	ENSMUSG00000024137	1	NA	NA
NFE2L1	ENSMUSG00000038615	1	0.916611	7.17e-12
HMGN3	ENSMUSG00000066456	1	NA	NA
ARID5B	ENSMUSG00000019947	1	-0.490733	0.00716505
JUN	ENSMUSG00000052684	1	NA	NA
USF2	ENSMUSG00000058239	1	NA	NA
AR	ENSMUSG00000046532	1	NA	NA
USF1	ENSMUSG00000026641	1	NA	NA
E2F5	ENSMUSG00000027552	1	NA	NA
BDP1	ENSMUSG00000049658	1	NA	NA
OSR1	ENSMUSG00000048387	1	NA	NA
MLXIPL	ENSMUSG00000005373	1	NA	NA
LBX2	ENSMUSG00000034968	1	NA	NA
NR3C2	ENSMUSG00000031618	1	1.06751	8.15e-09
RORA(VAR.2)	ENSMUSG00000032238	1	0.700461	0.000220321
REST	ENSMUSG00000029249	1	NA	NA
TCF12	ENSMUSG00000032228	1	-0.313588	1.51e-06
TFEB	ENSMUSG00000023990	1	NA	NA
TEAD4	ENSMUSG00000030353	1	-1.17508	0.000234201
TEAD1	ENSMUSG00000055320	1	NA	NA
SIRT6	ENSMUSG00000034748	1	NA	NA
PRRX1	ENSMUSG00000026586	1	NA	NA
HOXB2	ENSMUSG00000075588	1	NA	NA
MYC	ENSMUSG00000022346	1	NA	NA
HOXA1	ENSMUSG00000029844	1	NA	NA
HOXB4	ENSMUSG00000038692	1	0.566651	0.00094288
HOXC6	ENSMUSG00000001661	1	NA	NA
LIN54	ENSMUSG00000035310	1	NA	NA

## Sheet: Adipo Day 5 Split 3 Top
TF	Ensemble Gene ID	DREM Split Score	log2FoldChange	pAdj
POU2F1	ENSMUSG00000026565	1.42e-06	NA	NA
SOX8	ENSMUSG00000024176	8.27e-06	-1.60907	0.00374565
HLX	ENSMUSG00000039377	1.34e-05	-0.539643	0.0108954
OLIG3	ENSMUSG00000045591	1.95e-05	-1.36672	0.0381489
ONECUT2	ENSMUSG00000045991	3.17e-05	NA	NA
IRF2	ENSMUSG00000031627	4.44e-05	NA	NA
DMRTA1	ENSMUSG00000043753	6.51e-05	1.99937	1.82e-05
HOMEZ	ENSMUSG00000057156	6.7e-05	0.522957	0.0118173
HOXB6	ENSMUSG00000000690	8.94e-05	NA	NA
ESRRA	ENSMUSG00000024955	0.000101	NA	NA
ZBTB18	ENSMUSG00000063659	0.000116	NA	NA
NR4A1	ENSMUSG00000023034	0.000124	NA	NA
FOXC1	ENSMUSG00000050295	0.000127	0.852224	0.000847206
JDP2(VAR.2)	ENSMUSG00000034271	0.000156	NA	NA
MEF2A	ENSMUSG00000030557	0.00016	NA	NA
NR4A3	ENSMUSG00000028341	0.000183	-2.86728	2.39e-08
CCDC6	ENSMUSG00000048701	0.000191	NA	NA
FOXF1	ENSMUSG00000042812	0.000194	NA	NA
MAFG	ENSMUSG00000051510	0.000197	0.473033	0.000924009
NANOG	ENSMUSG00000012396	0.000199	NA	NA
HOXB8	ENSMUSG00000056648	0.000218	NA	NA
CBX5	ENSMUSG00000009575	0.000226	-0.24921	0.0257762
TAL1::TCF3	ENSMUSG00000028717 ENSMUSG00000020167	0.000241	NA -0.318590163	NA 0.026337977
MECOM	ENSMUSG00000027684	0.000292	-1.24018	4.94e-22
RORA	ENSMUSG00000032238	0.000307	0.700461	0.000220321
FOXQ1	ENSMUSG00000038415	0.000336	NA	NA
MSX1	ENSMUSG00000048450	0.000361	-0.889106	0.0110016
TCF7L1	ENSMUSG00000055799	0.000388	NA	NA
PAX3	ENSMUSG00000004872	0.000399	NA	NA
CDX1	ENSMUSG00000024619	0.000415	NA	NA
HLTF	ENSMUSG00000002428	0.000434	NA	NA
FOXO1	ENSMUSG00000044167	0.000436	0.905757	5.06e-05
FOXD2	ENSMUSG00000055210	0.000438	-0.864415	0.0393225
LIN54	ENSMUSG00000035310	0.000444	NA	NA
SRF	ENSMUSG00000015605	0.000446	NA	NA
MEF2D	ENSMUSG00000001419	0.000461	NA	NA
FOXP2	ENSMUSG00000029563	0.000474	NA	NA
NKX2-3	ENSMUSG00000044220	0.000542	NA	NA
ZFHX3	ENSMUSG00000038872	0.000562	NA	NA
AIRE	ENSMUSG00000000731	0.000584	NA	NA
HOXA9	ENSMUSG00000038227	0.000587	NA	NA
FOXO4	ENSMUSG00000042903	0.000588	NA	NA
RUNX1	ENSMUSG00000022952	0.000597	NA	NA
PAX6	ENSMUSG00000027168	0.000628	NA	NA
DLX6	ENSMUSG00000029754	0.000632	NA	NA
DLX4	ENSMUSG00000020871	0.000637	NA	NA
CUX2	ENSMUSG00000042589	0.000641	NA	NA
ARID5A	ENSMUSG00000037447	0.000642	NA	NA
FOXL1	ENSMUSG00000097084	0.000647	NA	NA
FOXK1	ENSMUSG00000056493	0.000648	NA	NA
JUN	ENSMUSG00000052684	0.000699	NA	NA
HOXA10	ENSMUSG00000000938	0.000806	0.592324	2.3e-09
POU2F2	ENSMUSG00000008496	0.000814	NA	NA
MAF::NFE2	ENSMUSG00000055435 ENSMUSG00000058794	0.000827	NA -1.466939393	NA 0.00140405
MAFF	ENSMUSG00000042622	0.000827	NA	NA
DLX3	ENSMUSG00000001510	0.000828	1.57248	8.08e-10
DMRTA2	ENSMUSG00000047143	0.000844	NA	NA
PRDM1	ENSMUSG00000038151	0.000867	1.75039	0.000387411
HMX2	ENSMUSG00000050100	0.000882	NA	NA
HOXA13	ENSMUSG00000038203	0.000891	NA	NA
THRB	ENSMUSG00000021779	0.0009	1.10132	1.31e-06
FOXP3	ENSMUSG00000039521	0.0009	NA	NA
PBX1	ENSMUSG00000052534	0.000918	NA	NA
STAT6	ENSMUSG00000002147	0.000944	0.217906	0.0251573
TOPORS	ENSMUSG00000036822	0.000988	NA	NA
MAFK	ENSMUSG00000018143	0.000996	NA	NA
FOXO6	ENSMUSG00000052135	0.00108	NA	NA
POU4F1	ENSMUSG00000048349	0.00116	NA	NA
IRF1	ENSMUSG00000018899	0.00119	0.789126	1.84e-05
FOXC2	ENSMUSG00000046714	0.00125	NA	NA
SIX5	ENSMUSG00000040841	0.00128	NA	NA
HDX	ENSMUSG00000034551	0.00132	NA	NA
CEBPG	ENSMUSG00000056216	0.00134	0.469634	0.00146141
RFX3	ENSMUSG00000040929	0.00138	NA	NA
HMGA1	ENSMUSG00000046711	0.00139	NA	NA
NFE2	ENSMUSG00000058794	0.00147	-1.46694	0.00140405
RUNX2	ENSMUSG00000039153	0.00153	NA	NA
DLX2	ENSMUSG00000023391	0.00155	NA	NA
NFE2L2	ENSMUSG00000015839	0.00162	NA	NA
ARID3B	ENSMUSG00000004661	0.00181	NA	NA
NFE2L1	ENSMUSG00000038615	0.00186	0.916611	7.17e-12
ATF3	ENSMUSG00000026628	0.00186	2.0524	7.87e-05
GATA6	ENSMUSG00000005836	0.00187	NA	NA
SOX5	ENSMUSG00000041540	0.00197	1.31335	8.68e-05
GRHL1	ENSMUSG00000020656	0.00203	1.58195	4.06e-05
HOXC8	ENSMUSG00000001657	0.00208	NA	NA
FOXJ1	ENSMUSG00000034227	0.0021	NA	NA
NR2F1	ENSMUSG00000069171	0.00218	NA	NA
CREM	ENSMUSG00000063889	0.00224	0.651635	0.00153436
BBX	ENSMUSG00000022641	0.00231	NA	NA
ATF7	ENSMUSG00000099083	0.00239	NA	NA
CEBPD	ENSMUSG00000071637	0.00239	NA	NA
LEF1	ENSMUSG00000027985	0.00245	NA	NA
HERPUD1	ENSMUSG00000031770	0.00246	0.484641	0.0494962
HNF1A	ENSMUSG00000029556	0.00248	NA	NA
ATF2	ENSMUSG00000027104	0.00254	NA	NA
IRF3	ENSMUSG00000003184	0.00256	NA	NA
SOX4	ENSMUSG00000076431	0.00258	NA	NA
CREB3L1	ENSMUSG00000027230	0.00269	NA	NA
POU2F3	ENSMUSG00000032015	0.00278	NA	NA
RFX7	ENSMUSG00000037674	0.0029	NA	NA
NFATC1	ENSMUSG00000033016	0.00299	NA	NA
CHD2	ENSMUSG00000078671	0.003	NA	NA
GATA2	ENSMUSG00000015053	0.00302	-1.46447	2.37e-06
SP100	ENSMUSG00000026222	0.00304	1.49427	2.93e-06
PKNOX1	ENSMUSG00000006705	0.00308	NA	NA
ZBTB16	ENSMUSG00000066687	0.00308	3.05837	1.15e-10
NR1H3::RXRA	ENSMUSG00000002108 ENSMUSG00000015846	0.0031	2.218677247 NA	1.21E-13 NA
HSF4	ENSMUSG00000033249	0.00322	NA	NA
JUND(VAR.2)	ENSMUSG00000110974	0.00328	NA	NA
NR4A2	ENSMUSG00000026826	0.00331	NA	NA
JDP2	ENSMUSG00000034271	0.00335	NA	NA
TCF7	ENSMUSG00000000782	0.0034	NA	NA
HOXC9	ENSMUSG00000036139	0.00345	NA	NA
MEOX1	ENSMUSG00000001493	0.00362	NA	NA
MAFG::NFE2L1	ENSMUSG00000051510 ENSMUSG00000038615	0.0037	0.473032585 0.916611191	0.000924009 7.17E-12
HOXC12	ENSMUSG00000050328	0.0038	NA	NA
ARID3A	ENSMUSG00000019564	0.00398	1.03335	1.37e-13
HOXB7	ENSMUSG00000038721	0.00411	NA	NA
ARID5B	ENSMUSG00000019947	0.00413	-0.490733	0.00716505
CEBPB	ENSMUSG00000056501	0.00422	NA	NA
RARG(VAR.2)	ENSMUSG00000001288	0.00423	NA	NA
MSX2	ENSMUSG00000021469	0.00436	-1.68259	2.98e-05
DDIT3::CEBPA	ENSMUSG00000025408 ENSMUSG00000034957	0.00443	NA 1.402028939	NA 8.30E-07
NR6A1	ENSMUSG00000063972	0.00449	NA	NA
BACH1::MAFK	ENSMUSG00000025612 ENSMUSG00000018143	0.00453	NA NA	NA NA
IRF6	ENSMUSG00000026638	0.00455	NA	NA
HOXC11	ENSMUSG00000001656	0.00455	-0.645605	0.0140314
IRF4	ENSMUSG00000021356	0.00461	2.00236	1.45e-05
IRX2	ENSMUSG00000001504	0.0047	-0.573714	2.5e-05
ALX3	ENSMUSG00000014603	0.00473	NA	NA
RELA	ENSMUSG00000024927	0.00476	NA	NA
PRRX2	ENSMUSG00000039476	0.00492	-0.973726	1.21e-10
BATF3	ENSMUSG00000026630	0.00496	NA	NA
CUX1	ENSMUSG00000029705	0.00518	NA	NA
RFX2	ENSMUSG00000024206	0.00542	NA	NA
FOXP1	ENSMUSG00000030067	0.00542	NA	NA
IRX3	ENSMUSG00000031734	0.00549	-1.09595	0.00632285
TEAD1	ENSMUSG00000055320	0.00553	NA	NA
STAT3	ENSMUSG00000004040	0.00595	NA	NA
FOXG1	ENSMUSG00000020950	0.00598	NA	NA
IRF9	ENSMUSG00000002325	0.00609	NA	NA
TFAP4	ENSMUSG00000005718	0.00617	NA	NA
NFIX	ENSMUSG00000001911	0.00638	NA	NA
POU6F1	ENSMUSG00000009739	0.00668	0.580984	1.7e-05
RFX1	ENSMUSG00000031706	0.00673	NA	NA
HDAC2	ENSMUSG00000019777	0.00673	NA	NA
ESR2	ENSMUSG00000021055	0.00684	-1.71052	0.00482701
NR2F6	ENSMUSG00000002393	0.00703	NA	NA
GBX1	ENSMUSG00000067724	0.00723	NA	NA
RUNX3	ENSMUSG00000070691	0.00736	NA	NA
MEF2C	ENSMUSG00000005583	0.00739	NA	NA
HOXC4	ENSMUSG00000075394	0.0074	NA	NA
CEBPA	ENSMUSG00000034957	0.00743	1.40203	8.3e-07
MAFB	ENSMUSG00000074622	0.00749	NA	NA
NOBOX	ENSMUSG00000029736	0.00756	NA	NA
HMBOX1	ENSMUSG00000021972	0.00757	0.227812	0.0472929
SMAD1	ENSMUSG00000031681	0.00767	NA	NA
NR2F6(VAR.2)	ENSMUSG00000002393	0.00769	NA	NA
HMGA2	ENSMUSG00000056758	0.00778	NA	NA
CREB3	ENSMUSG00000028466	0.00789	NA	NA
VDR	ENSMUSG00000022479	0.00809	-2.05819	4.91e-38
ELF2	ENSMUSG00000037174	0.00811	NA	NA
NFIL3	ENSMUSG00000056749	0.0083	-0.893624	0.000902272
HOXC6	ENSMUSG00000001661	0.00861	NA	NA
IRX6	ENSMUSG00000031738	0.00864	-1.12588	0.00772545
CPEB1	ENSMUSG00000025586	0.00885	NA	NA
TCF7L2	ENSMUSG00000024985	0.00898	NA	NA
BATF::JUN	ENSMUSG00000034266 ENSMUSG00000052684	0.00902	NA NA	NA NA
HOXA6	ENSMUSG00000043219	0.00922	NA	NA
PRDM4	ENSMUSG00000035529	0.00954	NA	NA
TEAD3	ENSMUSG00000002249	0.00971	-0.501366	5.39e-08
LHX1	ENSMUSG00000018698	0.00982	NA	NA
THRA	ENSMUSG00000058756	0.00986	-0.37285	0.0207037
NR1H2::RXRA	ENSMUSG00000060601 ENSMUSG00000015846	0.00995	NA NA	NA NA
EBF1	ENSMUSG00000057098	0.01	NA	NA
OTX1	ENSMUSG00000005917	0.01	-0.850078	0.0110724
PBX3	ENSMUSG00000038718	0.01	-0.606957	0.000520767
CDC5L	ENSMUSG00000023932	0.01	-0.19621	0.00801668
RFX5	ENSMUSG00000005774	0.011	NA	NA
HBP1	ENSMUSG00000002996	0.011	0.470244	0.000861008
FOXJ2	ENSMUSG00000003154	0.011	NA	NA
CEBPZ	ENSMUSG00000024081	0.011	NA	NA
LHX3	ENSMUSG00000026934	0.011	NA	NA
SHOX2	ENSMUSG00000027833	0.011	NA	NA
FOSB	ENSMUSG00000003545	0.011	NA	NA
KLF13	ENSMUSG00000052040	0.012	-0.426019	0.00117734
PPARD	ENSMUSG00000002250	0.012	NA	NA
NFKB1	ENSMUSG00000028163	0.012	NA	NA
RORA(VAR.2)	ENSMUSG00000032238	0.012	0.700461	0.000220321
SOX11	ENSMUSG00000063632	0.012	-1.44837	0.000172503
HOXB9	ENSMUSG00000020875	0.013	NA	NA
MEIS1	ENSMUSG00000020160	0.013	NA	NA
HIC1	ENSMUSG00000043099	0.013	1.87358	3.13e-07
MYBL1	ENSMUSG00000025912	0.013	NA	NA
BARX1	ENSMUSG00000021381	0.013	NA	NA
ALX4	ENSMUSG00000040310	0.013	NA	NA
HOXC5	ENSMUSG00000022485	0.013	NA	NA
NFAT5	ENSMUSG00000003847	0.013	NA	NA
HLF	ENSMUSG00000003949	0.013	3.42007	4.58e-10
PRRX1	ENSMUSG00000026586	0.013	NA	NA
HOXB4	ENSMUSG00000038692	0.013	0.566651	0.00094288
FOXO3	ENSMUSG00000048756	0.014	0.755706	1.57e-08
BCL6B	ENSMUSG00000000317	0.014	NA	NA
IRF7	ENSMUSG00000025498	0.015	1.47678	1.45e-11
BACH1	ENSMUSG00000025612	0.015	NA	NA
BARX2	ENSMUSG00000032033	0.015	NA	NA
HOXA4	ENSMUSG00000000942	0.015	NA	NA
FOS::JUN	ENSMUSG00000021250 ENSMUSG00000052684	0.016	NA NA	NA NA
PPARG	ENSMUSG00000000440	0.016	0.7457	2.03e-07
ETS1	ENSMUSG00000032035	0.016	0.801402	9e-12
BACH2	ENSMUSG00000040270	0.016	NA	NA
HOXA5	ENSMUSG00000038253	0.016	NA	NA
DLX5	ENSMUSG00000029755	0.016	-0.880236	0.00415505
TWIST2	ENSMUSG00000007805	0.016	NA	NA
EMX2	ENSMUSG00000043969	0.016	NA	NA
HOXA11	ENSMUSG00000038210	0.017	NA	NA
HOXA3	ENSMUSG00000079560	0.017	NA	NA
FOXM1	ENSMUSG00000001517	0.017	-0.806859	4.53e-05
HOXC10	ENSMUSG00000022484	0.017	NA	NA
FOXJ3	ENSMUSG00000032998	0.017	NA	NA
FOXD1	ENSMUSG00000078302	0.018	0.447349	0.0324768
VAX2	ENSMUSG00000034777	0.018	NA	NA
GATA4	ENSMUSG00000021944	0.019	NA	NA
MAF	ENSMUSG00000055435	0.019	NA	NA
SOX13	ENSMUSG00000070643	0.019	NA	NA
LHX9	ENSMUSG00000019230	0.019	-0.820387	0.00136674
STAT1	ENSMUSG00000026104	0.021	0.826227	4.98e-07
STAT2	ENSMUSG00000040033	0.021	NA	NA
RARB(VAR.2)	ENSMUSG00000017491	0.022	NA	NA
IRX5	ENSMUSG00000031737	0.022	NA	NA
JUND	ENSMUSG00000110974	0.023	NA	NA
MEIS2	ENSMUSG00000027210	0.023	NA	NA
DLX1	ENSMUSG00000041911	0.023	-0.784635	0.0266444
DBP	ENSMUSG00000059824	0.023	2.0249	3.21e-14
ARX	ENSMUSG00000035277	0.023	NA	NA
SOX6	ENSMUSG00000051910	0.024	1.34382	0.0399916
PPARG::RXRA	ENSMUSG00000000440 ENSMUSG00000015846	0.025	0.745700146 NA	2.03E-07 NA
EWSR1::FLI1	ENSMUSG00000009079 ENSMUSG00000016087	0.025	NA NA	NA NA
STAT5A::STAT5B	ENSMUSG00000004043 ENSMUSG00000020919	0.025	0.32668221 0.416996555	0.001274217 0.000344634
FOXF2	ENSMUSG00000038402	0.026	NA	NA
JUNB	ENSMUSG00000052837	0.026	NA	NA
STAT1::STAT2	ENSMUSG00000026104 ENSMUSG00000040033	0.027	0.826227337 NA	4.98E-07 NA
HAND1::TCF3	ENSMUSG00000037335 ENSMUSG00000020167	0.028	NA -0.318590163	NA 0.026337977
BARHL2	ENSMUSG00000034384	0.028	NA	NA
TBP	ENSMUSG00000014767	0.028	NA	NA
LBX2	ENSMUSG00000034968	0.029	NA	NA
TGIF1	ENSMUSG00000047407	0.029	NA	NA
HOXB5	ENSMUSG00000038700	0.029	NA	NA
PITX1	ENSMUSG00000021506	0.03	NA	NA
PBX2	ENSMUSG00000034673	0.03	NA	NA
NR2F2	ENSMUSG00000030551	0.031	NA	NA
HOXC13	ENSMUSG00000001655	0.031	-1.15433	7.88e-06
SIN3A	ENSMUSG00000042557	0.031	NA	NA
CCNT2	ENSMUSG00000026349	0.032	NA	NA
ZSCAN26	ENSMUSG00000022228	0.033	NA	NA
MAFA	ENSMUSG00000047591	0.034	NA	NA
GLI3	ENSMUSG00000021318	0.034	-0.639498	2.59e-05
TEAD4	ENSMUSG00000030353	0.034	-1.17508	0.000234201
MYC	ENSMUSG00000022346	0.035	NA	NA
FOSL1	ENSMUSG00000024912	0.036	0.856435	0.00482701
BARHL1	ENSMUSG00000026805	0.037	NA	NA
SOX9	ENSMUSG00000000567	0.037	-0.922546	0.000343483
ELF1	ENSMUSG00000036461	0.038	NA	NA
PKNOX2	ENSMUSG00000035934	0.039	NA	NA
AHR::ARNT	ENSMUSG00000019256 ENSMUSG00000015522	0.04	-2.450331386 NA	1.51E-38 NA
ERF	ENSMUSG00000040857	0.04	-0.586322	0.00139796
NFATC3	ENSMUSG00000031902	0.04	NA	NA
FOS	ENSMUSG00000021250	0.041	NA	NA
DDIT3	ENSMUSG00000025408	0.041	NA	NA
RXRA	ENSMUSG00000015846	0.042	NA	NA
ETS2	ENSMUSG00000022895	0.042	NA	NA
EP300	ENSMUSG00000055024	0.043	NA	NA
ESR1	ENSMUSG00000019768	0.043	2.36144	2.63e-27
CREB1	ENSMUSG00000025958	0.044	NA	NA
NFIB	ENSMUSG00000008575	0.044	NA	NA
ATF4	ENSMUSG00000042406	0.044	NA	NA
SIRT6	ENSMUSG00000034748	0.044	NA	NA
ELK4	ENSMUSG00000026436	0.046	NA	NA
REL	ENSMUSG00000020275	0.048	NA	NA
HOXB2	ENSMUSG00000075588	0.048	NA	NA
HOXA2	ENSMUSG00000014704	0.049	NA	NA
NKX3-2	ENSMUSG00000049691	0.05	0.91223	0.0181335
LHX6	ENSMUSG00000026890	0.051	-0.883258	1.2e-06
SMAD3	ENSMUSG00000032402	0.052	-0.53504	5.88e-10
FOXN1	ENSMUSG00000002057	0.052	-2.24054	1.1e-13
ATF6	ENSMUSG00000026663	0.052	NA	NA
FOSL2	ENSMUSG00000029135	0.053	-0.52373	0.00171844
SMAD2::SMAD3::SMAD4	ENSMUSG00000024563 ENSMUSG00000032402 ENSMUSG00000024515	0.054	-0.176355342 -0.535040393 NA	0.039322519 5.88E-10 NA
LHX2	ENSMUSG00000000247	0.054	-1.09826	4.83e-07
JUN(VAR.2)	ENSMUSG00000052684	0.054	NA	NA
ZBTB3	ENSMUSG00000071661	0.055	NA	NA
ELK1	ENSMUSG00000009406	0.055	NA	NA
FUBP1	ENSMUSG00000028034	0.055	NA	NA
TCF12	ENSMUSG00000032228	0.056	-0.313588	1.51e-06
ETV6	ENSMUSG00000030199	0.057	NA	NA
RARB	ENSMUSG00000017491	0.058	NA	NA
DMRTC2	ENSMUSG00000011349	0.058	4.30171	4.58e-16
RXRG	ENSMUSG00000015843	0.06	NA	NA
REST	ENSMUSG00000029249	0.06	NA	NA
TFCP2	ENSMUSG00000009733	0.063	0.506095	0.00146316
TRIM28	ENSMUSG00000005566	0.066	-0.371439	0.00308848
ISL2	ENSMUSG00000032318	0.068	NA	NA
BRCA1	ENSMUSG00000017146	0.068	NA	NA
TFCP2L1	ENSMUSG00000026380	0.069	NA	NA
TGIF2	ENSMUSG00000062175	0.069	NA	NA
TBX21	ENSMUSG00000001444	0.07	NA	NA
SMAD4	ENSMUSG00000024515	0.07	NA	NA
MESP1	ENSMUSG00000030544	0.07	NA	NA
EHF	ENSMUSG00000012350	0.071	NA	NA
NFIC	ENSMUSG00000055053	0.071	NA	NA
NFIC::TLX1	ENSMUSG00000055053 ENSMUSG00000025215	0.073	NA NA	NA NA
GLI1	ENSMUSG00000025407	0.076	-2.07396	1.2e-09
SNAI2	ENSMUSG00000022676	0.076	-1.52396	8.42e-13
NFYB	ENSMUSG00000020248	0.078	NA	NA
ELF4	ENSMUSG00000031103	0.081	-0.359252	0.00473687
CREB3L2	ENSMUSG00000038648	0.086	0.517276	0.0010749
HIC2	ENSMUSG00000050240	0.089	NA	NA
HOXB3	ENSMUSG00000048763	0.089	NA	NA
GATA3	ENSMUSG00000015619	0.092	NA	NA
NKX2-5(VAR.2)	ENSMUSG00000015579	0.092	NA	NA
HOXA7	ENSMUSG00000038236	0.093	NA	NA
BCL6	ENSMUSG00000022508	0.094	1.04959	7.82e-09
GZF1	ENSMUSG00000027439	0.097	0.601637	1.41e-11
MECP2	ENSMUSG00000031393	0.098	NA	NA
FLI1	ENSMUSG00000016087	0.1	NA	NA
ZKSCAN3	ENSMUSG00000021327	0.1	NA	NA
E2F2	ENSMUSG00000018983	0.102	NA	NA
AHR	ENSMUSG00000019256	0.107	-2.45033	1.51e-38
NR1H2	ENSMUSG00000060601	0.107	NA	NA
NFKB2	ENSMUSG00000025225	0.109	NA	NA
NR1D1	ENSMUSG00000020889	0.112	1.47243	2.22e-07
MYCN	ENSMUSG00000037169	0.115	NA	NA
BPTF	ENSMUSG00000040481	0.117	NA	NA
LMO2	ENSMUSG00000032698	0.117	1.18407	0.00975667
ID4	ENSMUSG00000021379	0.118	-1.28303	0.00147983
RXRB	ENSMUSG00000039656	0.12	NA	NA
MEIS3	ENSMUSG00000041420	0.12	NA	NA
TEF	ENSMUSG00000022389	0.12	NA	NA
MAX	ENSMUSG00000059436	0.123	NA	NA
HSF2	ENSMUSG00000019878	0.124	0.628124	0.000187852
PPARA	ENSMUSG00000022383	0.126	4.02332	6.25e-16
MZF1	ENSMUSG00000030380	0.127	NA	NA
MYBL2	ENSMUSG00000017861	0.127	-0.598194	3.43e-05
RXRA::VDR	ENSMUSG00000015846 ENSMUSG00000022479	0.129	NA -2.058194387	NA 4.91E-38
E4F1	ENSMUSG00000024137	0.13	NA	NA
ZBTB49	ENSMUSG00000029127	0.131	-0.379033	0.0277796
RBPJ	ENSMUSG00000039191	0.132	NA	NA
E2F3	ENSMUSG00000016477	0.136	NA	NA
HSF1	ENSMUSG00000022556	0.138	-0.206575	0.0290601
ZBTB7B	ENSMUSG00000028042	0.143	0.68654	5.5e-08
NFIA	ENSMUSG00000028565	0.144	NA	NA
E2F7	ENSMUSG00000020185	0.146	-0.724104	3.04e-05
TFAP2C(VAR.3)	ENSMUSG00000028640	0.15	NA	NA
YY1	ENSMUSG00000021264	0.151	NA	NA
NR1H4	ENSMUSG00000047638	0.154	NA	NA
TBX2	ENSMUSG00000000093	0.159	NA	NA
EPAS1	ENSMUSG00000024140	0.159	NA	NA
RARA	ENSMUSG00000037992	0.163	-0.391171	0.00026691
ERG	ENSMUSG00000040732	0.165	2.7541	5.27e-08
TFEB	ENSMUSG00000023990	0.165	NA	NA
TFAP2B(VAR.3)	ENSMUSG00000025927	0.166	NA	NA
MLX	ENSMUSG00000017801	0.167	NA	NA
E2F8	ENSMUSG00000046179	0.168	NA	NA
TBX20	ENSMUSG00000031965	0.171	NA	NA
ELK3	ENSMUSG00000008398	0.171	NA	NA
RELB	ENSMUSG00000002983	0.172	NA	NA
CLOCK	ENSMUSG00000029238	0.175	NA	NA
ATF1	ENSMUSG00000023027	0.18	NA	NA
BHLHE41	ENSMUSG00000030256	0.184	1.42013	8.8e-06
MGA	ENSMUSG00000033943	0.193	NA	NA
ZBTB7C	ENSMUSG00000044646	0.197	NA	NA
ITGB2	ENSMUSG00000000290	0.204	-0.877162	0.0394031
GABPA	ENSMUSG00000008976	0.204	NA	NA
IKZF2	ENSMUSG00000025997	0.204	0.928326	0.00229401
CTCFL	ENSMUSG00000070495	0.214	2.90136	1.4e-07
TFAP2A(VAR.3)	ENSMUSG00000021359	0.217	NA	NA
ZEB1	ENSMUSG00000024238	0.218	NA	NA
ARNT	ENSMUSG00000015522	0.22	NA	NA
HOXA1	ENSMUSG00000029844	0.22	NA	NA
ZBTB7A	ENSMUSG00000035011	0.223	NA	NA
GLIS3	ENSMUSG00000052942	0.223	-0.885658	1.96e-05
BDP1	ENSMUSG00000049658	0.223	NA	NA
CXXC1	ENSMUSG00000024560	0.234	-0.25183	0.00525792
SETDB1	ENSMUSG00000015697	0.236	-0.331645	9.42e-05
NFYA	ENSMUSG00000023994	0.236	NA	NA
MLXIP	ENSMUSG00000038342	0.237	NA	NA
RARA::RXRA	ENSMUSG00000037992 ENSMUSG00000015846	0.24	-0.391170637 NA	0.00026691 NA
ETV3	ENSMUSG00000003382	0.24	0.651224	2.8e-06
HMGN3	ENSMUSG00000066456	0.24	NA	NA
ZFX	ENSMUSG00000079509	0.243	NA	NA
OSR2	ENSMUSG00000022330	0.245	NA	NA
TBX15	ENSMUSG00000027868	0.246	-0.437881	0.00392459
RARG	ENSMUSG00000001288	0.248	NA	NA
MNT	ENSMUSG00000000282	0.248	NA	NA
TCF3	ENSMUSG00000020167	0.249	-0.31859	0.026338
XBP1	ENSMUSG00000020484	0.254	0.867161	3.36e-06
SPDEF	ENSMUSG00000024215	0.256	NA	NA
ARHGEF12	ENSMUSG00000059495	0.265	NA	NA
HINFP	ENSMUSG00000032119	0.274	NA	NA
RARA(VAR.2)	ENSMUSG00000037992	0.275	-0.391171	0.00026691
PLAGL1	ENSMUSG00000019817	0.287	NA	NA
OVOL1	ENSMUSG00000024922	0.288	NA	NA
THAP1	ENSMUSG00000037214	0.29	NA	NA
SMAD2	ENSMUSG00000024563	0.29	-0.176355	0.0393225
GLIS1	ENSMUSG00000034762	0.298	-2.1735	1.08e-42
BHLHE40	ENSMUSG00000030103	0.298	NA	NA
EGR3	ENSMUSG00000033730	0.307	NA	NA
ETV4	ENSMUSG00000017724	0.308	NA	NA
GTF2I	ENSMUSG00000060261	0.315	NA	NA
ETV5	ENSMUSG00000013089	0.316	NA	NA
ZBTB6	ENSMUSG00000066798	0.319	NA	NA
PATZ1	ENSMUSG00000020453	0.319	-0.354973	0.0215494
GLIS2	ENSMUSG00000014303	0.324	NA	NA
NR3C1	ENSMUSG00000024431	0.325	0.435006	4.32e-07
KLF4	ENSMUSG00000003032	0.326	NA	NA
ID2	ENSMUSG00000020644	0.331	NA	NA
TCF4	ENSMUSG00000053477	0.347	NA	NA
PLAG1	ENSMUSG00000003282	0.35	NA	NA
ETV1	ENSMUSG00000004151	0.363	NA	NA
CENPB	ENSMUSG00000068267	0.367	NA	NA
SP4	ENSMUSG00000025323	0.38	NA	NA
MLXIPL	ENSMUSG00000005373	0.387	NA	NA
SREBF2	ENSMUSG00000022463	0.389	-0.49201	0.00718814
ZBTB12	ENSMUSG00000049823	0.39	NA	NA
MAZ	ENSMUSG00000030678	0.391	-0.22346	0.0338709
NPAS2	ENSMUSG00000026077	0.393	NA	NA
TEAD2	ENSMUSG00000030796	0.398	-1.22266	8.83e-16
MZF1(VAR.2)	ENSMUSG00000030380	0.4	NA	NA
SP3	ENSMUSG00000027109	0.403	0.359081	1.44e-05
KLF16	ENSMUSG00000035397	0.403	NA	NA
NR3C2	ENSMUSG00000031618	0.412	1.06751	8.15e-09
USF2	ENSMUSG00000058239	0.413	NA	NA
NR2C1	ENSMUSG00000005897	0.429	NA	NA
SP8	ENSMUSG00000048562	0.432	-0.632759	0.00136674
SMC3	ENSMUSG00000024974	0.434	NA	NA
MITF	ENSMUSG00000035158	0.437	NA	NA
USF1	ENSMUSG00000026641	0.443	NA	NA
EGR2	ENSMUSG00000037868	0.444	NA	NA
KLF5	ENSMUSG00000005148	0.467	NA	NA
MTF1	ENSMUSG00000028890	0.467	NA	NA
MBD2	ENSMUSG00000024513	0.487	NA	NA
SREBF1	ENSMUSG00000020538	0.489	NA	NA
TFE3	ENSMUSG00000000134	0.497	NA	NA
SP1	ENSMUSG00000001280	0.533	NA	NA
HES1	ENSMUSG00000022528	0.548	NA	NA
RAD21	ENSMUSG00000022314	0.563	-0.345976	0.0109065
GMEB2	ENSMUSG00000038705	0.573	-0.456405	2.09e-05
E2F1	ENSMUSG00000027490	0.582	NA	NA
MAX::MYC	ENSMUSG00000059436 ENSMUSG00000022346	0.6	NA NA	NA NA
HES7	ENSMUSG00000023781	0.602	NA	NA
TBR1	ENSMUSG00000035033	0.622	NA	NA
ZBTB33	ENSMUSG00000048047	0.654	NA	NA
HIF1A	ENSMUSG00000021109	0.685	NA	NA
TFAP2A(VAR.2)	ENSMUSG00000021359	0.724	NA	NA
KLF6	ENSMUSG00000000078	0.727	NA	NA
NFYC	ENSMUSG00000032897	0.754	NA	NA
CTCF	ENSMUSG00000005698	0.754	NA	NA
EGR1	ENSMUSG00000038418	0.755	NA	NA
AR	ENSMUSG00000046532	0.789	NA	NA
E2F6	ENSMUSG00000057469	0.793	NA	NA
ARNTL	ENSMUSG00000055116	0.795	-0.776474	0.00373792
SP2	ENSMUSG00000018678	0.797	NA	NA
ARNT2	ENSMUSG00000015709	0.8	-1.53606	2.36e-06
PTEN	ENSMUSG00000013663	0.83	NA	NA
ARNT::HIF1A	ENSMUSG00000015522 ENSMUSG00000021109	0.84	NA NA	NA NA
NR2C2	ENSMUSG00000005893	0.874	NA	NA
HEY1	ENSMUSG00000040289	0.879	NA	NA
SREBF2(VAR.2)	ENSMUSG00000022463	0.913	-0.49201	0.00718814
MXI1	ENSMUSG00000025025	0.918	0.801393	5.88e-06
TFAP2C(VAR.2)	ENSMUSG00000028640	0.919	NA	NA
GMEB1	ENSMUSG00000028901	0.92	-0.232857	0.00752455
ZBTB14	ENSMUSG00000049672	0.921	0.3221	0.00254915
SREBF1(VAR.2)	ENSMUSG00000020538	0.956	NA	NA
RREB1	ENSMUSG00000039087	0.957	NA	NA
TFAP2B(VAR.2)	ENSMUSG00000025927	0.959	NA	NA
E2F4	ENSMUSG00000014859	0.96	NA	NA
NRF1	ENSMUSG00000058440	1	NA	NA
KLF7	ENSMUSG00000025959	1	NA	NA
E2F5	ENSMUSG00000027552	1	NA	NA
HEY2	ENSMUSG00000019789	1	NA	NA
OSR1	ENSMUSG00000048387	1	NA	NA

[truncated: 28 more sheets: Adipo Day 5 Split 3 Middle, Adipo Day 5 Split 3 Bottom, Adipo Day 5 Split 4 Top, Adipo Day 5 Split 4 Middle, Adipo Day 5 Split 4 Bottom, Adipo Day 5 Split 5, Osteo Day 0 Split 1 Top, Osteo Day 0 Split 1 Middle, Osteo Day 0 Split 1 Bottom, Osteo Day 1 Split 1 Top, Osteo Day 1 Split 1 Middle, Osteo Day 1 Split 1 Bottom, Osteo Day 1 Split 2, Osteo Day 1 Split 3, Osteo Day 3 Split 1, Osteo Day 3 Split 2, Osteo Day 3 Split 3 Top, Osteo Day 3 Split 3 Middle, Osteo Day 3 Split 3 Bottom, Osteo Day 3 Split 4 …]
