# Supplementary material for: Temporal enhancer profiling of parallel lineages identifies AHR and GLIS1 as regulators of mesenchymal multipotency
Source: Nucleic Acids Res. 2018 Dec 14;47(3):1141–63. doi: 10.1093/nar/gky1240 (PMC6380961; doi:10.1093/nar/gky1240)
Supplement: Supplementary Data [file gky1240_supplemental_files.zip › Gerard_et_al_TableS6_Target_PPARG_RXRA.xls]

ENSMUSG00000053654	0.0025793694816
ENSMUSG00000038429	0.00561593151362
ENSMUSG00000003072	0.17243148943
ENSMUSG00000036251	0.160120157935
ENSMUSG00000091154	0.000507164994873
ENSMUSG00000003528	0.633361587791
ENSMUSG00000092802	0.0131673302506
ENSMUSG00000026640	1.88908494363
ENSMUSG00000024857	0.196427107818
ENSMUSG00000003437	0.00701621601882
ENSMUSG00000028032	0.0655732232516
ENSMUSG00000025648	0.181626154802
ENSMUSG00000040524	0.0381122430501
ENSMUSG00000059866	0.0299439121696
ENSMUSG00000028845	0.00163113555809
ENSMUSG00000054855	0.00349253513167
ENSMUSG00000010095	0.109226787101
ENSMUSG00000008136	0.435727151514
ENSMUSG00000089639	0.00346803986319
ENSMUSG00000022255	0.136964743562
ENSMUSG00000031452	0.0556225817071
ENSMUSG00000097643	0.483023900943
ENSMUSG00000039155	0.00160684622513
ENSMUSG00000065036	0.0203048427116
ENSMUSG00000043964	0.335642135178
ENSMUSG00000056174	0.00984217309219
ENSMUSG00000039697	0.0714291159719
ENSMUSG00000099204	0.0400317880229
ENSMUSG00000087830	0.00807901389673
ENSMUSG00000002870	0.106879452023
ENSMUSG00000071648	0.0515278240111
ENSMUSG00000085512	0.00312625239147
ENSMUSG00000028869	0.00958743684244
ENSMUSG00000065309	0.0281260822177
ENSMUSG00000079053	2.83875691745
ENSMUSG00000029009	0.0914432323414
ENSMUSG00000020644	0.144202938476
ENSMUSG00000001632	0.0130049848022
ENSMUSG00000038930	0.00811961039841
ENSMUSG00000010307	0.0880307660812
ENSMUSG00000046413	0.0730013360355
ENSMUSG00000028898	0.068110311049
ENSMUSG00000087362	0.00190945122413
ENSMUSG00000077350	0.0213359421388
ENSMUSG00000020664	0.0548762355573
ENSMUSG00000021670	0.045716908559
ENSMUSG00000022358	0.000360950317512
ENSMUSG00000085053	0.229276558944
ENSMUSG00000049288	0.131413956408
ENSMUSG00000093565	2.72808421739
ENSMUSG00000085303	0.0164172445368
ENSMUSG00000047084	0.0901427227714
ENSMUSG00000000686	0.153571243573
ENSMUSG00000030407	0.00355805424493
ENSMUSG00000068487	0.0077760044325
ENSMUSG00000001510	0.00645734537528
ENSMUSG00000025737	0.0598660992275
ENSMUSG00000056412	0.223943886143
ENSMUSG00000065147	0.00441524065073
ENSMUSG00000017715	0.070714625009
ENSMUSG00000019867	0.0219414427559
ENSMUSG00000086003	0.315139528277
ENSMUSG00000005161	0.0164723910671
ENSMUSG00000082016	0.0257181581863
ENSMUSG00000025141	0.00310249564922
ENSMUSG00000087129	0.0733502954479
ENSMUSG00000087578	0.0158371440584
ENSMUSG00000055128	0.111713931459
ENSMUSG00000031390	0.000174893636645
ENSMUSG00000020844	0.20373071817
ENSMUSG00000062115	0.0295565071827
ENSMUSG00000097124	0.119840103685
ENSMUSG00000093270	0.0132590424484
ENSMUSG00000025907	0.0177307206374
ENSMUSG00000028437	0.6172271625
ENSMUSG00000093390	0.446825774967
ENSMUSG00000093169	0.00383379578248
ENSMUSG00000094451	0.150395524376
ENSMUSG00000026418	0.21016683955
ENSMUSG00000098548	0.00435482410955
ENSMUSG00000024283	0.336536706747
ENSMUSG00000032517	0.00620112121197
ENSMUSG00000031375	0.397503666448
ENSMUSG00000079262	0.0275427559607
ENSMUSG00000080720	0.00416056786338
ENSMUSG00000093002	0.040317684867
ENSMUSG00000049897	0.727348323851
ENSMUSG00000042745	0.612085084301
ENSMUSG00000083505	0.00410506390713
ENSMUSG00000041879	0.00183276329546
ENSMUSG00000024727	0.335006426012
ENSMUSG00000024395	0.411351675015
ENSMUSG00000017969	0.010206335671
ENSMUSG00000027714	0.0106428007008
ENSMUSG00000056211	0.000251808327164
ENSMUSG00000031898	0.0110937264419
ENSMUSG00000083992	0.00658776654115
ENSMUSG00000083473	0.0203101013996
ENSMUSG00000037465	0.297417971886
ENSMUSG00000013465	0.0178031365692
ENSMUSG00000006731	0.00639219813398
ENSMUSG00000020775	0.0870954836901
ENSMUSG00000007039	0.00641391843872
ENSMUSG00000020265	0.0101603571961
ENSMUSG00000098602	0.0068488848018
ENSMUSG00000034456	0.000531265595374
ENSMUSG00000025409	0.0215708827043
ENSMUSG00000038253	0.0015429299843
ENSMUSG00000042814	0.0388322890418
ENSMUSG00000032518	0.340096698905
ENSMUSG00000055538	2.27255055279
ENSMUSG00000085658	0.0432942202738
ENSMUSG00000073414	0.00153521492121
ENSMUSG00000087859	0.115493748747
ENSMUSG00000028901	0.0343641293033
ENSMUSG00000085653	0.00323933398198
ENSMUSG00000049091	0.00560748160654
ENSMUSG00000077852	0.0123259941669
ENSMUSG00000003031	0.521051028392
ENSMUSG00000024018	0.144555137022
ENSMUSG00000088208	0.00296387118286
ENSMUSG00000073429	0.0966970190549
ENSMUSG00000022800	0.0246103861675
ENSMUSG00000033712	0.0967001837652
ENSMUSG00000043079	0.0261021684241
ENSMUSG00000043088	0.000986971783003
ENSMUSG00000093190	0.00135654289092
ENSMUSG00000060467	0.00114173261551
ENSMUSG00000040938	0.0786230472865
ENSMUSG00000012640	0.113086871068
ENSMUSG00000064572	0.0819638910458
ENSMUSG00000048126	0.192078832132
ENSMUSG00000015962	0.00544413353394
ENSMUSG00000035295	0.00879275454904
ENSMUSG00000046711	0.0240109701656
ENSMUSG00000085863	0.0781679400505
ENSMUSG00000040488	0.0195172123542
ENSMUSG00000040415	0.0108119413818
ENSMUSG00000098870	0.030218545644
ENSMUSG00000023010	0.0187931133231
ENSMUSG00000022586	0.0786809243239
ENSMUSG00000065564	0.000177554569191
ENSMUSG00000033161	0.0467286655364
ENSMUSG00000051650	0.0691624855942
ENSMUSG00000098865	0.0149420815838
ENSMUSG00000022420	0.0961944754445
ENSMUSG00000084081	0.0561404500507
ENSMUSG00000044447	0.00735708116709
ENSMUSG00000022957	0.22366552305
ENSMUSG00000079470	0.0279798203483
ENSMUSG00000075416	0.990759195771
ENSMUSG00000024422	0.348559444489
ENSMUSG00000080932	0.0061446641197
ENSMUSG00000065541	0.0147234557801
ENSMUSG00000026303	0.220827913257
ENSMUSG00000018559	0.374642098391
ENSMUSG00000024773	0.35092421054
ENSMUSG00000037679	0.526825478284
ENSMUSG00000097193	0.0655365428453
ENSMUSG00000079671	0.0785562476395
ENSMUSG00000022614	0.0246358431398
ENSMUSG00000086929	0.0768951827902
ENSMUSG00000034041	0.00197805000047
ENSMUSG00000098419	0.0451425533586
ENSMUSG00000026199	0.00118966747949
ENSMUSG00000031822	0.101440866972
ENSMUSG00000006390	0.424918467642
ENSMUSG00000059277	0.395733531049
ENSMUSG00000002105	2.15446678146
ENSMUSG00000089680	0.0689574718342
ENSMUSG00000085497	0.000481639000516
ENSMUSG00000037111	0.0939185041851
ENSMUSG00000028059	0.123805955741
ENSMUSG00000029165	0.00276774685419
ENSMUSG00000085944	0.888464629821
ENSMUSG00000037095	0.137317111253
ENSMUSG00000000555	0.196558844396
ENSMUSG00000039231	0.000935230784797
ENSMUSG00000039704	0.0472851903197
ENSMUSG00000027763	0.0506736904276
ENSMUSG00000010110	0.37575763598
ENSMUSG00000092004	0.0122089666851
ENSMUSG00000083774	0.000688986301539
ENSMUSG00000068264	0.0536926239441
ENSMUSG00000032855	0.0649820349881
ENSMUSG00000003868	0.00236402869433
ENSMUSG00000085760	0.0567775392734
ENSMUSG00000024784	0.0935079308968
ENSMUSG00000026566	0.294880784743
ENSMUSG00000070003	0.000759706976713
ENSMUSG00000055368	0.00132961176839
ENSMUSG00000065462	0.0031247647649
ENSMUSG00000013833	0.431535567971
ENSMUSG00000037577	0.0303117601765
ENSMUSG00000027416	0.0302311425423
ENSMUSG00000064080	0.131730681216
ENSMUSG00000024043	0.0363425265585
ENSMUSG00000010406	0.171457162264
ENSMUSG00000029070	0.152783391822
ENSMUSG00000047123	0.0795837165154
ENSMUSG00000041506	0.00644100881907
ENSMUSG00000004891	0.0354442005808
ENSMUSG00000070126	0.0732479528553
ENSMUSG00000069662	0.0680037618343
ENSMUSG00000027463	0.0149859405846
ENSMUSG00000032902	0.142542630708
ENSMUSG00000027656	1.33150257447
ENSMUSG00000097621	0.00133872460426
ENSMUSG00000040667	0.0855673409836
ENSMUSG00000080999	0.0433493656855
ENSMUSG00000093100	0.00164585429181
ENSMUSG00000084962	0.325834371459
ENSMUSG00000076901	0.0325272886838
ENSMUSG00000034758	0.122727485587
ENSMUSG00000092482	0.00130098270419
ENSMUSG00000088144	0.0463460368534
ENSMUSG00000054452	0.0653537240695
ENSMUSG00000026796	0.724616311507
ENSMUSG00000014599	0.140871632296
ENSMUSG00000097373	0.000358640496135
ENSMUSG00000001228	0.0949805994496
ENSMUSG00000079605	0.00301877861354
ENSMUSG00000035745	0.00281388904322
ENSMUSG00000004263	0.119476524598
ENSMUSG00000085178	0.0037653934019
ENSMUSG00000021281	0.40821285029
ENSMUSG00000063524	0.0416277941476
ENSMUSG00000083548	0.0104944478912
ENSMUSG00000097057	0.0015050613086
ENSMUSG00000018796	1.76600861213
ENSMUSG00000028062	0.00106167732302
ENSMUSG00000025466	0.0129486013563
ENSMUSG00000039376	0.0631513454761
ENSMUSG00000086930	0.00479245916855
ENSMUSG00000005447	0.000522545214063
ENSMUSG00000032294	0.036081862904
ENSMUSG00000086750	0.00158758229897
ENSMUSG00000085713	0.0183943703205
ENSMUSG00000034101	0.0238731259285
ENSMUSG00000047379	0.0281616416537
ENSMUSG00000037548	0.00146008132649
ENSMUSG00000094523	0.779989245109
ENSMUSG00000068234	0.0157573259045
ENSMUSG00000033685	0.0783135707296
ENSMUSG00000072809	0.00118123434956
ENSMUSG00000074479	0.048878816378
ENSMUSG00000040866	0.000835799546043
ENSMUSG00000036731	0.00905977351886
ENSMUSG00000051832	0.353188402181
ENSMUSG00000023972	0.0841946147469
ENSMUSG00000026825	0.270069542196
ENSMUSG00000021607	0.0269827317191
ENSMUSG00000097926	0.000207617009202
ENSMUSG00000058741	0.000266163694985
ENSMUSG00000021756	2.00679655625
ENSMUSG00000075031	0.0454354242546
ENSMUSG00000001998	0.0604385892344
ENSMUSG00000028036	0.10446138951
ENSMUSG00000047368	0.0273486599047
ENSMUSG00000053615	0.0935426482011
ENSMUSG00000004264	0.0105145394107
ENSMUSG00000098650	0.0231380056316
ENSMUSG00000014773	0.00938717552494
ENSMUSG00000045176	0.00102527405818
ENSMUSG00000042292	0.0144660785205
ENSMUSG00000036770	0.0334139892973
ENSMUSG00000032243	0.0443651305716
ENSMUSG00000037703	0.00357066519545
ENSMUSG00000077342	0.00686213713782
ENSMUSG00000022556	0.016220027346
ENSMUSG00000048039	0.0633709364299
ENSMUSG00000098958	0.048102064675
ENSMUSG00000020876	0.0153090118544
ENSMUSG00000086288	0.00113522415084
ENSMUSG00000086477	0.0418443509281
ENSMUSG00000093403	0.00105168309031
ENSMUSG00000097716	0.0676607683037
ENSMUSG00000031221	0.189967188591
ENSMUSG00000041734	0.00378322518022
ENSMUSG00000049521	0.313420101025
ENSMUSG00000000001	0.132818958033
ENSMUSG00000028868	0.00424266874482
ENSMUSG00000085213	0.00397781300988
ENSMUSG00000021273	0.034152793808
ENSMUSG00000095012	0.00382155942035
ENSMUSG00000065534	0.000978909087073
ENSMUSG00000021140	0.0523620123343
ENSMUSG00000092228	0.000867018810745
ENSMUSG00000056429	0.0902435596649
ENSMUSG00000076897	0.0239239342008
ENSMUSG00000066640	0.0155495056551
ENSMUSG00000055396	0.269046917349
ENSMUSG00000019578	0.218726056318
ENSMUSG00000001131	0.348361417868
ENSMUSG00000004896	0.0679796910814
ENSMUSG00000030695	0.121111740774
ENSMUSG00000042677	0.0611842681626
ENSMUSG00000033475	0.0055303089172
ENSMUSG00000015476	0.121699466808
ENSMUSG00000014592	0.0429146016328
ENSMUSG00000065395	0.126334014169
ENSMUSG00000051154	0.141947234182
ENSMUSG00000054708	0.00351081010781
ENSMUSG00000024238	0.0116494766945
ENSMUSG00000081113	0.60520043387
ENSMUSG00000038199	0.000201166118834
ENSMUSG00000045232	0.0010704835816
ENSMUSG00000057990	0.0748433202705
ENSMUSG00000082324	0.00360491797941
ENSMUSG00000038067	0.0266379371335
ENSMUSG00000022324	0.0208150533919
ENSMUSG00000000552	0.00534254590036
ENSMUSG00000018076	0.000221857938656
ENSMUSG00000064837	0.0170991407636
ENSMUSG00000022881	0.493478174842
ENSMUSG00000005698	0.0475901548001
ENSMUSG00000009772	0.000255271781323
ENSMUSG00000076928	0.11835989734
ENSMUSG00000035735	0.0278496178808
ENSMUSG00000036478	0.00237226920093
ENSMUSG00000085687	0.419057883936
ENSMUSG00000091780	0.000652073769984
ENSMUSG00000020895	0.0105725616952
ENSMUSG00000026500	0.0379955911517
ENSMUSG00000039382	0.545361313076
ENSMUSG00000024912	0.0790069508934
ENSMUSG00000018659	0.0014907735094
ENSMUSG00000096549	0.0196926146784
ENSMUSG00000089987	0.000289507136627
ENSMUSG00000033739	0.384404146155
ENSMUSG00000049097	0.104073809783
ENSMUSG00000011877	0.0112607451815
ENSMUSG00000007216	0.00371322792701
ENSMUSG00000028102	0.17594012783
ENSMUSG00000092920	0.336574805898
ENSMUSG00000042275	0.736813469438
ENSMUSG00000053906	0.168613115935
ENSMUSG00000021226	0.023754828507
ENSMUSG00000027230	0.00247729785472
ENSMUSG00000065219	0.411756637341
ENSMUSG00000097254	0.0366659451094
ENSMUSG00000010376	0.0624437980149
ENSMUSG00000041681	0.00965145655691
ENSMUSG00000037649	0.00741490480426
ENSMUSG00000098462	0.0808024259885
ENSMUSG00000068105	0.00139558175784
ENSMUSG00000000693	0.0539060313409
ENSMUSG00000097282	0.0491840525614
ENSMUSG00000074203	0.00818857857633
ENSMUSG00000095121	0.0118483253757
ENSMUSG00000089525	0.00930487862283
ENSMUSG00000085310	0.00345087760442
ENSMUSG00000089461	0.388289012395
ENSMUSG00000026932	0.134590525857
ENSMUSG00000020358	0.548298365444
ENSMUSG00000038025	0.369669211152
ENSMUSG00000026202	0.0143516715853
ENSMUSG00000030688	0.165597641114
ENSMUSG00000031090	0.489861699467
ENSMUSG00000035285	0.34131693841
ENSMUSG00000093831	0.0133648694037
ENSMUSG00000029144	0.000322420001497
ENSMUSG00000085133	0.0449637760159
ENSMUSG00000029994	0.00614062613041
ENSMUSG00000047260	0.144394314661
ENSMUSG00000044526	0.0943683009898
ENSMUSG00000097114	0.0683014131228
ENSMUSG00000071661	0.337561269875
ENSMUSG00000082108	0.00286058638213
ENSMUSG00000045503	0.126133492726
ENSMUSG00000092659	2.27868492555
ENSMUSG00000028413	0.0583665223041
ENSMUSG00000080374	0.0705974734488
ENSMUSG00000090031	0.0950020779336
ENSMUSG00000022309	0.00194539081366
ENSMUSG00000038836	0.0805980356791
ENSMUSG00000036893	0.0424930048844
ENSMUSG00000059213	0.000808976060097
ENSMUSG00000027184	0.333552212913
ENSMUSG00000040247	0.155108045759
ENSMUSG00000049076	0.182876484651
ENSMUSG00000074406	0.147145670471
ENSMUSG00000034255	0.00496552053367
ENSMUSG00000041801	1.47884552213
ENSMUSG00000080058	0.0108025303634
ENSMUSG00000061878	0.079606799993
ENSMUSG00000002603	0.192156906547
ENSMUSG00000078012	0.0114803919284
ENSMUSG00000033149	0.105523125598
ENSMUSG00000098963	0.00826269151451
ENSMUSG00000089113	0.00949354587498
ENSMUSG00000025351	0.127092672602
ENSMUSG00000071506	0.708062055527
ENSMUSG00000024960	0.104047481865
ENSMUSG00000019122	0.3499143311
ENSMUSG00000097097	0.0209240398612
ENSMUSG00000038416	0.0231239054289
ENSMUSG00000024871	0.147172232435
ENSMUSG00000043631	0.00358594663632
ENSMUSG00000031604	0.00657275366818
ENSMUSG00000021288	0.205306238214
ENSMUSG00000042985	0.000880171105331
ENSMUSG00000093622	0.0309724918848
ENSMUSG00000032733	0.00102752171137
ENSMUSG00000022477	0.265823457906
ENSMUSG00000093242	0.00114399707265
ENSMUSG00000043372	0.83185673779
ENSMUSG00000029581	0.388148516891
ENSMUSG00000068699	0.0199766372806
ENSMUSG00000092673	0.0190065554076
ENSMUSG00000031749	0.410277014997
ENSMUSG00000058444	0.000496815273276
ENSMUSG00000039623	0.00518749976541
ENSMUSG00000046463	0.0598572777676
ENSMUSG00000006736	0.677893793264
ENSMUSG00000025810	0.0181281922001
ENSMUSG00000077787	0.00114669660451
ENSMUSG00000021782	0.0177380490911
ENSMUSG00000061482	0.0705062752825
ENSMUSG00000024696	0.342198125253
ENSMUSG00000038486	0.10087762101
ENSMUSG00000076881	0.000590184185985
ENSMUSG00000064767	0.376241975688
ENSMUSG00000093445	0.0651405110291
ENSMUSG00000097559	0.000513979882935
ENSMUSG00000029560	0.0387915915809
ENSMUSG00000048285	0.364660346535
ENSMUSG00000002289	0.400102924036
ENSMUSG00000020872	0.135057366887
ENSMUSG00000086938	0.0176070892042
ENSMUSG00000073559	0.0810656467896
ENSMUSG00000010358	0.00178602195579
ENSMUSG00000034159	0.311981261373
ENSMUSG00000070692	0.00226319406175
ENSMUSG00000080413	0.133654299876
ENSMUSG00000071654	0.0183522420017
ENSMUSG00000038508	3.46573749959
ENSMUSG00000065571	0.0156068695099
ENSMUSG00000023971	0.0380929569813
ENSMUSG00000061143	0.0841644925609
ENSMUSG00000036977	0.0504060469403
ENSMUSG00000021143	0.0507489321917
ENSMUSG00000031451	0.120366790571
ENSMUSG00000078484	0.0190567603714
ENSMUSG00000044345	0.0109521936825
ENSMUSG00000041559	0.0268444473345
ENSMUSG00000047459	0.174356426989
ENSMUSG00000021822	0.0942998163456
ENSMUSG00000015165	0.126849895248
ENSMUSG00000077438	0.0027443336126
ENSMUSG00000043311	0.0206186295524
ENSMUSG00000091455	0.00860651157186
ENSMUSG00000083820	0.00201283991355
ENSMUSG00000025137	0.0222025430862
ENSMUSG00000038650	0.351550356771
ENSMUSG00000034165	0.0211201993323
ENSMUSG00000086922	0.00853923960539
ENSMUSG00000031169	0.00301314495951
ENSMUSG00000022878	0.0312566002741
ENSMUSG00000087910	0.0013818917124
ENSMUSG00000019539	0.269173741656
ENSMUSG00000067713	0.090433434137
ENSMUSG00000043488	0.108363735863
ENSMUSG00000023088	0.0512962198502
ENSMUSG00000026743	0.320222759233
ENSMUSG00000015568	0.255531127689
ENSMUSG00000095255	0.0131853404166
ENSMUSG00000082234	0.0923114375805
ENSMUSG00000018927	1.82627934288
ENSMUSG00000003068	0.165078810524
ENSMUSG00000031734	0.0939227274048
ENSMUSG00000042115	0.02228294951
ENSMUSG00000009293	0.0026828873893
ENSMUSG00000027712	0.0255442938732
ENSMUSG00000034792	0.00674232114735
ENSMUSG00000055357	0.0365387000282
ENSMUSG00000022831	0.0150482032397
ENSMUSG00000069268	0.309854154357
ENSMUSG00000025316	0.0581618166187
ENSMUSG00000097727	0.51077701846
ENSMUSG00000095493	0.00967130117759
ENSMUSG00000081228	0.968110898138
ENSMUSG00000089214	0.0347793834625
ENSMUSG00000097237	0.00744958097177
ENSMUSG00000022466	0.00193001003344
ENSMUSG00000087496	0.729137747908
ENSMUSG00000042289	0.0788419738796
ENSMUSG00000066677	0.0267589433983
ENSMUSG00000052906	0.0105966816992
ENSMUSG00000034341	0.00511610489708
ENSMUSG00000037062	2.22882627796
ENSMUSG00000098057	0.000172932208847
ENSMUSG00000090549	0.00869240704195
ENSMUSG00000003228	0.417455002743
ENSMUSG00000058546	0.0127728426851
ENSMUSG00000001089	0.0201284585236
ENSMUSG00000086834	0.0445291807674
ENSMUSG00000025239	0.231619376287
ENSMUSG00000086539	0.0364617218723
ENSMUSG00000039672	0.0111167718993
ENSMUSG00000038421	0.0291908678797
ENSMUSG00000003814	0.628386118516
ENSMUSG00000097714	0.697716007157
ENSMUSG00000038762	0.2241810698
ENSMUSG00000025138	0.0956797651581
ENSMUSG00000044217	0.00449431325835
ENSMUSG00000098717	0.00795435031003
ENSMUSG00000082271	0.174853488805
ENSMUSG00000053483	0.312172025476
ENSMUSG00000059182	0.0197525501533
ENSMUSG00000097566	0.0136500672984
ENSMUSG00000022469	0.462415723179
ENSMUSG00000008090	0.0012168432115
ENSMUSG00000054514	0.141201386583
ENSMUSG00000040852	0.470743383212
ENSMUSG00000026798	0.00539571646612
ENSMUSG00000028949	0.0197972618672
ENSMUSG00000071478	0.298599053992
ENSMUSG00000021900	0.361587296773
ENSMUSG00000048696	0.00748374350029
ENSMUSG00000076894	0.0150214531426
ENSMUSG00000045598	0.00176250604544
ENSMUSG00000032392	0.0847050681149
ENSMUSG00000039483	0.0117417278412
ENSMUSG00000096856	0.00163533358456
ENSMUSG00000091604	0.00346184799044
ENSMUSG00000084781	0.00100655134372
ENSMUSG00000028483	0.141142650078
ENSMUSG00000021906	0.00810699041869
ENSMUSG00000029397	0.0185111815912
ENSMUSG00000006462	3.47164232545
ENSMUSG00000027245	0.088290402741
ENSMUSG00000059355	0.0935391989741
ENSMUSG00000088787	0.0289795971262
ENSMUSG00000058715	0.102710595854
ENSMUSG00000091285	0.065639084043
ENSMUSG00000079610	0.00880838776195
ENSMUSG00000086889	0.386838998472
ENSMUSG00000033335	0.0579924255998
ENSMUSG00000035778	0.00500958943272
ENSMUSG00000034194	0.00411684095356
ENSMUSG00000088793	0.0978240265298
ENSMUSG00000032977	0.769018140181
ENSMUSG00000019916	0.174260972683
ENSMUSG00000038332	0.0119553226715
ENSMUSG00000005510	0.00523366158844
ENSMUSG00000044122	0.00179628609307
ENSMUSG00000053863	0.00394656414699
ENSMUSG00000045464	0.000175076867317
ENSMUSG00000031891	0.111495396442
ENSMUSG00000082157	0.0411832199174
ENSMUSG00000024936	0.0311019323352
ENSMUSG00000095539	0.0510027707628
ENSMUSG00000065608	0.000204890971995
ENSMUSG00000097052	0.242844358363
ENSMUSG00000098975	0.0208736187996
ENSMUSG00000023034	0.0911387793315
ENSMUSG00000075558	0.0395540606982
ENSMUSG00000099328	0.00395963767128
ENSMUSG00000035342	0.0636911621132
ENSMUSG00000087057	0.00789139938384
ENSMUSG00000070074	0.820586903946
ENSMUSG00000074466	0.0624837663821
ENSMUSG00000006127	0.00223470211508
ENSMUSG00000045838	0.0614640692854
ENSMUSG00000031849	0.396569934409
ENSMUSG00000092171	0.0602246184369
ENSMUSG00000020733	1.47951181222
ENSMUSG00000026088	0.00601882706641
ENSMUSG00000022462	0.0904210085144
ENSMUSG00000036928	0.0445227406679
ENSMUSG00000081841	0.0384344401196
ENSMUSG00000085755	0.00874742595396
ENSMUSG00000018974	0.585734575616
ENSMUSG00000022377	0.0270050523221
ENSMUSG00000000673	0.0111265472274
ENSMUSG00000064387	0.908547457268
ENSMUSG00000006931	0.0489296151154
ENSMUSG00000000901	0.0354409499567
ENSMUSG00000034593	0.448167756102
ENSMUSG00000020831	0.144954370877
ENSMUSG00000001504	0.0223080536119
ENSMUSG00000088211	0.00592652506306
ENSMUSG00000025825	0.730504905131
ENSMUSG00000056737	0.350216399719
ENSMUSG00000083844	0.0529696934472
ENSMUSG00000026123	0.0271164681854
ENSMUSG00000049988	0.15219967987
ENSMUSG00000090305	0.31216734412
ENSMUSG00000039081	0.0161887977137
ENSMUSG00000024663	0.0266636073142
ENSMUSG00000019868	0.275662478077
ENSMUSG00000036114	0.0946993012283
ENSMUSG00000046031	0.734544843946
ENSMUSG00000027412	0.0500421524597
ENSMUSG00000020653	0.161275262909
ENSMUSG00000058454	0.519737099208
ENSMUSG00000092267	0.059585186212
ENSMUSG00000030278	0.0271583940249
ENSMUSG00000038393	0.205616025684
ENSMUSG00000063235	0.0546447491871
ENSMUSG00000085543	0.0033299677489
ENSMUSG00000022750	0.0246305708636
ENSMUSG00000024456	0.00100798072124
ENSMUSG00000089242	0.00164645697032
ENSMUSG00000028962	0.00303301310903
ENSMUSG00000022898	0.0273493178044
ENSMUSG00000065444	0.0151506260331
ENSMUSG00000025499	0.00511180700735
ENSMUSG00000042524	0.415574776704
ENSMUSG00000031165	0.0217722897423
ENSMUSG00000050675	0.00846794509349
ENSMUSG00000079437	0.00448952557668
ENSMUSG00000071649	0.0106594986583
ENSMUSG00000040163	0.0214003256467
ENSMUSG00000015542	0.0146299009646
ENSMUSG00000054999	0.00665415487445
ENSMUSG00000087605	0.212814075872
ENSMUSG00000018882	0.0545168049926
ENSMUSG00000005198	0.330510828543
ENSMUSG00000079019	0.0192524164092
ENSMUSG00000088614	0.158993626537
ENSMUSG00000037003	0.289561592627
ENSMUSG00000000088	0.400190239589
ENSMUSG00000099101	0.033073132697
ENSMUSG00000021832	0.00820347972401
ENSMUSG00000031483	0.0209655602912
ENSMUSG00000026723	0.00857513633207
ENSMUSG00000038295	0.0131036328668
ENSMUSG00000036181	0.00930816591918
ENSMUSG00000068329	0.00028797448388
ENSMUSG00000024695	0.561937078089
ENSMUSG00000039018	0.00335612749815
ENSMUSG00000033486	0.0767061392711
ENSMUSG00000068335	0.0620315030912
ENSMUSG00000097378	0.145794216858
ENSMUSG00000050708	0.184558638625
ENSMUSG00000018893	0.112902224946
ENSMUSG00000001313	0.0386748986406
ENSMUSG00000037697	0.0266764083029
ENSMUSG00000030530	0.00660754938216
ENSMUSG00000025402	0.0293951097965
ENSMUSG00000027247	0.392402042507
ENSMUSG00000034928	0.129733987378
ENSMUSG00000031503	0.0461857109456
ENSMUSG00000001098	0.2059548623
ENSMUSG00000069196	0.00493364631401
ENSMUSG00000024218	0.101812235898
ENSMUSG00000097431	0.00196036998579
ENSMUSG00000045569	0.00440612992116
ENSMUSG00000052926	0.0170762005054
ENSMUSG00000095245	0.144238956086
ENSMUSG00000095432	0.0952445716232
ENSMUSG00000096960	0.279472791998
ENSMUSG00000041679	0.00108442641472
ENSMUSG00000064373	0.105397513841
ENSMUSG00000082844	0.00755071377247
ENSMUSG00000040399	0.262812108773
ENSMUSG00000031148	0.00543578507047
ENSMUSG00000004562	0.860868020364
ENSMUSG00000029135	0.00179480012719
ENSMUSG00000078656	0.00944944515976
ENSMUSG00000033306	0.0198760937672
ENSMUSG00000024387	0.00869019183426
ENSMUSG00000099131	0.0235656831396
ENSMUSG00000065439	0.000784066367445
ENSMUSG00000035842	0.00146160362393
ENSMUSG00000022408	0.0340349364826
ENSMUSG00000036103	0.00146195022055
ENSMUSG00000065387	0.00657145697962
ENSMUSG00000018446	0.00824497660683
ENSMUSG00000038172	0.00870351940135
ENSMUSG00000076882	0.000734826684362
ENSMUSG00000009876	0.040994283318
ENSMUSG00000035397	0.21303344663
ENSMUSG00000020101	0.458752295557
ENSMUSG00000053198	0.0139935608795
ENSMUSG00000025369	0.0733841857867
ENSMUSG00000097397	0.00149182169448
ENSMUSG00000085774	0.0468138448598
ENSMUSG00000019966	0.0143403154587
ENSMUSG00000000290	0.0428332452198
ENSMUSG00000029404	0.0327848778519
ENSMUSG00000032038	0.0862351205656
ENSMUSG00000038545	0.000217612568164
ENSMUSG00000032718	0.00314415051024
ENSMUSG00000024939	0.962739362304
ENSMUSG00000097664	0.00312610977994
ENSMUSG00000065231	0.00115823773039
ENSMUSG00000086687	0.0249082584605
ENSMUSG00000080779	0.00522484810469
ENSMUSG00000001419	1.52460630461
ENSMUSG00000084143	0.226471882285
ENSMUSG00000065392	0.0979077582752
ENSMUSG00000002831	0.868956377921
ENSMUSG00000060411	0.0969039915658
ENSMUSG00000084065	0.00500423130238
ENSMUSG00000078439	0.16220590627
ENSMUSG00000087291	0.144054138287
ENSMUSG00000064735	0.00142804005577
ENSMUSG00000002319	0.020347804324
ENSMUSG00000029722	0.0122497448564
ENSMUSG00000087168	0.434806667688
ENSMUSG00000053613	0.000395335272508
ENSMUSG00000076909	0.00686255203167
ENSMUSG00000018750	0.0771413476553
ENSMUSG00000076143	0.00288803828299
ENSMUSG00000049422	0.027812528347
ENSMUSG00000075254	0.446612268761
ENSMUSG00000092600	0.136319063916
ENSMUSG00000086124	0.0599058966934
ENSMUSG00000047497	0.00114495915696
ENSMUSG00000035877	0.0107883376069
ENSMUSG00000051367	0.0143806882137
ENSMUSG00000093408	0.115542739207
ENSMUSG00000020260	0.0221198137663
ENSMUSG00000084796	0.0263803885922
ENSMUSG00000023249	0.00528823835786
ENSMUSG00000005951	0.00201608254421
ENSMUSG00000087172	0.0816796598195
ENSMUSG00000031479	0.0288122257541
ENSMUSG00000024944	0.00396343484413
ENSMUSG00000068742	0.133691643922
ENSMUSG00000026976	0.00476738556525
ENSMUSG00000065016	0.220071886134
ENSMUSG00000068794	0.00246763565345
ENSMUSG00000056025	0.125266495333
ENSMUSG00000089102	0.010297722537
ENSMUSG00000012296	0.0604968820318
ENSMUSG00000087685	0.597261365613
ENSMUSG00000097850	0.119892729238
ENSMUSG00000027713	0.0250685471796
ENSMUSG00000084864	0.13648755033
ENSMUSG00000032305	0.0161211449533
ENSMUSG00000074248	0.0158404779287
ENSMUSG00000068964	0.026624879823
ENSMUSG00000090952	0.00852882158853
ENSMUSG00000059734	0.553726269931
ENSMUSG00000035085	0.00550372333418
ENSMUSG00000031389	0.286433745544
ENSMUSG00000039347	0.0689586133865
ENSMUSG00000007035	0.0749237091923
ENSMUSG00000038530	0.00202810554742
ENSMUSG00000003346	0.158823197681
ENSMUSG00000069265	0.141914581213
ENSMUSG00000034781	0.123744941487
ENSMUSG00000004270	0.358489054828
ENSMUSG00000044792	0.116595366233
ENSMUSG00000082619	0.00263258080049
ENSMUSG00000027997	0.740187899678
ENSMUSG00000047044	0.104371339805
ENSMUSG00000056666	0.00705341737635
ENSMUSG00000041165	0.0002687397102
ENSMUSG00000085241	0.788748193422
ENSMUSG00000098708	0.524253662573
ENSMUSG00000030061	0.0401932017046
ENSMUSG00000017765	0.158726050456
ENSMUSG00000092203	0.0103627708222
ENSMUSG00000070348	0.14447134707
ENSMUSG00000034930	0.0194348333276
ENSMUSG00000097150	0.264140267164
ENSMUSG00000085524	0.401776520578
ENSMUSG00000086775	0.23670644331
ENSMUSG00000037621	0.0243683487
ENSMUSG00000093042	0.0327795967173
ENSMUSG00000037499	0.757381404515
ENSMUSG00000071064	0.0408918117644
ENSMUSG00000015790	0.0321175862269
ENSMUSG00000020871	0.00218157336828
ENSMUSG00000076917	0.00889848304561
ENSMUSG00000031504	0.0560798858405
ENSMUSG00000020273	0.00122428569675
ENSMUSG00000054280	0.0118743485222
ENSMUSG00000076893	0.0095666145738
ENSMUSG00000073889	0.00660841827252
ENSMUSG00000018572	0.0445607812528
ENSMUSG00000030125	0.00115317603492
ENSMUSG00000053560	0.0462567729695
ENSMUSG00000059824	0.176397780346
ENSMUSG00000063972	0.0571358609789
ENSMUSG00000055491	0.023003974617
ENSMUSG00000077464	0.00817767587798
ENSMUSG00000091898	0.0252266667312
ENSMUSG00000001583	0.00192858777465
ENSMUSG00000088325	0.00224630385339
ENSMUSG00000025731	0.244762447158
ENSMUSG00000086582	0.0449123172385
ENSMUSG00000017718	0.767747892325
ENSMUSG00000097960	0.160882781935
ENSMUSG00000044854	0.00174377123919
ENSMUSG00000056508	0.00219673249327
ENSMUSG00000031584	0.0873515608088
ENSMUSG00000002343	0.00483798954839
ENSMUSG00000022941	0.0521134709451
ENSMUSG00000092525	0.449931101418
ENSMUSG00000045664	0.00393518633693
ENSMUSG00000074884	0.0524052007438
ENSMUSG00000081967	0.00138956748735
ENSMUSG00000038374	0.125404655014
ENSMUSG00000020696	0.0233444264921
ENSMUSG00000009076	0.019181571504
ENSMUSG00000077450	0.011591506892
ENSMUSG00000063870	0.361133859404
ENSMUSG00000092364	0.678267625029
ENSMUSG00000019960	0.00448590119166
ENSMUSG00000076902	0.0286077994542
ENSMUSG00000031748	0.011078253876
ENSMUSG00000032231	0.0637268684617
ENSMUSG00000004360	0.0505516564125
ENSMUSG00000041445	0.00591206545333
ENSMUSG00000098618	0.000399784761074
ENSMUSG00000048429	0.00157796499827
ENSMUSG00000028221	0.270913342506
ENSMUSG00000093346	1.00174568941
ENSMUSG00000076163	0.000194930646911
ENSMUSG00000092176	0.0946831823458
ENSMUSG00000049295	1.33175286836
ENSMUSG00000065411	0.257448322152
ENSMUSG00000039046	0.418158965254
ENSMUSG00000055866	0.0167875586556
ENSMUSG00000067786	0.173323830158
ENSMUSG00000099283	0.00479628614133
ENSMUSG00000094447	0.0103714572475
ENSMUSG00000026200	0.0493567156693
ENSMUSG00000020695	1.15307669637
ENSMUSG00000094557	0.0316681814851
ENSMUSG00000008601	0.00275839789313
ENSMUSG00000026979	0.0411746097459
ENSMUSG00000030323	0.658795482291
ENSMUSG00000033307	0.000529918585386
ENSMUSG00000072571	2.87616886964
ENSMUSG00000017210	0.0229388900691
ENSMUSG00000082013	0.396727144817
ENSMUSG00000041360	0.0899777592573
ENSMUSG00000031149	0.255685412079
ENSMUSG00000065087	0.0877517860646
ENSMUSG00000032606	0.00278368779783
ENSMUSG00000059070	0.066049746343
ENSMUSG00000097691	0.0413836367793
ENSMUSG00000095306	0.000698532719227
ENSMUSG00000015776	0.00996225784981
ENSMUSG00000082318	0.222879802904
ENSMUSG00000032060	0.00134919100364
ENSMUSG00000029661	0.0686971051277
ENSMUSG00000045193	0.335915092385
ENSMUSG00000087896	0.00264705977209
ENSMUSG00000030753	0.0404051318959
ENSMUSG00000048878	0.0237478537056
ENSMUSG00000097603	0.00523709144547
ENSMUSG00000044034	0.00334814625428
ENSMUSG00000042976	0.0128601326597
ENSMUSG00000049680	0.0504165718838
ENSMUSG00000091079	0.0294152132655
ENSMUSG00000087445	0.0141460513624
ENSMUSG00000023170	0.0103222954642
ENSMUSG00000097445	0.0157987648264
ENSMUSG00000073741	0.0842031308696
ENSMUSG00000094018	0.00448283854982
ENSMUSG00000065420	0.0200257886959
ENSMUSG00000039199	0.0161185849658
ENSMUSG00000097728	0.410024679409
ENSMUSG00000067629	0.282218870251
ENSMUSG00000029471	0.348193581853
ENSMUSG00000040663	1.26138990685
ENSMUSG00000022089	0.881950792897
ENSMUSG00000071662	0.555432469127
ENSMUSG00000087861	0.00832954046616
ENSMUSG00000072789	0.0112569316143
ENSMUSG00000097100	0.00276790461467
ENSMUSG00000069266	0.349635810291
ENSMUSG00000028678	0.0362615182087
ENSMUSG00000019947	0.240732468018
ENSMUSG00000085318	0.00359479762608
ENSMUSG00000089015	0.0973845015478
ENSMUSG00000021903	0.00443328472809
ENSMUSG00000073610	0.036143546574
ENSMUSG00000039117	0.0143435631184
ENSMUSG00000024997	0.0199968899832
ENSMUSG00000030067	0.144179377748
ENSMUSG00000071653	0.0378814831707
ENSMUSG00000062007	0.0171892932687
ENSMUSG00000055553	0.00577788298304
ENSMUSG00000029998	0.0396643947006
ENSMUSG00000081511	0.0521355118156
ENSMUSG00000006057	0.0764264737909
ENSMUSG00000071650	0.182376220662
ENSMUSG00000060771	0.153367862207
ENSMUSG00000076060	0.0915891154963
ENSMUSG00000032643	0.0494914227568
ENSMUSG00000024787	0.0544624260805
ENSMUSG00000030219	0.00121356221021
ENSMUSG00000075232	0.37596175056
ENSMUSG00000098516	0.0123896575302
ENSMUSG00000090877	0.0401097583449
ENSMUSG00000087946	0.0023317615996
ENSMUSG00000069554	0.00801508813516
ENSMUSG00000037907	0.00517853811909
ENSMUSG00000056271	0.0576678170903
ENSMUSG00000087579	0.0124672923865
ENSMUSG00000018776	0.169769124508
ENSMUSG00000053898	0.00464834488987
ENSMUSG00000031478	0.000769203128869
ENSMUSG00000057335	0.337233146771
ENSMUSG00000094959	0.0525372497145
ENSMUSG00000002625	0.27817895569
ENSMUSG00000084983	0.0144830024708
ENSMUSG00000043059	0.0143981506191
ENSMUSG00000084822	0.00342056874087
ENSMUSG00000003226	0.314506122974
ENSMUSG00000054675	0.294332424281
ENSMUSG00000077737	0.0954011760752
ENSMUSG00000052837	0.016449345855
ENSMUSG00000031698	0.117738803446
ENSMUSG00000002320	0.0663652124588
ENSMUSG00000059005	0.0011478932825
ENSMUSG00000081259	0.00142062051375
ENSMUSG00000038406	0.0428280845014
ENSMUSG00000038884	0.00282792654206
ENSMUSG00000082307	0.000630576599418
ENSMUSG00000019961	0.0766378173546
ENSMUSG00000027067	0.0318600040778
ENSMUSG00000056204	0.264858762461
ENSMUSG00000037563	0.00165360748977
ENSMUSG00000056185	0.263466890779
ENSMUSG00000039476	0.0296941180026
ENSMUSG00000028907	0.0119603782816
ENSMUSG00000052388	0.00932988435296
ENSMUSG00000031150	0.00139486408465
ENSMUSG00000084989	0.770282443525
ENSMUSG00000006289	0.0302841274249
ENSMUSG00000025197	0.0176288460373
ENSMUSG00000002329	0.00972736332718
ENSMUSG00000018287	0.0192382903927
ENSMUSG00000020190	0.031384347838
ENSMUSG00000076900	0.0375277023219
ENSMUSG00000093021	0.0489194118805
ENSMUSG00000051695	0.0454143538624
ENSMUSG00000094131	0.0615784734558
ENSMUSG00000002372	0.0648123302318
ENSMUSG00000065353	0.994705907802
ENSMUSG00000089984	0.066709451525
ENSMUSG00000076919	0.013720880681
ENSMUSG00000060803	0.667251917111
ENSMUSG00000001280	0.822676725656
ENSMUSG00000042558	0.00361928478701
ENSMUSG00000080934	0.017174978378
ENSMUSG00000056583	0.170662801383
ENSMUSG00000039461	0.0618292525434
ENSMUSG00000038489	0.480379921455
ENSMUSG00000026879	0.320109950114
ENSMUSG00000076899	0.0465757206302
ENSMUSG00000085858	0.000181952978911
ENSMUSG00000027573	0.0126583855157
ENSMUSG00000090260	0.0291096046269
ENSMUSG00000095845	0.0907237672501
ENSMUSG00000022094	0.0558033129605
ENSMUSG00000089706	0.00121756505106
ENSMUSG00000096094	0.00110061203684
ENSMUSG00000044243	0.0113367993132
ENSMUSG00000084749	0.0236180083845
ENSMUSG00000090779	0.0283212577075
ENSMUSG00000085214	0.00143472456527
ENSMUSG00000069315	0.00237708316115
ENSMUSG00000079163	0.00367115052953
ENSMUSG00000025223	0.0215433462556
ENSMUSG00000052533	0.0114652232282
ENSMUSG00000065281	0.0954515559169
ENSMUSG00000042834	0.0371252902273
ENSMUSG00000020495	0.00110388657881
ENSMUSG00000038742	0.0259596594235
ENSMUSG00000098502	0.00990563640369
ENSMUSG00000024011	0.000182844844299
ENSMUSG00000098997	0.000217117709075
ENSMUSG00000088240	0.00377711322403
ENSMUSG00000083811	0.000245217875463
ENSMUSG00000073415	0.00441710879051
ENSMUSG00000032403	0.0354762335379
ENSMUSG00000081126	0.00775102435683
ENSMUSG00000087139	0.00144590337973
ENSMUSG00000025199	1.14514988723
ENSMUSG00000085397	0.00317354882384
ENSMUSG00000024013	0.000555371882466
ENSMUSG00000089989	0.0684999139293
ENSMUSG00000020553	0.0008303520968
ENSMUSG00000063382	0.1911311047
ENSMUSG00000014873	0.0310874356031
ENSMUSG00000076433	0.0216096914974
ENSMUSG00000022485	0.161255943328
ENSMUSG00000082911	0.00517877572176
ENSMUSG00000080396	0.0555235482543
ENSMUSG00000018476	0.0428734324983
ENSMUSG00000032812	0.0120605538275
ENSMUSG00000030826	0.00403809437046
ENSMUSG00000094603	0.00148735955041
ENSMUSG00000029016	0.0868791756857
ENSMUSG00000024194	0.332658525278
ENSMUSG00000051495	0.117280505469
ENSMUSG00000069763	0.0244859056252
ENSMUSG00000018900	1.43647635257
ENSMUSG00000070319	0.0214170650454
ENSMUSG00000049530	0.0224908270268
ENSMUSG00000088193	0.131375105245
ENSMUSG00000048277	0.0297331151848
ENSMUSG00000022443	0.0178935334287
ENSMUSG00000085846	0.0983690270841
ENSMUSG00000085027	0.0108664590241
ENSMUSG00000023942	0.314064049253
ENSMUSG00000064829	0.0135583655102
ENSMUSG00000076925	0.0620493452843
ENSMUSG00000030342	0.0734598074137
ENSMUSG00000041329	0.000178199785205
ENSMUSG00000064919	0.0100359601072
ENSMUSG00000036864	0.0632899327511
ENSMUSG00000004105	0.00756357336874
ENSMUSG00000082380	0.144163549635
ENSMUSG00000024335	0.091203396366
ENSMUSG00000062963	0.359226831137
ENSMUSG00000095926	0.0473785199222
ENSMUSG00000085119	1.41582400531
ENSMUSG00000076895	0.0180740894187
ENSMUSG00000025939	0.0336856303097
ENSMUSG00000029162	0.015288705435
ENSMUSG00000029577	0.201352485165
ENSMUSG00000082945	0.0147963358921
ENSMUSG00000022516	0.00164016687042
ENSMUSG00000071657	0.0122691756185
ENSMUSG00000035722	0.0188321878902
ENSMUSG00000002767	0.00296872023109
ENSMUSG00000098566	0.109492963512
ENSMUSG00000024592	0.02975196869
ENSMUSG00000065445	0.00969780535837
ENSMUSG00000035964	0.166877821722
ENSMUSG00000068706	0.0548438966036
ENSMUSG00000058355	0.0512190302139
ENSMUSG00000081433	0.000389246234055
ENSMUSG00000075702	0.00631585598861
ENSMUSG00000070999	0.230298078005
ENSMUSG00000032714	0.0107355819312
ENSMUSG00000064210	0.513903421225
ENSMUSG00000089432	0.000699231018986
ENSMUSG00000088385	0.00878030414457
ENSMUSG00000044276	0.223147069573
ENSMUSG00000074676	0.000627014060697
ENSMUSG00000025127	0.0179928727009
ENSMUSG00000020107	0.00540963750107
ENSMUSG00000032548	0.00358262908138
ENSMUSG00000037375	0.104343160612
ENSMUSG00000026439	0.0138663610035
ENSMUSG00000098184	0.0695627391944
ENSMUSG00000084184	0.00129036255809
ENSMUSG00000052026	0.0317626159251
ENSMUSG00000065495	0.286985728706
ENSMUSG00000028899	0.0128303471067
ENSMUSG00000030104	0.410758203158
ENSMUSG00000061684	0.000859763152286
ENSMUSG00000072673	0.0679494867259
ENSMUSG00000054161	0.0208928749755
ENSMUSG00000033253	0.00985419556006
ENSMUSG00000017716	0.0245372938942
ENSMUSG00000025408	0.0151825141737
ENSMUSG00000087595	0.256116299349
ENSMUSG00000018819	0.0239965377777
ENSMUSG00000097085	0.098091011479
ENSMUSG00000056515	0.024292312847
ENSMUSG00000026621	0.212997902565
ENSMUSG00000047428	0.00305447967162
ENSMUSG00000092602	0.367978072625
ENSMUSG00000096022	0.0456895855699
ENSMUSG00000013593	0.360870611771
ENSMUSG00000022996	0.0024276047437
ENSMUSG00000095526	0.00409967014752
ENSMUSG00000079560	0.0121730428697
ENSMUSG00000035640	0.26789630791
ENSMUSG00000024190	0.209547972539
ENSMUSG00000088789	0.0176975823553
ENSMUSG00000030218	0.00530739436896
ENSMUSG00000002057	0.103096832513
ENSMUSG00000032875	0.0170444182969
ENSMUSG00000032288	0.000165522158891
ENSMUSG00000044645	0.00799482218533
ENSMUSG00000084686	0.262935330158
ENSMUSG00000047407	0.139684979587
ENSMUSG00000039865	0.138761743234
ENSMUSG00000095385	0.0428863559193
ENSMUSG00000057766	0.112393579396
ENSMUSG00000004069	0.0658559336149
ENSMUSG00000041607	0.00101521627439
ENSMUSG00000036185	0.00408124969571
ENSMUSG00000098638	0.125276538839
ENSMUSG00000098974	0.0684594409448
ENSMUSG00000089803	0.0591174695756
ENSMUSG00000089671	0.154254301319
ENSMUSG00000030790	0.00161528009533
ENSMUSG00000018848	0.0607076006419
ENSMUSG00000017144	0.0139419833399
ENSMUSG00000075289	0.00533650018775
ENSMUSG00000076924	0.0507915478671
ENSMUSG00000053175	0.174317337403
ENSMUSG00000085414	0.000944257159475
ENSMUSG00000098325	0.00274637755795
ENSMUSG00000086427	0.0109892661057
ENSMUSG00000037418	0.0268562780692
ENSMUSG00000056342	0.073731669744
ENSMUSG00000062729	0.0823217894505
ENSMUSG00000026504	0.426531049747
ENSMUSG00000036430	0.0936775649095
ENSMUSG00000050188	0.00173226330861
ENSMUSG00000040842	0.0192379505998
ENSMUSG00000003344	0.0387724254966
ENSMUSG00000039844	0.134298303613
ENSMUSG00000088559	0.0227890992496
ENSMUSG00000036054	0.00507587666494
ENSMUSG00000024845	0.194482037517
ENSMUSG00000022285	0.113860531176
ENSMUSG00000086404	0.0813237456651
ENSMUSG00000040502	0.276923017112
ENSMUSG00000051285	0.00182664546788
ENSMUSG00000021371	0.111843051733
ENSMUSG00000078444	0.0224630953824
ENSMUSG00000026749	0.00613368692448
ENSMUSG00000028988	0.00828951799061
ENSMUSG00000028967	0.366681466846
ENSMUSG00000020439	0.375468800315
ENSMUSG00000017493	0.0344768240614
ENSMUSG00000044005	0.115980976925
ENSMUSG00000058745	0.00964317434803
ENSMUSG00000018841	0.000481696159345
ENSMUSG00000085411	2.62083163193
ENSMUSG00000089808	0.0934308908849
ENSMUSG00000082833	0.0135376870561
ENSMUSG00000002778	0.00114789897824
ENSMUSG00000024869	0.0850639690198
ENSMUSG00000078492	0.376573136278
ENSMUSG00000038797	0.000382078552865
ENSMUSG00000095615	0.0542046949639
ENSMUSG00000030220	0.0428097322379
ENSMUSG00000057219	1.34667642669
ENSMUSG00000023505	0.00554561470275
ENSMUSG00000025417	0.228905883155
ENSMUSG00000091037	0.0617968955423
ENSMUSG00000090330	0.024598434229
ENSMUSG00000098632	0.000727744128298
ENSMUSG00000031987	0.00111881372775
ENSMUSG00000073058	0.0034753446918
ENSMUSG00000024391	0.02677838452
ENSMUSG00000029036	0.13882125148
ENSMUSG00000025231	0.113750733465
ENSMUSG00000026339	0.0395548898244
ENSMUSG00000088169	0.0910307157202
ENSMUSG00000040824	0.00320276287277
ENSMUSG00000096195	0.0027609145705
ENSMUSG00000076911	0.005253420503
ENSMUSG00000074813	2.11879221399
ENSMUSG00000071645	0.000413177471121
ENSMUSG00000025255	0.131272421306
ENSMUSG00000086031	0.00962036863021
ENSMUSG00000090034	0.0191716366803
ENSMUSG00000070604	0.0885968484453
ENSMUSG00000001661	0.589115130254
ENSMUSG00000099248	0.00411944723382
ENSMUSG00000071656	0.00335188781504
ENSMUSG00000004612	0.998808616756
ENSMUSG00000060240	0.0441736367643
ENSMUSG00000021185	0.419052660871
ENSMUSG00000090958	0.00637884941633
ENSMUSG00000039699	0.00431333347905
ENSMUSG00000084711	0.00214224407355
ENSMUSG00000028599	0.00233286414368
ENSMUSG00000065592	0.0127444974792
ENSMUSG00000028042	0.112180231207
ENSMUSG00000032412	0.0022833313939
ENSMUSG00000030402	0.0244363077443
ENSMUSG00000078648	0.000491882610396
ENSMUSG00000033554	0.598585065099
ENSMUSG00000039315	0.00549460004975
ENSMUSG00000009207	0.372998391141
ENSMUSG00000055446	0.0980471553783
ENSMUSG00000097139	0.188399821744
ENSMUSG00000034430	0.00909068380343
ENSMUSG00000033318	0.0843088913711
ENSMUSG00000020680	0.00420312425763
ENSMUSG00000034673	0.129756922123
ENSMUSG00000075425	0.00821700207485
ENSMUSG00000022484	0.141683091402
ENSMUSG00000000791	0.00242191996675
ENSMUSG00000094472	0.00144889298046
ENSMUSG00000087743	0.00387417970278
ENSMUSG00000032612	0.844383784433
ENSMUSG00000061353	0.00236975686101
ENSMUSG00000027459	0.00412766712551
ENSMUSG00000022517	0.14870126516
ENSMUSG00000085781	0.324615643229
ENSMUSG00000036186	0.0648496301537
ENSMUSG00000058216	0.00233685529047
ENSMUSG00000005674	0.282795293357
ENSMUSG00000028409	0.0063661539529
ENSMUSG00000029390	0.0294792464182
ENSMUSG00000077931	0.039370477988
ENSMUSG00000035385	0.00935825625298
ENSMUSG00000029580	0.00538613924637
ENSMUSG00000098654	0.142488356418
ENSMUSG00000085651	0.140963151967
ENSMUSG00000000753	0.0193226140825
ENSMUSG00000033039	0.00114180844877
ENSMUSG00000064081	0.514566288585
ENSMUSG00000033545	0.0402320142969
ENSMUSG00000088491	0.000331977656087
ENSMUSG00000037503	0.0068069300991
ENSMUSG00000038121	0.456666711741
ENSMUSG00000052631	0.0560499688402
ENSMUSG00000031026	0.0199376907617
ENSMUSG00000025200	0.0064127021447
ENSMUSG00000001750	0.201548629635
ENSMUSG00000022179	0.317924355327
ENSMUSG00000065100	0.507122447038
ENSMUSG00000034156	0.00977492934527
ENSMUSG00000020097	0.00730295203793
ENSMUSG00000026797	0.00947646444055
ENSMUSG00000073738	0.00397973353525
ENSMUSG00000032536	0.0244360286947
ENSMUSG00000032796	0.00158455161374
ENSMUSG00000032624	0.0498071567999
ENSMUSG00000030825	0.00487525733739
ENSMUSG00000095567	0.0151321544529
ENSMUSG00000089729	0.00127581213745
ENSMUSG00000033576	0.0343140969552
ENSMUSG00000025507	0.114674509947
ENSMUSG00000019715	0.537494131692
ENSMUSG00000017781	0.000513892888047
ENSMUSG00000037370	0.000314974557597
ENSMUSG00000078486	0.00453589247999
ENSMUSG00000064540	0.0199159566429
ENSMUSG00000022816	0.0247687582435
ENSMUSG00000084969	0.0291113841506
ENSMUSG00000037410	0.0515157081913
ENSMUSG00000043329	0.0250865662866
ENSMUSG00000017400	0.0214197232687
ENSMUSG00000028953	0.0617224645673
ENSMUSG00000096280	0.000527586247049
ENSMUSG00000065604	0.0749313368489
ENSMUSG00000095502	0.0623908813642
ENSMUSG00000089766	1.19494682224
ENSMUSG00000001507	0.00501949278132
ENSMUSG00000092395	0.936980874223
ENSMUSG00000031387	0.0475369476893
ENSMUSG00000092386	0.0684232195148
ENSMUSG00000039678	0.183423495264
ENSMUSG00000025584	0.00440643560661
ENSMUSG00000097267	0.00586246063185
ENSMUSG00000061702	0.0180133339721
ENSMUSG00000089229	0.0219619028628
ENSMUSG00000086203	0.094217862415
ENSMUSG00000031770	0.334011039065
ENSMUSG00000000631	0.00435174098015
ENSMUSG00000082508	0.0363539223208
ENSMUSG00000096957	0.0646234408917
ENSMUSG00000025159	0.0339783228441
ENSMUSG00000014074	0.0181939343241
ENSMUSG00000024193	0.167772619081
ENSMUSG00000024906	0.00363188777726
ENSMUSG00000026981	0.408442471784
ENSMUSG00000021922	0.0180728126153
ENSMUSG00000065474	0.00339722528274
ENSMUSG00000058966	0.0161843837091
ENSMUSG00000058773	0.259030899595
ENSMUSG00000038150	0.0732263256535
ENSMUSG00000076898	0.0342497542272
ENSMUSG00000042642	0.00416443151468
ENSMUSG00000014786	0.0285327039366
ENSMUSG00000093458	0.000797333385682
ENSMUSG00000017548	0.366654296424
ENSMUSG00000068231	0.00381848205609
ENSMUSG00000002910	0.206101077922
ENSMUSG00000075593	0.19558598132
ENSMUSG00000024165	0.0596385654404
ENSMUSG00000085589	0.0884027337293
ENSMUSG00000029145	0.00459652125788
ENSMUSG00000022544	0.342236319182
ENSMUSG00000098435	0.00735749107305
ENSMUSG00000026819	0.0198426486577
ENSMUSG00000064422	0.00624586648267
ENSMUSG00000038384	0.194631453832
ENSMUSG00000025465	0.214430950819
ENSMUSG00000069430	0.0581956730485
ENSMUSG00000029071	0.41580308313
ENSMUSG00000004897	0.108926113228
ENSMUSG00000024856	0.315784152968
ENSMUSG00000014301	0.00164602169992
ENSMUSG00000069308	0.280791986773
ENSMUSG00000039205	0.3299956556
ENSMUSG00000018821	0.0522092013696
ENSMUSG00000068101	0.0826745122339
ENSMUSG00000046876	0.0263627856931
ENSMUSG00000076905	0.0146828388822
ENSMUSG00000040283	0.0030413462497
ENSMUSG00000025348	0.0332395086911
ENSMUSG00000002768	0.0285606360794
ENSMUSG00000084738	0.00375270324536
ENSMUSG00000051169	0.00101947335036
ENSMUSG00000000902	0.254307641524
ENSMUSG00000019188	0.00075591429686
ENSMUSG00000085866	0.00985393619362
ENSMUSG00000028444	0.00370004259636
ENSMUSG00000024529	0.251418311024
ENSMUSG00000033542	0.0489350981822
ENSMUSG00000060380	0.129226957234
ENSMUSG00000001240	0.0160225945131
ENSMUSG00000057522	0.11893262944
ENSMUSG00000029510	0.0466652643986
ENSMUSG00000036986	0.0057142303084
ENSMUSG00000061718	0.123185929742
ENSMUSG00000097208	0.356613333122
ENSMUSG00000089708	0.019478365033
ENSMUSG00000073388	0.0978131205743
ENSMUSG00000003070	0.106728520938
ENSMUSG00000077477	0.0128831731346
ENSMUSG00000002249	0.239402552666
ENSMUSG00000058881	0.407970245972
ENSMUSG00000057604	0.525058852225
ENSMUSG00000091021	1.15660830175
ENSMUSG00000028671	0.00606245697311
ENSMUSG00000065489	0.057843892117
ENSMUSG00000029392	0.0817365493701
ENSMUSG00000026923	0.00773418724673
ENSMUSG00000086552	0.00171265764955
ENSMUSG00000028152	0.00741971120414
ENSMUSG00000027300	0.0458672753609
ENSMUSG00000095115	0.0579368285215
ENSMUSG00000032312	0.482864843035
ENSMUSG00000032607	0.010021939047
ENSMUSG00000002781	0.144276745071
ENSMUSG00000064941	0.0255251120005
ENSMUSG00000032547	0.00824297981315
ENSMUSG00000037216	0.252015955471
ENSMUSG00000036890	0.139198263065
ENSMUSG00000024875	0.0106497532489
ENSMUSG00000088855	0.00158327994085
ENSMUSG00000024525	0.00305990710316
ENSMUSG00000043468	0.0116651867495
ENSMUSG00000042988	0.000591897925007
ENSMUSG00000048731	0.00298874126446
ENSMUSG00000040158	0.145728871907
ENSMUSG00000065176	0.381532671238
ENSMUSG00000097264	0.000936819519197
ENSMUSG00000069310	0.0362301654198
ENSMUSG00000085377	0.0121459244014
ENSMUSG00000063410	0.0927249302911
ENSMUSG00000097341	0.56047014916
ENSMUSG00000085331	0.0259701384819
ENSMUSG00000093249	0.0540949397734
ENSMUSG00000087206	0.0125369140491
ENSMUSG00000027488	0.215150674512
ENSMUSG00000032114	0.14017998709
ENSMUSG00000020131	0.0493167211419
ENSMUSG00000058934	0.526664011741
ENSMUSG00000078441	0.0198701827391
ENSMUSG00000084497	0.0192355188988
ENSMUSG00000065208	0.0196382389547
ENSMUSG00000089083	0.00805843932145
ENSMUSG00000098666	0.0884366176255
ENSMUSG00000040231	0.137873044726
ENSMUSG00000017386	0.0450429909188
ENSMUSG00000035372	0.00195421415415
ENSMUSG00000078838	0.0223526727825
ENSMUSG00000098234	0.167237484667
ENSMUSG00000076926	0.0691812560895
ENSMUSG00000029407	0.705334317787
ENSMUSG00000021831	0.0468035824399
ENSMUSG00000037868	0.0162794880211
ENSMUSG00000033287	0.00716303468539
ENSMUSG00000032015	0.000311551510478
ENSMUSG00000061950	0.0645416705331
ENSMUSG00000052395	0.692434824204
ENSMUSG00000064780	0.0115000379763
ENSMUSG00000090996	0.0566414365677
ENSMUSG00000007888	0.0392129551028
ENSMUSG00000020736	0.0527938617808
ENSMUSG00000085036	0.0909575552597
ENSMUSG00000035960	0.0307418133995
ENSMUSG00000060470	0.0277592067428
ENSMUSG00000024911	0.00493629525635
ENSMUSG00000024940	2.76972188885
ENSMUSG00000058240	0.212692649327
ENSMUSG00000042190	0.00616843190276
ENSMUSG00000042608	0.00750995012298
ENSMUSG00000042041	0.0454289153951
ENSMUSG00000031750	1.26828648134
ENSMUSG00000074818	0.152981507503
ENSMUSG00000033029	0.0294827203545
ENSMUSG00000097209	0.0103606510543
ENSMUSG00000043501	0.750770254048
ENSMUSG00000040287	0.00464644166078
ENSMUSG00000094439	0.00126752620653
ENSMUSG00000065676	0.0140036953979
ENSMUSG00000090841	0.110896335289
ENSMUSG00000076907	0.0106406267668
ENSMUSG00000086565	0.000479330338578
ENSMUSG00000088528	0.335706453817
ENSMUSG00000047878	0.00178120924599
ENSMUSG00000091775	0.000489358319322
ENSMUSG00000028478	0.10079335501
ENSMUSG00000067279	0.144285609847
ENSMUSG00000026969	0.0759879407632
ENSMUSG00000007610	0.053260459603
ENSMUSG00000090210	0.022840693652
ENSMUSG00000024012	0.00749235126534
ENSMUSG00000081602	0.00558431715526
ENSMUSG00000044628	0.00942385388121
ENSMUSG00000054150	0.167290055787
ENSMUSG00000093930	0.0810197113972
ENSMUSG00000036854	0.0618137774829
ENSMUSG00000097791	0.0137413379187
ENSMUSG00000095676	0.0344999223917
ENSMUSG00000036752	0.250128466913
ENSMUSG00000097360	0.0934333195097
ENSMUSG00000025823	0.0483909318724
ENSMUSG00000087543	0.402325944016
ENSMUSG00000083100	0.827409548051
ENSMUSG00000069255	0.0790103550378
ENSMUSG00000085007	0.00592442522002
ENSMUSG00000027248	0.076967384009
ENSMUSG00000000826	0.131955691904
ENSMUSG00000081010	0.00423930530882
ENSMUSG00000073599	0.00299569931613
ENSMUSG00000085698	0.00253089473448
ENSMUSG00000037075	0.00599150259305
ENSMUSG00000021939	0.281027142945
ENSMUSG00000051007	0.00204854166657
ENSMUSG00000083852	0.000236009117559
ENSMUSG00000084224	0.00454514805193
ENSMUSG00000044574	0.0591412910116
ENSMUSG00000017446	1.27035924968
ENSMUSG00000064899	0.0210940716175
ENSMUSG00000034412	0.0693802028878
ENSMUSG00000067148	0.00182264333244
ENSMUSG00000025403	0.0262394942697
ENSMUSG00000076927	0.0841272017659
ENSMUSG00000061742	0.228531226655
ENSMUSG00000097730	0.211273012246
ENSMUSG00000076920	0.0150426478139
ENSMUSG00000097998	0.0811396858057
ENSMUSG00000032870	0.00484102488189
ENSMUSG00000088799	0.0823746597348
ENSMUSG00000083014	0.0500785348839
ENSMUSG00000071660	0.0120446195143
ENSMUSG00000083832	0.0802131071922
ENSMUSG00000040913	0.306159533435
ENSMUSG00000086882	0.000358287422776
ENSMUSG00000086049	0.0189734575119
ENSMUSG00000034880	0.000979800998953
ENSMUSG00000036139	0.204457375224
ENSMUSG00000020434	0.0074504083999
ENSMUSG00000028128	0.0672940661325
ENSMUSG00000092799	0.0610668511662
ENSMUSG00000059791	0.178810467311
ENSMUSG00000085483	0.0006923353917
ENSMUSG00000082140	0.00732701404982
ENSMUSG00000040249	0.189701405873
ENSMUSG00000087132	0.327160527723
ENSMUSG00000074240	0.000167041449897
ENSMUSG00000086853	0.184354549588
ENSMUSG00000071192	0.0929524560103
ENSMUSG00000064441	0.348791371582
ENSMUSG00000076904	0.0173099137903
ENSMUSG00000023064	0.00682092610291
ENSMUSG00000058013	0.194702694782
ENSMUSG00000023046	0.175063623269
ENSMUSG00000096740	0.0192807618969
ENSMUSG00000034522	0.0869810643427
ENSMUSG00000000903	0.0580449908009
ENSMUSG00000085829	0.00795071880338
ENSMUSG00000022615	0.000342392486253
ENSMUSG00000007041	0.0393411240423
ENSMUSG00000090200	0.00456293599585
ENSMUSG00000024087	0.071919640403
ENSMUSG00000004864	0.0517158857127
ENSMUSG00000092327	0.00312823930911
ENSMUSG00000076889	0.00334972880502
ENSMUSG00000002326	0.0666907938682
ENSMUSG00000050157	0.0394845758143
ENSMUSG00000046275	0.0453792747187
ENSMUSG00000079043	0.0459682944469
ENSMUSG00000080021	0.00046805283596
ENSMUSG00000079915	0.00457193061804
ENSMUSG00000023411	0.941896920734
ENSMUSG00000029072	0.0170851863089
ENSMUSG00000056753	0.0911187973521
ENSMUSG00000030772	0.0250065607051
ENSMUSG00000088639	0.131470462043
ENSMUSG00000064330	0.00342796045735
ENSMUSG00000064382	0.0184355088308
ENSMUSG00000076338	0.000559362161972
ENSMUSG00000092586	0.00180015070259
ENSMUSG00000041560	0.0526012901384
ENSMUSG00000027203	0.0300377711948
ENSMUSG00000060727	0.00178143173672
ENSMUSG00000097785	0.268420017146
ENSMUSG00000003444	0.00736562600842
ENSMUSG00000020235	0.0446693516124
ENSMUSG00000041390	0.0783381082475
ENSMUSG00000039637	0.00141330646194
ENSMUSG00000067719	0.12224127868
ENSMUSG00000076884	0.00152482460272
ENSMUSG00000002416	0.0468388076759
ENSMUSG00000024913	0.0161644854808
ENSMUSG00000029864	0.0286608402233
ENSMUSG00000097775	0.0287371729656
ENSMUSG00000089571	0.102800275839
ENSMUSG00000091952	0.00848439917051
ENSMUSG00000074918	0.00209143987634
ENSMUSG00000098496	0.00137286683884
ENSMUSG00000088067	0.02665560312
ENSMUSG00000098683	0.00599735769349
ENSMUSG00000032883	0.0291975134113
ENSMUSG00000068328	0.000325991686195
ENSMUSG00000057177	0.153773815413
ENSMUSG00000097289	0.00198780256046
ENSMUSG00000005506	0.000654458651888
ENSMUSG00000083388	0.130305757942
ENSMUSG00000049553	0.00180886737038
ENSMUSG00000088378	0.0317555547169
ENSMUSG00000044328	0.12932965203
ENSMUSG00000005374	0.27799343091
ENSMUSG00000027075	0.00983317832693
ENSMUSG00000063268	0.00278214004013
ENSMUSG00000024429	0.0593803740665
ENSMUSG00000031889	0.143169213236
ENSMUSG00000052609	0.10034709417
ENSMUSG00000072082	0.0281222646752
ENSMUSG00000059013	0.00746622864658
ENSMUSG00000097633	0.515845812792
ENSMUSG00000065258	0.011196528083
ENSMUSG00000037805	0.01448740783
ENSMUSG00000046380	0.207064649079
ENSMUSG00000024883	0.261464357868
ENSMUSG00000089832	0.76257187098
ENSMUSG00000063316	0.000526339296225
ENSMUSG00000018548	0.0033697163672
ENSMUSG00000019579	0.736903880058
ENSMUSG00000085614	0.0743570891824
ENSMUSG00000056201	0.00550883166648
ENSMUSG00000078640	0.191893629965
ENSMUSG00000003273	0.0617900013192
ENSMUSG00000043259	0.068278742007
ENSMUSG00000075706	0.29203603529
ENSMUSG00000040195	0.0276133393793
ENSMUSG00000037089	0.0167069751993
ENSMUSG00000033478	0.256147379974
ENSMUSG00000074862	0.043404639358
ENSMUSG00000035783	0.0693433170274
ENSMUSG00000019710	0.0382344603184
ENSMUSG00000044795	0.00116119813261
ENSMUSG00000092246	0.0103035875173
ENSMUSG00000005142	0.056406285019
ENSMUSG00000097917	0.151242105575
ENSMUSG00000049460	0.00527542091592
ENSMUSG00000028920	0.0229400644657
ENSMUSG00000088022	0.114100477322
ENSMUSG00000002748	0.00195913031526
ENSMUSG00000092417	0.00771059235698
ENSMUSG00000097760	0.014788736376
ENSMUSG00000076036	0.131705350917
ENSMUSG00000078561	0.0356097992211
ENSMUSG00000037458	0.289886840313
ENSMUSG00000080839	0.00409509852014
ENSMUSG00000030532	0.173732746785
ENSMUSG00000030264	0.218696845735
ENSMUSG00000074247	0.0023029575997
ENSMUSG00000024985	0.327191411268
ENSMUSG00000025862	0.148576357585
ENSMUSG00000038628	0.052450708237
ENSMUSG00000018820	0.225976494765
ENSMUSG00000084504	0.0834190379538
ENSMUSG00000085083	0.00076090712383
ENSMUSG00000024639	0.410150634906
ENSMUSG00000039168	0.0376342401175
ENSMUSG00000046793	0.036295279679
ENSMUSG00000014856	0.00110147610864
ENSMUSG00000097380	0.0162672272767
ENSMUSG00000025738	0.00326647162558
ENSMUSG00000046062	0.619761273207
ENSMUSG00000097987	0.0510310907071
ENSMUSG00000025961	0.00754909768666
ENSMUSG00000036835	0.0737681245633
ENSMUSG00000004642	0.0386809079402
ENSMUSG00000031388	0.282225742145
ENSMUSG00000050064	0.132885613351
ENSMUSG00000039826	0.00440969440777
ENSMUSG00000093989	0.0985751310581
ENSMUSG00000065869	0.305445861211
ENSMUSG00000020133	0.209321123788
ENSMUSG00000056821	0.0536440895887
ENSMUSG00000065782	0.0900087299496
ENSMUSG00000034509	0.269994109003
ENSMUSG00000036882	0.0016896582275
ENSMUSG00000036574	0.10335129429
ENSMUSG00000075327	0.0203810311256
ENSMUSG00000095892	0.456176756684
ENSMUSG00000040904	0.0988119954963
ENSMUSG00000062309	0.0146197362317
ENSMUSG00000031706	0.0843783195977
ENSMUSG00000075405	0.0134947226713
ENSMUSG00000003808	0.0841124686613
ENSMUSG00000020682	0.0311504321901
ENSMUSG00000020919	0.350248923987
ENSMUSG00000087205	0.37170230696
ENSMUSG00000029659	0.00410669614247
ENSMUSG00000035199	0.0333313324432
ENSMUSG00000021759	0.0154520217386
ENSMUSG00000001909	0.000948197839642
ENSMUSG00000097601	0.0905422791791
ENSMUSG00000001119	1.05856198862
ENSMUSG00000097268	0.153398538847
ENSMUSG00000082658	0.0198839801375
ENSMUSG00000032641	0.0138586803808
ENSMUSG00000088672	0.00980093907597
ENSMUSG00000089106	0.000731847633482
ENSMUSG00000077966	0.606324834799
ENSMUSG00000064742	0.00393174627741
ENSMUSG00000082691	0.00940778748386
ENSMUSG00000003352	0.00988090012706
ENSMUSG00000001657	0.931684164962
ENSMUSG00000006019	0.102570890775
ENSMUSG00000028475	0.0983920398776
ENSMUSG00000025026	0.041533427367
ENSMUSG00000027487	0.0690117357868
ENSMUSG00000033128	0.0116657803023
ENSMUSG00000064512	0.0121431007146
ENSMUSG00000085826	0.521823876119
ENSMUSG00000060950	0.510380287104
ENSMUSG00000098331	0.00882459563042
ENSMUSG00000071047	0.191569653356
ENSMUSG00000016664	0.423508149598
ENSMUSG00000085912	0.000629108516194
ENSMUSG00000025283	0.337000298137
ENSMUSG00000030189	0.00970711784457
ENSMUSG00000019564	0.772412360643
ENSMUSG00000087256	0.0912540501142
ENSMUSG00000079559	0.309867175828
ENSMUSG00000025278	0.150333847449
ENSMUSG00000002147	0.00234188249166
ENSMUSG00000004267	0.00861340667574
ENSMUSG00000086924	0.0557210617097
ENSMUSG00000044434	0.0377906267936
ENSMUSG00000014444	0.108884953678
ENSMUSG00000056608	0.254957502272
ENSMUSG00000093153	0.00428224696761
ENSMUSG00000062997	0.0209001082054
ENSMUSG00000030030	0.122117891569
ENSMUSG00000020170	0.213220745806
ENSMUSG00000032182	0.00161274233087
ENSMUSG00000063130	0.119359232748
ENSMUSG00000089746	0.0022392301879
ENSMUSG00000031848	0.158610753693
ENSMUSG00000082387	0.0188202977312
ENSMUSG00000012017	0.00436485692998
ENSMUSG00000085002	0.0153279418859
ENSMUSG00000033763	0.351131392832
ENSMUSG00000077547	0.0647382983314
ENSMUSG00000006356	0.00187899379037
ENSMUSG00000019997	0.0772766610738
ENSMUSG00000055835	0.0714056189405
ENSMUSG00000028793	0.0239166145033
ENSMUSG00000039497	0.0967139849573
ENSMUSG00000050766	0.0732085490469
ENSMUSG00000043807	0.0023098787046
ENSMUSG00000036966	0.0344513942862
ENSMUSG00000067389	1.40937431602
ENSMUSG00000029202	0.0119149011451
ENSMUSG00000032014	0.0520497964073
ENSMUSG00000087684	0.0642770561566
ENSMUSG00000040364	0.0208122459368
ENSMUSG00000016942	0.00820579384039
ENSMUSG00000037466	0.0108453499889
ENSMUSG00000080268	0.0477959445103
ENSMUSG00000050705	0.0100066081372
ENSMUSG00000065990	0.028429324878
ENSMUSG00000095023	0.462118424041
ENSMUSG00000087677	0.00520575779102
ENSMUSG00000040280	0.0658053862193
ENSMUSG00000037570	0.0154917072839
ENSMUSG00000024653	0.02193524204
ENSMUSG00000098041	0.0101519799634
ENSMUSG00000047767	0.00657071331432
ENSMUSG00000075592	0.222021422603
ENSMUSG00000076922	0.0251932098386
ENSMUSG00000021365	0.000207033392331
ENSMUSG00000055403	0.00489484368911
ENSMUSG00000075394	0.0183884513596
ENSMUSG00000037204	0.0341880054099
ENSMUSG00000098994	0.0293692581055
ENSMUSG00000032059	0.0498443503138
ENSMUSG00000043279	0.0463320797807
ENSMUSG00000096252	0.0597680178418
ENSMUSG00000082687	0.858429071924
ENSMUSG00000076142	0.0239398581782
ENSMUSG00000029547	0.00928643580897
ENSMUSG00000042605	0.0136260437944
ENSMUSG00000028518	0.12562654278
ENSMUSG00000097354	0.00449463527121
ENSMUSG00000022596	0.00512859149393
ENSMUSG00000051469	0.173162282087
ENSMUSG00000021786	1.03082471276
ENSMUSG00000000320	0.00443097216044
ENSMUSG00000089796	0.751493504747
ENSMUSG00000002111	0.19470942335
ENSMUSG00000027329	0.00102436779339
ENSMUSG00000084206	0.00282287979911
ENSMUSG00000026207	0.00342933974183
ENSMUSG00000055172	0.000724641234792
ENSMUSG00000017776	0.00174375586032
ENSMUSG00000014867	0.744866857584
ENSMUSG00000069833	0.159331990907
ENSMUSG00000037845	0.0298177888372
ENSMUSG00000048387	0.476438914829
ENSMUSG00000026511	0.000452981901107
ENSMUSG00000033192	0.00854494660237
ENSMUSG00000082051	0.0158227077235
ENSMUSG00000088909	0.167211820488
ENSMUSG00000054115	0.0489205300309
ENSMUSG00000090840	0.431792155265
ENSMUSG00000098718	0.0183806409047
ENSMUSG00000008604	0.000933746806785
ENSMUSG00000000827	0.105095486495
ENSMUSG00000064721	0.100442649266
ENSMUSG00000037997	0.202675190692
ENSMUSG00000041375	0.266807416603
ENSMUSG00000055116	0.232928222473
ENSMUSG00000030533	0.222401025301
ENSMUSG00000025142	0.0062662551851
ENSMUSG00000076916	0.00810445449126
ENSMUSG00000001288	0.00300604170638
ENSMUSG00000040966	0.0281680871801
ENSMUSG00000005677	0.0512094093166
ENSMUSG00000094437	0.00664638245005
ENSMUSG00000045007	0.042842144655
ENSMUSG00000082747	0.108375192775
ENSMUSG00000085227	0.522629042896
ENSMUSG00000020741	0.337492412123
ENSMUSG00000080543	0.0038788322147
ENSMUSG00000098762	0.36702358804
ENSMUSG00000093593	0.041169609477
ENSMUSG00000000374	0.189270283349
ENSMUSG00000076880	0.000450444407572
ENSMUSG00000090500	0.0155828963472
ENSMUSG00000007050	0.00435221696441
ENSMUSG00000097861	0.103644944339
ENSMUSG00000038227	0.157231460096
ENSMUSG00000074388	0.0167748343729
ENSMUSG00000022613	0.000371874971504
ENSMUSG00000098957	0.0656612178622
ENSMUSG00000038500	0.0549796858515
ENSMUSG00000098998	0.0437914567597
ENSMUSG00000053749	0.0010478686286
ENSMUSG00000027639	0.0319568719257
ENSMUSG00000039713	0.00323711396502
ENSMUSG00000057134	0.00109845638921
ENSMUSG00000025809	0.476626584392
ENSMUSG00000082722	0.000811819371537
ENSMUSG00000028973	0.0177589481467
ENSMUSG00000018567	0.112578879613
ENSMUSG00000073380	0.174281647507
ENSMUSG00000033880	0.0403111198529
ENSMUSG00000031505	0.00128811151908
ENSMUSG00000025372	0.130419764089
ENSMUSG00000097039	0.0434164650073
ENSMUSG00000076890	0.00465936600678
ENSMUSG00000001020	0.0670109775938
ENSMUSG00000051355	0.0245295013771
ENSMUSG00000089933	0.13036604351
ENSMUSG00000091964	0.52289961823
ENSMUSG00000088403	0.0789034647466
ENSMUSG00000032942	0.736971089132
ENSMUSG00000024937	1.34664291881
ENSMUSG00000023013	0.00710367941474
ENSMUSG00000038648	0.474415245921
ENSMUSG00000082864	0.00483460966485
ENSMUSG00000027896	0.0634652407272
ENSMUSG00000024892	0.0247281684909
ENSMUSG00000017929	0.150485155343
ENSMUSG00000034957	0.00250196860031
ENSMUSG00000018569	0.0140938067206
ENSMUSG00000085353	0.104564670428
ENSMUSG00000091191	0.000575073977366
ENSMUSG00000054044	0.23642631162
ENSMUSG00000044475	0.00577871930883
ENSMUSG00000030257	0.000337950053412
ENSMUSG00000085187	0.000625182945638
ENSMUSG00000031812	0.00914525411423
ENSMUSG00000021806	0.057137187513
ENSMUSG00000027470	0.0496209779449
ENSMUSG00000024854	0.19778694286
ENSMUSG00000093178	0.133862675501
ENSMUSG00000058655	0.0270374293132
ENSMUSG00000034765	1.13342373059
ENSMUSG00000082286	0.0445858227658
ENSMUSG00000063439	0.059710761267
ENSMUSG00000033255	0.0570977469548
ENSMUSG00000080663	0.00216685978792
ENSMUSG00000001435	0.218393588954
ENSMUSG00000024201	0.0168860861751
ENSMUSG00000027893	0.654868397976
ENSMUSG00000045377	0.00195433961789
ENSMUSG00000064666	0.187085033695
ENSMUSG00000026450	0.0557266941411
ENSMUSG00000054057	0.0173798850873
ENSMUSG00000085433	0.0707793554138
ENSMUSG00000025069	0.00817731524951
ENSMUSG00000070564	0.0026104994428
ENSMUSG00000084572	0.0179096504975
ENSMUSG00000000787	2.23040960183
ENSMUSG00000076888	0.00303217258955
ENSMUSG00000035697	0.0812181612595
ENSMUSG00000087679	0.375191000428
ENSMUSG00000025034	0.226029709264
ENSMUSG00000030322	0.645879620729
ENSMUSG00000020888	0.0170006933423
ENSMUSG00000060093	0.178149900912
ENSMUSG00000041889	0.0150237889393
ENSMUSG00000062874	0.106869265592
ENSMUSG00000081282	0.0188870922994
ENSMUSG00000077391	0.342232663121
ENSMUSG00000051735	0.017817886123
ENSMUSG00000056698	0.00696649503318
ENSMUSG00000051054	0.00115848084728
ENSMUSG00000052730	0.0194243170064
ENSMUSG00000063374	0.0514773010344
ENSMUSG00000085583	0.0766651171335
ENSMUSG00000084607	0.0105181383001
ENSMUSG00000028480	0.0452206317685
ENSMUSG00000044367	0.0364409079834
ENSMUSG00000026768	0.00499115379607
ENSMUSG00000070214	0.0286620278498
ENSMUSG00000025880	0.0904885901513
ENSMUSG00000056305	0.0889122182347
ENSMUSG00000097542	0.0044393092379
ENSMUSG00000009535	0.454661792267
ENSMUSG00000068099	0.0405921489204
ENSMUSG00000046311	0.076623227564
ENSMUSG00000038776	0.216170259689
ENSMUSG00000018378	0.156996285692
ENSMUSG00000024392	0.0143248388693
ENSMUSG00000064491	1.09481285697
ENSMUSG00000085731	0.0224369352668
ENSMUSG00000053137	0.00328009139053
ENSMUSG00000071001	0.0766223633599
ENSMUSG00000024885	0.0183177487532
ENSMUSG00000076913	0.00693466107097
ENSMUSG00000026203	0.000459078721177
ENSMUSG00000035595	0.39597842209
ENSMUSG00000043993	0.0307341263636
ENSMUSG00000028894	0.0307307294215
ENSMUSG00000066170	0.712246716909
ENSMUSG00000020950	0.0791189518919
ENSMUSG00000097828	0.00222646265664
ENSMUSG00000040711	0.110987148653
ENSMUSG00000030643	0.106726422025
ENSMUSG00000025969	0.170301205129
ENSMUSG00000071337	0.0333322370739
ENSMUSG00000065794	0.00025829972158
ENSMUSG00000058070	0.00113053770101
ENSMUSG00000099270	0.00499840563114
ENSMUSG00000079137	0.0442543658812
ENSMUSG00000069272	0.295823359749
ENSMUSG00000086107	0.0969120193738
ENSMUSG00000020873	0.0571854549865
ENSMUSG00000020617	0.00492012679989
ENSMUSG00000087312	0.522553029699
ENSMUSG00000044469	0.0101133614271
ENSMUSG00000077431	0.0121448412485
ENSMUSG00000017720	0.0040781139628
ENSMUSG00000030034	0.137657694207
ENSMUSG00000098846	0.0085775676589
ENSMUSG00000099137	0.572373294066
ENSMUSG00000004207	0.0259829088008
ENSMUSG00000036138	0.0901624429508
ENSMUSG00000022479	0.332945024085
ENSMUSG00000046345	0.00660408409309
ENSMUSG00000032763	0.32962763502
ENSMUSG00000018143	0.220424409119
ENSMUSG00000065378	0.091424488232
ENSMUSG00000035673	1.34309784399
ENSMUSG00000081261	0.110496391719
ENSMUSG00000090551	0.0143909936588
ENSMUSG00000097255	0.00289131795557
ENSMUSG00000098235	0.00104683499534
ENSMUSG00000004100	0.140631609462
ENSMUSG00000054517	0.111390520803
ENSMUSG00000082920	0.110340976216
ENSMUSG00000098608	0.000835390772768
ENSMUSG00000048546	0.0165872179601
ENSMUSG00000026627	0.16178478485
ENSMUSG00000041577	0.30006300393
ENSMUSG00000099076	0.0278997956727
ENSMUSG00000085999	0.0286524281306
ENSMUSG00000043144	0.000544772434574
ENSMUSG00000087026	0.0201543342646
ENSMUSG00000074973	0.0843684781246
ENSMUSG00000006281	0.00203874255599
ENSMUSG00000097188	0.107580403272
ENSMUSG00000018678	0.00702513982601
ENSMUSG00000021785	1.12424676554
ENSMUSG00000038886	0.00936268027941
ENSMUSG00000081042	0.0163370855445
ENSMUSG00000033597	0.038875236591
ENSMUSG00000096586	0.13195750777
ENSMUSG00000007739	0.124870416426
ENSMUSG00000020843	0.971847707731
ENSMUSG00000080893	0.00521420382467
ENSMUSG00000018042	0.719440654827
ENSMUSG00000025171	0.0383564521657
ENSMUSG00000026238	0.122052546284
ENSMUSG00000032534	0.00258346859047
ENSMUSG00000042821	1.48876777228
ENSMUSG00000025575	0.959555037069
ENSMUSG00000070298	0.00762273345014
ENSMUSG00000031816	0.0127184703572
ENSMUSG00000034343	0.001957716731
ENSMUSG00000095947	0.546650094233
ENSMUSG00000065283	0.00504057379767
ENSMUSG00000040365	0.00067001869611
ENSMUSG00000031865	0.436528699835
ENSMUSG00000027227	0.0432924007446
ENSMUSG00000023951	0.354234483426
ENSMUSG00000048249	0.0164185244608
ENSMUSG00000065280	0.0928917622568
ENSMUSG00000016487	0.0443035395867
ENSMUSG00000033174	0.207545624791
ENSMUSG00000021067	0.106091991683
ENSMUSG00000020263	0.0584700254749
ENSMUSG00000073096	0.0166964688269
ENSMUSG00000061589	0.178556271362
ENSMUSG00000029522	0.0011918166523
ENSMUSG00000007950	0.000760175622447
ENSMUSG00000024962	0.368480576935
ENSMUSG00000005417	0.314657875758
ENSMUSG00000079524	0.0339933938591
ENSMUSG00000057777	0.229228966226
ENSMUSG00000020125	0.00257358988146
ENSMUSG00000020032	0.0655321750895
ENSMUSG00000038387	0.0377694280702
ENSMUSG00000074746	0.0103493238127
ENSMUSG00000089712	0.0617921721382
ENSMUSG00000088543	0.0960990522847
ENSMUSG00000058385	0.306261684667
ENSMUSG00000036013	0.053331732247
ENSMUSG00000001054	0.000546200112439
ENSMUSG00000003420	0.034391502364
ENSMUSG00000076921	0.0199851694983
ENSMUSG00000004788	0.498810906025
ENSMUSG00000020132	0.0109458903261
ENSMUSG00000070167	0.0364622921213
ENSMUSG00000060038	0.193024932644
ENSMUSG00000039824	0.0423765798936
ENSMUSG00000056501	2.20831056868
ENSMUSG00000037552	0.133267616241
ENSMUSG00000093904	0.0281467172492
ENSMUSG00000015850	0.0693234918569
ENSMUSG00000093091	0.919312086244
ENSMUSG00000044786	0.108573139652
ENSMUSG00000078671	0.0383479524992
ENSMUSG00000071655	0.020492260787
ENSMUSG00000031371	0.173304472517
ENSMUSG00000025208	0.0119545939085
ENSMUSG00000054716	0.0211181035036
ENSMUSG00000034994	0.304521087307
ENSMUSG00000097459	0.0317508588554
ENSMUSG00000024474	0.0116476324409
ENSMUSG00000086589	0.0536704790678
ENSMUSG00000039427	0.00716566945679
ENSMUSG00000041355	0.079993397476
ENSMUSG00000042647	0.00157497983016
ENSMUSG00000024772	0.0700397988157
ENSMUSG00000036099	0.483919384526
ENSMUSG00000079442	0.184481850281
ENSMUSG00000043867	0.149906745203
ENSMUSG00000040212	0.00130226174319
ENSMUSG00000050737	0.0752955320106
ENSMUSG00000048720	0.0512340535316
ENSMUSG00000056128	0.0273998112224
ENSMUSG00000071074	0.00183214576268
ENSMUSG00000065127	0.00032247502951
ENSMUSG00000058230	0.191580015041
ENSMUSG00000044694	0.248762458445
ENSMUSG00000087182	0.00424802385865
ENSMUSG00000019102	0.716225120487
ENSMUSG00000015806	0.0365363457236
ENSMUSG00000010097	0.0162926354216
ENSMUSG00000030754	0.0212864659533
ENSMUSG00000090247	0.234942120773
ENSMUSG00000085382	0.105546379204
ENSMUSG00000031955	1.09028113458
ENSMUSG00000084769	0.00106583397649
ENSMUSG00000022738	0.0455605170731
ENSMUSG00000040354	0.000227124803448
ENSMUSG00000004610	3.8786865773
ENSMUSG00000081348	0.0204135605644
ENSMUSG00000065227	0.0329751960866
ENSMUSG00000048154	0.0566238751265
ENSMUSG00000097640	0.0382318653568
[truncated: 1,405 more rows]
