# Supplementary material for: Temporal enhancer profiling of parallel lineages identifies AHR and GLIS1 as regulators of mesenchymal multipotency
Source: Nucleic Acids Res. 2018 Dec 14;47(3):1141–63. doi: 10.1093/nar/gky1240 (PMC6380961; doi:10.1093/nar/gky1240)
Supplement: Supplementary Data [file gky1240_supplemental_files.zip › Gerard_et_al_TableS7_FINAL.xls]

## Sheet: 05042017-SEMapAdipoOsteoMERGEDF
Chr	Start	End	Name
1	16212975	16238467	SE-1
1	17154187	17184672	SE-2
1	17446857	17458536	SE-3
1	17590170	17624486	SE-4
1	34103885	34127894	SE-5
1	39889511	39908475	SE-6
1	40220110	40276530	SE-7
1	43137387	43266819	SE-8
1	44540170	44599549	SE-9
1	45016366	45045189	SE-10
1	45298531	45321226	SE-11
1	45754960	45768581	SE-12
1	46843911	46870727	SE-13
1	51489262	51519010	SE-14
1	51737083	51761494	SE-15
1	53765503	53785755	SE-16
1	53805583	53824600	SE-17
1	60698422	60733155	SE-18
1	62691811	62752138	SE-19
1	63696026	63708745	SE-20
1	64823745	64861341	SE-21
1	71747334	71773817	SE-22
1	71876496	72033335	SE-23
1	73993044	74053384	SE-24
1	79916885	79936771	SE-25
1	80036229	80057323	SE-26
1	80618078	80650874	SE-27
1	82275333	82292608	SE-28
1	82787646	82820909	SE-29
1	89102501	89132242	SE-30
1	90634064	90681392	SE-31
1	90690560	90758463	SE-32
1	90831478	90859038	SE-33
1	90897097	90915414	SE-34
1	91051986	91099078	SE-35
1	91433160	91458966	SE-36
1	92178388	92195616	SE-37
1	93201376	93254110	SE-38
1	98063297	98095187	SE-39
1	127958531	127991973	SE-40
1	128003309	128025966	SE-41
1	133118194	133136923	SE-42
1	133222015	133254123	SE-43
1	133911489	133993089	SE-44
1	134036008	134047056	SE-45
1	134901511	134915500	SE-46
1	135346369	135375908	SE-47
1	135702077	135781781	SE-48
1	138329240	138352081	SE-49
1	143908727	143922891	SE-50
1	143939501	143962969	SE-51
1	151653320	151710926	SE-52
1	152594321	152636212	SE-53
1	152987025	153015553	SE-54
1	155073257	155127450	SE-55
1	158713502	158740715	SE-56
1	162035980	162054718	SE-57
1	162075394	162110212	SE-58
1	162203109	162227261	SE-59
1	162295441	162336581	SE-60
1	163231624	163321571	SE-61
1	163556444	163581549	SE-62
1	163589290	163619923	SE-63
1	163654191	163681684	SE-64
1	169367274	169386909	SE-65
1	170025323	170070178	SE-66
1	171246085	171295248	SE-67
1	176795043	176833562	SE-68
1	179458549	179498914	SE-69
1	182511070	182539480	SE-70
1	183894562	183906636	SE-71
1	184514288	184537385	SE-72
1	185049834	185090688	SE-73
1	189606274	189634395	SE-74
1	192726023	192833424	SE-75
1	193242011	193275207	SE-76
1	193504795	193525112	SE-77
1	194409123	194459045	SE-78
10	4464573	4524673	SE-79
10	5286792	5313015	SE-80
10	7103863	7159752	SE-81
10	8195718	8240015	SE-82
10	8752803	8773795	SE-83
10	12787573	12851005	SE-84
10	13209038	13256435	SE-85
10	15297992	15316949	SE-86
10	15388982	15400562	SE-87
10	16536226	16650173	SE-88
10	16722841	16752182	SE-89
10	16974620	17048459	SE-90
10	17060730	17083192	SE-91
10	17184822	17235367	SE-92
10	17347707	17367667	SE-93
10	17507771	17589141	SE-94
10	17720826	17733168	SE-95
10	18953548	19018860	SE-96
10	19142097	19193697	SE-97
10	19490776	19526539	SE-98
10	21773059	21802166	SE-99
10	23322496	23351182	SE-100
10	23548157	23576076	SE-101
10	23594713	23610469	SE-102
10	24360098	24412589	SE-103
10	24429345	24495002	SE-104
10	24567800	24610441	SE-105
10	24749289	24791689	SE-106
10	24819966	24843404	SE-107
10	25062941	25158284	SE-108
10	25359295	25401497	SE-109
10	26559920	26585903	SE-110
10	26753425	26804812	SE-111
10	26824252	26842496	SE-112
10	29450374	29495248	SE-113
10	29505593	29536423	SE-114
10	29967425	29989715	SE-115
10	30066241	30119462	SE-116
10	30749338	30810935	SE-117
10	34085749	34116730	SE-118
10	34127097	34156609	SE-119
10	34175042	34234307	SE-120
10	37132184	37171395	SE-121
10	37210561	37251124	SE-122
10	37278373	37370997	SE-123
10	37387866	37450209	SE-124
10	37457188	37518577	SE-125
10	37532887	37560239	SE-126
10	37585222	37635416	SE-127
10	37670954	37726295	SE-128
10	37860678	37917615	SE-129
10	38087578	38147585	SE-130
10	38349714	38363185	SE-131
10	39611593	39642130	SE-132
10	41850031	41894825	SE-133
10	44059040	44177546	SE-134
10	44691330	44703260	SE-135
10	56369371	56399924	SE-136
10	56444007	56501158	SE-137
10	56765378	56809580	SE-138
10	56832202	56986466	SE-139
10	57264780	57301799	SE-140
10	57342096	57382315	SE-141
10	57432812	57450448	SE-142
10	58310122	58407834	SE-143
10	58585497	58624771	SE-144
10	59308936	59341393	SE-145
10	59528754	59589830	SE-146
10	59632806	59643504	SE-147
10	59878777	60003985	SE-148
10	60347825	60361116	SE-149
10	60791596	60835608	SE-150
10	61272083	61294000	SE-151
10	66826257	66954174	SE-152
10	67000957	67036487	SE-153
10	67040291	67084416	SE-154
10	67276286	67315685	SE-155
10	67594638	67620567	SE-156
10	67636893	67659400	SE-157
10	68085826	68167360	SE-158
10	68233570	68283293	SE-159
10	69735869	69796764	SE-160
10	70402517	70444178	SE-161
10	70961033	71036520	SE-162
10	71051815	71220117	SE-163
10	75448148	75518795	SE-164
10	76616592	76735696	SE-165
10	77190130	77220586	SE-166
10	77229668	77260722	SE-167
10	77353654	77419004	SE-168
10	77434678	77452029	SE-169
10	78212926	78245513	SE-170
10	79824127	79858466	SE-171
10	79983315	79990777	SE-172
10	80051284	80117147	SE-173
10	80138605	80180040	SE-174
10	80654810	80680438	SE-175
10	80928725	80968010	SE-176
10	81377600	81437053	SE-177
10	81541597	81576214	SE-178
10	83725676	83747043	SE-179
10	83818583	83903447	SE-180
10	84045500	84080871	SE-181
10	84126245	84148009	SE-182
10	84389158	84485768	SE-183
10	86060343	86134187	SE-184
10	86151692	86226468	SE-185
10	86244766	86314297	SE-186
10	86328830	86359820	SE-187
10	86442476	86459262	SE-188
10	86871141	86891485	SE-189
10	87647650	87832538	SE-190
10	87847105	87942741	SE-191
10	88200373	88233969	SE-192
10	88247659	88305221	SE-193
10	91153469	91188696	SE-194
10	93157655	93195246	SE-195
10	94003697	94041504	SE-196
10	95086849	95269336	SE-197
10	95291018	95307973	SE-198
10	95385413	95418867	SE-199
10	95514156	95588657	SE-200
10	96100613	96152035	SE-201
10	96162432	96191577	SE-202
10	96610032	96658620	SE-203
10	96686385	96883117	SE-204
10	97021042	97065243	SE-205
10	97275861	97316249	SE-206
10	98344057	98376717	SE-207
10	99224813	99268416	SE-208
10	99771245	99790466	SE-209
10	100013904	100088331	SE-210
10	108160784	108191373	SE-211
10	108319749	108337934	SE-212
10	108431969	108447642	SE-213
10	109973643	110003273	SE-214
10	111806681	111840118	SE-215
10	115311266	115336666	SE-216
10	115381434	115395239	SE-217
10	115728005	115763928	SE-218
10	117082021	117210869	SE-219
10	117708875	117722062	SE-220
10	120616164	120667831	SE-221
10	121164234	121256526	SE-222
10	122873884	122950309	SE-223
10	122964798	122988813	SE-224
10	126925580	126938589	SE-225
10	126953117	126990791	SE-226
10	127287642	127293869	SE-227
10	127580755	127650538	SE-228
10	127657035	127683436	SE-229
10	128082212	128098545	SE-230
10	128488649	128508995	SE-231
10	128775802	128806240	SE-232
10	128889701	128931283	SE-233
11	5836018	5863966	SE-234
11	8437451	8469892	SE-235
11	8653179	8712347	SE-236
11	16792664	16854056	SE-237
11	20855546	20873528	SE-238
11	32339545	32411247	SE-239
11	44891677	44930655	SE-240
11	47289511	47322293	SE-241
11	49073108	49092767	SE-242
11	50660470	50684576	SE-243
11	54878987	54931129	SE-244
11	55405477	55446568	SE-245
11	69058584	69100544	SE-246
11	69245681	69263895	SE-247
11	69408872	69420620	SE-248
11	70176848	70213093	SE-249
11	70931360	70971081	SE-250
11	74977546	75055185	SE-251
11	75454237	75471554	SE-252
11	76119712	76138062	SE-253
11	77779623	77793718	SE-254
11	78355898	78385288	SE-255
11	79736862	79763646	SE-256
11	82951745	82977678	SE-257
11	83447963	83473944	SE-258
11	83556574	83608337	SE-259
11	86569644	86636177	SE-260
11	88086764	88133379	SE-261
11	88151007	88204898	SE-262
11	94869607	94883359	SE-263
11	94911547	94993539	SE-264
11	96821388	96841004	SE-265
11	96963821	96995224	SE-266
11	98708077	98797373	SE-267
11	98922753	98964651	SE-268
11	100952471	100983517	SE-269
11	101212155	101260889	SE-270
11	104604547	104628961	SE-271
11	106953595	106968379	SE-272
11	109704098	109723137	SE-273
11	109793522	109820084	SE-274
11	117914251	118016705	SE-275
11	120220492	120262067	SE-276
12	5544536	5569307	SE-277
12	8349344	8399908	SE-278
12	15810908	15833324	SE-279
12	16145370	16171976	SE-280
12	32074729	32112193	SE-281
12	32605880	32637843	SE-282
12	35192079	35268798	SE-283
12	35283185	35338948	SE-284
12	35353573	35434234	SE-285
12	35452166	35504073	SE-286
12	35824438	35853787	SE-287
12	55442534	55475528	SE-288
12	69415029	69486077	SE-289
12	69536886	69583367	SE-290
12	69976866	69999856	SE-291
12	73012130	73054891	SE-292
12	73768770	73819680	SE-293
12	79307825	79361851	SE-294
12	79489266	79536511	SE-295
12	79574651	79616190	SE-296
12	79675359	79789652	SE-297
12	79822654	79976402	SE-298
12	80198974	80233067	SE-299
12	80812100	80863496	SE-300
12	81062759	81182737	SE-301
12	84806151	84878507	SE-302
12	85956788	85976580	SE-303
12	85992434	86025788	SE-304
12	86075874	86110948	SE-305
12	86769250	86805274	SE-306
12	86823278	86843308	SE-307
12	86871808	86902236	SE-308
12	90928712	90956447	SE-309
12	101792187	101818751	SE-310
12	103276800	103302266	SE-311
12	104964502	105033757	SE-312
12	111411843	111456788	SE-313
12	111668632	111713749	SE-314
12	112999963	113044710	SE-315
12	116306043	116327218	SE-316
13	3665678	3683018	SE-317
13	3762981	3794980	SE-318
13	5837633	5872634	SE-319
13	19449852	19481918	SE-320
13	19610160	19636843	SE-321
13	20096156	20116182	SE-322
13	23530503	23586608	SE-323
13	31435102	31484251	SE-324
13	31803290	31827873	SE-325
13	32471117	32519824	SE-326
13	32530632	32557258	SE-327
13	33947311	33965793	SE-328
13	37433919	37457108	SE-329
13	41420225	41488538	SE-330
13	41510177	41538942	SE-331
13	49448555	49521098	SE-332
13	49537441	49586546	SE-333
13	50392531	50431193	SE-334
13	51190994	51233350	SE-335
13	51291513	51360543	SE-336
13	51373684	51424654	SE-337
13	59834516	59893489	SE-338
13	60323136	60367127	SE-339
13	60396488	60468325	SE-340
13	63088909	63122965	SE-341
13	63235923	63261310	SE-342
13	63323614	63350851	SE-343
13	75823632	75841612	SE-344
13	80936169	80965047	SE-345
13	90725292	90762865	SE-346
13	93961874	93999355	SE-347
13	97648346	97683916	SE-348
13	98001649	98031846	SE-349
13	98469022	98498596	SE-350
13	101966250	102016024	SE-351
13	102565190	102598649	SE-352
13	109611752	109654281	SE-353
13	109685099	109735917	SE-354
13	112292574	112345627	SE-355
13	112439564	112470978	SE-356
13	112757176	112779344	SE-357
13	113138466	113242671	SE-358
13	115062050	115103059	SE-359
14	14512893	14521301	SE-360
14	20764284	20819932	SE-361
14	20861173	20941208	SE-362
14	21575105	21593727	SE-363
14	22576138	22649831	SE-364
14	22686474	22727545	SE-365
14	22743092	22828629	SE-366
14	22837092	22858450	SE-367
14	22877593	22944791	SE-368
14	23038350	23059187	SE-369
14	23130604	23150393	SE-370
14	24197324	24253788	SE-371
14	24779636	24808295	SE-372
14	25337371	25379714	SE-373
14	25457048	25536034	SE-374
14	25708950	25803407	SE-375
14	30617804	30654976	SE-376
14	31061905	31093722	SE-377
14	31106200	31132576	SE-378
14	31182610	31207490	SE-379
14	31640091	31682301	SE-380
14	31770194	31790781	SE-381
14	40931390	40967707	SE-382
14	45771886	45798395	SE-383
14	46511841	46533120	SE-384
14	50885002	50898217	SE-385
14	54181128	54226760	SE-386
14	54426097	54449026	SE-387
14	64624593	64654313	SE-388
14	65333599	65383599	SE-389
14	70153111	70180870	SE-390
14	70303655	70355377	SE-391
14	70497880	70521203	SE-392
14	75826718	75844908	SE-393
14	101762828	101885664	SE-394
14	102479788	102534291	SE-395
14	102601988	102658044	SE-396
14	102701205	102748028	SE-397
14	102779593	102868780	SE-398
14	102984665	102995834	SE-399
14	103433910	103472216	SE-400
14	122892094	122946321	SE-401
14	123092939	123135530	SE-402
15	3249211	3291650	SE-403
15	3705384	3727765	SE-404
15	6564863	6589638	SE-405
15	6990123	7051333	SE-406
15	10661600	10848742	SE-407
15	10862939	10916894	SE-408
15	11063031	11104584	SE-409
15	11111859	11133688	SE-410
15	11768248	11785369	SE-411
15	25459289	25504236	SE-412
15	25760517	25795144	SE-413
15	27752235	27822796	SE-414
15	32241587	32289760	SE-415
15	32305581	32347339	SE-416
15	33304717	33337074	SE-417
15	33362417	33383294	SE-418
15	34325532	34353524	SE-419
15	34367750	34391528	SE-420
15	34401588	34428508	SE-421
15	36280121	36312727	SE-422
15	36331612	36383158	SE-423
15	36394510	36428072	SE-424
15	38440465	38475046	SE-425
15	38918440	38939280	SE-426
15	42290769	42311093	SE-427
15	42361290	42382820	SE-428
15	42428886	42473003	SE-429
15	42500633	42523747	SE-430
15	42536353	42594482	SE-431
15	42605337	42712597	SE-432
15	43150472	43180183	SE-433
15	43432567	43461662	SE-434
15	43601426	43629286	SE-435
15	43642600	43739112	SE-436
15	50231022	50267988	SE-437
15	50690682	50721613	SE-438
15	50871315	50891066	SE-439
15	53113494	53159091	SE-440
15	54781225	54821672	SE-441
15	54831634	54873854	SE-442
15	55112996	55155831	SE-443
15	57881197	57913638	SE-444
15	58887626	58934369	SE-445
15	62278870	62301952	SE-446
15	62320673	62338014	SE-447
15	62381761	62410546	SE-448
15	62562973	62591830	SE-449
15	64218581	64258807	SE-450
15	64284191	64314586	SE-451
15	64331622	64402970	SE-452
15	64459252	64639739	SE-453
15	65010031	65043478	SE-454
15	66697371	66733297	SE-455
15	66842584	66904722	SE-456
15	76188007	76243756	SE-457
15	76257179	76282545	SE-458
15	77018620	77083310	SE-459
15	77149421	77161986	SE-460
15	77189757	77282662	SE-461
15	77292495	77340143	SE-462
15	77359125	77368897	SE-463
15	77783655	77947526	SE-464
15	78826825	78878688	SE-465
15	81062326	81110726	SE-466
15	81234040	81283053	SE-467
15	81331517	81361335	SE-468
15	81831725	81861338	SE-469
15	83142796	83183522	SE-470
15	83202232	83258015	SE-471
15	84634085	84681781	SE-472
15	85151979	85188209	SE-473
15	85229882	85260486	SE-474
15	85598527	85611635	SE-475
15	85628792	85709466	SE-476
15	88830010	88876772	SE-477
15	96692779	96758207	SE-478
15	96858171	96887806	SE-479
15	97717605	97733709	SE-480
15	97748557	97789145	SE-481
15	97811671	97850136	SE-482
15	98510899	98534805	SE-483
15	98965344	99034838	SE-484
15	99330005	99374671	SE-485
15	99834827	99890267	SE-486
15	101971059	101989672	SE-487
15	102091150	102109249	SE-488
15	102230823	102260479	SE-489
15	102325888	102421461	SE-490
15	102648731	102675316	SE-491
15	102762102	102784991	SE-492
15	102836187	102865242	SE-493
15	102896410	103023907	SE-494
15	103212994	103252731	SE-495
15	103272365	103322138	SE-496
15	103357301	103392209	SE-497
16	4363129	4382006	SE-498
16	4399739	4449838	SE-499
16	4623564	4667638	SE-500
16	10974201	11027684	SE-501
16	13486328	13507567	SE-502
16	14345894	14381261	SE-503
16	14699457	14720552	SE-504
16	15066330	15219110	SE-505
16	15237404	15278351	SE-506
16	15289125	15300629	SE-507
16	15333663	15366302	SE-508
16	15936560	15967029	SE-509
16	21310177	21340344	SE-510
16	23128158	23166615	SE-511
16	23444155	23480332	SE-512
16	23974046	23991648	SE-513
16	24416993	24472041	SE-514
16	24485787	24523078	SE-515
16	24891384	24915463	SE-516
16	24927356	24992227	SE-517
16	25034123	25110298	SE-518
16	25147582	25182409	SE-519
16	25198948	25273739	SE-520
16	25363758	25633941	SE-521
16	25682653	25915369	SE-522
16	25940939	25964617	SE-523
16	29879283	29916995	SE-524
16	30774696	30800273	SE-525
16	30976822	31035536	SE-526
16	31583949	31598513	SE-527
16	33862524	33904278	SE-528
16	33914161	33941079	SE-529
16	34808215	34840387	SE-530
16	34896624	34968198	SE-531
16	36913809	36944226	SE-532
16	37725706	37743231	SE-533
16	37776484	37818552	SE-534
16	45028442	45047524	SE-535
16	45069834	45123071	SE-536
16	45256798	45273679	SE-537
16	45356269	45385250	SE-538
16	45921734	45969450	SE-539
16	51983750	52001680	SE-540
16	55526740	55555972	SE-541
16	56477901	56502266	SE-542
16	56564850	56613014	SE-543
16	57736113	57758947	SE-544
16	57849616	57897714	SE-545
16	84893836	84932314	SE-546
16	85888605	85910915	SE-547
16	86179116	86227593	SE-548
16	86693105	86715046	SE-549
16	87246161	87269793	SE-550
16	87284400	87342442	SE-551
16	90881809	90903110	SE-552
16	91522454	91554892	SE-553
16	91826586	91884118	SE-554
16	92198857	92288014	SE-555
16	93182938	93202462	SE-556
16	93220787	93250222	SE-557
17	3325946	3371579	SE-558
17	5796543	5849662	SE-559
17	14594200	14662948	SE-560
17	17599245	17626147	SE-561
17	17823827	17845677	SE-562
17	26573217	26620278	SE-563
17	28407144	28465208	SE-564
17	31965222	31999279	SE-565
17	34942854	34982738	SE-566
17	35860523	35873780	SE-567
17	44280863	44311319	SE-568
17	44491075	44529167	SE-569
17	44648376	44688532	SE-570
17	44699589	44741085	SE-571
17	44800353	44819498	SE-572
17	45555676	45630372	SE-573
17	46266591	46283380	SE-574
17	46831247	46891366	SE-575
17	50059308	50133938	SE-576
17	54137985	54218909	SE-577
17	54271862	54343997	SE-578
17	67976129	68004898	SE-579
17	70718599	70755866	SE-580
17	70836545	70853459	SE-581
17	70989753	71003320	SE-582
17	73172211	73196675	SE-583
17	73941325	73971993	SE-584
17	75239922	75277367	SE-585
17	79335238	79354834	SE-586
17	79535665	79555824	SE-587
17	79694031	79793869	SE-588
17	79821234	79849321	SE-589
17	80767877	80804655	SE-590
17	80866495	80906534	SE-591
17	83849775	83921489	SE-592
17	83930261	84117351	SE-593
17	84180527	84197281	SE-594
17	84498096	84512996	SE-595
17	87160150	87227487	SE-596
17	88595388	88640913	SE-597
18	5123032	5167168	SE-598
18	9707121	9769957	SE-599
18	9810665	9843903	SE-600
18	34952407	34959350	SE-601
18	37805792	37853472	SE-602
18	43374827	43410372	SE-603
18	46647937	46681092	SE-604
18	52523120	52537349	SE-605
18	52557605	52571349	SE-606
18	52628315	52679527	SE-607
18	52907287	52947044	SE-608
18	54586717	54613389	SE-609
18	54972332	54997459	SE-610
18	57165155	57180074	SE-611
18	60595615	60680953	SE-612
18	60711176	60787540	SE-613
18	60874777	60915811	SE-614
18	60988825	61012008	SE-615
18	61026226	61072338	SE-616
18	61632512	61667228	SE-617
18	61981162	62033312	SE-618
18	65565067	65594466	SE-619
18	67976977	68000992	SE-620
18	68156378	68168353	SE-621
18	69566714	69609090	SE-622
18	75363116	75393277	SE-623
18	76052874	76067558	SE-624
18	78226060	78315537	SE-625
18	82717682	82751669	SE-626
18	84765588	84807818	SE-627
19	3637239	3685776	SE-628
19	4190635	4235120	SE-629
19	5038522	5072890	SE-630
19	5423176	5491718	SE-631
19	5704940	5745446	SE-632
19	5786679	5851874	SE-633
19	7292073	7316826	SE-634
19	8695660	8741632	SE-635
19	8965604	8999479	SE-636
19	9022603	9088499	SE-637
19	9897328	9994538	SE-638
19	16947172	16961183	SE-639
19	17223329	17286361	SE-640
19	18596010	18632959	SE-641
19	20383987	20410003	SE-642
19	21641847	21663793	SE-643
19	21768770	21813750	SE-644
19	21814016	21899798	SE-645
19	22905188	22941794	SE-646
19	23013313	23066196	SE-647
19	23119572	23151215	SE-648
19	24718904	24745057	SE-649
19	25394627	25445444	SE-650
19	28282800	28313397	SE-651
19	28353597	28426900	SE-652
19	28513061	28527797	SE-653
19	29013787	29076767	SE-654
19	29640694	29678998	SE-655
19	32280713	32306793	SE-656
19	34242922	34296721	SE-657
19	34406357	34452361	SE-658
19	36553134	36574458	SE-659
19	36643511	36742620	SE-660
19	37793895	37837534	SE-661
19	38003466	38043876	SE-662
19	38432560	38455156	SE-663
19	38566111	38624048	SE-664
19	40428590	40440900	SE-665
19	40454904	40490215	SE-666
19	41980564	42023138	SE-667
19	43468627	43487513	SE-668
19	44245675	44303460	SE-669
19	45044779	45082233	SE-670
19	46471347	46508752	SE-671
19	46899816	46938383	SE-672
19	47278117	47347393	SE-673
19	53389744	53434699	SE-674
19	53528503	53566506	SE-675
19	55739814	55782140	SE-676
19	55816844	55847439	SE-677
19	56974749	57015270	SE-678
19	60936180	60955743	SE-679
2	13383488	13422720	SE-680
2	13539073	13559553	SE-681
2	18045656	18065166	SE-682
2	24286460	24368632	SE-683
2	24379144	24540607	SE-684
2	24553029	24571121	SE-685
2	26117960	26148781	SE-686
2	27757050	27896386	SE-687
2	30236553	30270784	SE-688
2	30414789	30474700	SE-689
2	30589690	30619489	SE-690
2	30677278	30773377	SE-691
2	30827214	30891105	SE-692
2	31741841	31772170	SE-693
2	32419157	32454644	SE-694
2	32583295	32632932	SE-695
2	32846757	32897707	SE-696
2	33737057	33765696	SE-697
2	35247635	35290248	SE-698
2	38925567	39012033	SE-699
2	44951938	44981882	SE-700
2	45048717	45074300	SE-701
2	45086952	45129703	SE-702
2	45500682	45532045	SE-703
2	45573006	45631556	SE-704
2	45654341	45714960	SE-705
2	46441140	46451290	SE-706
2	50343540	50375839	SE-707
2	50440241	50478583	SE-708
2	50789281	50891453	SE-709
2	51112972	51149042	SE-710
2	52930300	52981780	SE-711
2	53012877	53051090	SE-712
2	60870038	60905015	SE-713
2	72977156	73006389	SE-714
2	84511315	84562358	SE-715
2	84619011	84660704	SE-716
2	91437197	91458323	SE-717
2	92735772	92784894	SE-718
2	98666292	98666546	SE-719
2	102760965	102804723	SE-720
2	110053251	110089414	SE-721
2	110164494	110205878	SE-722
2	117455980	117517981	SE-723
2	117652187	117686350	SE-724
2	117729389	117750230	SE-725
2	117867325	117924148	SE-726
2	117938875	117974974	SE-727
2	118006793	118052431	SE-728
2	118339186	118376164	SE-729
2	118512477	118550531	SE-730
2	124902163	124921282	SE-731
2	125246686	125372257	SE-732
2	125525181	125553302	SE-733
2	125891663	125951218	SE-734
2	126005975	126065457	SE-735
2	126274594	126327196	SE-736
2	126382162	126429845	SE-737
2	128734418	128754606	SE-738
2	131687096	131774358	SE-739
2	131982097	132055236	SE-740
2	136975489	137021060	SE-741
2	139721566	139746958	SE-742
2	140050944	140118772	SE-743
2	140143300	140170238	SE-744
2	142962016	142989915	SE-745
2	143006637	143038120	SE-746
2	143054580	143099852	SE-747
2	144157644	144172920	SE-748
2	145674373	145685307	SE-749
2	145729790	145770705	SE-750
2	145852524	145905394	SE-751
2	148327943	148379354	SE-752
2	148384608	148497884	SE-753
2	148509109	148551165	SE-754
2	148594862	148657000	SE-755
2	148851328	148902550	SE-756
2	150838862	150862919	SE-757
2	151903074	151927773	SE-758
2	152903345	152940639	SE-759
2	154372009	154417586	SE-760
2	160785631	160812063	SE-761
2	160857638	160885394	SE-762
2	163590760	163603147	SE-763
2	163658679	163715456	SE-764
2	163788770	163837125	SE-765
2	164432245	164462036	SE-766
2	167538288	167601097	SE-767
2	167739494	167801237	SE-768
2	167814912	167891685	SE-769
2	180690487	180711526	SE-770
3	5188790	5239001	SE-771
3	37935894	37981707	SE-772
3	38068944	38111586	SE-773
3	38116749	38162117	SE-774
3	38171906	38204103	SE-775
3	55080816	55116849	SE-776
3	55192567	55214740	SE-777
3	57268397	57306209	SE-778
3	60773414	60812496	SE-779
3	62914473	63003963	SE-780
3	63016531	63101613	SE-781
3	63113645	63152979	SE-782
3	63293106	63326316	SE-783
3	65352849	65392439	SE-784
3	66004579	66050769	SE-785
3	66179888	66224134	SE-786
3	66972600	66986393	SE-787
3	83277203	83315258	SE-788
3	83327992	83374307	SE-789
3	83418365	83611999	SE-790
3	83739072	83776959	SE-791
3	86538378	86557196	SE-792
3	87141073	87175652	SE-793
3	87905776	87961574	SE-794
3	88132501	88148914	SE-795
3	88488646	88531886	SE-796
3	88607960	88625563	SE-797
3	89389001	89437284	SE-798
3	89880439	89913856	SE-799
3	90574454	90616685	SE-800
3	95650146	95702745	SE-801
3	98196285	98208025	SE-802
3	99233598	99263785	SE-803
3	103715271	103740661	SE-804
3	103785066	103810518	SE-805
3	107244799	107279724	SE-806
3	107680112	107776718	SE-807
3	107815415	107864548	SE-808
3	116189018	116230202	SE-809
3	121521678	121661067	SE-810
3	121681005	121726218	SE-811
3	130925317	130968296	SE-812
3	145415807	145440530	SE-813
3	145456409	145525988	SE-814
3	145675748	145703918	SE-815
3	151812169	151850646	SE-816
3	151869639	151915357	SE-817
4	11964981	12010224	SE-818
4	43726449	43743072	SE-819
4	47122375	47179317	SE-820
4	55716291	55736546	SE-821
4	56364495	56394705	SE-822
4	56409686	56427277	SE-823
4	57537680	57574311	SE-824
4	58167891	58206893	SE-825
4	62722632	62745441	SE-826
4	64135421	64161824	SE-827
4	64528310	64557452	SE-828
4	95094904	95108146	SE-829
4	106184920	106226049	SE-830
4	107601396	107630420	SE-831
4	109653348	109677304	SE-832
4	114300698	114322297	SE-833
4	114332953	114361692	SE-834
4	123563847	123601076	SE-835
4	125114512	125134844	SE-836
4	136115254	136146520	SE-837
4	139191527	139244727	SE-838
4	144873295	144909790	SE-839
4	145214712	145246529	SE-840
4	150688071	150731443	SE-841
4	150742324	150809909	SE-842
4	150834410	150872435	SE-843
4	155215964	155251013	SE-844
5	16758930	16795803	SE-845
5	23385447	23437804	SE-846
5	31860583	31889611	SE-847
5	31974202	32002952	SE-848
5	32034984	32089632	SE-849
5	32124449	32140424	SE-850
5	33215399	33247320	SE-851
5	38543691	38562611	SE-852
5	53470651	53569857	SE-853
5	64286705	64302301	SE-854
5	64312158	64389922	SE-855
5	66496591	66532624	SE-856
5	77354764	77387114	SE-857
5	104369621	104465805	SE-858
5	107191993	107239065	SE-859
5	111792357	111811952	SE-860
5	123134857	123144648	SE-861
5	142810754	142830419	SE-862
5	143046860	143066554	SE-863
5	143621918	143675619	SE-864
5	149375766	149404135	SE-865
6	4415287	4465831	SE-866
6	4483115	4537282	SE-867
6	5427267	5457308	SE-868
6	6275881	6321774	SE-869
6	6817511	6841759	SE-870
6	8336406	8353681	SE-871
6	21985181	21999483	SE-872
6	30633547	30694237	SE-873
6	31055979	31156598	SE-874
6	34588338	34652123	SE-875
6	34699381	34826363	SE-876
6	34858777	34878976	SE-877
6	36812474	36858562	SE-878
6	36875783	36904408	SE-879
6	39261803	39306254	SE-880
6	47388475	47408721	SE-881
6	50775510	50806943	SE-882
6	52208932	52241467	SE-883
6	52410009	52472357	SE-884
6	52774968	52824997	SE-885
6	53351094	53363027	SE-886
6	59408121	59457451	SE-887
6	67026772	67042106	SE-888
6	67069418	67141677	SE-889
6	71979260	72007668	SE-890
6	72344494	72391030	SE-891
6	72430984	72553734	SE-892
6	82996501	83036953	SE-893
6	83101127	83138486	SE-894
6	86471582	86498720	SE-895
6	86768645	86793099	SE-896
6	87000374	87010980	SE-897
6	87204453	87264789	SE-898
6	87292402	87335309	SE-899
6	87838074	87888877	SE-900
6	88591161	88642270	SE-901
6	88898900	88940215	SE-902
6	90334588	90372104	SE-903
6	90687671	90730340	SE-904
6	91191325	91212660	SE-905
6	91514738	91695352	SE-906
6	99156121	99217990	SE-907
6	99432291	99444113	SE-908
6	99464210	99493932	SE-909
6	99894918	100000633	SE-910
6	100048583	100180729	SE-911
6	108090304	108099166	SE-912
6	108827843	108844891	SE-913
6	111913571	111924936	SE-914
6	113071242	113101263	SE-915
6	114780095	114840736	SE-916
6	114856140	114901766	SE-917
6	115227908	115248019	SE-918
6	115461923	115481693	SE-919
6	115890899	115903878	SE-920
6	117165793	117688808	SE-921
6	117878640	117918131	SE-922
6	124915716	124931783	SE-923
6	125467735	125498829	SE-924
6	127324693	127363224	SE-925
6	129171684	129192770	SE-926
6	129204024	129238646	SE-927
6	134599481	134615244	SE-928
6	134910307	134947130	SE-929
6	135291333	135352216	SE-930
6	135362367	135375127	SE-931
6	136873493	136921688	SE-932
6	137109652	137157174	SE-933
6	137557018	137581890	SE-934
6	142183536	142221877	SE-935
6	142322566	142350300	SE-936
6	145966750	146011278	SE-937
6	146874166	146944643	SE-938
7	3446993	3468617	SE-939
7	16398656	16415672	SE-940
7	28371354	28383755	SE-941
7	28801784	28825928	SE-942
7	28917522	28962737	SE-943
7	43543658	43580723	SE-944
7	63875658	63940225	SE-945
7	66365527	66389917	SE-946
7	68651153	68749971	SE-947
7	73521714	73559954	SE-948
7	73578482	73627992	SE-949
7	75633752	75656891	SE-950
7	80370008	80405007	SE-951
7	82354224	82424741	SE-952
7	83695738	83779311	SE-953
7	83831179	83860397	SE-954
7	89661267	89680467	SE-955
7	96168695	96188376	SE-956
7	98504158	98560939	SE-957
7	98655458	98703724	SE-958
7	99350436	99361409	SE-959
7	109517872	109547664	SE-960
7	109600197	109643072	SE-961
7	112119712	112159559	SE-962
7	112451646	112473013	SE-963
7	113138770	113173139	SE-964
7	130628730	130655413	SE-965
7	134086909	134121635	SE-966
7	141434844	141478907	SE-967
7	145089499	145112948	SE-968
8	11248128	11298930	SE-969
8	13446041	13558613	SE-970
8	13615230	13677520	SE-971
8	18663212	18700786	SE-972
8	18714084	18731782	SE-973
8	25321570	25343120	SE-974
8	33184793	33221850	SE-975
8	36887250	36932847	SE-976
8	36946128	36963631	SE-977
8	40594937	40646686	SE-978
8	44978938	45003870	SE-979
8	56061819	56099062	SE-980
8	56265428	56293876	SE-981
8	56361859	56450450	SE-982
8	56460425	56487398	SE-983
8	61586099	61623578	SE-984
8	61638387	61696378	SE-985
8	61753225	61790562	SE-986
8	67931074	67957331	SE-987
8	68982380	69023493	SE-988
8	70492589	70544198	SE-989
8	71486371	71538274	SE-990
8	84773679	84800694	SE-991
8	84965593	84997947	SE-992
8	86872266	86899053	SE-993
8	91207760	91342242	SE-994
8	91362485	91395729	SE-995
8	91897719	91950129	SE-996
8	91989445	92021358	SE-997
8	92823402	92856356	SE-998
8	93028190	93049112	SE-999
8	93830014	93854717	SE-1000
8	102779738	102786449	SE-1001
8	103168756	103244394	SE-1002
8	103257058	103366734	SE-1003
8	105531766	105553110	SE-1004
8	106138313	106152305	SE-1005
8	107095519	107159027	SE-1006
8	107454555	107529376	SE-1007
8	110642903	110727062	SE-1008
8	110779433	110832212	SE-1009
8	111715977	111746542	SE-1010
8	115697444	115711562	SE-1011
8	115742198	115796007	SE-1012
8	118806480	118846889	SE-1013
8	122549726	122586012	SE-1014
8	126509778	126551064	SE-1015
8	126583034	126708971	SE-1016
8	126783983	126888754	SE-1017
8	127808875	127851186	SE-1018
8	128458226	128489574	SE-1019
9	22935273	22970542	SE-1020
9	23123186	23222919	SE-1021
9	23456592	23487038	SE-1022
9	32691992	32735841	SE-1023
9	34967162	35017308	SE-1024
9	35298222	35325654	SE-1025
9	40553687	40583662	SE-1026
9	40721265	40758399	SE-1027
9	41461436	41517881	SE-1028
9	41575826	41596193	SE-1029
9	44478194	44512496	SE-1030
9	48587547	48618840	SE-1031
9	48695388	48793818	SE-1032
9	50883532	50900848	SE-1033
9	57600883	57648557	SE-1034
9	58265810	58317399	SE-1035
9	60166729	60192209	SE-1036
9	60204786	60237730	SE-1037
9	62621337	62696650	SE-1038
9	64064312	64119984	SE-1039
9	66231348	66251837	SE-1040
9	66262025	66289422	SE-1041
9	67104524	67145236	SE-1042
9	69430237	69476274	SE-1043
9	72634614	72665929	SE-1044
9	102615106	102656777	SE-1045
9	102716769	102784983	SE-1046
9	102832164	102867410	SE-1047
9	103032659	103079840	SE-1048
X	53109931	53139056	SE-1049
X	53203869	53237220	SE-1050
X	73458334	73489668	SE-1051
X	140504480	140544077	SE-1052
