# Supplementary material for: Temporal enhancer profiling of parallel lineages identifies AHR and GLIS1 as regulators of mesenchymal multipotency
Source: Nucleic Acids Res. 2018 Dec 14;47(3):1141–63. doi: 10.1093/nar/gky1240 (PMC6380961; doi:10.1093/nar/gky1240)
Supplement: Supplementary Data [file gky1240_supplemental_files.zip › Gerard_et_al_TableS8_FINAL.xlsx]

## Sheet: Dynamic SEs only in adipocyte
gene_SEID	SE_ID	ensembl_gene_id	PearsonCor	external_gene_name
ENSMUSG00000031841_SE-1013	SE-1013	ENSMUSG00000031841	0.944035	Cdh13
ENSMUSG00000032269_SE-1032	SE-1032	ENSMUSG00000032269	0.727655	Htr3a
ENSMUSG00000032289_SE-1036	SE-1036	ENSMUSG00000032289	0.972288	Thsd4
ENSMUSG00000032289_SE-1037	SE-1037	ENSMUSG00000032289	0.989284	Thsd4
ENSMUSG00000032380_SE-1040	SE-1040	ENSMUSG00000032380	0.975658	Dapk2
ENSMUSG00000032380_SE-1041	SE-1041	ENSMUSG00000032380	0.992275	Dapk2
ENSMUSG00000037370_SE-108	SE-108	ENSMUSG00000037370	0.974134	Enpp1
ENSMUSG00000039031_SE-112	SE-112	ENSMUSG00000039031	0.862455	Arhgap18
ENSMUSG00000096080_SE-131	SE-131	ENSMUSG00000096080	0.85023	Gm24710
ENSMUSG00000019866_SE-134	SE-134	ENSMUSG00000019866	0.971532	Aim1
ENSMUSG00000019878_SE-140	SE-140	ENSMUSG00000019878	0.878847	Hsf2
ENSMUSG00000019872_SE-141	SE-141	ENSMUSG00000019872	0.896033	Smpdl3a
ENSMUSG00000019872_SE-142	SE-142	ENSMUSG00000019872	0.864561	Smpdl3a
ENSMUSG00000067780_SE-2	SE-2	ENSMUSG00000067780	0.987221	Pi15
ENSMUSG00000069085_SE-20	SE-20	ENSMUSG00000069085	0.901341	Dytn
ENSMUSG00000079183_SE-206	SE-206	ENSMUSG00000079183	0.274968	C030005K15Rik
ENSMUSG00000026193_SE-22	SE-22	ENSMUSG00000026193	0.948854	Fn1
ENSMUSG00000069835_SE-247	SE-247	ENSMUSG00000069835	0.894048	Sat2
ENSMUSG00000020848_SE-253	SE-253	ENSMUSG00000020848	0.813701	Doc2b
ENSMUSG00000002057_SE-255	SE-255	ENSMUSG00000002057	0.980094	Foxn1
ENSMUSG00000020627_SE-277	SE-277	ENSMUSG00000020627	0.947115	Klhl29
ENSMUSG00000090946_SE-282	SE-282	ENSMUSG00000090946	0.959375	Ccdc71l
ENSMUSG00000019256_SE-283	SE-283	ENSMUSG00000019256	0.991705	Ahr
ENSMUSG00000020581_SE-287	SE-287	ENSMUSG00000020581	0.993304	Agr2
ENSMUSG00000021127_SE-296	SE-296	ENSMUSG00000021127	0.803205	Zfp36l1
ENSMUSG00000091355_SE-311	SE-311	ENSMUSG00000091355	0.944738	Gm17142
ENSMUSG00000002808_SE-320	SE-320	ENSMUSG00000002808	0.995029	Epdr1
ENSMUSG00000021319_SE-321	SE-321	ENSMUSG00000021319	0.996327	Sfrp4
ENSMUSG00000037816_SE-334	SE-334	ENSMUSG00000037816	0.989134	Fbxw17
ENSMUSG00000101414_SE-36	SE-36	ENSMUSG00000101414	0.819023	Gm29101
ENSMUSG00000033060_SE-394	SE-394	ENSMUSG00000033060	0.874797	Lmo7
ENSMUSG00000098557_SE-395	SE-395	ENSMUSG00000098557	0.967425	Kctd12
ENSMUSG00000033004_SE-400	SE-400	ENSMUSG00000033004	0.963016	Mycbp2
ENSMUSG00000000197_SE-401	SE-401	ENSMUSG00000000197	0.979247	Nalcn
ENSMUSG00000051920_SE-434	SE-434	ENSMUSG00000051920	0.832778	Rspo2
ENSMUSG00000051920_SE-435	SE-435	ENSMUSG00000051920	0.826597	Rspo2
ENSMUSG00000051920_SE-436	SE-436	ENSMUSG00000051920	0.91015	Rspo2
ENSMUSG00000038679_SE-437	SE-437	ENSMUSG00000038679	0.688604	Trps1
ENSMUSG00000022377_SE-453	SE-453	ENSMUSG00000022377	0.81851	Asap1
ENSMUSG00000101828_SE-473	SE-473	ENSMUSG00000101828	0.807287	D130051D11Rik
ENSMUSG00000103152_SE-49	SE-49	ENSMUSG00000103152	0.771457	RP23-209N14.6
ENSMUSG00000001655_SE-493	SE-493	ENSMUSG00000001655	0.835092	Hoxc13
ENSMUSG00000026360_SE-50	SE-50	ENSMUSG00000026360	0.949429	Rgs2
ENSMUSG00000099411_SE-502	SE-502	ENSMUSG00000099411	0.962695	2310015D24Rik
ENSMUSG00000095165_SE-507	SE-507	ENSMUSG00000095165	0.849941	Gm25547
ENSMUSG00000022674_SE-508	SE-508	ENSMUSG00000022674	0.843943	Ube2v2
ENSMUSG00000048399_SE-521	SE-521	ENSMUSG00000048399	0.988806	Tprg
ENSMUSG00000022510_SE-523	SE-523	ENSMUSG00000022510	0.937284	Trp63
ENSMUSG00000091786_SE-532	SE-532	ENSMUSG00000091786	0.852801	Gm8425
ENSMUSG00000088022_SE-564	SE-564	ENSMUSG00000088022	0.976627	Gm22146
ENSMUSG00000036412_SE-614	SE-614	ENSMUSG00000036412	0.839616	Arsi
ENSMUSG00000059336_SE-625	SE-625	ENSMUSG00000059336	0.958677	Slc14a1
ENSMUSG00000061684_SE-626	SE-626	ENSMUSG00000061684	0.866458	Rpl21-ps8
ENSMUSG00000024646_SE-627	SE-627	ENSMUSG00000024646	0.980059	Cyb5a
ENSMUSG00000026678_SE-65	SE-65	ENSMUSG00000026678	0.201701	Rgs5
ENSMUSG00000042248_SE-665	SE-665	ENSMUSG00000042248	0.940993	Cyp2c37
ENSMUSG00000026983_SE-685	SE-685	ENSMUSG00000026983	0.986182	Il1f5
ENSMUSG00000087236_SE-69	SE-69	ENSMUSG00000087236	0.408285	Gm1305
ENSMUSG00000038740_SE-697	SE-697	ENSMUSG00000038740	0.909392	Mvb12b
ENSMUSG00000082483_SE-707	SE-707	ENSMUSG00000082483	0.985993	Gm13486
ENSMUSG00000082483_SE-708	SE-708	ENSMUSG00000082483	0.932536	Gm13486
ENSMUSG00000039384_SE-71	SE-71	ENSMUSG00000039384	0.872286	Dusp10
ENSMUSG00000097187_SE-715	SE-715	ENSMUSG00000097187	0.947464	Gm19426
ENSMUSG00000065845_SE-725	SE-725	ENSMUSG00000065845	0.858106	Gm25189
ENSMUSG00000053615_SE-733	SE-733	ENSMUSG00000053615	0.888202	Gm9913
ENSMUSG00000060131_SE-736	SE-736	ENSMUSG00000060131	0.94327	Atp8b4
ENSMUSG00000027435_SE-752	SE-752	ENSMUSG00000027435	0.728787	Cd93
ENSMUSG00000089458_SE-755	SE-755	ENSMUSG00000089458	0.952071	Gm24221
ENSMUSG00000027443_SE-755	SE-755	ENSMUSG00000027443	0.952071	Cst12
ENSMUSG00000035877_SE-761	SE-761	ENSMUSG00000035877	0.967163	Zhx3
ENSMUSG00000035226_SE-763	SE-763	ENSMUSG00000035226	0.902309	Rims4
ENSMUSG00000027765_SE-779	SE-779	ENSMUSG00000027765	0.959632	P2ry1
ENSMUSG00000102137_SE-788	SE-788	ENSMUSG00000102137	0.960939	RP24-187J17.2
ENSMUSG00000102137_SE-789	SE-789	ENSMUSG00000102137	0.995797	RP24-187J17.2
ENSMUSG00000027995_SE-790	SE-790	ENSMUSG00000027995	0.982744	Tlr2
ENSMUSG00000102692_SE-791	SE-791	ENSMUSG00000102692	0.971269	Dchs2
ENSMUSG00000085754_SE-805	SE-805	ENSMUSG00000085754	0.992545	Gm15886
ENSMUSG00000094613_SE-806	SE-806	ENSMUSG00000094613	0.872349	A630076J17Rik
ENSMUSG00000036960_SE-814	SE-814	ENSMUSG00000036960	0.998397	Clca5
ENSMUSG00000070979_SE-822	SE-822	ENSMUSG00000070979	0.68695	Actl7a
ENSMUSG00000082613_SE-823	SE-823	ENSMUSG00000082613	0.839057	Gm12518
ENSMUSG00000028864_SE-845	SE-845	ENSMUSG00000028864	0.941857	Hgf
ENSMUSG00000053007_SE-886	SE-886	ENSMUSG00000053007	0.724681	Creb5
ENSMUSG00000030102_SE-912	SE-912	ENSMUSG00000030102	0.965138	Itpr1
ENSMUSG00000056755_SE-914	SE-914	ENSMUSG00000056755	0.559552	Grm7
ENSMUSG00000042389_SE-918	SE-918	ENSMUSG00000042389	0.975625	Tsen2
ENSMUSG00000008373_SE-939	SE-939	ENSMUSG00000008373	0.951055	Prpf31
ENSMUSG00000095061_SE-945	SE-945	ENSMUSG00000095061	0.854817	E030018B13Rik
ENSMUSG00000030636_SE-952	SE-952	ENSMUSG00000030636	0.920941	1700010L04Rik
ENSMUSG00000055446_SE-957	SE-957	ENSMUSG00000055446	0.889676	A630091E08Rik
ENSMUSG00000031075_SE-968	SE-968	ENSMUSG00000031075	0.886895	Ano1
ENSMUSG00000031583_SE-975	SE-975	ENSMUSG00000031583	0.705772	Wrn
ENSMUSG00000020009_SE-98	SE-98	ENSMUSG00000020009	0.893697	Ifngr1
ENSMUSG00000031613_SE-980	SE-980	ENSMUSG00000031613	0.866599	Hpgd

## Sheet: Dynamic SEs only in osteoblast
gene_SEID	SE_ID	ensembl_gene_id	PearsonCor	external_gene_name
ENSMUSG00000038119_SE-1024	SE-1024	ENSMUSG00000038119	0.974143	Cdon
ENSMUSG00000076122_SE-1049	SE-1049	ENSMUSG00000076122	0.962987	Mir503
ENSMUSG00000065418_SE-1050	SE-1050	ENSMUSG00000065418	0.981132	Mir322
ENSMUSG00000049420_SE-110	SE-110	ENSMUSG00000049420	0.939094	Tmem200a
ENSMUSG00000019880_SE-115	SE-115	ENSMUSG00000019880	0.954655	Rspo3
ENSMUSG00000081562_SE-18	SE-18	ENSMUSG00000081562	0.989504	Gm11575
ENSMUSG00000001783_SE-188	SE-188	ENSMUSG00000001783	0.965805	Rtcb
ENSMUSG00000020821_SE-250	SE-250	ENSMUSG00000020821	0.97696	Kif1c
ENSMUSG00000038615_SE-265	SE-265	ENSMUSG00000038615	0.987982	Nfe2l1
ENSMUSG00000100398_SE-3	SE-3	ENSMUSG00000100398	0.812457	Gm5251
ENSMUSG00000007682_SE-309	SE-309	ENSMUSG00000007682	0.407864	Dio2
ENSMUSG00000021390_SE-332	SE-332	ENSMUSG00000021390	0.922763	Ogn
ENSMUSG00000073616_SE-37	SE-37	ENSMUSG00000073616	0.947648	Myeov2
ENSMUSG00000082475_SE-383	SE-383	ENSMUSG00000082475	0.979318	Gm7206
ENSMUSG00000098557_SE-397	SE-397	ENSMUSG00000098557	0.789419	Kctd12
ENSMUSG00000056211_SE-41	SE-41	ENSMUSG00000056211	0.924595	R3hdm1
ENSMUSG00000022206_SE-411	SE-411	ENSMUSG00000022206	0.906359	Npr3
ENSMUSG00000022231_SE-416	SE-416	ENSMUSG00000022231	0.9164	Sema5a
ENSMUSG00000048307_SE-423	SE-423	ENSMUSG00000048307	0.980108	Ankrd46
ENSMUSG00000048307_SE-424	SE-424	ENSMUSG00000048307	0.978078	Ankrd46
ENSMUSG00000022309_SE-428	SE-428	ENSMUSG00000022309	0.344473	Angpt1
ENSMUSG00000022364_SE-444	SE-444	ENSMUSG00000022364	0.959538	Tbc1d31
ENSMUSG00000097039_SE-449	SE-449	ENSMUSG00000097039	0.928794	Pvt1
ENSMUSG00000041559_SE-45	SE-45	ENSMUSG00000041559	0.98018	Fmod
ENSMUSG00000022376_SE-454	SE-454	ENSMUSG00000022376	0.743086	Adcy8
ENSMUSG00000101955_SE-46	SE-46	ENSMUSG00000101955	0.732082	Gm29376
ENSMUSG00000022894_SE-548	SE-548	ENSMUSG00000022894	0.842531	Adamts5
ENSMUSG00000039601_SE-569	SE-569	ENSMUSG00000039601	0.963539	Rcan2
ENSMUSG00000024084_SE-587	SE-587	ENSMUSG00000024084	0.973961	Qpct
ENSMUSG00000024501_SE-603	SE-603	ENSMUSG00000024501	0.923196	Dpysl3
ENSMUSG00000024538_SE-608	SE-608	ENSMUSG00000024538	0.934554	Ppic
ENSMUSG00000024592_SE-611	SE-611	ENSMUSG00000024592	0.96153	C330018D20Rik
ENSMUSG00000045730_SE-618	SE-618	ENSMUSG00000045730	0.982384	Adrb2
ENSMUSG00000024878_SE-649	SE-649	ENSMUSG00000024878	0.983356	Cbwd1
ENSMUSG00000025195_SE-668	SE-668	ENSMUSG00000025195	0.937023	Dnmbp
ENSMUSG00000083172_SE-683	SE-683	ENSMUSG00000083172	0.991933	Gm13409
ENSMUSG00000039660_SE-688	SE-688	ENSMUSG00000039660	0.993723	D2Wsu81e
ENSMUSG00000005089_SE-720	SE-720	ENSMUSG00000005089	0.906106	Slc1a2
ENSMUSG00000027200_SE-731	SE-731	ENSMUSG00000027200	0.619954	Sema6d
ENSMUSG00000037624_SE-74	SE-74	ENSMUSG00000037624	0.964776	Kcnk2
ENSMUSG00000038844_SE-745	SE-745	ENSMUSG00000038844	0.860926	Kif16b
ENSMUSG00000038844_SE-747	SE-747	ENSMUSG00000038844	0.873238	Kif16b
ENSMUSG00000037211_SE-774	SE-774	ENSMUSG00000037211	0.99654	Spry1
ENSMUSG00000028364_SE-827	SE-827	ENSMUSG00000028364	0.920451	Tnc
ENSMUSG00000019810_SE-85	SE-85	ENSMUSG00000019810	0.95176	Fuca2
ENSMUSG00000094244_SE-854	SE-854	ENSMUSG00000094244	0.936508	Gm23967
ENSMUSG00000093482_SE-869	SE-869	ENSMUSG00000093482	0.902617	Gm20619
ENSMUSG00000036390_SE-888	SE-888	ENSMUSG00000036390	0.99885	Gadd45a
ENSMUSG00000033174_SE-901	SE-901	ENSMUSG00000033174	0.981275	Mgll
ENSMUSG00000087341_SE-913	SE-913	ENSMUSG00000087341	0.837254	0610040F04Rik
ENSMUSG00000015766_SE-934	SE-934	ENSMUSG00000015766	0.912214	Eps8
ENSMUSG00000038503_SE-954	SE-954	ENSMUSG00000038503	0.89148	Mesdc2
ENSMUSG00000082780_SE-956	SE-956	ENSMUSG00000082780	0.97061	Rps11-ps5
ENSMUSG00000039990_SE-966	SE-966	ENSMUSG00000039990	0.944036	Edrf1

## Sheet: Shared dynamic SEs
gene_SEID_Ad	SE_ID	ensembl_gene_id_Ad	PearsonCor_Ad	external_gene_name_Ad	gene_SEID_Ob	ensembl_gene_id_Ob	PearsonCor_Ob	external_gene_name_Ob
ENSMUSG00000090639_SE-1048	SE-1048	ENSMUSG00000090639	0.881496	Gm20425	ENSMUSG00000032548_SE-1048	ENSMUSG00000032548	0.941161	Slco2a1
ENSMUSG00000020181_SE-214	SE-214	ENSMUSG00000020181	0.744877	Nav3	ENSMUSG00000020181_SE-214	ENSMUSG00000020181	0.932473	Nav3
ENSMUSG00000019256_SE-284	SE-284	ENSMUSG00000019256	0.98108	Ahr	ENSMUSG00000019256_SE-284	ENSMUSG00000019256	0.959828	Ahr
ENSMUSG00000019256_SE-285	SE-285	ENSMUSG00000019256	0.980087	Ahr	ENSMUSG00000019256_SE-285	ENSMUSG00000019256	0.983268	Ahr
ENSMUSG00000020581_SE-286	SE-286	ENSMUSG00000020581	0.993701	Agr2	ENSMUSG00000019256_SE-286	ENSMUSG00000019256	0.949658	Ahr
ENSMUSG00000021733_SE-360	SE-360	ENSMUSG00000021733	0.950998	Slc4a7	ENSMUSG00000021733_SE-360	ENSMUSG00000021733	0.940573	Slc4a7
ENSMUSG00000026272_SE-38	SE-38	ENSMUSG00000026272	0.899331	Agxt	ENSMUSG00000034159_SE-38	ENSMUSG00000034159	0.86353	2310007B03Rik
ENSMUSG00000098557_SE-398	SE-398	ENSMUSG00000098557	0.998474	Kctd12	ENSMUSG00000022125_SE-398	ENSMUSG00000022125	0.689417	Cln5
ENSMUSG00000098557_SE-399	SE-399	ENSMUSG00000098557	0.988947	Kctd12	ENSMUSG00000022125_SE-399	ENSMUSG00000022125	0.766826	Cln5
ENSMUSG00000048399_SE-519	SE-519	ENSMUSG00000048399	-0.120895	Tprg	ENSMUSG00000048399_SE-519	ENSMUSG00000048399	0.931703	Tprg
ENSMUSG00000048399_SE-520	SE-520	ENSMUSG00000048399	0.0411691	Tprg	ENSMUSG00000048399_SE-520	ENSMUSG00000048399	0.971184	Tprg
ENSMUSG00000052013_SE-537	SE-537	ENSMUSG00000052013	0.997354	Btla	ENSMUSG00000022661_SE-537	ENSMUSG00000022661	0.932776	Cd200
ENSMUSG00000023959_SE-568	SE-568	ENSMUSG00000023959	0.942799	Clic5	ENSMUSG00000039601_SE-568	ENSMUSG00000039601	0.954999	Rcan2
ENSMUSG00000023945_SE-577	SE-577	ENSMUSG00000023945	0.963911	Slc5a7	ENSMUSG00000023940_SE-577	ENSMUSG00000023940	0.818082	Sgol1
ENSMUSG00000023945_SE-578	SE-578	ENSMUSG00000023945	0.990707	Slc5a7	ENSMUSG00000023945_SE-578	ENSMUSG00000023945	0.798174	Slc5a7
ENSMUSG00000038844_SE-746	SE-746	ENSMUSG00000038844	0.982434	Kif16b	ENSMUSG00000038844_SE-746	ENSMUSG00000038844	0.763605	Kif16b
ENSMUSG00000034762_SE-831	SE-831	ENSMUSG00000034762	0.985486	Glis1	ENSMUSG00000034762_SE-831	ENSMUSG00000034762	0.949743	Glis1
ENSMUSG00000070576_SE-860	SE-860	ENSMUSG00000070576	0.983602	Mn1	ENSMUSG00000070576_SE-860	ENSMUSG00000070576	0.918442	Mn1
ENSMUSG00000038665_SE-878	SE-878	ENSMUSG00000038665	0.937594	Dgki	ENSMUSG00000029838_SE-878	ENSMUSG00000029838	0.977072	Ptn
ENSMUSG00000038665_SE-879	SE-879	ENSMUSG00000038665	0.906993	Dgki	ENSMUSG00000029838_SE-879	ENSMUSG00000029838	0.968933	Ptn
ENSMUSG00000000938_SE-884	SE-884	ENSMUSG00000000938	0.915754	Hoxa10	ENSMUSG00000029776_SE-884	ENSMUSG00000029776	0.958244	Hibadh
ENSMUSG00000061353_SE-921	SE-921	ENSMUSG00000061353	0.830851	Cxcl12	ENSMUSG00000042079_SE-921	ENSMUSG00000042079	0.917774	Hnrnpf
ENSMUSG00000031613_SE-982	SE-982	ENSMUSG00000031613	0.92435	Hpgd	ENSMUSG00000038215_SE-982	ENSMUSG00000038215	0.666842	Cep44
ENSMUSG00000031613_SE-983	SE-983	ENSMUSG00000031613	0.863277	Hpgd	ENSMUSG00000038215_SE-983	ENSMUSG00000038215	0.561058	Cep44
ENSMUSG00000071047_SE-999	SE-999	ENSMUSG00000071047	0.986181	Ces1a	ENSMUSG00000071047_SE-999	ENSMUSG00000071047	0.996849	Ces1a
