# Supplementary material for: Temporal enhancer profiling of parallel lineages identifies AHR and GLIS1 as regulators of mesenchymal multipotency
Source: Nucleic Acids Res. 2018 Dec 14;47(3):1141–63. doi: 10.1093/nar/gky1240 (PMC6380961; doi:10.1093/nar/gky1240)
Supplement: Supplementary Data [file gky1240_supplemental_files.zip › Gerard_et_al_TableS9_FINAL.xls]

## Sheet: ST2-AHR-KD-D1-FDR0.1
ensembl_gene_id	geneSymbol	baseMean	log2FoldChange	lfcSE	stat	pvalue	padj
ENSMUSG00000056457	Prl2c3	165.933	-1.38353	0.28619	-4.8343	1.33618e-06	0.000249745
ENSMUSG00000079092	Prl2c2	173.159	-1.36196	0.297339	-4.58048	4.63907e-06	0.000630487
ENSMUSG00000082741	Gm9703	73.1494	-1.06638	0.352444	-3.02567	0.00248079	0.0645882
ENSMUSG00000019256	Ahr	905.615	-1.05281	0.169868	-6.19785	5.72389e-10	3.77265e-07
ENSMUSG00000071052	Rpl7a-ps5	65.5497	-1.01801	0.31471	-3.23476	0.00121747	0.0409849
ENSMUSG00000020884	Asgr1	119.683	-0.846236	0.22741	-3.72119	0.000198282	0.010869
ENSMUSG00000058050	Gm9234	191.513	-0.844973	0.230298	-3.66905	0.000243453	0.0127032
ENSMUSG00000082969	Gm12630	109.136	-0.82921	0.248293	-3.33965	0.000838845	0.0312645
ENSMUSG00000050578	Mmp13	9913.06	-0.80803	0.281621	-2.86921	0.00411493	0.0891545
ENSMUSG00000062929	Cfl2	2850.25	-0.802927	0.0755318	-10.6303	2.15383e-26	2.69724e-22
ENSMUSG00000069862	Rps12-ps9	302.486	-0.786968	0.222785	-3.53241	0.000411794	0.0187524
ENSMUSG00000072905	Gm2016	181.957	-0.785427	0.188171	-4.174	2.99297e-05	0.00273584
ENSMUSG00000079029	Gm5662	230.277	-0.756136	0.18923	-3.99586	6.44589e-05	0.00483025
ENSMUSG00000102573	RP23-296I6.8	70.7317	-0.738423	0.219667	-3.36156	0.000775041	0.0293228
ENSMUSG00000026069	Il1rl1	388.805	-0.726092	0.118491	-6.1278	8.90997e-10	5.31331e-07
ENSMUSG00000025429	Pstpip2	111.081	-0.701315	0.160006	-4.38306	1.17023e-05	0.00134447
ENSMUSG00000078087	Rps12l1	366.945	-0.680683	0.210586	-3.23232	0.00122787	0.0409986
ENSMUSG00000067038	Rps12-ps3	418.071	-0.671863	0.199954	-3.36008	0.000779188	0.0293909
ENSMUSG00000067321	Gm7931	93.83	-0.654634	0.22377	-2.92547	0.00343934	0.0787402
ENSMUSG00000057337	Chst3	72.1933	-0.65358	0.191645	-3.41036	0.000648771	0.0257923
ENSMUSG00000054716	Zfp771	283.183	-0.646193	0.110536	-5.846	5.03528e-09	2.34479e-06
ENSMUSG00000060730	Gm10086	118.827	-0.619909	0.199227	-3.11158	0.00186091	0.0543221
ENSMUSG00000062461	Gm5453	371.266	-0.609121	0.167975	-3.62625	0.000287563	0.0142903
ENSMUSG00000028364	Tnc	11121.5	-0.588353	0.107091	-5.49397	3.93003e-08	1.33016e-05
ENSMUSG00000046229	Scand1	492.12	-0.56864	0.117779	-4.82803	1.37888e-06	0.000253938
ENSMUSG00000070692	Rps12-ps10	177.849	-0.557102	0.162629	-3.42561	0.000613422	0.0247006
ENSMUSG00000074649	BC029722	1739.23	-0.547855	0.0617277	-8.87534	6.97203e-19	1.74621e-15
ENSMUSG00000032135	Mcam	225.73	-0.545568	0.189714	-2.87574	0.00403083	0.0880944
ENSMUSG00000038280	Ostm1	3323.38	-0.538915	0.0861994	-6.25196	4.05331e-10	2.81998e-07
ENSMUSG00000085999	Gm13411	621.791	-0.529023	0.175398	-3.01612	0.00256029	0.0657019
ENSMUSG00000034686	Prr7	124.622	-0.516866	0.168094	-3.07487	0.00210592	0.058089
ENSMUSG00000030256	Bhlhe41	668.478	-0.509051	0.130739	-3.89363	9.87534e-05	0.00644109
ENSMUSG00000095562	Gm21887	469.607	-0.500906	0.107844	-4.64472	3.40537e-06	0.000479163
ENSMUSG00000022378	Fam49b	1284.68	-0.498964	0.0783154	-6.37122	1.87531e-10	1.38145e-07
ENSMUSG00000091383	Hist1h2al	262.438	-0.49349	0.1293	-3.81662	0.000135291	0.00818478
ENSMUSG00000064231	Gm5321	115.738	-0.484536	0.16541	-2.92929	0.00339732	0.0780636
ENSMUSG00000094320	Gm13202	215.11	-0.475294	0.130272	-3.64847	0.000263805	0.0134259
ENSMUSG00000031568	Rwdd4a	1273.45	-0.473931	0.111022	-4.2688	1.96528e-05	0.00203398
ENSMUSG00000021411	Pxdc1	400.14	-0.473921	0.119733	-3.95815	7.55327e-05	0.00526395
ENSMUSG00000039770	Ypel5	1895.45	-0.4663	0.0636794	-7.32261	2.43185e-13	3.38379e-10
ENSMUSG00000094344	Gm11942	1110.68	-0.462732	0.139081	-3.32706	0.000877664	0.0322316
ENSMUSG00000096768	Erdr1	737.111	-0.446275	0.0981398	-4.54734	5.43293e-06	0.000708714
ENSMUSG00000028098	Rnf115	1313.91	-0.438105	0.0751917	-5.8265	5.66002e-09	2.45268e-06
ENSMUSG00000060019	Gm10073	3573.69	-0.42455	0.122465	-3.46671	0.000526871	0.0222343
ENSMUSG00000042225	Ammecr1	1123.6	-0.416039	0.0634618	-6.55574	5.53654e-11	4.62228e-08
ENSMUSG00000095098	Ccdc85b	767.351	-0.415106	0.0888713	-4.67086	2.99937e-06	0.000441895
ENSMUSG00000092281	Hmgb1-ps7	175.233	-0.414573	0.145422	-2.85082	0.00436067	0.0920277
ENSMUSG00000026123	Plekhb2	694.032	-0.411811	0.110684	-3.72059	0.000198754	0.010869
ENSMUSG00000022261	Sdc2	19123.9	-0.40481	0.0867423	-4.66681	3.05906e-06	0.000445449
ENSMUSG00000082348	Gm12807	174.472	-0.39875	0.129785	-3.07238	0.00212361	0.05832
ENSMUSG00000027957	Slc35a3	1332.23	-0.39241	0.104249	-3.76415	0.000167118	0.00960011
ENSMUSG00000021376	Tpmt	303.759	-0.384296	0.105142	-3.65502	0.000257162	0.0133076
ENSMUSG00000045694	Gm4997	409.017	-0.382553	0.130868	-2.9232	0.0034645	0.079122
ENSMUSG00000028840	Zfp593	246.384	-0.375705	0.128832	-2.91625	0.00354272	0.0805181
ENSMUSG00000017724	Etv4	459.371	-0.374573	0.10344	-3.62118	0.000293262	0.0145159
ENSMUSG00000026189	Pecr	324.343	-0.367945	0.121424	-3.03025	0.00244354	0.064152
ENSMUSG00000032006	Pdgfd	576.327	-0.360698	0.0902773	-3.99545	6.45716e-05	0.00483025
ENSMUSG00000028232	Tmem68	340.34	-0.351993	0.118859	-2.96143	0.00306218	0.0736039
ENSMUSG00000026496	Parp1	2631.32	-0.351494	0.0603328	-5.82592	5.67977e-09	2.45268e-06
ENSMUSG00000024726	2410127L17Rik	1518.71	-0.350497	0.07126	-4.91856	8.71811e-07	0.000173297
ENSMUSG00000042348	Arl15	1199.13	-0.348404	0.08101	-4.30075	1.70224e-05	0.00182198
ENSMUSG00000078771	Evi2a	348.871	-0.346196	0.112026	-3.09032	0.00199939	0.0569054
ENSMUSG00000027018	Hat1	2043.31	-0.345384	0.0777269	-4.44356	8.84834e-06	0.00105531
ENSMUSG00000020986	Sec23a	3373.08	-0.343285	0.0647419	-5.30236	1.14316e-07	3.32925e-05
ENSMUSG00000033373	Fntb	472.68	-0.341576	0.104133	-3.28018	0.00103742	0.0364931
ENSMUSG00000094518	Gm6421	2378.8	-0.339093	0.0933033	-3.63431	0.000278727	0.013962
ENSMUSG00000027663	Zmat3	1310.16	-0.335588	0.0744797	-4.50576	6.61344e-06	0.000804079
ENSMUSG00000070462	Mesdc1	912.302	-0.334209	0.0981301	-3.40577	0.000659768	0.026064
ENSMUSG00000063328	Gm9396	2791.68	-0.33415	0.0784538	-4.25919	2.05168e-05	0.00208572
ENSMUSG00000059422	Gm8116	1015.04	-0.333714	0.0666032	-5.01048	5.4295e-07	0.000119276
ENSMUSG00000026384	Ptpn4	1171.08	-0.332624	0.0937932	-3.54635	0.000390601	0.0180943
ENSMUSG00000031333	Abcb7	765.925	-0.332623	0.109507	-3.03745	0.00238591	0.0629533
ENSMUSG00000024231	Cul2	1726.4	-0.331778	0.0696525	-4.76334	1.90415e-06	0.000317942
ENSMUSG00000063659	Zbtb18	1238.07	-0.324596	0.0817623	-3.97	7.1874e-05	0.00515919
ENSMUSG00000025323	Sp4	540.557	-0.323497	0.114512	-2.825	0.00472799	0.0973827
ENSMUSG00000019158	Tmem160	313.022	-0.323437	0.10814	-2.9909	0.00278153	0.0688885
ENSMUSG00000063179	Pstk	465.409	-0.323149	0.0857963	-3.76647	0.00016557	0.00957486
ENSMUSG00000039910	Cited2	7928.72	-0.321705	0.0584536	-5.50359	3.72138e-08	1.33016e-05
ENSMUSG00000021770	Samd8	2710.18	-0.320174	0.0955915	-3.34939	0.000809885	0.0303658
ENSMUSG00000095478	Gm9824	822.981	-0.318428	0.0775547	-4.10585	4.02835e-05	0.00336313
ENSMUSG00000031232	Magt1	2468.57	-0.315749	0.0645415	-4.89219	9.97205e-07	0.000192123
ENSMUSG00000033009	Ogfod1	1208.35	-0.315583	0.0629842	-5.01051	5.42869e-07	0.000119276
ENSMUSG00000049717	Lig4	385.306	-0.314433	0.0951734	-3.30378	0.000953893	0.0341303
ENSMUSG00000083019	Gm6222	295.298	-0.313422	0.0985802	-3.17936	0.001476	0.0458659
ENSMUSG00000063253	Scoc	1701.3	-0.311989	0.0723163	-4.31422	1.60167e-05	0.00174415
ENSMUSG00000096789	Gm10257	354.169	-0.308428	0.105784	-2.91563	0.00354975	0.0805318
ENSMUSG00000020288	Ahsa2	1618.57	-0.306287	0.0789028	-3.88183	0.000103675	0.00665809
ENSMUSG00000039263	Npepl1	1541.5	-0.305241	0.0814862	-3.74592	0.000179735	0.0100934
ENSMUSG00000020988	L2hgdh	514.743	-0.303189	0.0877643	-3.45459	0.000551138	0.022854
ENSMUSG00000071528	Usmg5	3294.61	-0.303023	0.057765	-5.24579	1.55612e-07	4.23636e-05
ENSMUSG00000083914	Rps18-ps1	826.637	-0.301888	0.0934174	-3.23161	0.00123097	0.0409986
ENSMUSG00000048399	Tprg	285.818	-0.298726	0.106082	-2.81599	0.00486274	0.0995034
ENSMUSG00000021113	Snapc1	573.542	-0.296932	0.0938372	-3.16434	0.00155437	0.0477092
ENSMUSG00000096361	Gm5814	374.663	-0.293564	0.10277	-2.85653	0.00428303	0.0907552
ENSMUSG00000029238	Clock	3066.64	-0.287768	0.0512654	-5.6133	1.98507e-08	7.76845e-06
ENSMUSG00000010307	Tmem86a	1002.61	-0.285297	0.0896494	-3.18236	0.00146081	0.0456712
ENSMUSG00000003813	Rad23a	1724.67	-0.283888	0.0598138	-4.7462	2.07271e-06	0.000341533
ENSMUSG00000063052	Lrrc40	815.225	-0.283489	0.0867157	-3.26917	0.00107863	0.0376259
ENSMUSG00000006262	Mob1b	2241.07	-0.282106	0.0934991	-3.01721	0.00255114	0.0656015
ENSMUSG00000032477	Cdc25a	512.935	-0.282006	0.0784956	-3.59263	0.000327353	0.015828
ENSMUSG00000035227	Spcs2	2453.13	-0.281266	0.067494	-4.16727	3.08267e-05	0.00279741
ENSMUSG00000006134	Crkl	1610.66	-0.2766	0.0979892	-2.82276	0.00476119	0.0979054
ENSMUSG00000006740	Kif5b	8016.12	-0.275654	0.0759928	-3.62738	0.000286315	0.0142849
ENSMUSG00000063856	Gpx1	3093.49	-0.275567	0.0932119	-2.95634	0.00311309	0.0742576
ENSMUSG00000031352	Hccs	1370.99	-0.274358	0.093302	-2.94054	0.00327642	0.0762651
ENSMUSG00000039137	Whrn	560.777	-0.269456	0.0845505	-3.18693	0.00143793	0.0453397
ENSMUSG00000038975	Rabggtb	1833.67	-0.268551	0.0678489	-3.95807	7.55573e-05	0.00526395
ENSMUSG00000002881	Nab1	1856.21	-0.264169	0.068445	-3.85958	0.000113584	0.00711207
ENSMUSG00000069769	Msi2	1764.55	-0.260474	0.0617531	-4.21798	2.46497e-05	0.00239293
ENSMUSG00000029569	Tmem168	2157.14	-0.260376	0.0878795	-2.96287	0.00304784	0.0734662
ENSMUSG00000026797	Stxbp1	1581.74	-0.258664	0.0680334	-3.80202	0.000143524	0.00847806
ENSMUSG00000031562	Dctd	364.881	-0.258562	0.0904905	-2.85734	0.00427204	0.0907552
ENSMUSG00000070493	Chchd2	3814.62	-0.258184	0.0645223	-4.00146	6.29517e-05	0.00483025
ENSMUSG00000028252	Ccnc	1212.71	-0.257287	0.0748055	-3.43941	0.000582977	0.0237033
ENSMUSG00000040268	Plekha1	1264.34	-0.256596	0.0729069	-3.5195	0.000432354	0.0194325
ENSMUSG00000038503	Mesdc2	3123.55	-0.256272	0.0812121	-3.15559	0.00160174	0.0488042
ENSMUSG00000031628	Casp3	1537.86	-0.256078	0.047248	-5.41987	5.96437e-08	1.85221e-05
ENSMUSG00000028149	Rap1gds1	2444.98	-0.255284	0.0488946	-5.22112	1.77848e-07	4.7387e-05
ENSMUSG00000000340	Dbt	960.707	-0.253551	0.0900738	-2.81492	0.00487888	0.0996708
ENSMUSG00000004530	Coro1c	2332.8	-0.253475	0.085861	-2.95215	0.00315565	0.0746988
ENSMUSG00000084830	Gm14539	1631.13	-0.251491	0.0630475	-3.98891	6.63789e-05	0.00491871
ENSMUSG00000032640	Chsy1	2041.39	-0.251428	0.0679306	-3.70124	0.000214546	0.0115312
ENSMUSG00000060743	H3f3a	7388.43	-0.250362	0.067941	-3.68499	0.000228716	0.0121365
ENSMUSG00000030654	Arl6ip1	3441.59	-0.247863	0.0495344	-5.00386	5.61948e-07	0.000119276
ENSMUSG00000064356	mt-Atp8	20519.6	-0.24778	0.0810271	-3.05799	0.00222828	0.0598928
ENSMUSG00000101878	Gm8203	887.147	-0.246776	0.0839661	-2.939	0.0032927	0.0765019
ENSMUSG00000028403	Zdhhc21	1155.77	-0.246045	0.0776148	-3.17008	0.00152398	0.0472395
ENSMUSG00000057580	Gm10012	792.197	-0.244668	0.0801425	-3.05292	0.00226628	0.0604706
ENSMUSG00000024614	Tmx3	5235.38	-0.24424	0.0863666	-2.82795	0.00468476	0.0969707
ENSMUSG00000051234	Rnf7	1580.33	-0.243928	0.0702218	-3.47368	0.000513371	0.0219418
ENSMUSG00000032328	Tmem30a	6559.33	-0.24281	0.0733376	-3.31086	0.000930106	0.0336639
ENSMUSG00000060032	H2afj	864.894	-0.241808	0.0829682	-2.91447	0.00356291	0.0806842
ENSMUSG00000034173	Zbed5	1521.11	-0.241568	0.0801938	-3.01231	0.0025927	0.0658588
ENSMUSG00000029227	Fip1l1	2099.06	-0.239809	0.0594269	-4.03536	5.45195e-05	0.00429401
ENSMUSG00000062038	Gm10108	866.598	-0.238438	0.080986	-2.94419	0.00323801	0.0757937
ENSMUSG00000060636	Rpl35a	1529	-0.238168	0.0681536	-3.49458	0.00047481	0.0208633
ENSMUSG00000032171	Pin1	1193.82	-0.237407	0.0666371	-3.56269	0.000367073	0.0172814
ENSMUSG00000054814	Usp46	1332.49	-0.237097	0.0722012	-3.28384	0.00102404	0.0362263
ENSMUSG00000034424	Gcsh	1424.22	-0.234578	0.0571242	-4.10646	4.01766e-05	0.00336313
ENSMUSG00000005813	Metap1	1312.14	-0.232475	0.0713301	-3.25915	0.00111748	0.0386578
ENSMUSG00000036810	Cnep1r1	1919.22	-0.229398	0.0493333	-4.64996	3.31994e-06	0.00047245
ENSMUSG00000037710	Cisd1	1676.06	-0.229377	0.0736016	-3.11646	0.00183034	0.0538059
ENSMUSG00000022533	Atp13a3	7262.19	-0.224958	0.0740675	-3.0372	0.00238783	0.0629533
ENSMUSG00000027822	Slc33a1	1456.31	-0.224193	0.0659487	-3.39951	0.000675074	0.0264764
ENSMUSG00000039530	Tusc3	3345.66	-0.220695	0.0511251	-4.31677	1.5833e-05	0.00173927
ENSMUSG00000041935	AW549877	5530.63	-0.219589	0.0584427	-3.75735	0.000171725	0.009687
ENSMUSG00000040659	Efhd2	679.894	-0.217132	0.0654457	-3.31775	0.000907459	0.0330352
ENSMUSG00000030327	Necap1	1371.18	-0.216897	0.0605136	-3.58426	0.000338032	0.0161572
ENSMUSG00000030417	Pdcd5	1057.87	-0.215547	0.0656269	-3.28444	0.00102187	0.0362263
ENSMUSG00000032334	Loxl1	6172.71	-0.212131	0.0510421	-4.156	3.23875e-05	0.00287651
ENSMUSG00000038244	Mical2	2978.02	-0.211065	0.066071	-3.19452	0.00140064	0.0444841
ENSMUSG00000063802	Hspbp1	554.89	-0.207159	0.0717185	-2.8885	0.00387086	0.0854085
ENSMUSG00000020949	Fkbp3	1899.56	-0.206576	0.0505761	-4.08446	4.41792e-05	0.00363984
ENSMUSG00000021112	Mpp5	1261.19	-0.203257	0.0711336	-2.85739	0.00427136	0.0907552
ENSMUSG00000031667	Aktip	1166.94	-0.203227	0.0626101	-3.24591	0.00117076	0.0398408
ENSMUSG00000062937	Mtap	3412.58	-0.203076	0.0472141	-4.30116	1.69904e-05	0.00182198
ENSMUSG00000069682	Gm10275	6840.56	-0.202425	0.0506572	-3.99597	6.44294e-05	0.00483025
ENSMUSG00000026019	Wdr12	1054.84	-0.202387	0.0630472	-3.21008	0.00132696	0.0431624
ENSMUSG00000079224	Gm6565	1368.32	-0.201663	0.0709059	-2.8441	0.00445373	0.0934239
ENSMUSG00000070923	Klhl9	1972.14	-0.201528	0.0617267	-3.26484	0.00109527	0.0381003
ENSMUSG00000024085	Man2a1	5549.17	-0.201252	0.0447224	-4.50004	6.7941e-06	0.000818101
ENSMUSG00000050627	Gpd1l	1807.56	-0.199882	0.055543	-3.59869	0.000319818	0.015584
ENSMUSG00000017548	Suz12	2127.61	-0.199826	0.0698606	-2.86036	0.00423166	0.0905864
ENSMUSG00000029616	Erp29	1754.36	-0.197859	0.0479675	-4.12486	3.70964e-05	0.00316026
ENSMUSG00000057134	Ado	2167.43	-0.197109	0.0488059	-4.03864	5.37628e-05	0.00426122
ENSMUSG00000017778	Cox7c	3237.91	-0.196373	0.0414281	-4.74008	2.13635e-06	0.000347449
ENSMUSG00000083836	Ldha-ps2	1281.82	-0.19533	0.0630046	-3.10025	0.00193357	0.0555902
ENSMUSG00000039221	Rpl22l1	3189.12	-0.195011	0.0636763	-3.06253	0.00219477	0.0598803
ENSMUSG00000022744	Cldn25	1924.6	-0.194478	0.0663263	-2.93214	0.00336639	0.0776377
ENSMUSG00000083626	Gm4459	753.232	-0.194403	0.0667553	-2.91218	0.00358918	0.0811323
ENSMUSG00000043207	Zmpste24	3342.59	-0.193974	0.0596514	-3.25179	0.00114679	0.0393461
ENSMUSG00000036356	Csgalnact1	1473.9	-0.19135	0.0676771	-2.8274	0.00469284	0.0969775
ENSMUSG00000008475	Arpc5	8143.17	-0.190263	0.0435124	-4.37262	1.22766e-05	0.00138505
ENSMUSG00000026150	Mff	4516.58	-0.190174	0.0438005	-4.34182	1.4131e-05	0.00156604
ENSMUSG00000042105	Inpp5f	1161.93	-0.189309	0.0654061	-2.89437	0.00379924	0.0846581
ENSMUSG00000081485	Gm12338	1836.23	-0.189197	0.0542034	-3.49051	0.000482101	0.020963
ENSMUSG00000026319	2310035C23Rik	2174.56	-0.189006	0.0663021	-2.85067	0.00436269	0.0920277
ENSMUSG00000071662	Polr2g	1717.5	-0.188418	0.0545919	-3.45139	0.000557708	0.0229743
ENSMUSG00000021748	Pdhb	2330	-0.187588	0.0594757	-3.15403	0.00161033	0.0488114
ENSMUSG00000033793	Atp6v1h	2470.13	-0.185958	0.049466	-3.75932	0.000170378	0.00965452
ENSMUSG00000038628	Polr3k	1767.92	-0.185826	0.0562083	-3.30602	0.000946298	0.0339556
ENSMUSG00000040446	Rprd1a	1631.34	-0.181865	0.0552687	-3.29056	0.000999881	0.0355725
ENSMUSG00000058704	Memo1	2950.46	-0.181259	0.0493713	-3.67135	0.000241271	0.012642
ENSMUSG00000056888	Glipr1	5086.39	-0.180274	0.0608249	-2.96382	0.00303844	0.0734662
ENSMUSG00000073676	Hspe1	4207.49	-0.179329	0.0496447	-3.61224	0.000303561	0.0149078
ENSMUSG00000018548	Trim37	1294.48	-0.176866	0.0588078	-3.00753	0.0026338	0.0666324
ENSMUSG00000041203	2310036O22Rik	1987.36	-0.17517	0.0506093	-3.46122	0.000537743	0.0224074
ENSMUSG00000004849	Ap1s1	2078.02	-0.173702	0.0591202	-2.93812	0.00330207	0.0765773
ENSMUSG00000062397	Zfp706	3666.64	-0.172192	0.0451911	-3.8103	0.000138798	0.00831661
ENSMUSG00000022285	Ywhaz	14885.1	-0.171665	0.0558623	-3.073	0.00211921	0.05832
ENSMUSG00000070372	Capza1	7240.14	-0.170903	0.0501697	-3.40649	0.000658037	0.026064
ENSMUSG00000016664	Pacsin2	4289.21	-0.169401	0.0355204	-4.76912	1.85035e-06	0.000313134
ENSMUSG00000091537	Tma7	2343.15	-0.168156	0.0520815	-3.22871	0.00124351	0.0410885
ENSMUSG00000000168	Dlat	1746.74	-0.167405	0.0517872	-3.23255	0.00122689	0.0409986
ENSMUSG00000022820	Ndufb4	1626.37	-0.164816	0.0559213	-2.94729	0.00320573	0.0756032
ENSMUSG00000027035	Cers6	3112.84	-0.161648	0.0458293	-3.52718	0.000420009	0.0190571
ENSMUSG00000031256	Cstf2	1312.26	-0.158931	0.0537173	-2.95866	0.00308983	0.0738434
ENSMUSG00000036438	Calm2	11618.8	-0.1587	0.0463459	-3.42426	0.00061648	0.0247442
ENSMUSG00000026245	Farsb	1750.27	-0.158191	0.0513192	-3.0825	0.0020527	0.0576577
ENSMUSG00000067017	Gm3608	5100.51	-0.154557	0.0501419	-3.08239	0.00205345	0.0576577
ENSMUSG00000032301	Psma4	4275.32	-0.154476	0.0439882	-3.51176	0.000445157	0.0197684
ENSMUSG00000031231	Cox7b	4098.98	-0.153785	0.0461723	-3.33068	0.000866345	0.0319095
ENSMUSG00000028551	Cdkn2c	2056.98	-0.153288	0.0535189	-2.86419	0.00418071	0.0901119
ENSMUSG00000060073	Psma3	5057.84	-0.150468	0.0434147	-3.46582	0.00052861	0.0222343
ENSMUSG00000009470	Tnpo1	5808.53	-0.149763	0.0442576	-3.38389	0.00071466	0.0278806
ENSMUSG00000026526	Fh1	2198.69	-0.149588	0.0433346	-3.45193	0.000556591	0.0229743
ENSMUSG00000031166	Wdr13	1628.05	-0.149439	0.0469819	-3.18078	0.00146879	0.0457555
ENSMUSG00000032026	Rexo2	3539.38	-0.149137	0.0466927	-3.19401	0.00140311	0.0444841
ENSMUSG00000028639	Ybx1	12108.4	-0.142968	0.0384777	-3.7156	0.000202724	0.0110379
ENSMUSG00000021877	Arf4	8512.24	-0.141431	0.0488127	-2.89743	0.00376234	0.0841354
ENSMUSG00000027287	Snap23	2796.36	-0.141119	0.046151	-3.05777	0.0022299	0.0598928
ENSMUSG00000086922	Gm13835	2343.5	-0.140255	0.0446411	-3.14184	0.00167889	0.0505403
ENSMUSG00000036323	Srp72	4677.13	-0.137178	0.0324186	-4.23145	2.32186e-05	0.0022895
ENSMUSG00000032249	Anp32a	3343.76	-0.13625	0.0408881	-3.33225	0.000861459	0.0318273
ENSMUSG00000026750	Psmb7	3843.76	-0.133638	0.0460754	-2.90042	0.00372667	0.0836364
ENSMUSG00000032966	Fkbp1a	9442.59	-0.131428	0.0425939	-3.0856	0.00203144	0.0574261
ENSMUSG00000022452	Smdt1	1802.34	-0.128612	0.0417413	-3.08117	0.0020619	0.0577655
ENSMUSG00000015671	Psma2	4083.54	-0.127881	0.0440712	-2.9017	0.00371143	0.0834439
ENSMUSG00000005506	Celf1	8270.67	-0.127709	0.0448389	-2.84818	0.00439703	0.0923893
ENSMUSG00000025607	Copg2	3541.27	-0.123848	0.0395688	-3.12994	0.00174845	0.0518858
ENSMUSG00000044308	Ubr3	4386.45	-0.123292	0.0371077	-3.32256	0.000891965	0.032661
ENSMUSG00000024091	Vapa	3872.55	-0.116388	0.0395062	-2.94606	0.0032185	0.0756196
ENSMUSG00000028745	Capzb	7838.13	-0.109778	0.0367629	-2.9861	0.0028256	0.0693823
ENSMUSG00000000563	Atp5f1	5351.68	-0.103332	0.0343362	-3.00941	0.00261753	0.0663548
ENSMUSG00000021248	Tmed10	7341.51	0.105228	0.0324045	3.24734	0.00116489	0.0398155
ENSMUSG00000032216	Nedd4	74422	0.114353	0.0390649	2.92727	0.00341957	0.078431
ENSMUSG00000026254	Eif4e2	2498.41	0.115681	0.0378458	3.05665	0.00223827	0.0598928
ENSMUSG00000015120	Ube2i	5248.39	0.115684	0.0361057	3.20405	0.00135508	0.0436238
ENSMUSG00000078622	Ccdc47	2488.9	0.122169	0.0430294	2.83919	0.0045228	0.094556
ENSMUSG00000024026	Glo1	6901.65	0.122258	0.0408539	2.99258	0.00276631	0.0687351
ENSMUSG00000024588	Fech	3054.66	0.125325	0.0413701	3.02935	0.00245081	0.064208
ENSMUSG00000001847	Rac1	8165.83	0.133558	0.0413619	3.22902	0.00124215	0.0410885
ENSMUSG00000022812	Gsk3b	4910.23	0.137041	0.0445594	3.07546	0.00210179	0.058089
ENSMUSG00000028163	Nfkb1	2062.26	0.137685	0.0450001	3.05967	0.00221582	0.0598928
ENSMUSG00000028926	Cdk14	2955.75	0.137714	0.0473909	2.90591	0.0036619	0.0826269
ENSMUSG00000017760	Ctsa	6116.5	0.137821	0.0479479	2.87439	0.00404807	0.088317
ENSMUSG00000025786	Zdhhc3	3608.89	0.138017	0.0397881	3.46879	0.000522813	0.0221938
ENSMUSG00000079037	Prnp	13740.7	0.140884	0.0472462	2.98192	0.00286451	0.0700631
ENSMUSG00000015889	Lta4h	3559.3	0.142117	0.0435866	3.26057	0.00111188	0.0385708
ENSMUSG00000027288	Zfp106	7188.72	0.142373	0.0480948	2.96027	0.00307374	0.0736048
ENSMUSG00000024248	Cox7a2l	8722.76	0.143181	0.045209	3.16709	0.00153972	0.0473925
ENSMUSG00000001761	Smo	6462.75	0.143334	0.0481129	2.97912	0.00289075	0.070567
ENSMUSG00000031447	Lamp1	31825.4	0.144434	0.0370469	3.89868	9.67182e-05	0.006371
ENSMUSG00000032393	Dpp8	4022.73	0.146971	0.0374291	3.92664	8.61398e-05	0.00586266
ENSMUSG00000042626	Shc1	7287.9	0.149588	0.0496523	3.0127	0.00258931	0.0658588
ENSMUSG00000029501	Ankle2	1678.54	0.151382	0.0502477	3.01272	0.00258918	0.0658588
ENSMUSG00000028757	Ddost	4264.75	0.151413	0.0433717	3.49107	0.000481098	0.020963
ENSMUSG00000075391	Gm13443	2153.62	0.154396	0.0479996	3.21662	0.00129711	0.0425227
ENSMUSG00000034024	Cct2	13407.8	0.155194	0.0383333	4.04855	5.15363e-05	0.00411075
ENSMUSG00000033542	Arhgef5	1968.46	0.156058	0.0503721	3.09811	0.00194756	0.0556835
ENSMUSG00000016831	Tox4	2444.37	0.156737	0.0547799	2.86121	0.00422025	0.0905389
ENSMUSG00000029787	Avl9	1732.75	0.157435	0.054984	2.86328	0.00419273	0.0902158
ENSMUSG00000020585	Laptm4a	29476.1	0.157812	0.0336769	4.68607	2.78497e-06	0.000420195
ENSMUSG00000035863	Palm	3720.3	0.158129	0.0508147	3.11187	0.00185906	0.0543221
ENSMUSG00000032479	Map4	3577.56	0.158322	0.0536315	2.95204	0.00315682	0.0746988
ENSMUSG00000033436	Armcx2	4019.24	0.158942	0.055634	2.85692	0.00427775	0.0907552
ENSMUSG00000016534	Lamp2	34707.2	0.159221	0.0537438	2.96259	0.00305058	0.0734662
ENSMUSG00000025534	Gusb	1980.85	0.160216	0.0548375	2.92165	0.00348187	0.0792789
ENSMUSG00000038773	Kdm3b	2690.17	0.160772	0.0546659	2.941	0.00327156	0.0762651
ENSMUSG00000037519	Ppfia1	2218.19	0.162034	0.0417825	3.87803	0.000105308	0.00669425
ENSMUSG00000024735	Prpf19	5619.44	0.163	0.053783	3.03069	0.00243993	0.064152
ENSMUSG00000042272	Sestd1	2792.92	0.164004	0.053728	3.05249	0.00226952	0.0604706
ENSMUSG00000024927	Rela	1616.87	0.165078	0.0498777	3.30966	0.000934095	0.0337052
ENSMUSG00000027248	Pdia3	18531.5	0.166323	0.056297	2.95439	0.00313292	0.0745885
ENSMUSG00000094122	Rpl31-ps9	3074.72	0.166872	0.0589228	2.83205	0.00462509	0.0963727
ENSMUSG00000026827	Gpd2	2864.98	0.16696	0.0592707	2.81691	0.00484884	0.0993813
ENSMUSG00000045962	Wnk1	15338.4	0.167035	0.0392311	4.25772	2.06524e-05	0.00208572
ENSMUSG00000020964	Sel1l	4573.89	0.167397	0.0478718	3.49678	0.000470916	0.0207651
ENSMUSG00000018567	Gabarap	9750.95	0.167424	0.0547687	3.05694	0.00223611	0.0598928
ENSMUSG00000022620	Arsa	3473.83	0.168603	0.0588547	2.86473	0.00417366	0.0901119
ENSMUSG00000041236	Vps41	4572.19	0.168741	0.0475902	3.54571	0.000391563	0.0180943
ENSMUSG00000055737	Ghr	5975.18	0.170504	0.0475488	3.58588	0.000335949	0.0161191
ENSMUSG00000005899	Smpd4	1407.64	0.172245	0.0536259	3.21197	0.00131826	0.0429912
ENSMUSG00000009894	Snap47	2333.43	0.173038	0.0553091	3.12857	0.00175659	0.0520043
ENSMUSG00000031996	Aplp2	17213.3	0.173067	0.043479	3.98049	6.87746e-05	0.00500735
ENSMUSG00000002546	Golga2	2616.44	0.174004	0.0393155	4.42583	9.60715e-06	0.001135
ENSMUSG00000037949	Ano10	2615.79	0.174755	0.0584691	2.98884	0.00280039	0.0691701
ENSMUSG00000022350	E430025E21Rik	6246.75	0.17493	0.0558454	3.1324	0.00173383	0.0515744
ENSMUSG00000020282	Rhbdf1	1636.99	0.175919	0.0572117	3.07488	0.00210586	0.058089
ENSMUSG00000027312	Atrn	3715.03	0.176006	0.0375009	4.69336	2.68747e-06	0.000415959
ENSMUSG00000020650	Bcap29	1711.76	0.176863	0.0553709	3.19415	0.00140242	0.0444841
ENSMUSG00000021840	Mapk1ip1l	4236.7	0.178037	0.0480327	3.70657	0.000210083	0.0113399
ENSMUSG00000000131	Xpo6	1897.6	0.178779	0.0503475	3.5509	0.000383919	0.0179396
ENSMUSG00000020085	Aifm2	1092.01	0.178793	0.0529125	3.37903	0.000727413	0.0281154
ENSMUSG00000031902	Nfatc3	3342.15	0.179471	0.0422886	4.24395	2.19617e-05	0.00220021
ENSMUSG00000062846	Gm14176	1500.36	0.180307	0.0537029	3.35749	0.000786527	0.0295786
ENSMUSG00000027868	Tbx15	4006.31	0.180893	0.0362577	4.98909	6.0665e-07	0.000126618
ENSMUSG00000021900	Btd	2010.72	0.18096	0.0495397	3.65283	0.000259366	0.0133664
ENSMUSG00000041560	Gltscr2	2674.51	0.180997	0.0471595	3.83798	0.00012405	0.00769047
ENSMUSG00000001229	Dpp9	2771.3	0.18156	0.0602533	3.01328	0.00258438	0.0658588
ENSMUSG00000014668	Chfr	1102.3	0.182001	0.064493	2.82202	0.00477222	0.0979714
ENSMUSG00000041453	Rpl21	8852.98	0.182284	0.061746	2.95216	0.00315563	0.0746988
ENSMUSG00000028530	Jak1	9654.58	0.184309	0.0640874	2.87591	0.00402871	0.0880944
ENSMUSG00000027198	Ext2	4754.68	0.184965	0.0616298	3.00122	0.00268899	0.067755
ENSMUSG00000029767	Calu	38622.7	0.185319	0.0530859	3.49092	0.000481356	0.020963
ENSMUSG00000018412	Kansl1	2156	0.185468	0.0434312	4.27037	1.95146e-05	0.00203398
ENSMUSG00000037242	Clic4	12344	0.185611	0.054349	3.41516	0.000637438	0.0254224
ENSMUSG00000015149	Sirt2	2350.28	0.186004	0.0509746	3.64896	0.000263304	0.0134259
ENSMUSG00000025453	Nnt	2865.72	0.186607	0.042354	4.40589	1.05348e-05	0.00122657
ENSMUSG00000089764	Gm16580	3688.04	0.186958	0.0531473	3.51774	0.000435235	0.0194325
ENSMUSG00000032667	Pon2	1492.72	0.187076	0.0618724	3.02357	0.00249811	0.0645911
ENSMUSG00000031375	Bgn	95802.1	0.187584	0.0528717	3.5479	0.00038831	0.0180774
ENSMUSG00000009630	Ppp2cb	2112.9	0.187605	0.0593973	3.15848	0.00158596	0.0485599
ENSMUSG00000030824	Nucb1	6977.57	0.187713	0.0522082	3.59548	0.0003238	0.0157168
ENSMUSG00000027775	Mfsd1	3528.97	0.187994	0.0543209	3.4608	0.00053858	0.0224074
ENSMUSG00000066151	Fkbp15	1847	0.188487	0.0481484	3.91471	9.05124e-05	0.00609402
ENSMUSG00000066150	Slc31a1	2402.03	0.189676	0.0547689	3.46321	0.00053377	0.0223559
ENSMUSG00000036561	Ppp6r2	970.907	0.190001	0.0664734	2.85831	0.0042591	0.0907552
ENSMUSG00000022594	Lynx1	2582.53	0.190277	0.0600812	3.16699	0.00154026	0.0473925
ENSMUSG00000025510	Cd151	5876.66	0.191291	0.0671204	2.84996	0.00437247	0.0920277
ENSMUSG00000026782	Abi2	1704.08	0.192043	0.0667266	2.87806	0.00400123	0.0879077
ENSMUSG00000037455	Slc18b1	1659.68	0.193039	0.0567945	3.39891	0.000676552	0.0264764
ENSMUSG00000072214	2005-09-01	2091.3	0.193363	0.0590094	3.27682	0.00104983	0.0368265
ENSMUSG00000018199	Trove2	3033.92	0.193386	0.068159	2.83728	0.00454991	0.0949641
ENSMUSG00000024150	Mcfd2	2889.42	0.195287	0.0504923	3.86765	0.000109888	0.00691518
ENSMUSG00000039914	Coq10a	876.456	0.196176	0.0668293	2.93548	0.00333037	0.0769487
ENSMUSG00000047193	Dync2h1	1842.44	0.196516	0.0561284	3.50118	0.00046321	0.0204974
ENSMUSG00000058799	Nap1l1	13297.4	0.196734	0.0650579	3.02399	0.00249468	0.0645911
ENSMUSG00000020315	Sptbn1	20231.6	0.196864	0.0490318	4.01502	5.94411e-05	0.00459494
ENSMUSG00000047710	Champ1	1296.69	0.197094	0.0584123	3.37418	0.000740367	0.0283588
ENSMUSG00000004270	Lpcat3	2832.68	0.197347	0.0659872	2.99069	0.00278349	0.0688885
ENSMUSG00000000278	Scpep1	6464.91	0.197816	0.0635228	3.11409	0.00184513	0.0541136
ENSMUSG00000030287	Itpr2	2858.26	0.198499	0.0583663	3.40091	0.000671617	0.0264486
ENSMUSG00000028894	Inpp5b	988.197	0.199284	0.0616818	3.23085	0.00123425	0.0409986
ENSMUSG00000031835	Mbtps1	6639.33	0.199445	0.0575503	3.46558	0.000529093	0.0222343
ENSMUSG00000031627	Irf2	973.434	0.199505	0.0694373	2.87316	0.00406383	0.088353
ENSMUSG00000052534	Pbx1	6237.05	0.200029	0.0290714	6.8806	5.95999e-12	5.7413e-09
ENSMUSG00000044795	Cyb5d1	767.685	0.200184	0.0680619	2.9412	0.00326945	0.0762651
ENSMUSG00000028673	Fuca1	2073.62	0.200379	0.0585591	3.42182	0.000622044	0.0248877
ENSMUSG00000008575	Nfib	3185.55	0.201577	0.0650636	3.09815	0.00194731	0.0556835
ENSMUSG00000022125	Cln5	2695.55	0.202303	0.0542971	3.72585	0.000194661	0.010739
ENSMUSG00000023965	Fbxl17	1248.91	0.20303	0.048499	4.18626	2.83586e-05	0.00269042
ENSMUSG00000048911	Rnf24	1805.16	0.204435	0.0515073	3.96906	7.21581e-05	0.00515919
ENSMUSG00000018076	Med13l	3236.63	0.205268	0.0692065	2.96602	0.00301677	0.0732152
ENSMUSG00000042082	Arsb	4067.54	0.205971	0.0663185	3.10579	0.00189773	0.054885
ENSMUSG00000013878	Rnf170	1271.64	0.206096	0.0611339	3.37123	0.000748338	0.0284846
ENSMUSG00000046836	Brox	3289.02	0.206501	0.0682393	3.02613	0.00247707	0.0645882
ENSMUSG00000023191	Leprel2	2755.95	0.207271	0.072306	2.86658	0.00414933	0.0897444
ENSMUSG00000031214	Ophn1	1412.02	0.207443	0.0678136	3.05901	0.00222067	0.0598928
ENSMUSG00000022091	Sorbs3	1098.34	0.207827	0.070896	2.93143	0.00337402	0.0776707
ENSMUSG00000041895	Wipi1	2496.2	0.209033	0.0645036	3.24063	0.00119264	0.0404756
ENSMUSG00000071180	Smim15	2508.93	0.209213	0.0696497	3.00379	0.00266639	0.067321
ENSMUSG00000036606	Plxnb2	8767.93	0.209265	0.0586157	3.57012	0.000356818	0.0169259
ENSMUSG00000010663	Fads1	10103.6	0.209661	0.0725817	2.88862	0.00386942	0.0854085
ENSMUSG00000021959	Lats2	1584.59	0.210773	0.0697892	3.02014	0.00252662	0.0651046
ENSMUSG00000037104	Socs5	2271.55	0.211239	0.055478	3.80762	0.000140312	0.00832763
ENSMUSG00000028657	Ppt1	2643.43	0.212355	0.0470842	4.51012	6.47924e-06	0.000795486
ENSMUSG00000027993	Trim2	1655.13	0.212649	0.0576171	3.69073	0.000223608	0.0119159
ENSMUSG00000028582	Cc2d1b	1024.86	0.213314	0.0719157	2.96616	0.0030154	0.0732152
ENSMUSG00000006906	Stambp	979.503	0.213397	0.0650378	3.28113	0.00103394	0.0364732
ENSMUSG00000005609	Ctr9	3064.56	0.214128	0.0608714	3.51771	0.000435283	0.0194325
ENSMUSG00000083282	Ctsf	588.921	0.215412	0.0745749	2.88854	0.00387037	0.0854085
ENSMUSG00000030095	Tmem43	3066.42	0.216068	0.0406088	5.32073	1.03354e-07	3.08169e-05
ENSMUSG00000090262	Mpv17	1293.26	0.216143	0.0588478	3.67291	0.000239803	0.0126179
ENSMUSG00000027363	Usp8	3867.87	0.216682	0.0361889	5.98753	2.13057e-09	1.16005e-06
ENSMUSG00000033632	AW554918	572.107	0.217157	0.0747922	2.90347	0.00369057	0.083124
ENSMUSG00000030313	Dennd5b	971.758	0.217897	0.0658517	3.3089	0.00093663	0.0337052
ENSMUSG00000026335	Pam	11441.4	0.218621	0.0597693	3.65775	0.000254435	0.0132211
ENSMUSG00000021585	Cast	6297.97	0.218763	0.0463858	4.71615	2.40349e-06	0.000385883
ENSMUSG00000068200	Gm5931	1323.77	0.218979	0.0550476	3.97799	6.94998e-05	0.0050309
ENSMUSG00000013662	Atad1	3885.07	0.219127	0.0757965	2.89098	0.00384037	0.0852712
ENSMUSG00000014606	Slc25a11	1996.83	0.220006	0.0722936	3.04323	0.00234057	0.0622313
ENSMUSG00000022912	Pros1	2957.3	0.220505	0.0692047	3.18627	0.00144122	0.0453397
ENSMUSG00000055371	Stam2	2237.11	0.221589	0.0508397	4.35859	1.30902e-05	0.00146365
ENSMUSG00000031392	Irak1	2835.39	0.222045	0.0519832	4.27148	1.94181e-05	0.00203398
ENSMUSG00000027935	Rab13	837.894	0.222046	0.071088	3.12353	0.00178693	0.0526535
ENSMUSG00000061130	Ppm1b	2105.96	0.222073	0.0504138	4.40501	1.05781e-05	0.00122657
ENSMUSG00000005580	Adcy9	828.144	0.222124	0.0776367	2.86106	0.00422221	0.0905389
ENSMUSG00000022842	Ece2	1802.19	0.222255	0.065885	3.37338	0.000742518	0.0283588
ENSMUSG00000013076	Amotl1	5340.7	0.222321	0.0590345	3.76595	0.000165914	0.00957486
ENSMUSG00000025875	Tspan17	2642.03	0.222744	0.0569229	3.91308	9.11275e-05	0.00610262
ENSMUSG00000032431	Crtap	3388.37	0.223304	0.0660415	3.38127	0.000721515	0.0279738
ENSMUSG00000025213	Kazald1	1649.74	0.223883	0.0747629	2.99457	0.00274832	0.068424
ENSMUSG00000067924	Cxx1b	3119.97	0.224211	0.0585601	3.82874	0.000128803	0.00790685
ENSMUSG00000055013	Agap1	1161.42	0.224858	0.0709804	3.16789	0.00153548	0.0473925
ENSMUSG00000023044	Csad	3336.57	0.225489	0.0555073	4.06232	4.85874e-05	0.00390039
ENSMUSG00000025236	Adpgk	1148.7	0.225714	0.0669123	3.37329	0.000742769	0.0283588
ENSMUSG00000026880	Stom	4357.59	0.226033	0.0597499	3.78298	0.000154961	0.00911069
ENSMUSG00000018042	Cyb5r3	18119.4	0.227074	0.0701341	3.23771	0.00120493	0.0406743
ENSMUSG00000025579	Gaa	3101.6	0.22709	0.0767134	2.96024	0.00307397	0.0736048
ENSMUSG00000021238	Aldh6a1	1740.82	0.22746	0.0582303	3.90622	9.37529e-05	0.00624504
ENSMUSG00000022708	Zbtb20	6480.94	0.22861	0.0752424	3.03832	0.00237905	0.0629533
ENSMUSG00000042873	Lhfpl4	475.708	0.229261	0.0780714	2.93656	0.00331876	0.0768223
ENSMUSG00000024782	Ak3	6192.19	0.22972	0.0571717	4.01806	5.86781e-05	0.00456413
ENSMUSG00000067925	Cxx1a	3091.33	0.229848	0.0603528	3.80841	0.000139865	0.00832763
ENSMUSG00000001270	Ckb	799.766	0.23021	0.0813646	2.82937	0.00466403	0.0967014
ENSMUSG00000037331	Larp1	3119.15	0.231081	0.0798189	2.89507	0.00379075	0.0846196
ENSMUSG00000026200	Glb1l	1525.42	0.231719	0.0605595	3.82631	0.000130078	0.00794412
ENSMUSG00000030630	Fah	1276.57	0.232013	0.0773834	2.99823	0.00271555	0.0678778
ENSMUSG00000030157	Clec2d	3090.09	0.232393	0.0617944	3.76075	0.000169406	0.00964308
ENSMUSG00000030352	Tspan9	2231.18	0.232526	0.0566725	4.10298	4.07861e-05	0.00338254
ENSMUSG00000020009	Ifngr1	3355.98	0.232663	0.0652754	3.56432	0.000364795	0.017239
ENSMUSG00000026473	Glul	7153.29	0.233613	0.0752025	3.10645	0.00189351	0.054885
ENSMUSG00000032035	Ets1	1191.7	0.233671	0.0693454	3.36967	0.000752591	0.0285597
ENSMUSG00000029413	Naaa	1205.03	0.234912	0.0763597	3.07639	0.00209522	0.058089
ENSMUSG00000031149	Praf2	1709.42	0.234986	0.0682315	3.44395	0.000573279	0.0234613
ENSMUSG00000047037	Nipa1	712.622	0.235545	0.0789051	2.98517	0.00283418	0.0694568
ENSMUSG00000024299	Adamts10	1268.17	0.237011	0.0793312	2.98762	0.0028116	0.0693104
ENSMUSG00000013465	Nelfb	1913.01	0.237049	0.0763539	3.10462	0.00190527	0.0549762
ENSMUSG00000039357	Fut11	831.755	0.237072	0.0773347	3.06553	0.00217281	0.0595407
ENSMUSG00000021806	Nid2	6784.42	0.239381	0.0579272	4.13245	3.5892e-05	0.00311457
ENSMUSG00000028161	Ppp3ca	5777.14	0.239539	0.0782016	3.0631	0.00219057	0.0598803
ENSMUSG00000020472	Zkscan17	1055.44	0.240829	0.0676447	3.56021	0.000370564	0.0173804
ENSMUSG00000022361	Zhx1	4409.38	0.241318	0.0426871	5.65317	1.57512e-08	6.57509e-06
ENSMUSG00000049090	Zadh2	2541.82	0.241339	0.0532443	4.53268	5.82414e-06	0.000736724
ENSMUSG00000031532	Saraf	4173.88	0.242442	0.0508057	4.77193	1.82466e-06	0.000313134
ENSMUSG00000020027	Socs2	6718.24	0.243065	0.0612825	3.96631	7.29951e-05	0.00516451
ENSMUSG00000060594	Layn	831.681	0.244637	0.0695535	3.51725	0.00043604	0.0194325
ENSMUSG00000022687	Boc	930.302	0.244779	0.0737378	3.31958	0.000901522	0.0329147
ENSMUSG00000036225	Kctd1	438.184	0.245151	0.0853939	2.87082	0.00409407	0.0888561
ENSMUSG00000037111	Setd7	4817.42	0.24605	0.0694488	3.54289	0.000395765	0.0181545
ENSMUSG00000035284	Vps13c	3497.06	0.247064	0.0829912	2.97698	0.00291099	0.0709228
ENSMUSG00000022621	Rabl2	508.296	0.247511	0.0776971	3.18559	0.00144459	0.0453397
ENSMUSG00000024830	Rps6kb2	862.389	0.248032	0.0721457	3.43794	0.000586167	0.0237559
ENSMUSG00000021281	Tnfaip2	2116.62	0.248294	0.0827966	2.99884	0.00271005	0.0678778
ENSMUSG00000103567	Pcdhga5	530.358	0.249828	0.0874542	2.85668	0.00428102	0.0907552
ENSMUSG00000030002	Dusp11	7019.15	0.250781	0.0456078	5.49864	3.82728e-08	1.33016e-05
ENSMUSG00000045896	Paip2b	1748.99	0.251157	0.0599647	4.18842	2.80908e-05	0.00268535
ENSMUSG00000034487	Kdelc2	2246.07	0.252104	0.0597278	4.22089	2.43344e-05	0.00238078
ENSMUSG00000027997	Casp6	612.42	0.252211	0.0819832	3.07637	0.00209535	0.058089
ENSMUSG00000026786	Apbb1ip	856.872	0.25444	0.0787473	3.23109	0.00123318	0.0409986
ENSMUSG00000018593	Sparc	49488.7	0.255052	0.083869	3.04108	0.00235735	0.0625447
ENSMUSG00000033960	9430020K01Rik	3939.29	0.255199	0.0739992	3.44867	0.000563359	0.023131
ENSMUSG00000034707	Gns	19303.3	0.255308	0.0618692	4.12657	3.68207e-05	0.00315826
ENSMUSG00000021556	Golm1	1700.19	0.255569	0.060734	4.208	2.57645e-05	0.00248191
ENSMUSG00000033577	Myo6	2739.03	0.256602	0.061392	4.17973	2.91856e-05	0.00270498
ENSMUSG00000019873	Reep3	10051	0.257	0.0670331	3.83393	0.000126113	0.0077799
ENSMUSG00000045237	1110012L19Rik	914.09	0.258018	0.0830423	3.10706	0.00188958	0.054885
ENSMUSG00000014776	Nol3	954.338	0.258897	0.0836044	3.09669	0.00195695	0.0558243
ENSMUSG00000040260	Daam2	3147.88	0.2595	0.0712809	3.64052	0.000272088	0.0136841
ENSMUSG00000050908	Tvp23a	446.472	0.260691	0.0921299	2.8296	0.00466065	0.0967014
ENSMUSG00000036078	Sigmar1	1468.32	0.261029	0.0526707	4.95586	7.20125e-07	0.000145454
ENSMUSG00000075415	Fnbp1	2438.24	0.261097	0.0787216	3.31672	0.000910824	0.0330616
ENSMUSG00000028413	B4galt1	4280.71	0.261145	0.0671838	3.88702	0.000101484	0.00655096
ENSMUSG00000030201	Lrp6	8756.13	0.261592	0.0561098	4.66216	3.12914e-06	0.000450416
ENSMUSG00000028517	Ppap2b	6036.41	0.261661	0.0659444	3.9679	7.2508e-05	0.00515919
ENSMUSG00000037827	Gm5884	1293.41	0.2633	0.0677346	3.88723	0.000101394	0.00655096
ENSMUSG00000024187	Itfg3	2587.82	0.26538	0.0876803	3.02668	0.00247254	0.0645882
ENSMUSG00000050530	Fam171a1	870.782	0.265726	0.0751791	3.53457	0.000408441	0.0186676
ENSMUSG00000038286	Bphl	451.206	0.266755	0.0942633	2.82989	0.0046564	0.0967014
ENSMUSG00000031555	Adam9	8526.6	0.268073	0.0520285	5.15242	2.57142e-07	6.44038e-05
ENSMUSG00000021578	Ccdc127	2166.78	0.269023	0.0526265	5.11192	3.18895e-07	7.67985e-05
ENSMUSG00000042870	Tom1	1490.4	0.27156	0.0681619	3.98405	6.77513e-05	0.00499088
ENSMUSG00000062646	Ganc	743.242	0.272428	0.0816201	3.33776	0.000844575	0.0313846
ENSMUSG00000020593	Lpin1	1849.83	0.272484	0.0734556	3.7095	0.000207668	0.0112581
ENSMUSG00000025795	Rassf3	1838.39	0.272527	0.0827969	3.29152	0.000996489	0.0355528
ENSMUSG00000032177	Pde4a	773.893	0.272621	0.0782241	3.48513	0.000491896	0.0211685
ENSMUSG00000025314	Ptprj	1033.75	0.273153	0.0966355	2.82663	0.00470408	0.0970498
ENSMUSG00000060166	Zdhhc8	1672.82	0.273468	0.0950744	2.87636	0.00402297	0.0880944
ENSMUSG00000041530	Ago1	1596.91	0.273577	0.0945788	2.89258	0.00382094	0.0849905
ENSMUSG00000036501	Fam13b	3363.81	0.273852	0.0949793	2.88328	0.00393559	0.0866176
ENSMUSG00000028923	Necap2	2460.76	0.273956	0.0463875	5.90582	3.50895e-09	1.7577e-06
ENSMUSG00000032388	Spg21	3065.92	0.274192	0.0526126	5.21153	1.87285e-07	4.88618e-05
ENSMUSG00000055912	Tmem150a	895.031	0.274299	0.0850129	3.22656	0.00125289	0.0412893
ENSMUSG00000026655	Fam107b	1342.94	0.275524	0.096672	2.85009	0.00437074	0.0920277
ENSMUSG00000015214	Mtmr1	1089.48	0.276051	0.0896883	3.0779	0.00208467	0.058089
ENSMUSG00000035212	Leprot	1931.3	0.276075	0.0875475	3.15343	0.00161366	0.0488114
ENSMUSG00000058571	Gpc6	5229.49	0.277866	0.0674063	4.12225	3.75182e-05	0.0031746
ENSMUSG00000038776	Ephx1	4452.08	0.279304	0.0788285	3.54319	0.00039532	0.0181545
ENSMUSG00000037606	Osbpl5	1855.18	0.27984	0.0638987	4.37943	1.18992e-05	0.00135467
ENSMUSG00000040883	Tmem205	492.557	0.279868	0.0950162	2.94548	0.00322455	0.0756199
ENSMUSG00000095440	Fignl2	470.155	0.280453	0.0870975	3.21999	0.00128195	0.0421361
ENSMUSG00000031586	Rbpms	807.024	0.280461	0.0661236	4.24147	2.22058e-05	0.00220701
ENSMUSG00000040209	Zfp704	381.934	0.281017	0.0918333	3.06008	0.00221277	0.0598928
ENSMUSG00000027300	Ubox5	420.259	0.28218	0.0880447	3.20496	0.00135079	0.0435978
ENSMUSG00000038886	Man2a2	6235.98	0.282397	0.065777	4.29326	1.76072e-05	0.0018686
ENSMUSG00000027952	Pmvk	588.479	0.283441	0.079285	3.57496	0.000350276	0.0166787
ENSMUSG00000078249	Hmga1-rs1	1058.86	0.284264	0.0948713	2.99631	0.00273268	0.06817
ENSMUSG00000023010	Tmbim6	18421.4	0.284729	0.0580091	4.90836	9.1843e-07	0.000179711
ENSMUSG00000052914	Cyp2j6	845.388	0.286135	0.0727193	3.93478	8.32721e-05	0.00569845
ENSMUSG00000027215	Cd82	1801.6	0.287444	0.0730274	3.93612	8.28111e-05	0.00569804
ENSMUSG00000030055	Rab43	2487.47	0.288339	0.0764008	3.77404	0.000160627	0.00939968
ENSMUSG00000028108	Ecm1	3714.27	0.289375	0.086603	3.3414	0.000833576	0.0311608
ENSMUSG00000069920	B3gnt9	1157.56	0.29129	0.0911379	3.19614	0.00139279	0.0444841
ENSMUSG00000030089	Slc41a3	501.17	0.291544	0.0895266	3.25651	0.00112792	0.0389115
ENSMUSG00000074748	Atxn7l3b	7510.01	0.291701	0.0490932	5.94179	2.81934e-09	1.47111e-06
ENSMUSG00000026478	Lamc1	7943.13	0.292155	0.0639173	4.57083	4.85804e-06	0.000647204
ENSMUSG00000054619	Mettl7a1	2211.45	0.292297	0.0829928	3.52195	0.00042838	0.0193668
ENSMUSG00000090035	Galnt4	1571.91	0.292686	0.0719685	4.06685	4.76519e-05	0.00384996
ENSMUSG00000051048	P4ha3	1895.23	0.29303	0.0949664	3.08562	0.0020313	0.0574261
ENSMUSG00000038146	Notch3	422.874	0.294084	0.0843576	3.48615	0.000490021	0.0211605
ENSMUSG00000050974	Gm9847	1116.38	0.295085	0.090707	3.25316	0.00114128	0.0392644
ENSMUSG00000058756	Thra	6065.23	0.295742	0.100383	2.94613	0.00321781	0.0756196
ENSMUSG00000024885	Aldh3b1	1638.56	0.299527	0.0979129	3.05911	0.00221993	0.0598928
ENSMUSG00000053617	Sh3pxd2a	28757	0.299737	0.076904	3.89755	9.71702e-05	0.006371
ENSMUSG00000025742	Prps2	1086.52	0.300814	0.0657008	4.57855	4.68221e-06	0.000630487
ENSMUSG00000046711	Hmga1	1083.57	0.30205	0.101941	2.96299	0.00304663	0.0734662
ENSMUSG00000000184	Ccnd2	9997.75	0.303038	0.0909419	3.33222	0.00086157	0.0318273
ENSMUSG00000028015	Ctso	1029.16	0.303838	0.087586	3.46902	0.000522358	0.0221938
ENSMUSG00000057193	Slc44a2	1687.16	0.303875	0.0775965	3.91609	8.99955e-05	0.00609197
ENSMUSG00000043822	Adamtsl5	935.171	0.305071	0.0984111	3.09997	0.00193543	0.0555902
ENSMUSG00000053040	Aph1c	273.527	0.305397	0.0972355	3.1408	0.00168486	0.0505984
ENSMUSG00000098470	C1rb	3230.01	0.306402	0.0612016	5.00644	5.54469e-07	0.000119276
ENSMUSG00000037410	Tbc1d2b	5291.67	0.306608	0.0819053	3.74345	0.000181513	0.0101477
ENSMUSG00000035064	Eef2k	1829.03	0.308614	0.0846098	3.6475	0.000264808	0.0134259
ENSMUSG00000010911	Apip	528.676	0.309702	0.0947233	3.26954	0.00107722	0.0376259
ENSMUSG00000028565	Nfia	1103.2	0.311157	0.0663005	4.69314	2.69046e-06	0.000415959
ENSMUSG00000044477	Zfand3	3553.85	0.311202	0.0552736	5.63021	1.79995e-08	7.27121e-06
ENSMUSG00000019853	Hebp2	578.932	0.314393	0.0979681	3.20913	0.00133136	0.0431933
ENSMUSG00000048078	Tenm4	1136.08	0.315466	0.0974354	3.23769	0.001205	0.0406743
ENSMUSG00000036908	Unc93b1	900.542	0.316439	0.0801036	3.95038	7.80285e-05	0.00539862
ENSMUSG00000054263	Lifr	4697.36	0.316467	0.0848692	3.72888	0.000192335	0.0106576
ENSMUSG00000037824	Tspan14	2160.07	0.319496	0.0823688	3.87885	0.000104953	0.00669425
ENSMUSG00000001323	Srr	1094.93	0.320325	0.0698351	4.58687	4.49945e-06	0.000619194
ENSMUSG00000055172	C1ra	5751.64	0.322719	0.0621649	5.19134	2.08785e-07	5.33595e-05
ENSMUSG00000038539	Atf5	3139.56	0.323034	0.0885024	3.65	0.000262241	0.0134259
ENSMUSG00000020034	Tcp11l2	2925.1	0.32323	0.0893054	3.61938	0.00029531	0.0145597
ENSMUSG00000024899	Papss2	935.05	0.326174	0.10193	3.19999	0.00137433	0.0441301
ENSMUSG00000032060	Cryab	840.399	0.327973	0.103881	3.1572	0.00159295	0.0486548
ENSMUSG00000031486	Gpr124	803.675	0.329162	0.115887	2.84038	0.00450594	0.0943611
ENSMUSG00000031558	Slit2	1634.47	0.329601	0.079611	4.14015	3.47082e-05	0.00303952
ENSMUSG00000040997	Abhd4	5663.74	0.330364	0.0534928	6.17585	6.58072e-10	4.12052e-07
ENSMUSG00000073176	Zfp449	561.697	0.332765	0.111428	2.98637	0.00282314	0.0693823
ENSMUSG00000097789	Gm2115	1216.56	0.333582	0.0930008	3.58687	0.000334671	0.0161191
ENSMUSG00000053841	Txlna	2082.77	0.336092	0.0503527	6.67476	2.47637e-11	2.21512e-08
ENSMUSG00000071648	Rom1	348.031	0.336547	0.10682	3.15061	0.0016293	0.0491657
ENSMUSG00000034205	Loxl2	753.765	0.337283	0.116777	2.88826	0.00387383	0.0854085
ENSMUSG00000030101	Sumf1	3147.49	0.337409	0.0659501	5.11612	3.11881e-07	7.6582e-05
ENSMUSG00000028476	Reck	518.005	0.337857	0.10008	3.37587	0.000735818	0.0283528
ENSMUSG00000020473	Aebp1	5473.55	0.338285	0.0849542	3.98196	6.83483e-05	0.00500541
ENSMUSG00000050989	Sepn1	2193.71	0.338291	0.0675364	5.00902	5.47086e-07	0.000119276
ENSMUSG00000031591	Asah1	6001.07	0.338709	0.0579452	5.84534	5.05545e-09	2.34479e-06
ENSMUSG00000015568	Lpl	9515.82	0.339158	0.113061	2.99978	0.00270173	0.0678778
ENSMUSG00000038521	C1s1	6805	0.339535	0.0707123	4.80164	1.57369e-06	0.000277568
ENSMUSG00000025268	Maged2	4956.74	0.339865	0.08128	4.1814	2.89717e-05	0.00270498
ENSMUSG00000071369	Map3k5	1401.98	0.340043	0.1173	2.89892	0.00374456	0.0838876
ENSMUSG00000020432	Tcn2	1383.43	0.340564	0.115383	2.95159	0.00316141	0.0746988
ENSMUSG00000007039	Ddah2	900.046	0.34144	0.110754	3.08288	0.00205011	0.0576577
ENSMUSG00000041757	Plekha6	1958.58	0.342948	0.0933688	3.67305	0.000239675	0.0126179
ENSMUSG00000035725	Prkx	634.886	0.345549	0.0873095	3.95774	7.56616e-05	0.00526395
ENSMUSG00000027187	Cat	4671.01	0.347615	0.0924154	3.76144	0.000168938	0.00964308
ENSMUSG00000018217	Pmp22	4472.07	0.347938	0.0721957	4.81937	1.4401e-06	0.000259429
ENSMUSG00000038145	Snrk	1127.81	0.349843	0.0839972	4.16494	3.11436e-05	0.00279869
ENSMUSG00000025092	Hspa12a	704.067	0.35025	0.0858743	4.07863	4.53012e-05	0.00370789
ENSMUSG00000071176	Arhgef10	1664.13	0.350419	0.111074	3.15481	0.00160601	0.0488114
ENSMUSG00000019899	Lama2	3177.03	0.351959	0.0481924	7.30321	2.80973e-13	3.51863e-10
ENSMUSG00000023143	Nagpa	564.172	0.352047	0.0880257	3.99936	6.35137e-05	0.00483025
ENSMUSG00000047557	Lxn	784.229	0.353704	0.114581	3.08693	0.00202233	0.0574261
ENSMUSG00000024143	Rhoq	4379.68	0.357926	0.0651141	5.4969	3.86521e-08	1.33016e-05
ENSMUSG00000028277	Ube2j1	2201.69	0.358584	0.0657413	5.45447	4.91194e-08	1.57724e-05
ENSMUSG00000019124	Scrn1	1179.36	0.360488	0.0782162	4.60887	4.04866e-06	0.000563348
ENSMUSG00000027011	Ube2e3	1805.05	0.360833	0.064885	5.56111	2.68064e-08	1.01726e-05
ENSMUSG00000020523	Fam114a2	1550.79	0.372451	0.0707728	5.26263	1.42009e-07	3.95195e-05
ENSMUSG00000078794	Dact3	266.374	0.373567	0.110439	3.38256	0.000718141	0.0279295
ENSMUSG00000079343	C1s2	2085.34	0.373655	0.0775541	4.81799	1.45014e-06	0.000259429
ENSMUSG00000073633	Fbxo36	392.157	0.375649	0.117603	3.1942	0.00140219	0.0444841
ENSMUSG00000002808	Epdr1	1587.65	0.377994	0.0903706	4.18271	2.8805e-05	0.00270498
ENSMUSG00000028955	Vamp3	2857.15	0.379092	0.0778479	4.86965	1.11798e-06	0.000212127
ENSMUSG00000020389	Cdkl3	209.14	0.382108	0.126383	3.02341	0.0024994	0.0645911
ENSMUSG00000041870	Ankrd13a	2596.01	0.382647	0.0421856	9.07056	1.18405e-19	4.94261e-16
ENSMUSG00000031451	Gas6	19324.2	0.385439	0.0776005	4.96697	6.80079e-07	0.000139617
ENSMUSG00000026932	Nacc2	4864.8	0.388175	0.0716601	5.4169	6.06409e-08	1.85221e-05
ENSMUSG00000022421	Nptxr	362.194	0.399188	0.108083	3.69336	0.000221313	0.011844
ENSMUSG00000060224	Pyroxd2	494.971	0.399948	0.100122	3.99462	6.47994e-05	0.00483025
ENSMUSG00000024590	Lmnb1	1258.35	0.403569	0.132021	3.05686	0.00223666	0.0598928
ENSMUSG00000025790	Slco3a1	189.344	0.407471	0.127747	3.18968	0.0014243	0.0450418
ENSMUSG00000020553	Pctp	195.337	0.416861	0.145054	2.87383	0.00405527	0.0883201
ENSMUSG00000079559	Gm684	297.85	0.419016	0.102994	4.06835	4.73467e-05	0.00384996
ENSMUSG00000075254	Heg1	1518.05	0.428147	0.110507	3.87439	0.000106892	0.00676068
ENSMUSG00000035112	Wnk4	595.373	0.428358	0.114536	3.73995	0.000184056	0.0102442
ENSMUSG00000052428	Tmco1	2417.26	0.432871	0.103601	4.17825	2.93761e-05	0.00270498
ENSMUSG00000032349	Elovl5	2929.97	0.433354	0.0612833	7.07131	1.53477e-12	1.74726e-09
ENSMUSG00000028158	Mttp	195.03	0.434255	0.138384	3.13805	0.00170077	0.0508324
ENSMUSG00000069516	Lyz2	450.898	0.438114	0.127354	3.44012	0.00058145	0.0237033
ENSMUSG00000085586	Gm11613	180.636	0.438185	0.145424	3.01316	0.0025854	0.0658588
ENSMUSG00000024761	Gm16437	302.678	0.438367	0.136771	3.20512	0.00135007	0.0435978
ENSMUSG00000055782	Abcd2	172.416	0.440541	0.140618	3.1329	0.00173086	0.0515744
ENSMUSG00000071656	Lrrn4cl	96.1517	0.444519	0.147038	3.02316	0.00250153	0.0645911
ENSMUSG00000033458	Fan1	296.175	0.44492	0.114114	3.89891	9.66284e-05	0.006371
ENSMUSG00000023972	Ptk7	3587.29	0.445317	0.068788	6.47376	9.55929e-11	7.48193e-08
ENSMUSG00000029838	Ptn	429.574	0.445332	0.0980267	4.54296	5.54689e-06	0.00071612
ENSMUSG00000046743	Fat4	2308.37	0.449645	0.0742008	6.05984	1.36259e-09	7.75621e-07
ENSMUSG00000068877	Selenbp2	275.005	0.451071	0.129622	3.4799	0.000501605	0.0215123
ENSMUSG00000063873	Slc24a3	712.425	0.452639	0.154863	2.92283	0.00346866	0.079122
ENSMUSG00000029816	Gpnmb	541.617	0.453681	0.0967432	4.68954	2.73822e-06	0.000418179
ENSMUSG00000019194	Scn1b	573.417	0.458149	0.0839446	5.45776	4.82188e-08	1.57724e-05
ENSMUSG00000024781	Lipa	3654.06	0.465155	0.0662601	7.02013	2.21655e-12	2.31316e-09
ENSMUSG00000040631	Dok4	428.709	0.469246	0.123115	3.81146	0.00013815	0.00831661
ENSMUSG00000024818	Slc25a45	243.71	0.469401	0.134531	3.48916	0.000484543	0.0209963
ENSMUSG00000043557	Mdga1	613.464	0.476683	0.101916	4.67721	2.90804e-06	0.00043354
ENSMUSG00000038459	Abhd17c	753.807	0.478749	0.139585	3.42981	0.00060401	0.0244001
ENSMUSG00000034463	Scara3	3362.96	0.479509	0.0493918	9.70827	2.78029e-22	1.74088e-18
ENSMUSG00000057286	St6galnac2	179.624	0.480769	0.15375	3.12695	0.00176631	0.0521686
ENSMUSG00000031129	Slc9a9	1024.75	0.482223	0.0950164	5.07516	3.8717e-07	9.14817e-05
ENSMUSG00000068874	Selenbp1	477.536	0.483362	0.105921	4.5634	5.03308e-06	0.000663466
ENSMUSG00000042759	Apobr	422.254	0.488482	0.107766	4.5328	5.82083e-06	0.000736724
ENSMUSG00000031875	Cmtm3	2657.31	0.490341	0.0668577	7.3341	2.23216e-13	3.38379e-10
ENSMUSG00000022032	Scara5	2245.66	0.490371	0.159322	3.07785	0.00208497	0.058089
ENSMUSG00000051375	Pcdh1	1045.2	0.492797	0.130754	3.76888	0.000163982	0.00955138
ENSMUSG00000082100	Glns-ps1	428.037	0.495206	0.175989	2.81385	0.00489528	0.0998429
ENSMUSG00000070867	Trabd2b	805.795	0.506304	0.155936	3.24687	0.00116684	0.0398155
ENSMUSG00000097164	Cep83os	801.833	0.515808	0.0977307	5.27785	1.30711e-07	3.72021e-05
ENSMUSG00000056973	Ces1d	1207.07	0.516318	0.10969	4.70706	2.51318e-06	0.000398387
ENSMUSG00000056481	Cd248	2024.86	0.526507	0.123429	4.26568	1.99298e-05	0.00204574
ENSMUSG00000036256	Igfbp7	4237.43	0.52669	0.12649	4.16389	3.12877e-05	0.00279869
ENSMUSG00000003228	Grk5	1324.32	0.538595	0.0645744	8.34068	7.38647e-17	1.54168e-13
ENSMUSG00000025784	Clec3b	185.817	0.560254	0.155555	3.60165	0.000316209	0.0154683
ENSMUSG00000074207	Adh1	376.939	0.561073	0.139352	4.02631	5.66588e-05	0.00443461
ENSMUSG00000009281	Rarres2	305.872	0.569397	0.148855	3.82518	0.000130679	0.00794412
ENSMUSG00000024177	Nme4	446.064	0.580816	0.11607	5.004	5.61524e-07	0.000119276
ENSMUSG00000025241	Fyco1	1931.61	0.582913	0.0759449	7.67548	1.64802e-14	2.9483e-11
ENSMUSG00000005107	Slc2a9	128.365	0.594142	0.143289	4.14646	3.3765e-05	0.00297774
ENSMUSG00000024140	Epas1	2641.75	0.604697	0.133552	4.5278	5.96021e-06	0.000746397
ENSMUSG00000031725	Ces1f	282.642	0.636398	0.20275	3.13884	0.0016962	0.0508172
ENSMUSG00000019359	Gdpd2	1206.48	0.636653	0.200077	3.18204	0.00146244	0.0456712
ENSMUSG00000026208	Des	217.504	0.655573	0.145165	4.51606	6.30009e-06	0.000781148
ENSMUSG00000031980	Agt	154.182	0.664137	0.139234	4.76992	1.84301e-06	0.000313134
ENSMUSG00000017737	Mmp9	140.415	0.693997	0.223135	3.11022	0.00186948	0.0544454
ENSMUSG00000037762	Slc16a9	283.463	0.698044	0.168962	4.13136	3.60627e-05	0.00311457
ENSMUSG00000017453	Pipox	67.1455	0.766911	0.210616	3.64128	0.000271286	0.0136841
ENSMUSG00000025227	Tmem180	72.4754	0.799817	0.266734	2.99855	0.00271264	0.0678778
ENSMUSG00000016024	Lbp	721.344	0.811015	0.210916	3.84521	0.000120451	0.00750451
ENSMUSG00000020866	Cacna1g	340.622	0.83861	0.260884	3.2145	0.00130673	0.0427264
ENSMUSG00000024164	C3	637.338	1.02449	0.114126	8.97682	2.78716e-19	8.72589e-16

## Sheet: ADIPO-AHR-KD-D1-p0.1
ensembl_gene_id	geneSymbol	baseMean	log2FoldChange	lfcSE	stat	pvalue	padj
ENSMUSG00000050578	Mmp13	9913.06	-1.05479	0.281664	-3.74485	0.0001805	0.00514189
ENSMUSG00000017417	Plxdc1	267.783	-0.755494	0.259011	-2.91684	0.00353597	0.0385517
ENSMUSG00000062929	Cfl2	2850.25	-0.732813	0.0761424	-9.62424	6.31745e-22	7.57651e-18
ENSMUSG00000085999	Gm13411	621.791	-0.712013	0.166866	-4.26698	1.9814e-05	0.000958185
ENSMUSG00000026069	Il1rl1	388.805	-0.69681	0.206791	-3.36963	0.000752695	0.0133933
ENSMUSG00000028348	Murc	308.35	-0.690984	0.229079	-3.01635	0.00255837	0.0311497
ENSMUSG00000029304	Spp1	100811	-0.688299	0.227314	-3.02796	0.00246211	0.0303102
ENSMUSG00000072905	Gm2016	181.957	-0.640919	0.197116	-3.25149	0.00114802	0.0178714
ENSMUSG00000038280	Ostm1	3323.38	-0.636092	0.0861323	-7.38506	1.5239e-13	1.30544e-10
ENSMUSG00000002289	Angptl4	437.813	-0.633404	0.215512	-2.93907	0.00329201	0.0369672
ENSMUSG00000019256	Ahr	905.615	-0.614091	0.169925	-3.6139	0.000301625	0.00713489
ENSMUSG00000079029	Gm5662	230.277	-0.612049	0.196174	-3.11992	0.00180901	0.0245469
ENSMUSG00000049246	Hspe1-ps2	226.608	-0.607353	0.123976	-4.89896	9.63457e-07	0.000103167
ENSMUSG00000024421	Lama3	207.57	-0.587686	0.207275	-2.8353	0.00457825	0.0465313
ENSMUSG00000031125	3830403N18Rik	187.82	-0.587271	0.177429	-3.3099	0.00093329	0.0156326
ENSMUSG00000027612	Mmp24	101.899	-0.576217	0.218823	-2.63325	0.00845715	0.0695144
ENSMUSG00000034959	5031414D18Rik	233.302	-0.5754	0.153822	-3.74069	0.000183513	0.00517853
ENSMUSG00000031568	Rwdd4a	1273.45	-0.568499	0.108331	-5.24781	1.53914e-07	2.13594e-05
ENSMUSG00000016262	Sertad4	2097.37	-0.532624	0.140978	-3.77806	0.000158053	0.00463455
ENSMUSG00000028232	Tmem68	340.34	-0.526966	0.11595	-4.54475	5.50005e-06	0.000354635
ENSMUSG00000025933	Tmem14a	109.26	-0.518781	0.172128	-3.01393	0.00257891	0.0313516
ENSMUSG00000022425	Enpp2	6675.81	-0.517891	0.132759	-3.90097	9.5807e-05	0.00324862
ENSMUSG00000025429	Pstpip2	111.081	-0.511769	0.187239	-2.73324	0.00627141	0.057723
ENSMUSG00000039770	Ypel5	1895.45	-0.507196	0.063757	-7.95515	1.78921e-15	2.68225e-12
ENSMUSG00000028128	F3	4544.81	-0.481062	0.10467	-4.59598	4.30721e-06	0.000293502
ENSMUSG00000081857	Gm13624	166.328	-0.478076	0.150838	-3.16946	0.00152724	0.0217692
ENSMUSG00000026123	Plekhb2	694.032	-0.476935	0.117301	-4.06592	4.78437e-05	0.00192506
ENSMUSG00000026535	Ifi202b	4920.84	-0.469174	0.128992	-3.63722	0.000275599	0.0067317
ENSMUSG00000017724	Etv4	459.371	-0.468996	0.173779	-2.69881	0.00695886	0.0610975
ENSMUSG00000033386	Frrs1	242.111	-0.466174	0.161247	-2.89105	0.00383951	0.0410038
ENSMUSG00000094955	Gm3699	99.2278	-0.448422	0.149548	-2.99852	0.00271295	0.032569
ENSMUSG00000030256	Bhlhe41	668.478	-0.443159	0.134175	-3.30285	0.000957083	0.0158759
ENSMUSG00000032006	Pdgfd	576.327	-0.440633	0.110223	-3.99766	6.39728e-05	0.00241266
ENSMUSG00000036764	Dnajc12	100.222	-0.43591	0.165348	-2.63632	0.00838109	0.0691296
ENSMUSG00000018659	Pnpo	146.099	-0.431979	0.151684	-2.84789	0.00440104	0.045384
ENSMUSG00000032062	2310030G06Rik	113.32	-0.431151	0.176289	-2.44571	0.0144568	0.0976475
ENSMUSG00000075702	Selm	1304.41	-0.425089	0.109172	-3.89376	9.87006e-05	0.00329871
ENSMUSG00000081888	Spcs2-ps	146.713	-0.417325	0.138472	-3.01378	0.00258017	0.0313516
ENSMUSG00000074754	Gm561	208.054	-0.415676	0.124904	-3.32796	0.000874833	0.0148593
ENSMUSG00000040936	Ulk4	214.344	-0.415321	0.149682	-2.77469	0.00552545	0.0533119
ENSMUSG00000103423	RP23-349K2.1	125.749	-0.414426	0.146747	-2.82408	0.00474166	0.0474285
ENSMUSG00000020439	Smtn	3112.16	-0.412395	0.103074	-4.00096	6.30866e-05	0.0024019
ENSMUSG00000031613	Hpgd	1873.71	-0.410553	0.133849	-3.06729	0.00216008	0.0275594
ENSMUSG00000042225	Ammecr1	1123.6	-0.40785	0.0642347	-6.34937	2.16205e-10	8.10295e-08
ENSMUSG00000074649	BC029722	1739.23	-0.40716	0.0604359	-6.73705	1.61633e-11	7.75384e-09
ENSMUSG00000084113	Gm14277	149.09	-0.39666	0.147148	-2.69566	0.00702489	0.0613118
ENSMUSG00000026986	Hnmt	843.86	-0.393819	0.129749	-3.03523	0.00240351	0.0299324
ENSMUSG00000021770	Samd8	2710.18	-0.39339	0.0951006	-4.13657	3.5254e-05	0.0015212
ENSMUSG00000022378	Fam49b	1284.68	-0.392125	0.0784831	-4.9963	5.84397e-07	6.67492e-05
ENSMUSG00000081642	Gm13532	101.174	-0.390741	0.157106	-2.48712	0.0128782	0.0913356
ENSMUSG00000028098	Rnf115	1313.91	-0.389465	0.0745231	-5.2261	1.73125e-07	2.30699e-05
ENSMUSG00000027957	Slc35a3	1332.23	-0.387455	0.103789	-3.73308	0.000189152	0.00527558
ENSMUSG00000025893	Kbtbd3	130.026	-0.386589	0.142948	-2.70441	0.00684253	0.0604775
ENSMUSG00000024659	Anxa1	28038.4	-0.385946	0.0953487	-4.04773	5.17163e-05	0.00204698
ENSMUSG00000001707	Eef1e1	430.093	-0.384638	0.122168	-3.14844	0.00164144	0.0227056
ENSMUSG00000024232	Bambi	363.971	-0.383002	0.15766	-2.42929	0.0151284	0.0999094
ENSMUSG00000042208	0610010F05Rik	935.956	-0.37755	0.0973689	-3.87752	0.000105527	0.00346735
ENSMUSG00000047446	Arl4a	521.115	-0.377368	0.0941281	-4.00909	6.09528e-05	0.00234297
ENSMUSG00000084844	Hoxb3os	146.517	-0.375214	0.13689	-2.741	0.00612528	0.056902
ENSMUSG00000024231	Cul2	1726.4	-0.373218	0.0688498	-5.42076	5.93469e-08	1.06231e-05
ENSMUSG00000038510	Rpf2	924.99	-0.372793	0.0890815	-4.18485	2.8535e-05	0.00128172
ENSMUSG00000046808	Atp10d	289.088	-0.367596	0.102793	-3.57606	0.000348807	0.00783379
ENSMUSG00000027698	Nceh1	300.098	-0.36715	0.146037	-2.51408	0.0119343	0.0865343
ENSMUSG00000040613	Apobec1	589.454	-0.366662	0.121454	-3.01894	0.00253657	0.0309158
ENSMUSG00000057561	Eif1a	3451.39	-0.366244	0.114424	-3.20076	0.00137064	0.0202313
ENSMUSG00000034218	Atm	1135.31	-0.363157	0.112743	-3.22111	0.00127697	0.0192155
ENSMUSG00000031442	Mcf2l	631.519	-0.363123	0.0976779	-3.71756	0.000201157	0.00547959
ENSMUSG00000100615	Gm5511	735.55	-0.362422	0.11857	-3.05661	0.00223853	0.02823
ENSMUSG00000060771	Tsga10	302.078	-0.361586	0.102273	-3.53549	0.000407022	0.00877952
ENSMUSG00000030188	Magohb	646.546	-0.355111	0.122859	-2.89039	0.00384769	0.0410546
ENSMUSG00000082884	Gm13339	5120.45	-0.352506	0.138876	-2.53827	0.01114	0.0830968
ENSMUSG00000101970	RP23-32A8.1	164.792	-0.351613	0.141721	-2.48103	0.0131004	0.0923648
ENSMUSG00000035834	Polr3g	275.607	-0.351509	0.129776	-2.70858	0.00675709	0.0602607
ENSMUSG00000102190	RP23-290N20.2	215.243	-0.347239	0.140714	-2.46769	0.0135988	0.0943263
ENSMUSG00000067189	Gm7335	242.054	-0.347072	0.102695	-3.37965	0.000725789	0.013109
ENSMUSG00000048970	C1galt1c1	692.686	-0.346416	0.0759497	-4.56112	5.08809e-06	0.000331639
ENSMUSG00000026377	Nifk	1383.54	-0.34629	0.120469	-2.87452	0.00404637	0.0427938
ENSMUSG00000025915	Sgk3	506.098	-0.345356	0.0956868	-3.60924	0.000307099	0.00719344
ENSMUSG00000044155	Lsm8	796.364	-0.34481	0.105904	-3.25586	0.00113049	0.0176766
ENSMUSG00000001131	Timp1	3520.96	-0.344252	0.104857	-3.28306	0.00102686	0.0163768
ENSMUSG00000057580	Gm10012	792.197	-0.344135	0.078976	-4.35747	1.31577e-05	0.000704463
ENSMUSG00000032249	Anp32a	3343.76	-0.341916	0.0417158	-8.19632	2.47848e-16	5.94488e-13
ENSMUSG00000063253	Scoc	1701.3	-0.341888	0.0694413	-4.9234	8.50512e-07	9.44462e-05
ENSMUSG00000029238	Clock	3066.64	-0.341288	0.0508659	-6.70957	1.95202e-11	9.00407e-09
ENSMUSG00000038028	9630033F20Rik	381.343	-0.340431	0.12506	-2.72214	0.00648606	0.0589298
ENSMUSG00000004446	Bid	2145.19	-0.339294	0.078439	-4.32558	1.52129e-05	0.000783041
ENSMUSG00000078875	Gm14419	352.351	-0.339049	0.114695	-2.95608	0.00311577	0.035588
ENSMUSG00000023961	Enpp4	468.076	-0.337392	0.120292	-2.80478	0.00503513	0.0496598
ENSMUSG00000050555	Hyls1	303.409	-0.33664	0.104043	-3.23559	0.00121393	0.0185935
ENSMUSG00000022769	Sdf2l1	259.679	-0.336215	0.137036	-2.45347	0.0141484	0.0965706
ENSMUSG00000001025	S100a6	17703.9	-0.335779	0.0648358	-5.17891	2.23186e-07	2.87814e-05
ENSMUSG00000053600	Zfp472	298.645	-0.334157	0.12693	-2.6326	0.00847336	0.0695262
ENSMUSG00000040875	Osbpl10	266.152	-0.333708	0.136479	-2.44512	0.0144802	0.0976722
ENSMUSG00000028563	Tm2d1	467.734	-0.331402	0.116792	-2.83755	0.00454614	0.0463183
ENSMUSG00000031197	Vbp1	1454.2	-0.330847	0.0770607	-4.29333	1.76016e-05	0.000861617
ENSMUSG00000032328	Tmem30a	6559.33	-0.330807	0.0729545	-4.53443	5.77595e-06	0.000368195
ENSMUSG00000029616	Erp29	1754.36	-0.329479	0.0487849	-6.7537	1.44119e-11	7.20177e-09
ENSMUSG00000099902	Gm12115	285.69	-0.329106	0.104081	-3.16203	0.00156674	0.022028
ENSMUSG00000033900	Map9	310.296	-0.328551	0.113948	-2.88335	0.00393465	0.0417226
ENSMUSG00000039221	Rpl22l1	3189.12	-0.328269	0.064071	-5.12353	2.99869e-07	3.74618e-05
ENSMUSG00000015672	Mrpl32	735.805	-0.327332	0.0690168	-4.74279	2.10797e-06	0.000180177
ENSMUSG00000024726	2410127L17Rik	1518.71	-0.326909	0.0701062	-4.66305	3.1156e-06	0.000238032
ENSMUSG00000027162	Lin7c	4189.79	-0.325715	0.134039	-2.43001	0.0150984	0.099821
ENSMUSG00000080896	Gm14567	452.468	-0.325556	0.108318	-3.00555	0.00265102	0.0319856
ENSMUSG00000031333	Abcb7	765.925	-0.322665	0.110606	-2.91725	0.00353137	0.0385367
ENSMUSG00000081113	Gm7308	270.046	-0.321727	0.118844	-2.70713	0.0067867	0.060262
ENSMUSG00000054408	Spcs3	4336.48	-0.32156	0.109111	-2.94708	0.00320785	0.0362599
ENSMUSG00000031167	Rbm3	12347.6	-0.320972	0.109638	-2.92755	0.00341645	0.0377984
ENSMUSG00000022748	Cmss1	231.123	-0.31867	0.11289	-2.82284	0.00476002	0.0475328
ENSMUSG00000082423	Gm15148	1533.99	-0.318637	0.106349	-2.99614	0.00273419	0.0327584
ENSMUSG00000051341	Zfp52	481.883	-0.318159	0.124054	-2.56467	0.0103273	0.0788708
ENSMUSG00000068220	Lgals1	43815.8	-0.31634	0.0874052	-3.61924	0.000295467	0.00703083
ENSMUSG00000059585	Ube2nl	188.586	-0.315585	0.113088	-2.79062	0.00526068	0.0513773
ENSMUSG00000001774	Chordc1	1758.83	-0.314187	0.0841315	-3.73447	0.000188109	0.00525873
ENSMUSG00000081242	Gm15719	311.298	-0.313897	0.123423	-2.54326	0.0109824	0.082585
ENSMUSG00000028247	Coq3	393.459	-0.313281	0.0812625	-3.85517	0.00011565	0.00367227
ENSMUSG00000035227	Spcs2	2453.13	-0.312398	0.0672749	-4.6436	3.42382e-06	0.000247361
ENSMUSG00000031433	Rbm41	430.784	-0.311882	0.0936487	-3.33034	0.000867401	0.0148187
ENSMUSG00000021113	Snapc1	573.542	-0.311405	0.0909469	-3.42404	0.000616986	0.0117981
ENSMUSG00000045996	Polr2k	834.011	-0.310794	0.085653	-3.62852	0.000285052	0.00685096
ENSMUSG00000048164	Gm7204	2372.48	-0.31066	0.0846132	-3.67153	0.000241099	0.00617843
ENSMUSG00000027018	Hat1	2043.31	-0.309418	0.0812401	-3.80868	0.00013971	0.00416802
ENSMUSG00000078867	Gm14418	525.963	-0.309375	0.0946066	-3.27012	0.00107502	0.0170764
ENSMUSG00000029403	Cdkl2	305.577	-0.309133	0.120494	-2.56555	0.0103012	0.0788193
ENSMUSG00000024878	Cbwd1	797.32	-0.309072	0.113646	-2.71962	0.00653573	0.0591531
ENSMUSG00000018239	Zcchc10	164.339	-0.306555	0.118297	-2.5914	0.00955863	0.0746706
ENSMUSG00000042682	Selk	2517.18	-0.304734	0.0945835	-3.22186	0.00127363	0.0191892
ENSMUSG00000029276	Glmn	441.615	-0.304576	0.113074	-2.6936	0.00706841	0.0615681
ENSMUSG00000029994	Anxa4	10839.1	-0.304566	0.056732	-5.3685	7.93935e-08	1.26956e-05
ENSMUSG00000062284	Gm6030	222.155	-0.303504	0.116269	-2.61037	0.00904442	0.0719708
ENSMUSG00000006732	Mettl1	578.411	-0.301442	0.101032	-2.98365	0.00284835	0.0335562
ENSMUSG00000074802	Gas2l3	858.83	-0.30131	0.0834061	-3.61256	0.000303185	0.00713993
ENSMUSG00000021003	Galc	928.11	-0.301088	0.106217	-2.83466	0.0045875	0.0465858
ENSMUSG00000036438	Calm2	11618.8	-0.300158	0.0466254	-6.43765	1.21335e-10	4.85056e-08
ENSMUSG00000063694	Cycs	3245.3	-0.2995	0.06256	-4.7874	1.68959e-06	0.000152355
ENSMUSG00000031232	Magt1	2468.57	-0.299275	0.063819	-4.68944	2.73956e-06	0.000220507
ENSMUSG00000056267	Cep70	247.953	-0.297661	0.106368	-2.79841	0.00513545	0.0503181
ENSMUSG00000039384	Dusp10	374.999	-0.296973	0.11451	-2.59341	0.00950287	0.0743916
ENSMUSG00000063145	Bbs5	275.587	-0.295218	0.109386	-2.69886	0.00695779	0.0610975
ENSMUSG00000026097	Ormdl1	448	-0.295073	0.0915471	-3.22319	0.00126773	0.0191892
ENSMUSG00000071662	Polr2g	1717.5	-0.293407	0.0537067	-5.46315	4.67766e-08	8.7655e-06
ENSMUSG00000028251	Tstd3	305.147	-0.293279	0.107232	-2.73499	0.00623831	0.0575508
ENSMUSG00000028007	Snx7	1734.24	-0.293147	0.119728	-2.44845	0.0143473	0.0971581
ENSMUSG00000078864	Gm14322	364.672	-0.292769	0.0900477	-3.25127	0.00114891	0.0178714
ENSMUSG00000082099	Gm12013	3269.36	-0.292307	0.0904913	-3.23022	0.00123695	0.018802
ENSMUSG00000040760	Appl1	3662.81	-0.291672	0.101738	-2.86688	0.00414537	0.0434196
ENSMUSG00000015217	Hmgb3	586.386	-0.290889	0.118419	-2.45644	0.0140323	0.0961104
ENSMUSG00000032459	Mrps22	409.094	-0.289439	0.0892218	-3.24404	0.00117846	0.018213
ENSMUSG00000038628	Polr3k	1767.92	-0.289387	0.0562016	-5.14909	2.61758e-07	3.33964e-05
ENSMUSG00000005124	Wisp1	1323.49	-0.289104	0.107442	-2.6908	0.007128	0.0618925
ENSMUSG00000026500	Cox20	675.858	-0.289067	0.0852702	-3.39001	0.00069891	0.0127552
ENSMUSG00000060680	Gm8894	3648.9	-0.287773	0.0903076	-3.18658	0.00143963	0.0208926
ENSMUSG00000058927	Gm10053	1880.33	-0.287331	0.0691781	-4.1535	3.27427e-05	0.00142794
ENSMUSG00000101610	Gm7560	212.996	-0.285942	0.117686	-2.42971	0.015111	0.099849
ENSMUSG00000068882	Ssb	4815.72	-0.285726	0.0914511	-3.12436	0.00178195	0.0242576
ENSMUSG00000038683	Pak1ip1	1406.89	-0.285075	0.0918434	-3.10393	0.00190972	0.0254198
ENSMUSG00000026384	Ptpn4	1171.08	-0.284695	0.0917022	-3.10456	0.00190563	0.0253936
ENSMUSG00000080021	Gm5915	1751.45	-0.284175	0.0838362	-3.38965	0.000699819	0.0127552
ENSMUSG00000022261	Sdc2	19123.9	-0.282902	0.0867999	-3.25925	0.00111708	0.0175816
ENSMUSG00000019948	Actr6	486.518	-0.282879	0.0835784	-3.3846	0.000712833	0.0129406
ENSMUSG00000051234	Rnf7	1580.33	-0.281702	0.0693369	-4.06281	4.8486e-05	0.00193831
ENSMUSG00000031327	Chic1	477.812	-0.28113	0.0985245	-2.8534	0.0043254	0.0448354
ENSMUSG00000020949	Fkbp3	1899.56	-0.280203	0.0470967	-5.94952	2.68924e-09	7.86634e-07
ENSMUSG00000001666	Ddt	334.6	-0.279226	0.107773	-2.59086	0.00957369	0.0746706
ENSMUSG00000038074	Fkbp14	2334.27	-0.279094	0.0824864	-3.38351	0.000715656	0.012965
ENSMUSG00000084957	Bbip1	863.575	-0.278875	0.10638	-2.6215	0.00875439	0.0707518
ENSMUSG00000041935	AW549877	5530.63	-0.278847	0.0580206	-4.80601	1.53974e-06	0.000143148
ENSMUSG00000054237	Fra10ac1	425.289	-0.278206	0.0797642	-3.48786	0.000486907	0.00990853
ENSMUSG00000055334	Snupn	332.177	-0.277206	0.112389	-2.46649	0.0136444	0.0945878
ENSMUSG00000051579	Tceal8	2991.42	-0.276271	0.100658	-2.74464	0.00605766	0.0566247
ENSMUSG00000020464	Pnpt1	1015.19	-0.276082	0.0965205	-2.86034	0.00423183	0.0441334
ENSMUSG00000063787	Chchd1	787.766	-0.275309	0.0825114	-3.33661	0.000848061	0.0146159
ENSMUSG00000085241	Snhg3	225.562	-0.274905	0.102186	-2.69023	0.0071403	0.0618925
ENSMUSG00000066233	Tmem42	380.954	-0.274315	0.103972	-2.63835	0.00833094	0.068858
ENSMUSG00000001383	Zmat2	2795.21	-0.27394	0.0712417	-3.84522	0.000120444	0.00378139
ENSMUSG00000048960	Prex2	2059.93	-0.273622	0.0643208	-4.25402	2.09962e-05	0.000999236
ENSMUSG00000024287	Thoc1	1654.17	-0.273574	0.0701333	-3.90076	9.58903e-05	0.00324862
ENSMUSG00000081603	Gm14681	2353.99	-0.273554	0.0825971	-3.31191	0.000926613	0.0156079
ENSMUSG00000079137	Rpl27-ps1	1311.18	-0.273538	0.0997292	-2.74281	0.00609164	0.0567263
ENSMUSG00000021079	Timm9	592.651	-0.273444	0.071641	-3.81686	0.000135161	0.00409437
ENSMUSG00000028393	Alad	619.856	-0.272954	0.0769164	-3.5487	0.000387131	0.00842624
ENSMUSG00000044763	Trmt10c	683.445	-0.272936	0.103206	-2.64458	0.00817926	0.0678381
ENSMUSG00000028693	Nasp	1228.47	-0.271822	0.0826965	-3.28698	0.00101269	0.0162681
ENSMUSG00000040268	Plekha1	1264.34	-0.271637	0.0745956	-3.64145	0.000271102	0.00667623
ENSMUSG00000024883	Rin1	895.443	-0.271621	0.107341	-2.53046	0.0113914	0.0842273
ENSMUSG00000083971	Gm5943	307.595	-0.271621	0.0928981	-2.92386	0.00345723	0.0379
ENSMUSG00000095367	Gm20784	966.089	-0.271495	0.0661537	-4.10399	4.06078e-05	0.00167558
ENSMUSG00000095709	Gm21378	966.089	-0.271495	0.0661537	-4.10399	4.06078e-05	0.00167558
ENSMUSG00000062038	Gm10108	866.598	-0.271328	0.0810792	-3.34645	0.00081853	0.0142476
ENSMUSG00000023262	Acy1	335.593	-0.271166	0.105133	-2.57926	0.00990119	0.076511
ENSMUSG00000031168	Ebp	1601.84	-0.27098	0.10774	-2.51512	0.0118992	0.0863758
ENSMUSG00000033793	Atp6v1h	2470.13	-0.270064	0.0491131	-5.49883	3.8233e-08	7.30563e-06
ENSMUSG00000037601	Nme1	1006.32	-0.269857	0.106133	-2.54264	0.011002	0.0825897
ENSMUSG00000033186	Mzt1	1451.14	-0.269332	0.104009	-2.5895	0.00961161	0.0749006
ENSMUSG00000066491	Gm6265	1772.37	-0.269175	0.0844085	-3.18896	0.00142786	0.0208072
ENSMUSG00000038816	Ctnnal1	924.737	-0.268926	0.0985864	-2.72782	0.0063754	0.0581889
ENSMUSG00000004530	Coro1c	2332.8	-0.268038	0.0862517	-3.10763	0.00188594	0.0251592
ENSMUSG00000083736	Gm6039	1086.46	-0.267562	0.0592339	-4.51705	6.27082e-06	0.00038766
ENSMUSG00000083380	Gm3244	1379.31	-0.267219	0.0645969	-4.13672	3.5231e-05	0.0015212
ENSMUSG00000041268	Dmxl2	449.444	-0.266982	0.101456	-2.63151	0.00850071	0.0695262
ENSMUSG00000081865	Gm15484	286.874	-0.266801	0.109015	-2.44737	0.0143903	0.0973392
ENSMUSG00000002477	Snrpd1	1410.24	-0.26646	0.0859144	-3.10146	0.00192569	0.0255332
ENSMUSG00000020986	Sec23a	3373.08	-0.266366	0.066329	-4.01584	5.92352e-05	0.00229905
ENSMUSG00000039016	Timm8b	893.318	-0.265727	0.0589237	-4.50969	6.49239e-06	0.000397261
ENSMUSG00000031352	Hccs	1370.99	-0.265637	0.0917825	-2.8942	0.00380127	0.040777
ENSMUSG00000022820	Ndufb4	1626.37	-0.265038	0.0552518	-4.7969	1.61136e-06	0.00014752
ENSMUSG00000001056	Nhp2	791.291	-0.264812	0.077892	-3.39973	0.000674514	0.0124262
ENSMUSG00000090000	Ier3ip1	1325.01	-0.263976	0.0883318	-2.98846	0.00280386	0.033312
ENSMUSG00000022064	Pibf1	544.48	-0.263793	0.0748023	-3.52653	0.000421037	0.00900088
ENSMUSG00000002728	Naa20	2496.06	-0.263282	0.0459599	-5.72851	1.01315e-08	2.25014e-06
ENSMUSG00000032002	Dcun1d5	1394.46	-0.26327	0.0848992	-3.10097	0.00192888	0.0255332
ENSMUSG00000025287	Acot9	2037.01	-0.263234	0.0901844	-2.91884	0.00351332	0.0383746
ENSMUSG00000031585	Gtf2e2	1129.4	-0.26257	0.0867773	-3.02579	0.00247982	0.0303788
ENSMUSG00000033373	Fntb	472.68	-0.262353	0.104314	-2.51504	0.0119019	0.0863758
ENSMUSG00000078861	Zfp931	534.818	-0.26188	0.0877054	-2.98591	0.00282736	0.0333745
ENSMUSG00000079641	Rpl39	18829.7	-0.261842	0.0827557	-3.16404	0.00155597	0.0219538
ENSMUSG00000025323	Sp4	540.557	-0.261737	0.105332	-2.48487	0.0129599	0.0916422
ENSMUSG00000035199	Arl6ip5	4510.24	-0.26166	0.0443082	-5.90545	3.5168e-09	9.59276e-07
ENSMUSG00000080977	Gm13772	406.252	-0.261483	0.0934289	-2.79874	0.00513031	0.050309
ENSMUSG00000021537	Cetn3	1680.47	-0.261481	0.096446	-2.71117	0.00670472	0.0599625
ENSMUSG00000063334	Krr1	1954.54	-0.26122	0.0766103	-3.40972	0.000650289	0.0122049
ENSMUSG00000042770	Hebp1	1316.38	-0.260525	0.0888212	-2.93314	0.00335553	0.0373311
ENSMUSG00000092358	Gm20430	823.055	-0.259378	0.0949712	-2.73113	0.00631182	0.057947
ENSMUSG00000052033	Pfdn4	583.758	-0.258171	0.0918963	-2.80937	0.00496381	0.0491992
ENSMUSG00000031931	Ankrd49	395.634	-0.257617	0.0986426	-2.61162	0.00901131	0.0718427
ENSMUSG00000029569	Tmem168	2157.14	-0.257402	0.0878301	-2.93068	0.00338224	0.0374903
ENSMUSG00000019230	Lhx9	337.618	-0.255569	0.0978641	-2.61146	0.00901554	0.0718427
ENSMUSG00000006262	Mob1b	2241.07	-0.25521	0.0935145	-2.72909	0.00635094	0.058054
ENSMUSG00000063659	Zbtb18	1238.07	-0.254019	0.0832045	-3.05294	0.00226609	0.0284876
ENSMUSG00000006740	Kif5b	8016.12	-0.253182	0.075889	-3.33621	0.000849297	0.0146159
ENSMUSG00000059422	Gm8116	1015.04	-0.252844	0.0647902	-3.90251	9.52003e-05	0.00324862
ENSMUSG00000082769	Gm15793	1210.34	-0.252556	0.0733878	-3.44139	0.00057874	0.0112493
ENSMUSG00000034424	Gcsh	1424.22	-0.252313	0.0564533	-4.46942	7.84331e-06	0.000461102
ENSMUSG00000025059	Gyk	809.678	-0.252082	0.0947794	-2.65967	0.00782169	0.0661068
ENSMUSG00000051255	Gm6563	1779.92	-0.251915	0.0798197	-3.15605	0.0015992	0.0223273
ENSMUSG00000060467	Gm10080	5302.41	-0.251692	0.0699661	-3.59734	0.000321485	0.00741323
ENSMUSG00000030342	Cd9	11406.3	-0.251676	0.0558046	-4.50994	6.48448e-06	0.000397261
ENSMUSG00000038503	Mesdc2	3123.55	-0.251404	0.0810513	-3.10178	0.00192358	0.0255332
ENSMUSG00000025888	Casp1	1973.5	-0.251387	0.102909	-2.44282	0.0145729	0.0977921
ENSMUSG00000020988	L2hgdh	514.743	-0.250701	0.0847715	-2.95737	0.00310272	0.0354908
ENSMUSG00000052825	Gm9892	2383.45	-0.250188	0.0835575	-2.9942	0.00275165	0.0329018
ENSMUSG00000002881	Nab1	1856.21	-0.24908	0.0702773	-3.54425	0.000393736	0.0085214
ENSMUSG00000021116	Eif2s1	3456.85	-0.248801	0.0726441	-3.42493	0.000614968	0.0117816
ENSMUSG00000083364	Llph-ps2	919.95	-0.24831	0.0837191	-2.96599	0.00301708	0.0349602
ENSMUSG00000084067	Gm14269	671.003	-0.248253	0.0809119	-3.06819	0.00215362	0.0275063
ENSMUSG00000042348	Arl15	1199.13	-0.2475	0.0789997	-3.13293	0.00173072	0.0236676
ENSMUSG00000028069	Gpatch4	488.992	-0.247361	0.0879669	-2.81198	0.00492375	0.0489234
ENSMUSG00000014551	Mrps25	949.193	-0.246897	0.0658379	-3.75007	0.000176784	0.00506007
ENSMUSG00000058748	Zfp958	331.161	-0.246716	0.0938419	-2.62906	0.00856224	0.0697601
ENSMUSG00000051232	Tmem199	438.163	-0.246415	0.0866374	-2.84421	0.00445223	0.0457546
ENSMUSG00000028252	Ccnc	1212.71	-0.24629	0.0733679	-3.35691	0.000788186	0.01384
ENSMUSG00000068335	Dok1	1902.51	-0.246204	0.0923307	-2.66654	0.00766363	0.0651381
ENSMUSG00000052681	Rap1b	7217.3	-0.245536	0.090117	-2.72464	0.00643717	0.0586634
ENSMUSG00000050856	Atp5k	1217.98	-0.245397	0.0765086	-3.20745	0.00133917	0.0200009
ENSMUSG00000027487	Cdk5rap1	419.753	-0.245315	0.097013	-2.52868	0.0114494	0.0844997
ENSMUSG00000028034	Fubp1	4014.78	-0.245268	0.0962362	-2.5486	0.0108156	0.0819394
ENSMUSG00000083392	Gm6335	1119.9	-0.244968	0.0630501	-3.88528	0.00010221	0.00338621
ENSMUSG00000014226	Cacybp	2700.33	-0.244793	0.0687266	-3.56183	0.000368278	0.00810415
ENSMUSG00000028691	Prdx1	18961.8	-0.243646	0.0508328	-4.79308	1.64239e-06	0.000149221
ENSMUSG00000026484	Rnf2	2744.33	-0.243459	0.0835335	-2.91451	0.00356245	0.0387348
ENSMUSG00000039530	Tusc3	3345.66	-0.242671	0.0518859	-4.67702	2.91077e-06	0.000229664
ENSMUSG00000025630	Hprt	3131.41	-0.241817	0.049758	-4.85986	1.17466e-06	0.000119961
ENSMUSG00000021112	Mpp5	1261.19	-0.241723	0.0707481	-3.41667	0.000633919	0.0119915
ENSMUSG00000030654	Arl6ip1	3441.59	-0.241309	0.049158	-4.90885	9.16125e-07	9.98826e-05
ENSMUSG00000032763	Ilvbl	2453.81	-0.240443	0.0902982	-2.66276	0.00775022	0.0657809
ENSMUSG00000021114	Atp6v1d	2379.02	-0.240334	0.0499713	-4.80944	1.51354e-06	0.000142929
ENSMUSG00000032330	Cox7a2	2832.31	-0.238734	0.0510439	-4.67702	2.91067e-06	0.000229664
ENSMUSG00000073676	Hspe1	4207.49	-0.238292	0.0490807	-4.85511	1.20317e-06	0.000121257
ENSMUSG00000096842	Gm10736	6447.2	-0.237979	0.0764587	-3.11251	0.00185504	0.0249132
ENSMUSG00000063052	Lrrc40	815.225	-0.237583	0.0875492	-2.71371	0.00665352	0.0596826
ENSMUSG00000058267	Mrps14	1627.84	-0.237496	0.0560324	-4.23855	2.24971e-05	0.00105394
ENSMUSG00000020078	Vps26a	6450.31	-0.237151	0.0620968	-3.81906	0.000133961	0.00407766
ENSMUSG00000016427	Ndufa1	1692.49	-0.236706	0.0870702	-2.71857	0.00655648	0.0591661
ENSMUSG00000057388	Mrpl18	1480.42	-0.236598	0.0649616	-3.64212	0.000270406	0.0066728
ENSMUSG00000031347	Cetn2	1562.73	-0.235538	0.0862669	-2.73034	0.00632694	0.0580115
ENSMUSG00000016833	Mrps18c	653.801	-0.235426	0.0872678	-2.69774	0.00698116	0.0610975
ENSMUSG00000079418	Atg4a	786.064	-0.235132	0.0760355	-3.0924	0.00198546	0.0260532
ENSMUSG00000032301	Psma4	4275.32	-0.234675	0.0441542	-5.31489	1.06722e-07	1.58318e-05
ENSMUSG00000028271	Gtf2b	927.182	-0.234381	0.0858203	-2.73106	0.00631303	0.057947
ENSMUSG00000087701	Gm13493	982.121	-0.233876	0.0914976	-2.55608	0.0105858	0.0804533
ENSMUSG00000020288	Ahsa2	1618.57	-0.233853	0.0792236	-2.95181	0.00315917	0.0359809
ENSMUSG00000024414	Mrpl27	930.286	-0.233621	0.0786999	-2.96851	0.00299247	0.0347422
ENSMUSG00000036810	Cnep1r1	1919.22	-0.233617	0.0493101	-4.73771	2.16143e-06	0.000182549
ENSMUSG00000024614	Tmx3	5235.38	-0.23264	0.0863686	-2.69357	0.00706906	0.0615681
ENSMUSG00000067608	Pcna-ps2	2299.01	-0.232074	0.0930921	-2.49295	0.0126685	0.0905443
ENSMUSG00000084830	Gm14539	1631.13	-0.231936	0.0630199	-3.68035	0.00023291	0.00607603
ENSMUSG00000078941	Ak6	498.58	-0.231575	0.0753967	-3.07142	0.00213045	0.0272685
ENSMUSG00000063800	Prpf38a	987.662	-0.231467	0.0879372	-2.63218	0.00848377	0.0695262
ENSMUSG00000003813	Rad23a	1724.67	-0.231426	0.0594367	-3.89366	9.8744e-05	0.00329871
ENSMUSG00000101878	Gm8203	887.147	-0.23034	0.0866982	-2.6568	0.00788865	0.0662802
ENSMUSG00000036305	Rpl39-ps	10294.9	-0.22955	0.0768165	-2.98829	0.0028054	0.033312
ENSMUSG00000083911	Gm4342	1786.3	-0.229311	0.0679558	-3.37441	0.00073975	0.0132021
ENSMUSG00000029014	Dnajc2	977.488	-0.229138	0.0862826	-2.65566	0.00791527	0.0662992
ENSMUSG00000056888	Glipr1	5086.39	-0.228869	0.0612376	-3.73739	0.000185941	0.00523325
ENSMUSG00000092072	Gm4540	565.123	-0.228516	0.0927848	-2.46286	0.0137834	0.0951121
ENSMUSG00000064356	mt-Atp8	20519.6	-0.2285	0.080887	-2.82492	0.00472919	0.0473432
ENSMUSG00000058704	Memo1	2950.46	-0.228191	0.0503381	-4.53317	5.81045e-06	0.000368195
ENSMUSG00000030960	Mettl10	606.819	-0.228123	0.0877835	-2.59871	0.0093576	0.0734942
ENSMUSG00000020089	Ppa1	1615.29	-0.227827	0.0558561	-4.07882	4.52656e-05	0.00183402
ENSMUSG00000037361	Sf3b6	1792.18	-0.227398	0.0647662	-3.51106	0.00044633	0.00938858
ENSMUSG00000038975	Rabggtb	1833.67	-0.227326	0.0657561	-3.45711	0.000546005	0.0107524
ENSMUSG00000029311	Hsd17b11	2679.54	-0.227086	0.0574402	-3.95344	7.70354e-05	0.00275884
ENSMUSG00000020925	Ccdc43	642.131	-0.226938	0.0867027	-2.61743	0.00885959	0.0711734
ENSMUSG00000031536	Polb	758.413	-0.226759	0.0648404	-3.49719	0.000470186	0.00972879
ENSMUSG00000024132	Eci1	889.78	-0.226739	0.0759461	-2.98552	0.00283097	0.0333843
ENSMUSG00000066809	Gm10180	5027.22	-0.226126	0.0746303	-3.02995	0.00244596	0.0302417
ENSMUSG00000021715	Cwc27	517.555	-0.226089	0.0826649	-2.735	0.00623801	0.0575508
ENSMUSG00000033009	Ogfod1	1208.35	-0.225503	0.059006	-3.8217	0.000132535	0.00404452
ENSMUSG00000029911	Ssbp1	1155.81	-0.225344	0.0645819	-3.48927	0.000484345	0.00989566
ENSMUSG00000041483	Zfp281	1682.75	-0.22522	0.0711965	-3.16336	0.0015596	0.0219641
ENSMUSG00000021830	Txndc16	1745.36	-0.22496	0.0490763	-4.58389	4.56407e-06	0.000302414
ENSMUSG00000090737	Gm6788	811.361	-0.223783	0.0878808	-2.54644	0.0108828	0.0822045
ENSMUSG00000021595	Nsun2	3006.45	-0.223375	0.0689325	-3.24048	0.00119327	0.0183453
ENSMUSG00000078578	Ube2d3	6443.93	-0.222019	0.0702683	-3.15959	0.00157992	0.0221336
ENSMUSG00000017778	Cox7c	3237.91	-0.221974	0.0410179	-5.41162	6.24565e-08	1.08557e-05
ENSMUSG00000020664	Dld	3993.74	-0.22157	0.0666363	-3.32507	0.000883971	0.0149527
ENSMUSG00000020326	Ccng1	7073.94	-0.221273	0.0668948	-3.30778	0.000940394	0.0157077
ENSMUSG00000032966	Fkbp1a	9442.59	-0.221125	0.0426147	-5.18893	2.11505e-07	2.75715e-05
ENSMUSG00000014313	Cox6c	7089.05	-0.220717	0.0579205	-3.81069	0.000138577	0.00415882
ENSMUSG00000031403	Dkc1	908.586	-0.219881	0.076619	-2.8698	0.00410735	0.04324
ENSMUSG00000026775	Yme1l1	6006.77	-0.219832	0.0732695	-3.00031	0.00269701	0.0324751
ENSMUSG00000031231	Cox7b	4098.98	-0.218507	0.0463208	-4.71726	2.39041e-06	0.000197711
ENSMUSG00000031226	Pbdc1	1112.7	-0.218448	0.0594968	-3.6716	0.000241039	0.00617843
ENSMUSG00000022329	Stk3	2163.98	-0.218104	0.0810756	-2.69013	0.00714243	0.0618925
ENSMUSG00000005846	Rsl1d1	3225.09	-0.217993	0.0828941	-2.62978	0.00854402	0.069659
ENSMUSG00000042712	Wbp5	3967.25	-0.217409	0.0780029	-2.78719	0.00531672	0.0517099
ENSMUSG00000078427	Sarnp	3096.56	-0.217346	0.0649001	-3.34893	0.000811247	0.014162
ENSMUSG00000058446	Znrf2	887.218	-0.2172	0.0750057	-2.89578	0.00378213	0.0406079
ENSMUSG00000025289	Prdx4	2831.67	-0.216214	0.0739588	-2.92344	0.0034619	0.0379165
ENSMUSG00000067058	Rps15a-ps5	1272.28	-0.216104	0.0699375	-3.08995	0.00200187	0.0261246
ENSMUSG00000062981	Mrpl42	2676.58	-0.215682	0.0677708	-3.18251	0.00146002	0.0210568
ENSMUSG00000004849	Ap1s1	2078.02	-0.215467	0.061136	-3.52438	0.00042447	0.00904204
ENSMUSG00000022111	Uchl3	1280.94	-0.21522	0.0845595	-2.54519	0.0109218	0.0823285
ENSMUSG00000083396	Gm15542	4155.7	-0.214838	0.0559896	-3.8371	0.000124495	0.00389512
ENSMUSG00000014856	Tmem208	1134.78	-0.214567	0.0592747	-3.61987	0.000294752	0.00702775
ENSMUSG00000038388	Mpp6	737.405	-0.214515	0.0859618	-2.49546	0.0125792	0.0899598
ENSMUSG00000029253	Cenpc1	942.415	-0.214435	0.064329	-3.33342	0.000857868	0.0147188
ENSMUSG00000020738	Sumo2	1980.74	-0.213976	0.0673811	-3.17561	0.0014952	0.0214547
ENSMUSG00000025899	Alkbh8	532.536	-0.213455	0.0791911	-2.69545	0.00702941	0.0613118
ENSMUSG00000037236	Matr3	7672.43	-0.213274	0.0837088	-2.54781	0.0108401	0.0820219
ENSMUSG00000059482	2610301B20Rik	958.892	-0.212904	0.0732368	-2.90707	0.00364833	0.0394184
ENSMUSG00000027447	Cst3	19647.3	-0.212649	0.0863706	-2.46206	0.0138142	0.0951604
ENSMUSG00000021981	Cab39l	2268.11	-0.212361	0.0598873	-3.54601	0.000391107	0.008482
ENSMUSG00000032271	Nnmt	1294.79	-0.212006	0.0755473	-2.80627	0.00501184	0.0495523
ENSMUSG00000027531	Impa1	1088.24	-0.21185	0.07092	-2.98717	0.00281571	0.0333355
ENSMUSG00000026021	Sumo1	4119.69	-0.21166	0.0697488	-3.03461	0.00240847	0.0299324
ENSMUSG00000081485	Gm12338	1836.23	-0.211553	0.0536657	-3.94205	8.0787e-05	0.00286651
ENSMUSG00000027108	Ola1	2893.21	-0.211263	0.0500589	-4.22029	2.43984e-05	0.00112542
ENSMUSG00000101939	Gm28438	17613.2	-0.210976	0.0830376	-2.54073	0.0110622	0.0827658
ENSMUSG00000082895	Rpsa-ps9	2532.71	-0.210965	0.0809345	-2.60662	0.00914418	0.0723741
ENSMUSG00000009207	Lnp	1058.82	-0.210791	0.080398	-2.62184	0.00874558	0.0707518
ENSMUSG00000020224	Llph	1709.29	-0.2104	0.0786931	-2.67367	0.00750252	0.0640867
ENSMUSG00000026496	Parp1	2631.32	-0.210384	0.0599259	-3.51074	0.000446869	0.00938858
ENSMUSG00000027804	Ppid	1622.53	-0.210368	0.057171	-3.67963	0.000233574	0.00607603
ENSMUSG00000050627	Gpd1l	1807.56	-0.210299	0.0527983	-3.98305	6.80351e-05	0.00252614
ENSMUSG00000064360	mt-Nd3	17560.4	-0.210261	0.0830636	-2.53132	0.0113634	0.0842273
ENSMUSG00000078126	Rpl23a-ps3	3424.26	-0.210205	0.0669706	-3.13876	0.00169664	0.0233614
ENSMUSG00000030327	Necap1	1371.18	-0.210179	0.0575647	-3.65118	0.000261037	0.00650855
ENSMUSG00000021774	Ube2e1	1745.66	-0.209943	0.0831745	-2.52413	0.0115986	0.0850779
ENSMUSG00000071866	Ppia	20815.7	-0.209436	0.0709219	-2.95305	0.00314647	0.0358703
ENSMUSG00000035215	Lsm7	1036.65	-0.209264	0.0769137	-2.72077	0.00651304	0.0590407
ENSMUSG00000071528	Usmg5	3294.61	-0.209216	0.057721	-3.62461	0.000289401	0.00694156
ENSMUSG00000031922	Cep57	755.068	-0.208969	0.0708942	-2.94761	0.00320241	0.0362326
ENSMUSG00000032171	Pin1	1193.82	-0.208537	0.0669679	-3.11398	0.00184581	0.0248729
ENSMUSG00000097188	Snhg1	2016.17	-0.208533	0.0601773	-3.4653	0.000529634	0.0105338
ENSMUSG00000028576	Ift74	1142.18	-0.208047	0.0800576	-2.59872	0.0093573	0.0734942
ENSMUSG00000014771	Pdcd2	503.837	-0.207891	0.0834508	-2.49118	0.0127318	0.0908346
ENSMUSG00000044600	Smim7	3067	-0.207634	0.0595357	-3.48756	0.000487454	0.00990853
ENSMUSG00000085172	Gm6542	570.782	-0.207488	0.0823606	-2.51927	0.0117599	0.085783
ENSMUSG00000085442	Gm3362	3009.97	-0.207082	0.0721247	-2.87116	0.0040897	0.0431379
ENSMUSG00000057147	Dph6	823.422	-0.207028	0.0817174	-2.53346	0.0112942	0.0838707
ENSMUSG00000083899	Gm12346	6524.11	-0.206851	0.0791636	-2.61295	0.00897633	0.0716967
ENSMUSG00000083411	Rpl30-ps10	1554.53	-0.206753	0.0769416	-2.68715	0.00720652	0.062223
ENSMUSG00000023048	Prr13	1968.71	-0.2065	0.0723573	-2.85389	0.0043187	0.0448354
ENSMUSG00000058407	Txndc9	2780.27	-0.206418	0.0553692	-3.72803	0.00019298	0.00535744
ENSMUSG00000031878	Nae1	1771.56	-0.206353	0.0579087	-3.56343	0.000366046	0.00806982
ENSMUSG00000024145	Pigf	478.732	-0.206258	0.0702831	-2.93467	0.00333899	0.0372161
ENSMUSG00000028443	Nudt2	530.729	-0.206146	0.0839359	-2.45599	0.0140495	0.0961188
ENSMUSG00000074656	Eif2s2	6593.63	-0.206117	0.0841075	-2.45064	0.0142601	0.0967863
ENSMUSG00000033379	Atp6v0b	2633.46	-0.205682	0.0786647	-2.61467	0.00893133	0.0714588
ENSMUSG00000015671	Psma2	4083.54	-0.205655	0.0445305	-4.61831	3.86878e-06	0.000271335
ENSMUSG00000019210	Atp6v1e1	4171.15	-0.205584	0.0357122	-5.75668	8.57826e-09	1.97844e-06
ENSMUSG00000030942	Thumpd1	979.362	-0.20542	0.073642	-2.78944	0.00527997	0.0515124
ENSMUSG00000038774	Ascc3	3808.26	-0.205222	0.0704903	-2.91135	0.00359871	0.0390229
ENSMUSG00000046949	Nqo2	2064.88	-0.205219	0.075941	-2.70234	0.00688525	0.0607168
ENSMUSG00000085791	Rpl30-ps9	1626.44	-0.205103	0.0797481	-2.57189	0.0101145	0.0777355
ENSMUSG00000037894	H2afz	4907.9	-0.205099	0.0650848	-3.15125	0.00162571	0.0225923
ENSMUSG00000057572	Zbtb8os	564.364	-0.204408	0.0720926	-2.83536	0.00457741	0.0465313
ENSMUSG00000033953	Ppp3r1	3643.87	-0.204396	0.0781237	-2.61631	0.00888866	0.0713055
ENSMUSG00000030042	Pole4	1484.45	-0.204096	0.0751175	-2.71703	0.00658713	0.0593535
ENSMUSG00000026150	Mff	4516.58	-0.203492	0.0442427	-4.59946	4.23597e-06	0.000290297
ENSMUSG00000030659	Nucb2	944.594	-0.203357	0.0771646	-2.63537	0.00840466	0.0692764
ENSMUSG00000083179	Gm12693	1433.45	-0.20318	0.071897	-2.82598	0.00471362	0.0473432
ENSMUSG00000068134	Zfp120	731.641	-0.20316	0.0803933	-2.52708	0.0115014	0.0847041
ENSMUSG00000030282	Cmas	866.122	-0.203075	0.0601026	-3.37881	0.000727998	0.0131291
ENSMUSG00000024528	Srfbp1	735.829	-0.202291	0.0674614	-2.99861	0.00271211	0.032569
ENSMUSG00000058600	Rpl30	5040.26	-0.202071	0.0551855	-3.66166	0.000250587	0.00631363
ENSMUSG00000036850	Mrpl41	689.487	-0.201634	0.0723968	-2.78512	0.00535076	0.0519609
ENSMUSG00000021270	Hsp90aa1	16391.9	-0.201548	0.079435	-2.53727	0.0111721	0.0832121
ENSMUSG00000031007	Atp6ap2	3435.21	-0.201281	0.077164	-2.60849	0.00909436	0.0721353
ENSMUSG00000028403	Zdhhc21	1155.77	-0.201118	0.0769194	-2.61466	0.0089316	0.0714588
ENSMUSG00000026356	Dars	3593.51	-0.200582	0.0468919	-4.27754	1.88967e-05	0.000921254
ENSMUSG00000028464	Tpm2	10049	-0.199707	0.0718183	-2.78073	0.00542371	0.0524992
ENSMUSG00000094530	Gm21399	1980.93	-0.198847	0.0675624	-2.94316	0.00324879	0.0365847
ENSMUSG00000070953	Rabepk	607.163	-0.198745	0.0774797	-2.56513	0.0103138	0.0788356
ENSMUSG00000024480	Ap3s1	4160.08	-0.198323	0.0814929	-2.43363	0.0149483	0.0992664
ENSMUSG00000086688	Gm11560	1166.42	-0.198291	0.0602121	-3.29321	0.000990502	0.0160312
ENSMUSG00000030615	Tmem126a	1050.91	-0.19809	0.0567115	-3.49294	0.000477728	0.00982597
ENSMUSG00000027091	Zc3h15	3308.03	-0.198027	0.0573832	-3.45096	0.00055859	0.0109285
ENSMUSG00000024410	3110002H16Rik	899.721	-0.197987	0.071768	-2.7587	0.00580311	0.0550171
ENSMUSG00000090136	Gm10177	2119.58	-0.197848	0.0600262	-3.29603	0.000980618	0.0159973
ENSMUSG00000054814	Usp46	1332.49	-0.197277	0.0712722	-2.76793	0.00564132	0.0539529
ENSMUSG00000016946	Kctd5	1219.3	-0.197016	0.0759883	-2.59272	0.00952208	0.0744448
ENSMUSG00000083261	Gm7816	2551.13	-0.196482	0.0547962	-3.58569	0.000336193	0.00767248
ENSMUSG00000053332	Gas5	5550.51	-0.195805	0.0599499	-3.26615	0.0010902	0.0172947
ENSMUSG00000036712	Cyld	1699.12	-0.195145	0.0563471	-3.46327	0.000533646	0.0105961
ENSMUSG00000029649	Pomp	2271.5	-0.194997	0.0621468	-3.13769	0.00170287	0.0233935
ENSMUSG00000056220	Pla2g4a	1991.92	-0.194946	0.0797377	-2.44485	0.0144914	0.0976926
ENSMUSG00000057113	Npm1	17758.5	-0.194837	0.0559782	-3.48059	0.000500303	0.0101012
ENSMUSG00000020462	Cfap36	1589.89	-0.194447	0.0692443	-2.80813	0.00498308	0.0493493
ENSMUSG00000050490	Gm8394	840.674	-0.194309	0.0785388	-2.47405	0.0133591	0.0935198
ENSMUSG00000027822	Slc33a1	1456.31	-0.194169	0.0640929	-3.02949	0.00244963	0.0302558
ENSMUSG00000059751	Rps3a3	5117.28	-0.192852	0.0556115	-3.46784	0.000524654	0.0104521
ENSMUSG00000029227	Fip1l1	2099.06	-0.192495	0.0601091	-3.20242	0.00136278	0.0202313
ENSMUSG00000036503	Rnf13	3016.7	-0.191958	0.0576789	-3.32806	0.000874541	0.0148593
ENSMUSG00000029012	Orc5	843.492	-0.191916	0.0753938	-2.54552	0.0109116	0.0823034
ENSMUSG00000081684	Rps2-ps13	4745.58	-0.191898	0.0536191	-3.5789	0.000345039	0.0077783
ENSMUSG00000040331	Nsmce4a	1042.82	-0.191606	0.061506	-3.11524	0.00183796	0.0248508
ENSMUSG00000078974	Sec61g	2177.97	-0.190923	0.0606157	-3.14973	0.00163421	0.022658
ENSMUSG00000029246	Ppat	553.063	-0.190534	0.0725075	-2.62779	0.00859413	0.0699725
ENSMUSG00000083863	Gm13341	47352.5	-0.190151	0.0666339	-2.85367	0.00432172	0.0448354
ENSMUSG00000025887	Casp12	1238.63	-0.189168	0.0760964	-2.4859	0.0129226	0.0914764
ENSMUSG00000038690	Atp5j2	2720.42	-0.189167	0.056397	-3.3542	0.000795962	0.0139561
ENSMUSG00000064358	mt-Co3	235301	-0.189106	0.0501054	-3.77418	0.000160537	0.00469591
ENSMUSG00000038900	Rpl12	27373	-0.189052	0.0414412	-4.56192	5.06885e-06	0.000331639
ENSMUSG00000053289	Ddx10	775.861	-0.189044	0.0770672	-2.45298	0.0141679	0.0965706
ENSMUSG00000021432	Slc35b3	785.952	-0.188906	0.0753101	-2.50838	0.0121285	0.0874142
ENSMUSG00000038936	Sccpdh	1431.87	-0.187796	0.0516457	-3.63623	0.00027666	0.00674387
ENSMUSG00000078784	1810022K09Rik	1123.47	-0.187642	0.0660852	-2.8394	0.00451981	0.0461857
ENSMUSG00000101111	Gm28437	235968	-0.186873	0.0495642	-3.77033	0.000163035	0.00475736
ENSMUSG00000084817	Gm5526	9584.36	-0.186551	0.0645151	-2.8916	0.00383291	0.0410038
ENSMUSG00000029462	Vps29	2422.14	-0.186443	0.0447545	-4.1659	3.10126e-05	0.0013624
ENSMUSG00000004610	Etfb	2395.89	-0.186239	0.0505891	-3.6814	0.000231956	0.00607603
ENSMUSG00000036371	Serbp1	10510.3	-0.185762	0.0522387	-3.55602	0.000376509	0.00822491
ENSMUSG00000021022	Ppp2r3c	662.364	-0.18544	0.0743041	-2.49569	0.0125713	0.0899598
ENSMUSG00000024346	Pfdn1	1713.77	-0.184956	0.0519721	-3.55877	0.000372599	0.00816926
ENSMUSG00000021520	Uqcrb	2772.99	-0.183054	0.0578314	-3.1653	0.00154921	0.0218931
ENSMUSG00000020024	Cep83	1772.16	-0.182613	0.0697688	-2.6174	0.00886032	0.0711734
ENSMUSG00000021764	Ndufs4	1770.98	-0.182487	0.0497567	-3.66759	0.000244849	0.00623456
ENSMUSG00000017548	Suz12	2127.61	-0.182233	0.0692101	-2.63304	0.00846252	0.0695144
ENSMUSG00000018286	Psmb6	2321.53	-0.181618	0.0492201	-3.68991	0.000224334	0.00592607
ENSMUSG00000020180	Snrpd3	3517.06	-0.181593	0.0592788	-3.06337	0.00218856	0.027775
ENSMUSG00000019777	Hdac2	5619.23	-0.181198	0.0586379	-3.09012	0.00200079	0.0261246
ENSMUSG00000021748	Pdhb	2330	-0.180787	0.0586162	-3.08425	0.00204068	0.0264297
ENSMUSG00000037152	Ndufc1	947.793	-0.180601	0.0726861	-2.48467	0.0129673	0.0916422
ENSMUSG00000031634	Ufsp2	1541.66	-0.18056	0.0656073	-2.75213	0.0059209	0.0556936
ENSMUSG00000031521	Aga	2236.93	-0.180063	0.0530599	-3.39358	0.000689858	0.012612
ENSMUSG00000031628	Casp3	1537.86	-0.179046	0.0487299	-3.67424	0.000238554	0.00615265
ENSMUSG00000023089	Ndufa5	1146.6	-0.177662	0.0715471	-2.48315	0.0130225	0.0919242
ENSMUSG00000094441	Zfp955a	946.19	-0.177251	0.0725927	-2.44171	0.0146177	0.0979388
ENSMUSG00000086922	Gm13835	2343.5	-0.177025	0.0454912	-3.89141	9.9662e-05	0.00332013
ENSMUSG00000022452	Smdt1	1802.34	-0.176769	0.0429736	-4.11344	3.89806e-05	0.00164611
ENSMUSG00000025980	Hspd1	11162.7	-0.176612	0.0416283	-4.24259	2.20954e-05	0.00103918
ENSMUSG00000022204	Ngdn	829.119	-0.176533	0.0723246	-2.44084	0.0146532	0.0980901
ENSMUSG00000023106	Denr	1686.85	-0.176026	0.0672366	-2.61801	0.00884436	0.0711734
ENSMUSG00000032640	Chsy1	2041.39	-0.175863	0.0680292	-2.58511	0.00973477	0.0756085
ENSMUSG00000026238	Ptma	23617.3	-0.175731	0.0673529	-2.6091	0.00907802	0.0720534
ENSMUSG00000000420	Galnt1	4463.49	-0.175579	0.0575251	-3.05221	0.00227163	0.0285273
ENSMUSG00000091957	Rps2-ps10	5671.35	-0.175571	0.0539162	-3.25636	0.00112849	0.0176684
ENSMUSG00000031667	Aktip	1166.94	-0.175159	0.0640149	-2.73622	0.00621489	0.0574674
ENSMUSG00000029407	Uso1	2933.26	-0.174858	0.0520811	-3.35742	0.000786723	0.0138346
ENSMUSG00000028419	Chmp5	2261.31	-0.174538	0.0651777	-2.67789	0.00740883	0.063558
ENSMUSG00000022008	Gpalpp1	1680.86	-0.174143	0.0611959	-2.84566	0.00443191	0.045624
ENSMUSG00000025940	Tmem70	859.902	-0.174014	0.0535606	-3.24891	0.00115847	0.0179735
ENSMUSG00000036356	Csgalnact1	1473.9	-0.173645	0.0708968	-2.44927	0.0143146	0.0970462
ENSMUSG00000015749	Anp32e	3041.21	-0.172955	0.063902	-2.70656	0.00679847	0.060262
ENSMUSG00000032263	Bckdhb	523.604	-0.172819	0.0711521	-2.42887	0.0151461	0.0999381
ENSMUSG00000021893	Capn7	3105.73	-0.172723	0.0602049	-2.86892	0.0041187	0.0432915
ENSMUSG00000026526	Fh1	2198.69	-0.172018	0.0438713	-3.92097	8.81923e-05	0.00309247
ENSMUSG00000004096	Cwc15	2014.58	-0.171804	0.0700418	-2.45288	0.014172	0.0965706
ENSMUSG00000040659	Efhd2	679.894	-0.17151	0.0686014	-2.50009	0.0124161	0.0891653
ENSMUSG00000030983	Bccip	1280.83	-0.171413	0.0633073	-2.70763	0.00677653	0.060262
ENSMUSG00000091537	Tma7	2343.15	-0.170646	0.0512495	-3.32971	0.000869369	0.0148312
ENSMUSG00000025613	Cct8	9993.48	-0.170076	0.0413775	-4.11035	3.95057e-05	0.00165084
ENSMUSG00000050552	Lamtor4	1170.52	-0.170055	0.0684992	-2.48258	0.0130436	0.0920185
ENSMUSG00000004980	Hnrnpa2b1	25679.8	-0.169881	0.0618535	-2.7465	0.00602352	0.0563935
ENSMUSG00000025962	Fastkd2	775.095	-0.169665	0.0634782	-2.67281	0.00752182	0.0641575
ENSMUSG00000026245	Farsb	1750.27	-0.169625	0.0493594	-3.43652	0.000589229	0.0113978
ENSMUSG00000030061	Uba3	3784.2	-0.168832	0.0653141	-2.58492	0.00974027	0.0756085
ENSMUSG00000062611	Rps3a2	13595.8	-0.168618	0.0350992	-4.80403	1.55505e-06	0.000143459
ENSMUSG00000029422	Rsrc2	2861.99	-0.168445	0.0527564	-3.19288	0.00140863	0.0206021
ENSMUSG00000033964	Zbtb41	1874.01	-0.168107	0.0641	-2.62257	0.00872704	0.0707135
ENSMUSG00000029310	Nudt9	1707	-0.167707	0.0631086	-2.65744	0.0078736	0.0662802
ENSMUSG00000053819	Camk2d	3141.59	-0.167277	0.0490539	-3.41007	0.000649455	0.0122049
ENSMUSG00000083061	Gm12191	1793.38	-0.167094	0.0681706	-2.45112	0.0142412	0.0967129
ENSMUSG00000024601	Isoc1	1286.15	-0.166953	0.0609516	-2.73911	0.00616059	0.0571415
ENSMUSG00000091460	Gm7808	5659.78	-0.166817	0.0452082	-3.68996	0.000224289	0.00592607
ENSMUSG00000021832	Psmc6	4837.54	-0.166394	0.0598148	-2.78182	0.00540556	0.0523658
ENSMUSG00000085611	Ap3s1-ps1	1755.54	-0.165497	0.0611757	-2.70528	0.00682475	0.0604053
ENSMUSG00000005054	Cstb	5191.28	-0.165338	0.0654309	-2.52691	0.0115071	0.0847041
ENSMUSG00000015733	Capza2	7397.82	-0.165189	0.0621409	-2.6583	0.00785359	0.0662363
ENSMUSG00000062397	Zfp706	3666.64	-0.165008	0.0451041	-3.65837	0.000253824	0.00638178
ENSMUSG00000050608	Minos1	2346.96	-0.164819	0.0600988	-2.74247	0.00609798	0.0567263
ENSMUSG00000074781	Ube2n	8947.54	-0.163805	0.0408715	-4.00781	6.12839e-05	0.00234817
ENSMUSG00000079225	Gm9531	2261	-0.163634	0.0564434	-2.89908	0.00374256	0.0402551
ENSMUSG00000042670	Immp1l	1186.92	-0.163614	0.0600781	-2.72335	0.00646235	0.0587908
ENSMUSG00000031357	Syap1	4032.94	-0.163529	0.0632156	-2.58684	0.00968596	0.075382
ENSMUSG00000034484	Snx2	4168.78	-0.163437	0.0536104	-3.04861	0.00229899	0.028822
ENSMUSG00000026019	Wdr12	1054.84	-0.163116	0.061392	-2.65696	0.00788492	0.0662802
ENSMUSG00000017707	Serinc3	15128.3	-0.162948	0.0668236	-2.43847	0.0147494	0.0983813
ENSMUSG00000021929	Kpna3	3129.87	-0.162942	0.0500374	-3.25641	0.00112831	0.0176684
ENSMUSG00000060147	Serpinb6a	12656.3	-0.162684	0.0502116	-3.23997	0.00119541	0.0183453
ENSMUSG00000035171	1110059E24Rik	1376.25	-0.162448	0.0566478	-2.86767	0.00413501	0.0433489
ENSMUSG00000022698	Naa50	6531.32	-0.162016	0.0627718	-2.58104	0.00985043	0.0763375
ENSMUSG00000021243	Fcf1	1183.14	-0.161423	0.0618945	-2.60804	0.00910633	0.0721826
ENSMUSG00000038736	Nudcd1	983.124	-0.161137	0.0651355	-2.47388	0.0133655	0.0935198
ENSMUSG00000040044	Orc3	1535.44	-0.160402	0.05741	-2.79398	0.00520634	0.0509295
ENSMUSG00000094122	Rpl31-ps9	3074.72	-0.160013	0.0584763	-2.73638	0.00621197	0.0574674
ENSMUSG00000060073	Psma3	5057.84	-0.158876	0.0437595	-3.63066	0.000282695	0.00681657
ENSMUSG00000023861	Mpc1	2224.76	-0.158464	0.0630851	-2.51191	0.0120081	0.0868043
ENSMUSG00000070923	Klhl9	1972.14	-0.158201	0.0611888	-2.58546	0.00972481	0.0755863
ENSMUSG00000041769	Ppp2r2d	1072.29	-0.15817	0.052525	-3.01133	0.00260104	0.0315731
ENSMUSG00000032026	Rexo2	3539.38	-0.15817	0.0484802	-3.26257	0.00110406	0.0174914
ENSMUSG00000054405	Dnajc8	2340.05	-0.158131	0.0627933	-2.51828	0.0117931	0.0859138
ENSMUSG00000045427	Hnrnph2	5007.2	-0.157169	0.0605454	-2.59589	0.0094346	0.0740505
ENSMUSG00000021917	Spcs1	5459.09	-0.157136	0.0587212	-2.67596	0.00745158	0.0637879
ENSMUSG00000022193	Psmb5	2085.21	-0.156915	0.0558464	-2.80976	0.00495785	0.0491808
ENSMUSG00000019782	Rwdd1	3001.27	-0.156671	0.0496797	-3.15362	0.0016126	0.022436
ENSMUSG00000039585	Myo9a	3562.7	-0.156544	0.0597158	-2.62149	0.00875475	0.0707518
ENSMUSG00000028552	Eps15	4501.31	-0.156538	0.0558051	-2.80509	0.00503025	0.0496525
ENSMUSG00000099471	Gm8451	3705.35	-0.156139	0.042837	-3.64496	0.000267437	0.0066268
ENSMUSG00000058546	Rpl23a	12092.1	-0.156007	0.04801	-3.24946	0.00115624	0.0179621
ENSMUSG00000061787	Rps17	12908.8	-0.155625	0.0471706	-3.29919	0.000969628	0.015908
ENSMUSG00000019810	Fuca2	1540.28	-0.155609	0.063263	-2.45971	0.0139048	0.0957292
ENSMUSG00000021039	Snw1	3463.46	-0.154565	0.062054	-2.49081	0.0127451	0.0908749
ENSMUSG00000029447	Cct6a	5393.07	-0.154505	0.0529018	-2.9206	0.00349357	0.0382284
ENSMUSG00000042369	Rbm45	953.104	-0.154499	0.0634763	-2.43397	0.0149344	0.0992287
ENSMUSG00000026914	Psmd14	3135.93	-0.154393	0.0419629	-3.67928	0.000233894	0.00607603
ENSMUSG00000049235	Gm7324	1492.93	-0.154274	0.0606849	-2.54222	0.0110151	0.0825897
ENSMUSG00000002658	Gtf2f1	1890.68	-0.154029	0.0533884	-2.88506	0.00391338	0.0416074
ENSMUSG00000031166	Wdr13	1628.05	-0.153945	0.0474806	-3.24226	0.00118586	0.0182802
ENSMUSG00000037070	Rbmxl1	2120.74	-0.153105	0.0575912	-2.65849	0.00784925	0.0662363
ENSMUSG00000081999	Gm13461	1391.74	-0.152791	0.0616934	-2.47662	0.0132633	0.0931303
ENSMUSG00000028945	Rheb	2452.91	-0.152559	0.049368	-3.09024	0.00199997	0.0261246
ENSMUSG00000030744	Rps3	19758.9	-0.152031	0.039315	-3.867	0.000110184	0.00356181
ENSMUSG00000042079	Hnrnpf	11194.6	-0.151941	0.0617843	-2.45922	0.0139239	0.0958059
ENSMUSG00000026229	Psmd1	5359.26	-0.151732	0.0467333	-3.24677	0.00116723	0.0180627
ENSMUSG00000030647	Ndufc2	1411.67	-0.151514	0.0583869	-2.59499	0.00945926	0.074147
ENSMUSG00000028383	Hsdl2	917.341	-0.151111	0.0602776	-2.50692	0.0121788	0.0877242
ENSMUSG00000036199	Ndufa13	2616.8	-0.150696	0.0617469	-2.44055	0.0146649	0.0980901
ENSMUSG00000063229	Ldha	23663.4	-0.149384	0.0593287	-2.5179	0.0118057	0.0859138
ENSMUSG00000004771	Rab11a	2786.6	-0.149341	0.0566436	-2.63649	0.00837678	0.0691296
ENSMUSG00000041028	Ghitm	7478.6	-0.149294	0.0426295	-3.50212	0.00046158	0.00964412
ENSMUSG00000035575	Utp6	2055.21	-0.149137	0.0611191	-2.44011	0.0146828	0.0981005
ENSMUSG00000091449	Gm10269	5755.35	-0.14871	0.0583464	-2.54875	0.0108111	0.0819394
ENSMUSG00000028410	Dnaja1	7640.75	-0.148628	0.0545622	-2.72402	0.00644933	0.0587296
ENSMUSG00000082064	Rpl5-ps2	3247.18	-0.148473	0.0605727	-2.45115	0.0142402	0.0967129
ENSMUSG00000063754	Gm10136	5797.53	-0.14816	0.0497409	-2.97865	0.00289525	0.0340085
ENSMUSG00000071014	Ndufb6	1097.78	-0.148141	0.0584362	-2.5351	0.0112416	0.0835903
ENSMUSG00000083563	Gm13340	101052	-0.147905	0.0498361	-2.96783	0.0029991	0.0347855
ENSMUSG00000031422	Morf4l2	11449.9	-0.147517	0.0546217	-2.7007	0.00691946	0.0609736
ENSMUSG00000022664	Slc35a5	980.665	-0.146878	0.0584483	-2.51295	0.0119726	0.0866551
ENSMUSG00000078193	Gm2000	10056.4	-0.146053	0.0515494	-2.83327	0.0046075	0.0467494
ENSMUSG00000032412	Atp1b3	4467.26	-0.145537	0.0495917	-2.9347	0.00333874	0.0372161
ENSMUSG00000071072	Ptges3	7028.56	-0.145254	0.0531879	-2.73096	0.00631508	0.057947
ENSMUSG00000025290	Rps24	26882	-0.145014	0.039583	-3.66354	0.000248756	0.00629395
ENSMUSG00000043207	Zmpste24	3342.59	-0.144974	0.0593207	-2.4439	0.0145294	0.0977842
ENSMUSG00000027287	Snap23	2796.36	-0.144677	0.0458463	-3.15569	0.00160119	0.0223292
ENSMUSG00000002997	Prkar2b	7059.34	-0.144142	0.0509553	-2.82881	0.00467221	0.0471269
ENSMUSG00000005687	Bcas2	1257.39	-0.143517	0.0579473	-2.47669	0.0132608	0.0931303
ENSMUSG00000102070	Gm28661	170482	-0.143456	0.051462	-2.7876	0.00530994	0.05169
ENSMUSG00000064354	mt-Co2	170463	-0.143439	0.0514536	-2.78773	0.00530785	0.05169
ENSMUSG00000022255	Mtdh	6764.05	-0.142559	0.057259	-2.48973	0.0127841	0.0910989
ENSMUSG00000025204	Ndufb8	2376.85	-0.142235	0.0431614	-3.29542	0.000982748	0.0159973
ENSMUSG00000083022	Rps15a-ps6	3021.71	-0.141964	0.0528254	-2.68742	0.00720056	0.0622164
ENSMUSG00000026869	Psmd5	2216.5	-0.140707	0.0568929	-2.4732	0.013391	0.0935889
ENSMUSG00000081281	Gm6274	2314.44	-0.140178	0.0553646	-2.5319	0.0113446	0.084141
ENSMUSG00000031954	Cfdp1	3414.03	-0.140005	0.0495886	-2.82332	0.00475288	0.0475011
ENSMUSG00000008475	Arpc5	8143.17	-0.139916	0.0437206	-3.20024	0.00137315	0.0202313
ENSMUSG00000016664	Pacsin2	4289.21	-0.13979	0.0367993	-3.79872	0.000145443	0.00431758
ENSMUSG00000034560	A230046K03Rik	6585.04	-0.138912	0.0546038	-2.54401	0.0109589	0.082505
ENSMUSG00000006818	Sod2	1867.5	-0.13847	0.0540591	-2.56146	0.0104233	0.0795209
ENSMUSG00000101249	Gm29216	177243	-0.13838	0.0494301	-2.79951	0.00511806	0.05025
ENSMUSG00000043716	Rpl7	40593.9	-0.138204	0.0369323	-3.74209	0.000182494	0.00517257
ENSMUSG00000083328	Gm11826	3275.41	-0.138203	0.0530236	-2.60645	0.00914859	0.0723741
ENSMUSG00000069682	Gm10275	6840.56	-0.137777	0.050079	-2.7512	0.00593773	0.0557662
ENSMUSG00000029432	Gbas	1911.42	-0.136898	0.043655	-3.13592	0.00171318	0.0234813
ENSMUSG00000022814	Umps	1456.57	-0.136693	0.0547546	-2.49647	0.0125436	0.0898656
ENSMUSG00000028138	Adh5	2443.81	-0.136651	0.0401675	-3.40203	0.000668868	0.0123827
ENSMUSG00000028639	Ybx1	12108.4	-0.136581	0.0380984	-3.58495	0.000337146	0.00767248
ENSMUSG00000022354	Ndufb9	3754.23	-0.136134	0.0447758	-3.04034	0.00236311	0.0295471
ENSMUSG00000026750	Psmb7	3843.76	-0.135672	0.0463881	-2.92472	0.00344767	0.0378991
ENSMUSG00000052144	Ppp4r2	4386.81	-0.135629	0.0458889	-2.95559	0.00312068	0.0356102
ENSMUSG00000062353	Gm15772	16055.4	-0.135604	0.0393651	-3.44477	0.000571542	0.0111455
ENSMUSG00000025781	Atp5c1	7352.74	-0.13541	0.0368176	-3.67787	0.000235194	0.00609046
ENSMUSG00000057134	Ado	2167.43	-0.135038	0.0487869	-2.7679	0.00564181	0.0539529
ENSMUSG00000025968	Ndufs1	3622.01	-0.135032	0.049539	-2.72578	0.00641493	0.0585052
ENSMUSG00000081049	Rps24-ps3	5241.14	-0.134676	0.0450806	-2.98746	0.00281308	0.0333355
ENSMUSG00000070372	Capza1	7240.14	-0.13441	0.0503956	-2.6671	0.0076508	0.0650752
ENSMUSG00000027566	Psma7	3149.33	-0.134061	0.0413797	-3.23978	0.0011962	0.0183453
ENSMUSG00000060938	Rpl26	14384.1	-0.133853	0.0405594	-3.30017	0.000966256	0.0158962
ENSMUSG00000028081	Rps3a1	25035.8	-0.133061	0.0317283	-4.19378	2.74349e-05	0.00124161
ENSMUSG00000020803	Txndc17	2554.62	-0.132923	0.0509159	-2.61064	0.00903742	0.0719693
ENSMUSG00000039128	Cdc123	2324.16	-0.132748	0.0491597	-2.70034	0.00692688	0.0609942
ENSMUSG00000025939	Ube2w	2276.37	-0.132368	0.0521732	-2.53709	0.0111777	0.0832121
ENSMUSG00000061559	Wdr61	1472.63	-0.132163	0.0484129	-2.72992	0.00633499	0.0580234
ENSMUSG00000009927	Rps25	12415	-0.13145	0.0462079	-2.84474	0.00444475	0.0457169
ENSMUSG00000067017	Gm3608	5100.51	-0.131434	0.0504607	-2.60468	0.00919596	0.0726417
ENSMUSG00000068749	Psma5	2645.6	-0.130832	0.0507857	-2.57617	0.00999029	0.0770505
ENSMUSG00000101795	Gm5835	3629.41	-0.130815	0.051748	-2.52793	0.0114739	0.0845767
ENSMUSG00000040359	Ufl1	1147.13	-0.130756	0.0507222	-2.57789	0.00994046	0.0767155
ENSMUSG00000016481	Cr1l	2587.8	-0.130245	0.0432931	-3.00846	0.00262579	0.0317771
ENSMUSG00000054604	Cggbp1	3581.67	-0.130211	0.0493229	-2.63998	0.00829113	0.0685762
ENSMUSG00000047675	Rps8	18296.3	-0.128221	0.0453848	-2.82519	0.00472523	0.0473432
ENSMUSG00000032745	Gpbp1	3304.86	-0.127698	0.0515034	-2.47941	0.0131599	0.0926211
ENSMUSG00000032959	Pebp1	5520.05	-0.127443	0.0524719	-2.42879	0.0151495	0.0999381
ENSMUSG00000008892	Vdac3	4948.4	-0.126866	0.0396827	-3.19701	0.00138861	0.0204088
ENSMUSG00000044627	Swi5	4548.26	-0.126613	0.0467844	-2.70631	0.00680353	0.060262
ENSMUSG00000046434	Hnrnpa1	11627	-0.124515	0.0423875	-2.93755	0.00330813	0.0370443
ENSMUSG00000017686	Rhot1	2242.36	-0.124276	0.0461626	-2.69213	0.00709982	0.0617016
ENSMUSG00000021024	Psma6	4200.19	-0.124069	0.0454716	-2.72849	0.00636253	0.0581157
ENSMUSG00000014195	Dnajc7	2452.47	-0.123938	0.0504598	-2.45618	0.0140422	0.0961188
ENSMUSG00000058838	Rps27a-ps2	2624.16	-0.122912	0.0490601	-2.50533	0.0122336	0.0880655
ENSMUSG00000000563	Atp5f1	5351.68	-0.122745	0.0343143	-3.57708	0.000347449	0.00781794
ENSMUSG00000080921	Rpl38-ps2	3661.99	-0.122282	0.0481262	-2.54086	0.0110582	0.0827658
ENSMUSG00000069117	Gm10260	15583.3	-0.122057	0.0378736	-3.22273	0.00126975	0.0191892
ENSMUSG00000022890	Atp5j	4106.28	-0.121613	0.0396789	-3.06491	0.00217733	0.0276911
ENSMUSG00000063882	Uqcrh	4348.54	-0.121124	0.0426086	-2.84272	0.00447308	0.045851
ENSMUSG00000050697	Prkaa1	4328.38	-0.120228	0.0478921	-2.5104	0.0120595	0.0869694
ENSMUSG00000008683	Rps15a	14443	-0.120088	0.0457939	-2.62236	0.00873232	0.0707135
ENSMUSG00000071415	Rpl23	22581.5	-0.11982	0.0390807	-3.06595	0.00216981	0.0276247
ENSMUSG00000008668	Rps18	22371	-0.119715	0.042301	-2.83007	0.0046538	0.0469806
ENSMUSG00000036309	Skp1a	6742.08	-0.118867	0.0384176	-3.09408	0.00197424	0.0259902
ENSMUSG00000064351	mt-Co1	474189	-0.118596	0.0481675	-2.46216	0.0138105	0.0951604
ENSMUSG00000025364	Pa2g4	6438.64	-0.115164	0.0468676	-2.45723	0.0140015	0.0961104
ENSMUSG00000047879	Usp14	3126.96	-0.113028	0.0439651	-2.57086	0.0101447	0.0778911
ENSMUSG00000073702	Rpl31	11161.4	-0.111176	0.0437725	-2.53987	0.0110894	0.0829149
ENSMUSG00000022450	Ndufa6	2132.06	-0.109896	0.0444219	-2.47392	0.0133641	0.0935198
ENSMUSG00000074129	Rpl13a	18887.6	-0.108936	0.0428453	-2.54254	0.0110049	0.0825897
ENSMUSG00000043483	Gm6863	8235.43	-0.107642	0.0426878	-2.52161	0.011682	0.0854801
ENSMUSG00000028932	Psmc2	3076.96	-0.106901	0.043764	-2.44268	0.0145787	0.0977921
ENSMUSG00000061315	Naca	20657	-0.106126	0.0394666	-2.689	0.00716667	0.0619682
ENSMUSG00000024474	Ik	3811.91	-0.105216	0.0331798	-3.17108	0.00151875	0.0216838
ENSMUSG00000075053	Vdac3-ps1	2967.82	-0.104971	0.0413524	-2.53846	0.0111341	0.0830968
ENSMUSG00000059119	Nap1l4	3527.28	-0.103427	0.039513	-2.61755	0.00885633	0.0711734
ENSMUSG00000001289	Pfdn5	6332.49	-0.101154	0.0398133	-2.54072	0.0110626	0.0827658
ENSMUSG00000081992	Gm13408	4687.94	-0.0990389	0.0360019	-2.75093	0.00594256	0.0557662
ENSMUSG00000053768	Chchd3	2610.29	-0.0980835	0.0400635	-2.4482	0.0143572	0.0971705
ENSMUSG00000057036	Gm7536	7949.61	-0.0964853	0.0353456	-2.72977	0.00633792	0.0580234
ENSMUSG00000036323	Srp72	4677.13	-0.0964317	0.0317766	-3.03468	0.00240793	0.0299324
ENSMUSG00000014769	Psmb1	5797.36	-0.0962779	0.0340802	-2.82504	0.00472743	0.0473432
ENSMUSG00000062328	Rpl17	18833.2	-0.0881507	0.0350508	-2.51494	0.0119052	0.0863758
ENSMUSG00000028495	Rps6	15377.4	-0.0870594	0.0337534	-2.57928	0.0099006	0.076511
ENSMUSG00000029614	Rpl6	20609.7	-0.0857614	0.0339101	-2.52908	0.0114363	0.084455
ENSMUSG00000041879	Ipo9	5771.46	0.0891177	0.0340747	2.61536	0.00891324	0.0714072
ENSMUSG00000017843	Ppp2r5c	3132.89	0.0949001	0.0384889	2.46565	0.0136765	0.0946707
ENSMUSG00000028452	Vcp	14942.4	0.0949736	0.0320816	2.96037	0.00307268	0.0354334
ENSMUSG00000025410	Dctn2	9383.97	0.0958508	0.0373542	2.566	0.010288	0.0787889
ENSMUSG00000014077	Chp1	7242.31	0.0972965	0.036656	2.65431	0.007947	0.0663769
ENSMUSG00000020585	Laptm4a	29476.1	0.0982353	0.0335752	2.92583	0.00343536	0.0378822
ENSMUSG00000022098	Bmp1	8784.14	0.0983616	0.0381405	2.57893	0.00991069	0.076535
ENSMUSG00000032393	Dpp8	4022.73	0.099745	0.0364651	2.73536	0.00623125	0.0575508
ENSMUSG00000034525	Ice1	2892.71	0.101831	0.041439	2.45736	0.0139961	0.0961104
ENSMUSG00000032216	Nedd4	74422	0.102055	0.0390626	2.61261	0.00898525	0.0716967
ENSMUSG00000038429	Usp5	4704.63	0.102597	0.0332337	3.08714	0.0020209	0.0262886
ENSMUSG00000039318	Rab3gap2	3564.1	0.106829	0.0394215	2.70991	0.00673014	0.060145
ENSMUSG00000028759	Hp1bp3	4046.34	0.107022	0.0408974	2.61684	0.00887485	0.0712424
ENSMUSG00000020716	Nf1	2783.78	0.108293	0.0436629	2.4802	0.0131309	0.092526
ENSMUSG00000030536	Iqgap1	9208.32	0.108538	0.0395594	2.74366	0.00607575	0.0566614
ENSMUSG00000037815	Ctnna1	13060.7	0.108684	0.0398206	2.72934	0.00634616	0.058054
ENSMUSG00000083327	Vcp-rs	8332.78	0.110373	0.0335055	3.29416	0.000987152	0.0159985
ENSMUSG00000042520	Ubap2l	6372.12	0.110548	0.0410595	2.69238	0.00709448	0.0617016
ENSMUSG00000028556	Dock7	3983.19	0.110764	0.0393382	2.81568	0.00486737	0.0484033
ENSMUSG00000052310	Slc39a1	4995.44	0.113943	0.04325	2.63453	0.00842547	0.0694001
ENSMUSG00000003402	Prkcsh	3466.78	0.115626	0.0431939	2.67691	0.00743044	0.0636523
ENSMUSG00000071646	Mta2	5011.41	0.116235	0.0366946	3.16763	0.00153687	0.0218385
ENSMUSG00000002546	Golga2	2616.44	0.116726	0.0413192	2.82498	0.00472834	0.0473432
ENSMUSG00000030890	Ilk	7518.53	0.117641	0.0472587	2.4893	0.0127994	0.0911542
ENSMUSG00000002129	Sf3a1	2029.34	0.117954	0.0450642	2.61746	0.00885876	0.0711734
ENSMUSG00000001794	Capns1	6375	0.119172	0.0473743	2.51554	0.0118851	0.0863758
ENSMUSG00000004264	Phb2	3392.01	0.120979	0.0412931	2.92976	0.00339225	0.0375653
ENSMUSG00000005683	Cs	10548.2	0.121274	0.0314072	3.86136	0.000112758	0.00361578
ENSMUSG00000034024	Cct2	13407.8	0.12155	0.0379751	3.20077	0.0013706	0.0202313
ENSMUSG00000005501	Usp40	2624.54	0.122398	0.037286	3.28268	0.00102824	0.0163768
ENSMUSG00000013160	Atp6v0d1	5950.86	0.12244	0.049205	2.48836	0.0128335	0.0912688
ENSMUSG00000022191	Drosha	2736.45	0.123842	0.0421628	2.93722	0.00331164	0.037049
ENSMUSG00000055204	Ankrd17	5688.7	0.124409	0.0458098	2.71577	0.00661224	0.0594458
ENSMUSG00000041852	Tcf20	2229.85	0.125119	0.0506639	2.46959	0.0135268	0.0940449
ENSMUSG00000019977	Hbs1l	4268.62	0.125241	0.0407362	3.07444	0.00210897	0.0270801
ENSMUSG00000034297	Med13	3793.58	0.125568	0.0474333	2.64726	0.00811473	0.0674896
ENSMUSG00000028926	Cdk14	2955.75	0.125719	0.047966	2.62099	0.00876745	0.0708067
ENSMUSG00000037519	Ppfia1	2218.19	0.126439	0.0411736	3.07088	0.00213426	0.027288
ENSMUSG00000035770	Dync1li2	6878.66	0.127479	0.0504523	2.52673	0.011513	0.0847041
ENSMUSG00000041977	Arhgef11	2266.71	0.127657	0.0499124	2.55762	0.0105392	0.0802007
ENSMUSG00000031996	Aplp2	17213.3	0.12804	0.0430081	2.97712	0.00290969	0.0340667
ENSMUSG00000043733	Ptpn11	5679.19	0.128786	0.0402233	3.20179	0.00136579	0.0202313
ENSMUSG00000041720	Pi4ka	4524.86	0.129573	0.0512893	2.52632	0.0115265	0.0847041
ENSMUSG00000003458	Ncstn	3067.43	0.130564	0.0529641	2.46514	0.0136958	0.0946707
ENSMUSG00000032481	Smarcc1	3018.97	0.131468	0.0417467	3.1492	0.00163721	0.0226732
ENSMUSG00000004056	Akt2	3060.45	0.131829	0.0530204	2.48637	0.0129052	0.0914728
ENSMUSG00000028402	Mpdz	2819.46	0.131966	0.0439453	3.00295	0.00267372	0.0322271
ENSMUSG00000016831	Tox4	2444.37	0.132288	0.0539562	2.45178	0.0142153	0.0967038
ENSMUSG00000022404	Slc25a17	3441	0.132949	0.0349247	3.80672	0.000140823	0.00419079
ENSMUSG00000032388	Spg21	3065.92	0.13304	0.0535672	2.48361	0.0130059	0.0918608
ENSMUSG00000031400	G6pdx	6242.64	0.133117	0.0542419	2.45413	0.0141224	0.0965072
ENSMUSG00000069895	Atxn1l	2571.36	0.133134	0.0494839	2.69044	0.00713572	0.0618925
ENSMUSG00000031979	Cog2	1529.55	0.134608	0.0489408	2.75041	0.005952	0.0558111
ENSMUSG00000052560	Cpne8	2144.12	0.134749	0.0538391	2.50281	0.0123212	0.0885373
ENSMUSG00000029313	Aff1	3720.65	0.135856	0.0493251	2.75429	0.005882	0.0555479
ENSMUSG00000038902	Pogz	1229.64	0.136422	0.0535586	2.54715	0.0108607	0.0821266
ENSMUSG00000026924	Sec16a	4474.48	0.136542	0.0555722	2.45703	0.0140091	0.0961104
ENSMUSG00000025534	Gusb	1980.85	0.136629	0.0539983	2.53024	0.0113984	0.0842273
ENSMUSG00000035325	Sec31a	6240.79	0.137017	0.0514923	2.66092	0.00779278	0.0660487
ENSMUSG00000056941	Commd7	1320.48	0.137385	0.0546633	2.5133	0.0119608	0.0866217
ENSMUSG00000058690	Ccser2	4056.68	0.13745	0.0476849	2.88246	0.00394578	0.0418037
ENSMUSG00000032562	Gnai2	9975.11	0.138252	0.0459408	3.00934	0.00261815	0.0317167
ENSMUSG00000039153	Runx2	3368.56	0.138466	0.0464953	2.97807	0.00290071	0.0340103
ENSMUSG00000030104	Edem1	3894.96	0.138494	0.0460515	3.00738	0.00263513	0.031858
ENSMUSG00000022807	Osbpl11	1452.71	0.138624	0.0544397	2.54638	0.0108848	0.0822045
ENSMUSG00000029501	Ankle2	1678.54	0.138638	0.0484692	2.86034	0.00423192	0.0441334
ENSMUSG00000061904	Slc25a3	19533.3	0.138796	0.0429643	3.2305	0.00123576	0.018802
ENSMUSG00000030172	Erc1	3421.42	0.139495	0.0451974	3.08635	0.00202627	0.0262886
ENSMUSG00000025369	Smarcc2	8719.77	0.1401	0.0342491	4.09063	4.30211e-05	0.00176093
ENSMUSG00000028849	Map7d1	4040.39	0.140306	0.0549482	2.55343	0.0106669	0.0809672
ENSMUSG00000035529	Prdm4	1561.79	0.14039	0.0505834	2.77541	0.00551314	0.0532359
ENSMUSG00000006390	Elovl1	2138.35	0.140431	0.0556023	2.52563	0.0115492	0.0847673
ENSMUSG00000029471	Camkk2	1457.48	0.140629	0.0578325	2.43166	0.0150297	0.0994766
ENSMUSG00000038346	Zfp384	1699.14	0.141554	0.0576057	2.45729	0.0139989	0.0961104
ENSMUSG00000028668	Tceb3	2760.3	0.141763	0.0528235	2.68372	0.00728085	0.0625727
ENSMUSG00000059890	Ube4a	2599.08	0.141846	0.0471902	3.00583	0.00264854	0.0319856
ENSMUSG00000079037	Prnp	13740.7	0.141978	0.0468783	3.02866	0.0024564	0.0303082
ENSMUSG00000010476	Ebf3	1411.68	0.141987	0.05279	2.68965	0.00715274	0.0619182
ENSMUSG00000035569	Ankrd11	6242.32	0.142337	0.0560585	2.53908	0.0111145	0.0830504
ENSMUSG00000018559	Ctdnep1	1982.83	0.14236	0.0584391	2.43605	0.0148487	0.0988789
ENSMUSG00000025555	Farp1	3719.79	0.142956	0.0573751	2.49161	0.0127166	0.0907796
ENSMUSG00000037287	Tbcel	1194.17	0.143091	0.0583722	2.45136	0.0142319	0.0967129
ENSMUSG00000024870	Rab1b	6091.69	0.144029	0.0482286	2.98638	0.00282299	0.0333558
ENSMUSG00000040725	Hnrnpul1	3851.87	0.144095	0.0364624	3.95189	7.7537e-05	0.00276756
ENSMUSG00000024387	Csnk2b	2212.21	0.144243	0.0522933	2.75834	0.00580949	0.0550341
ENSMUSG00000027642	Rpn2	7996	0.144507	0.0550788	2.62364	0.00869946	0.0705904
ENSMUSG00000015120	Ube2i	5248.39	0.144859	0.0361677	4.00521	6.19614e-05	0.00236657
ENSMUSG00000059495	Arhgef12	5117.08	0.144905	0.0526006	2.75482	0.00587241	0.0555424
ENSMUSG00000018932	Map2k3	3219.54	0.145025	0.0473988	3.05967	0.0022158	0.0280318
ENSMUSG00000021238	Aldh6a1	1740.82	0.146035	0.0533415	2.73775	0.00618618	0.0573345
ENSMUSG00000032127	Vps11	1188.8	0.146369	0.0593558	2.46597	0.0136645	0.0946707
ENSMUSG00000022848	Dirc2	1432.8	0.146662	0.0541775	2.70706	0.00678812	0.060262
ENSMUSG00000040356	Skiv2l	2141.57	0.1469	0.0595259	2.46784	0.0135933	0.0943263
ENSMUSG00000059552	Trp53	1991.64	0.146908	0.0505281	2.90745	0.0036439	0.0394061
ENSMUSG00000062762	Ei24	2106.7	0.146917	0.0594891	2.46964	0.0135248	0.0940449
ENSMUSG00000027868	Tbx15	4006.31	0.147084	0.0355574	4.13652	3.52617e-05	0.0015212
ENSMUSG00000006673	Qrich1	1917.42	0.147086	0.0502641	2.92626	0.00343063	0.0378822
ENSMUSG00000037949	Ano10	2615.79	0.147114	0.0584235	2.51806	0.0118002	0.0859138
ENSMUSG00000066150	Slc31a1	2402.03	0.147365	0.0550397	2.67744	0.00741869	0.0635971
ENSMUSG00000035469	Rcbtb1	2105.29	0.147458	0.0446934	3.29933	0.000969148	0.015908
ENSMUSG00000029640	Usp12	1069.7	0.147572	0.0606968	2.43129	0.0150451	0.0995235
ENSMUSG00000033557	Fam20b	3438.89	0.147685	0.0601167	2.45663	0.0140247	0.0961104
ENSMUSG00000031988	Vps26b	2548.2	0.148814	0.0502752	2.95998	0.00307657	0.0354441
ENSMUSG00000026827	Gpd2	2864.98	0.149084	0.0608884	2.44847	0.0143463	0.0971581
ENSMUSG00000017615	Tnfaip1	2434.59	0.149506	0.0523286	2.85707	0.00427573	0.0445515
ENSMUSG00000033478	Fam160b1	2112.57	0.149804	0.0506361	2.95845	0.0030919	0.0354504
ENSMUSG00000028788	Ptp4a2	7700.64	0.149979	0.0611434	2.4529	0.0141709	0.0965706
ENSMUSG00000026721	Rabgap1l	3168.23	0.150265	0.0615079	2.44301	0.0145652	0.0977921
ENSMUSG00000013275	Slc41a1	1568.62	0.150392	0.0598839	2.5114	0.0120253	0.0868265
ENSMUSG00000032624	Eml4	3100.33	0.150552	0.0511323	2.94437	0.00323615	0.0364766
ENSMUSG00000016933	Plcg1	3397.94	0.150975	0.0480424	3.14254	0.00167487	0.0230882
ENSMUSG00000027422	Rrbp1	13422.2	0.151313	0.0576172	2.62618	0.00863503	0.0701626
ENSMUSG00000035107	Dcbld2	2927.44	0.151322	0.0424421	3.56537	0.00036334	0.00803973
ENSMUSG00000026740	Dnajc1	2829.31	0.151384	0.0511651	2.95873	0.00308908	0.0354504
ENSMUSG00000005034	Prkacb	3262.03	0.151886	0.056565	2.68516	0.00724945	0.062414
ENSMUSG00000068284	Gm608	2289.95	0.152004	0.0443576	3.42679	0.000610752	0.0117234
ENSMUSG00000020850	Prpf8	9143.73	0.152006	0.0453712	3.35028	0.00080731	0.0141138
ENSMUSG00000025236	Adpgk	1148.7	0.152346	0.0610488	2.49548	0.0125787	0.0899598
ENSMUSG00000034269	Setd5	5850.64	0.152625	0.0426075	3.58213	0.000340806	0.00771341
ENSMUSG00000039910	Cited2	7928.72	0.154005	0.0573877	2.68359	0.00728354	0.0625727
ENSMUSG00000034994	Eef2	137597	0.154178	0.0576888	2.67259	0.00752686	0.0641575
ENSMUSG00000035901	Dennd5a	4269.13	0.154626	0.0483082	3.20082	0.00137036	0.0202313
ENSMUSG00000031732	Phlpp2	1328.73	0.154731	0.0532704	2.90464	0.00367674	0.0396539
ENSMUSG00000035585	Tsen34	1898.33	0.15479	0.0596957	2.59299	0.0095145	0.074434
ENSMUSG00000064210	Ano6	7282.2	0.155186	0.048625	3.19148	0.00141545	0.0206515
ENSMUSG00000079426	Arpc4	3819.33	0.155304	0.0620195	2.50412	0.0122758	0.0883164
ENSMUSG00000053110	Yap1	3453.41	0.155396	0.0522244	2.97554	0.00292476	0.0341877
ENSMUSG00000003345	Csnk1g2	4847.43	0.155425	0.0514135	3.02305	0.00250245	0.030562
ENSMUSG00000030216	Wbp11	2075.55	0.155589	0.0564996	2.75381	0.00589054	0.0555545
ENSMUSG00000034707	Gns	19303.3	0.155879	0.0618401	2.52067	0.011713	0.0856552
ENSMUSG00000007836	Hnrnpa0	5122.82	0.156194	0.0458415	3.40725	0.000656204	0.0122775
ENSMUSG00000034290	Nek9	5962.32	0.156377	0.0514674	3.03838	0.00237857	0.0296839
ENSMUSG00000028053	Ash1l	4276.49	0.15652	0.0576919	2.71304	0.00666699	0.0597588
ENSMUSG00000036879	Phkb	2948.88	0.156945	0.0610772	2.56962	0.0101812	0.0781207
ENSMUSG00000066151	Fkbp15	1847	0.15718	0.0460597	3.41253	0.000643635	0.012137
ENSMUSG00000027288	Zfp106	7188.72	0.157289	0.0482569	3.25941	0.00111645	0.0175816
ENSMUSG00000047921	Trappc9	1522.74	0.157373	0.0536894	2.93118	0.00337679	0.0374903
ENSMUSG00000026836	Acvr1	2527.64	0.1579	0.059442	2.65637	0.00789868	0.0662802
ENSMUSG00000042557	Sin3a	1869.33	0.157956	0.0533908	2.95848	0.00309162	0.0354504
ENSMUSG00000030082	Sec61a1	8222.28	0.158085	0.0547315	2.88838	0.00387229	0.0412437
ENSMUSG00000026254	Eif4e2	2498.41	0.158199	0.0383886	4.121	3.77236e-05	0.00160946
ENSMUSG00000031328	Flna	69224.5	0.158456	0.0583029	2.71781	0.00657164	0.0592584
ENSMUSG00000039536	Stau1	3921.62	0.158524	0.0576208	2.75116	0.00593849	0.0557662
ENSMUSG00000030816	Rnf40	1598.09	0.159027	0.0520434	3.05566	0.00224564	0.0282898
ENSMUSG00000026179	Pnkd	852.056	0.159396	0.0632054	2.52187	0.0116733	0.0854689
ENSMUSG00000022263	Trio	4222.29	0.159819	0.0573987	2.78436	0.00536333	0.0520408
ENSMUSG00000046897	Zfp740	4003.82	0.159868	0.0620703	2.5756	0.0100066	0.0771264
ENSMUSG00000002948	Map2k7	1787.99	0.160025	0.0577039	2.77321	0.00555066	0.0534262
ENSMUSG00000026701	Prdx6	2558.51	0.160313	0.0503755	3.18236	0.00146079	0.0210568
ENSMUSG00000029922	Mkrn1	1804.81	0.160321	0.0656888	2.44061	0.0146625	0.0980901
ENSMUSG00000024735	Prpf19	5619.44	0.160581	0.053585	2.99676	0.00272869	0.0327252
ENSMUSG00000027080	Med19	900.721	0.160816	0.0593147	2.71124	0.00670318	0.0599625
ENSMUSG00000037242	Clic4	12344	0.160864	0.0545364	2.94967	0.00318115	0.0360941
ENSMUSG00000055980	Irs1	3205.13	0.16091	0.0605629	2.6569	0.00788632	0.0662802
ENSMUSG00000029547	Ints1	1202.44	0.161953	0.0627153	2.58235	0.00981301	0.0761238
ENSMUSG00000068856	Sf3b4	1677.58	0.162385	0.0667343	2.43331	0.0149613	0.0992718
ENSMUSG00000047045	Tmem164	2341.93	0.162562	0.0526094	3.08998	0.00200173	0.0261246
ENSMUSG00000021540	Smad5	3856.07	0.162758	0.0481977	3.37689	0.000733095	0.0131819
ENSMUSG00000028673	Fuca1	2073.62	0.162941	0.0557226	2.92415	0.00345402	0.0378994
ENSMUSG00000031532	Saraf	4173.88	0.163223	0.0494326	3.30193	0.000960213	0.0158962
ENSMUSG00000033326	Kdm4a	3196.91	0.163299	0.0533881	3.05872	0.00222282	0.0280671
ENSMUSG00000033335	Dnm2	3586.16	0.163331	0.0501734	3.25533	0.00113262	0.0176868
ENSMUSG00000026490	Cdc42bpa	7958.91	0.163443	0.0671376	2.43444	0.0149148	0.0992084
ENSMUSG00000021578	Ccdc127	2166.78	0.163742	0.0522099	3.13622	0.00171141	0.0234813
ENSMUSG00000046861	Hectd3	1137.79	0.164293	0.0631376	2.60214	0.00926427	0.0730482
ENSMUSG00000033545	Znrf1	1786.53	0.164406	0.0471369	3.48785	0.00048692	0.00990853
ENSMUSG00000024277	Mapre2	1951.63	0.164525	0.0628296	2.61859	0.00882947	0.0711734
ENSMUSG00000022801	Lrch3	3228.32	0.164583	0.0674571	2.43981	0.0146949	0.0981221
ENSMUSG00000054823	Whsc1l1	4093.81	0.164588	0.0543605	3.02771	0.00246414	0.0303102
ENSMUSG00000025162	Csnk1d	5476.03	0.164752	0.0468427	3.51713	0.000436245	0.00924361
ENSMUSG00000018501	Ncor1	7854.43	0.1651	0.0568886	2.90216	0.00370602	0.039898
ENSMUSG00000001847	Rac1	8165.83	0.165286	0.0416161	3.9717	7.1363e-05	0.00260139
ENSMUSG00000029394	Cdk2ap1	2211.08	0.165731	0.0590409	2.80705	0.00499981	0.0494741
ENSMUSG00000020964	Sel1l	4573.89	0.165841	0.0473895	3.49953	0.000466074	0.00968739
ENSMUSG00000014601	Strip1	1412.82	0.165872	0.05326	3.11438	0.00184332	0.0248729
ENSMUSG00000057177	Gsk3a	1594.94	0.166063	0.0546245	3.04008	0.00236515	0.0295471
ENSMUSG00000035382	Pcsk7	1278.34	0.166313	0.0637286	2.6097	0.00906205	0.072022
ENSMUSG00000028468	Rgp1	1711.33	0.167087	0.0557188	2.99875	0.00271093	0.032569
ENSMUSG00000021585	Cast	6297.97	0.167091	0.0472751	3.53445	0.000408629	0.00879836
ENSMUSG00000022095	Fam160b2	764.89	0.167131	0.0678325	2.46389	0.013744	0.0949492
ENSMUSG00000020346	Mgat1	2226.46	0.168422	0.0584079	2.88354	0.00393231	0.0417226
ENSMUSG00000058997	Vwa8	1858.76	0.168708	0.0687776	2.45295	0.0141691	0.0965706
ENSMUSG00000024782	Ak3	6192.19	0.168976	0.0570666	2.96103	0.0030661	0.0353914
ENSMUSG00000032329	Hmg20a	1541.07	0.169024	0.0684549	2.46913	0.0135442	0.0940567
ENSMUSG00000021916	Glt8d1	1723.28	0.169031	0.0593483	2.84812	0.0043979	0.045384
ENSMUSG00000042613	Pbxip1	4285.26	0.169375	0.0695863	2.43403	0.0149318	0.0992287
ENSMUSG00000078154	Gm12184	1914.23	0.169435	0.061308	2.76368	0.00571543	0.0543578
ENSMUSG00000020009	Ifngr1	3355.98	0.16944	0.0638375	2.65423	0.00794887	0.0663769
ENSMUSG00000024319	Vps52	1922.85	0.169702	0.0531611	3.19223	0.00141179	0.0206232
ENSMUSG00000001525	Tubb5	19821.6	0.17006	0.0675049	2.51923	0.0117612	0.085783
ENSMUSG00000032333	Stoml1	842.125	0.170387	0.0649742	2.62237	0.00873194	0.0707135
ENSMUSG00000040481	Bptf	3637.08	0.170768	0.0592185	2.88369	0.00393051	0.0417226
ENSMUSG00000037827	Gm5884	1293.41	0.171107	0.0683376	2.50385	0.0122851	0.0883306
ENSMUSG00000029070	Mxra8	10144.9	0.171238	0.0581565	2.94444	0.00323541	0.0364766
ENSMUSG00000009585	Apobec3	1336.29	0.171258	0.0685741	2.49741	0.0125103	0.0897347
ENSMUSG00000024687	Osbp	3425.52	0.171283	0.0475722	3.60049	0.000317622	0.00736798
ENSMUSG00000102869	RP24-114E18.7	1338.74	0.171287	0.0673139	2.5446	0.0109402	0.0824159
ENSMUSG00000005899	Smpd4	1407.64	0.171308	0.0528693	3.24022	0.00119438	0.0183453
ENSMUSG00000024163	Mapk8ip3	4399.77	0.171366	0.0600555	2.85347	0.00432452	0.0448354
ENSMUSG00000057691	Zfp746	1110.12	0.171377	0.06642	2.5802	0.00987428	0.0764014
ENSMUSG00000031862	Atp13a1	1654.94	0.171392	0.0658786	2.60164	0.00927805	0.0731088
ENSMUSG00000033701	Acbd6	1079.11	0.171612	0.065773	2.60916	0.0090764	0.0720534
ENSMUSG00000018474	Chd3	6000.11	0.171719	0.0577905	2.97141	0.0029644	0.034483
ENSMUSG00000005417	Mprip	12630.5	0.172328	0.0499334	3.45115	0.000558197	0.0109285
ENSMUSG00000024604	Rbm22	1664.79	0.172722	0.0584001	2.95755	0.0031009	0.0354908
ENSMUSG00000024236	Svil	2952.17	0.172807	0.0645837	2.67571	0.0074572	0.0637904
ENSMUSG00000032855	Pkd1	10136.4	0.173358	0.070154	2.47111	0.0134695	0.0938638
ENSMUSG00000004071	Cdip1	1526.2	0.17375	0.0654662	2.65405	0.00795328	0.0663769
ENSMUSG00000041895	Wipi1	2496.2	0.173837	0.0639341	2.71901	0.00654774	0.0591531
ENSMUSG00000023923	Tbc1d5	2061.64	0.174043	0.0530355	3.28163	0.0010321	0.0164163
ENSMUSG00000022175	Lrp10	3696.97	0.174539	0.0639106	2.73098	0.00631466	0.057947
ENSMUSG00000024960	Plcb3	4001.97	0.174546	0.0691091	2.52565	0.0115483	0.0847673
ENSMUSG00000027806	Tsc22d2	1657.2	0.174905	0.0603445	2.89843	0.00375033	0.0403026
ENSMUSG00000022656	Pvrl3	1325.01	0.17582	0.0687167	2.55862	0.0105089	0.0800212
ENSMUSG00000005621	Zfp592	1028.81	0.175933	0.0709449	2.47986	0.0131434	0.0925598
ENSMUSG00000041741	Pde3a	1598.72	0.176142	0.058961	2.98743	0.0028133	0.0333355
ENSMUSG00000000881	Dlg3	1590.76	0.176334	0.0566463	3.11289	0.00185264	0.0249112
ENSMUSG00000031955	Bcar1	1908.26	0.177062	0.060859	2.90938	0.00362144	0.0392339
ENSMUSG00000031902	Nfatc3	3342.15	0.177079	0.0421937	4.19681	2.70703e-05	0.00122975
ENSMUSG00000031916	Cog8	957.573	0.177621	0.0625648	2.83899	0.00452572	0.0461931
ENSMUSG00000029578	Wipi2	1725.29	0.177929	0.0517695	3.43696	0.000588287	0.0113978
ENSMUSG00000030822	Prr14	1230.21	0.178009	0.0720916	2.4692	0.0135415	0.0940567
ENSMUSG00000037514	Pank2	1844.39	0.178082	0.0516178	3.45002	0.000560546	0.0109489
ENSMUSG00000005886	Ncoa2	2464.7	0.178364	0.0515205	3.46201	0.000536166	0.010615
ENSMUSG00000035152	Ap2b1	5408.61	0.178701	0.0441741	4.04537	5.22396e-05	0.00206089
ENSMUSG00000049807	Arhgap23	1620.83	0.178708	0.0709143	2.52005	0.0117339	0.0857031
ENSMUSG00000026176	Ctdsp1	4707.53	0.178836	0.060391	2.9613	0.00306345	0.0353914
ENSMUSG00000024594	Prrc1	2196.47	0.179019	0.0735833	2.43287	0.0149797	0.0992718
ENSMUSG00000033436	Armcx2	4019.24	0.179026	0.0559235	3.20126	0.0013683	0.0202313
ENSMUSG00000027332	Ivd	2546.54	0.179322	0.0592644	3.02579	0.00247985	0.0303788
ENSMUSG00000055172	C1ra	5751.64	0.179413	0.0648245	2.76767	0.00564587	0.0539529
ENSMUSG00000032436	Cmtm7	1120.73	0.179638	0.0685697	2.61979	0.00879838	0.0710087
ENSMUSG00000022892	App	22114.2	0.179729	0.0662287	2.71377	0.00665231	0.0596826
ENSMUSG00000027993	Trim2	1655.13	0.1798	0.0583744	3.08011	0.00206924	0.0267418
ENSMUSG00000020823	Sec14l1	2295.72	0.179837	0.0573022	3.1384	0.00169871	0.0233631
ENSMUSG00000027630	Tbl1xr1	1588.22	0.180006	0.0676644	2.66028	0.00780767	0.0660814
ENSMUSG00000025495	Ptdss2	953.489	0.180035	0.0615557	2.92475	0.00344729	0.0378991
ENSMUSG00000005566	Trim28	5304.41	0.180119	0.0558216	3.22669	0.0012523	0.0189871
ENSMUSG00000020198	Ap3d1	8255.19	0.180174	0.056507	3.18852	0.00143005	0.0208138
ENSMUSG00000008090	Fgfrl1	1059.28	0.180373	0.0738031	2.44398	0.0145262	0.0977842
ENSMUSG00000039168	Dap	9403.33	0.18057	0.0686089	2.63188	0.00849143	0.0695262
ENSMUSG00000000278	Scpep1	6464.91	0.180699	0.0646584	2.79468	0.00519513	0.0508613
ENSMUSG00000021279	Cdc42bpb	4086.03	0.180831	0.0548838	3.2948	0.00098492	0.0159985
ENSMUSG00000043940	Wdfy3	3542.28	0.181025	0.0562718	3.21697	0.00129551	0.0194456
ENSMUSG00000021140	Pcnx	4207.09	0.18105	0.0466592	3.88027	0.000104339	0.00343775
ENSMUSG00000035877	Zhx3	3223.29	0.181115	0.0509642	3.55376	0.000379758	0.0082808
ENSMUSG00000049858	Suox	1435.47	0.181386	0.0667133	2.71889	0.0065501	0.0591531
ENSMUSG00000047417	Rexo1	1878.34	0.181948	0.0656449	2.7717	0.00557646	0.0535456
ENSMUSG00000020456	Ogdh	3363.97	0.182097	0.0592642	3.07263	0.00212179	0.0271865
ENSMUSG00000004562	Arhgef40	4218.05	0.182187	0.0547502	3.3276	0.000875974	0.0148593
ENSMUSG00000002059	Rab34	1808.02	0.182237	0.066387	2.74507	0.00604988	0.0565961
ENSMUSG00000007029	Vars	2107.67	0.182308	0.07458	2.44447	0.0145066	0.0977403
ENSMUSG00000040225	Prrc2c	7731.65	0.182549	0.0511309	3.57024	0.000356655	0.00796528
ENSMUSG00000003573	Homer3	1467.21	0.182931	0.0646338	2.83027	0.00465087	0.0469806
ENSMUSG00000060261	Gtf2i	4886.11	0.183352	0.0612568	2.99317	0.00276098	0.0329578
ENSMUSG00000030465	Psd3	1958.11	0.183547	0.0717305	2.55884	0.0105021	0.08002
ENSMUSG00000022517	Mgrn1	3469.54	0.183847	0.0546029	3.36698	0.000759965	0.0134527
ENSMUSG00000022556	Hsf1	1284.59	0.184101	0.0733169	2.51103	0.0120381	0.0868666
ENSMUSG00000031835	Mbtps1	6639.33	0.184279	0.0570134	3.2322	0.00122841	0.0187672
ENSMUSG00000028868	Wasf2	3731.78	0.18489	0.0758829	2.43652	0.0148295	0.0988054
ENSMUSG00000074364	Ehd2	14570.8	0.18498	0.0714527	2.58885	0.00962977	0.0749934
ENSMUSG00000096956	Snhg18	1291.34	0.186028	0.0756972	2.45752	0.0139899	0.0961104
ENSMUSG00000017210	Med24	1023.56	0.186039	0.0678325	2.74262	0.00609503	0.0567263
ENSMUSG00000047710	Champ1	1296.69	0.186298	0.0566803	3.28681	0.00101328	0.0162681
ENSMUSG00000032431	Crtap	3388.37	0.18633	0.0670899	2.77732	0.005481	0.0529682
ENSMUSG00000042082	Arsb	4067.54	0.186651	0.0672953	2.77361	0.0055438	0.0534031
ENSMUSG00000098404	Gm8086	1631.61	0.18667	0.0563146	3.31478	0.000917155	0.0154704
ENSMUSG00000077450	Rab11b	4233.05	0.186776	0.0714131	2.61543	0.00891148	0.0714072
ENSMUSG00000031386	Hcfc1	4609.56	0.18681	0.0533721	3.50014	0.000465018	0.00968739
ENSMUSG00000022412	Mief1	1148.14	0.186947	0.0558578	3.34684	0.000817391	0.0142476
ENSMUSG00000004677	Myo9b	5068.32	0.187111	0.0407998	4.58608	4.51636e-06	0.000302323
ENSMUSG00000026965	Anapc2	3148.51	0.187574	0.0653902	2.86853	0.00412383	0.0433074
ENSMUSG00000052488	Cherp	1695.7	0.187745	0.0607469	3.09061	0.00199745	0.0261246
ENSMUSG00000040323	Gm15429	1152.95	0.187806	0.0554758	3.38537	0.000710832	0.0129363
ENSMUSG00000034216	Vps18	1069.57	0.187887	0.0730573	2.57177	0.010118	0.0777355
ENSMUSG00000087679	C330006A16Rik	1906.26	0.188311	0.0757569	2.48573	0.0129286	0.0914764
ENSMUSG00000005198	Polr2a	5125.73	0.188523	0.05134	3.67204	0.000240621	0.00617843
ENSMUSG00000024970	AI846148	684.764	0.188724	0.0748098	2.52271	0.0116453	0.0853161
ENSMUSG00000034354	Mtmr3	2745.09	0.188733	0.0733854	2.5718	0.010117	0.0777355
ENSMUSG00000059995	Atxn7l3	1796.81	0.188924	0.0558212	3.38444	0.000713226	0.0129406
ENSMUSG00000032384	Csnk1g1	1659.9	0.189259	0.0745859	2.53746	0.011166	0.0832121
ENSMUSG00000033124	Atg9a	979.45	0.189395	0.0751843	2.51908	0.0117663	0.085783
ENSMUSG00000048285	Frmd6	3713	0.189575	0.0509357	3.72186	0.000197763	0.00542738
ENSMUSG00000024875	Yif1a	1908.08	0.189614	0.071266	2.66065	0.00779907	0.0660552
ENSMUSG00000020167	Tcf3	3212.05	0.189728	0.0521595	3.63746	0.000275342	0.0067317
ENSMUSG00000062661	Ncs1	1260.71	0.18977	0.0722507	2.62655	0.00862547	0.0701626
ENSMUSG00000026674	Ddr2	37686.7	0.189993	0.0592055	3.20904	0.00133181	0.0199156
ENSMUSG00000004383	Large	1943	0.190231	0.0497197	3.82608	0.000130201	0.00400384
ENSMUSG00000031392	Irak1	2835.39	0.190436	0.051753	3.67971	0.000233497	0.00607603
ENSMUSG00000032411	Tfdp2	1262.86	0.190442	0.0616949	3.08683	0.00202301	0.0262886
ENSMUSG00000003033	Ap1m1	1846.21	0.190603	0.0578286	3.296	0.000980717	0.0159973
ENSMUSG00000018750	Zbtb4	1804.64	0.190669	0.0774143	2.46297	0.013779	0.0951121
ENSMUSG00000047379	B3gnt1	1647.52	0.190837	0.0562195	3.3945	0.000687537	0.0125887
ENSMUSG00000023044	Csad	3336.57	0.190839	0.0540984	3.52762	0.000419319	0.00898017
ENSMUSG00000029004	Kmt2e	4882.15	0.191052	0.0451675	4.22985	2.33849e-05	0.00108703
ENSMUSG00000015149	Sirt2	2350.28	0.191314	0.0511245	3.74212	0.000182475	0.00517257
ENSMUSG00000024392	Bag6	4517.69	0.191475	0.0524337	3.65174	0.000260465	0.00650782
ENSMUSG00000029598	Plbd2	3107.21	0.191525	0.0683872	2.8006	0.00510083	0.0501428
ENSMUSG00000018199	Trove2	3033.92	0.192366	0.0670364	2.86958	0.0041102	0.04324
ENSMUSG00000010453	Kansl3	3072	0.192592	0.0364595	5.28235	1.27538e-07	1.82091e-05
ENSMUSG00000063065	Mapk3	3823.55	0.192718	0.0724013	2.66181	0.00777222	0.065921
ENSMUSG00000039367	Sec24c	4564.49	0.192721	0.0566598	3.40136	0.000670511	0.0123827
ENSMUSG00000031529	Tnks	5144.37	0.192941	0.0551298	3.49977	0.000465667	0.00968739
ENSMUSG00000033955	Tnks1bp1	5734.39	0.192982	0.0714054	2.70263	0.00687941	0.0607099
ENSMUSG00000039308	Ndst2	951.23	0.193216	0.0609844	3.16828	0.00153344	0.0218155
ENSMUSG00000033128	Gga1	2941.67	0.1933	0.0637192	3.03362	0.00241636	0.0299684
ENSMUSG00000026705	Klhl20	1217.28	0.19351	0.0556678	3.47616	0.00050864	0.0102179
ENSMUSG00000024339	Tap2	2027.36	0.193562	0.0728293	2.65775	0.0078665	0.0662802
ENSMUSG00000061130	Ppm1b	2105.96	0.193572	0.049948	3.87546	0.000106423	0.00348724
ENSMUSG00000003316	Glg1	11129.4	0.193867	0.0660773	2.93394	0.00334687	0.0372693
ENSMUSG00000032187	Smarca4	3819.7	0.193893	0.0493859	3.92609	8.63379e-05	0.00303651
ENSMUSG00000020315	Sptbn1	20231.6	0.19393	0.0492692	3.93613	8.28058e-05	0.00292947
ENSMUSG00000040506	Ambra1	1747.65	0.193935	0.0456711	4.24635	2.17284e-05	0.00102594
ENSMUSG00000029772	Ahcyl2	3099.65	0.194608	0.0625988	3.1088	0.00187846	0.0251153
ENSMUSG00000027312	Atrn	3715.03	0.194932	0.0366134	5.32406	1.01474e-07	1.54047e-05
ENSMUSG00000027634	Ndrg3	5021.75	0.195335	0.0585398	3.33679	0.000847518	0.0146159
ENSMUSG00000001323	Srr	1094.93	0.195343	0.0661916	2.95118	0.00316563	0.036019
ENSMUSG00000062646	Ganc	743.242	0.195451	0.0742491	2.63237	0.00847913	0.0695262
ENSMUSG00000025224	Gbf1	4433.69	0.195641	0.0628965	3.11052	0.00186758	0.0250535
ENSMUSG00000003363	Pld3	3533.08	0.195894	0.0595898	3.28737	0.00101127	0.0162681
ENSMUSG00000023079	Gtf2ird1	1208.64	0.196281	0.056205	3.49223	0.000479002	0.00982597
ENSMUSG00000022620	Arsa	3473.83	0.196853	0.0593654	3.31596	0.000913303	0.0154271
ENSMUSG00000013858	Tmem259	3253.21	0.196872	0.0650371	3.02708	0.00246933	0.0303428
ENSMUSG00000038773	Kdm3b	2690.17	0.196951	0.0549824	3.58208	0.000340874	0.00771341
ENSMUSG00000041417	Pik3r1	6432.38	0.197089	0.0708361	2.78233	0.00539702	0.0523253
ENSMUSG00000022272	Myo10	7897.58	0.197792	0.0457012	4.32795	1.50507e-05	0.00077803
ENSMUSG00000082100	Glns-ps1	428.037	0.198047	0.0769142	2.57491	0.0100268	0.0772324
ENSMUSG00000039512	Uhrf1bp1	1275.65	0.198053	0.0761793	2.59983	0.00932697	0.0733979
ENSMUSG00000005469	Prkaca	3390.61	0.198182	0.0559228	3.54384	0.000394345	0.0085214
ENSMUSG00000026470	Stx6	2174.8	0.198224	0.0697176	2.84324	0.00446579	0.0458154
ENSMUSG00000027651	Rprd1b	1206.19	0.198433	0.0723202	2.74382	0.00607295	0.0566614
ENSMUSG00000030451	Herc2	5119.47	0.198473	0.0498836	3.97872	6.92869e-05	0.00254951
ENSMUSG00000014606	Slc25a11	1996.83	0.198916	0.0717478	2.77244	0.00556379	0.0534668
ENSMUSG00000025728	Pigq	2187.47	0.198932	0.0619317	3.21212	0.00131757	0.0197521
ENSMUSG00000032376	Usp3	1015.78	0.199016	0.0734527	2.70944	0.00673962	0.0601849
ENSMUSG00000037104	Socs5	2271.55	0.199219	0.0582324	3.4211	0.000623684	0.011854
ENSMUSG00000026135	Zfp142	1792.26	0.199252	0.0601879	3.3105	0.000931303	0.0156211
ENSMUSG00000018999	Slc35b4	2775.92	0.199367	0.0684485	2.91266	0.00358361	0.0389295
ENSMUSG00000048271	Rbm33	2179.25	0.199472	0.065748	3.03388	0.00241429	0.0299684
ENSMUSG00000031227	Magee1	1167.59	0.199536	0.0577709	3.45392	0.000552506	0.0108626
ENSMUSG00000078619	Smarcd2	1568.11	0.199588	0.0802239	2.48789	0.0128504	0.0912688
ENSMUSG00000020109	Dnajb12	2346.83	0.19974	0.0774061	2.58041	0.00986827	0.0764014
ENSMUSG00000021318	Gli3	1830.73	0.19988	0.0771396	2.59115	0.00956562	0.0746706
ENSMUSG00000022426	Josd1	2686.3	0.199997	0.0748661	2.67139	0.00755369	0.0643405
ENSMUSG00000001143	Lman2l	1119.19	0.200036	0.0687678	2.90886	0.00362747	0.0392638
ENSMUSG00000028894	Inpp5b	988.197	0.200048	0.0609205	3.28375	0.00102436	0.0163768
ENSMUSG00000032479	Map4	3577.56	0.200121	0.0543942	3.67909	0.000234064	0.00607603
ENSMUSG00000035696	Rnf38	1593.8	0.200325	0.0525083	3.81512	0.000136117	0.00410165
ENSMUSG00000025159	Mms19	1978.81	0.200838	0.0774013	2.59477	0.0094655	0.0741474
ENSMUSG00000025786	Zdhhc3	3608.89	0.200866	0.0394002	5.09809	3.43099e-07	4.19876e-05
ENSMUSG00000027523	Gnas	28085.2	0.200907	0.0415557	4.83464	1.3339e-06	0.00013006
ENSMUSG00000026837	Col5a1	23487.4	0.201177	0.074295	2.70781	0.0067728	0.060262
ENSMUSG00000021900	Btd	2010.72	0.201299	0.051566	3.90372	9.47264e-05	0.00324587
ENSMUSG00000049106	Dcaf5	2518.54	0.201624	0.0538874	3.74157	0.000182871	0.00517257
ENSMUSG00000036561	Ppp6r2	970.907	0.201654	0.0633325	3.18405	0.00145231	0.020985
ENSMUSG00000056851	Pcbp2	14783.8	0.20206	0.0518196	3.8993	9.6472e-05	0.00324997
ENSMUSG00000041740	Rnf10	5151.8	0.202589	0.0561995	3.60481	0.000312377	0.00730281
ENSMUSG00000027247	Arhgap1	4366.15	0.202637	0.0545469	3.71491	0.000203274	0.00548912
ENSMUSG00000033016	Nfatc1	833.837	0.20288	0.0801615	2.53089	0.0113774	0.0842273
ENSMUSG00000021484	Lman2	5632.41	0.203428	0.045588	4.46231	8.10807e-06	0.00046823
ENSMUSG00000034126	Pomt2	817.139	0.203671	0.0836276	2.43545	0.0148734	0.0989879
ENSMUSG00000020231	Dip2a	3366.22	0.20405	0.0505162	4.0393	5.36106e-05	0.00210804
ENSMUSG00000000753	Serpinf1	7469.2	0.204058	0.0658237	3.10006	0.00193481	0.0255683
ENSMUSG00000040842	Szrd1	3670.81	0.204566	0.0543048	3.76699	0.000165226	0.00477482
ENSMUSG00000015750	Aph1a	3456.05	0.204977	0.0481303	4.25878	2.05546e-05	0.000982117
ENSMUSG00000024620	Pdgfrb	19578.2	0.205033	0.0634609	3.23085	0.00123424	0.018802
ENSMUSG00000044167	Foxo1	1089.38	0.205215	0.0811741	2.52808	0.0114687	0.0845767
ENSMUSG00000058230	Arhgap35	5272.74	0.205369	0.0659087	3.11596	0.00183349	0.0248283
ENSMUSG00000028756	Pink1	1307.68	0.205408	0.0715028	2.87272	0.00406953	0.0430007
ENSMUSG00000021819	Zswim8	4939.33	0.205427	0.0574907	3.57323	0.000352604	0.00788951
ENSMUSG00000028757	Ddost	4264.75	0.205603	0.0436479	4.71048	2.47134e-06	0.000202345
ENSMUSG00000030551	Nr2f2	787.537	0.205699	0.0834419	2.46518	0.0136946	0.0946707
ENSMUSG00000025213	Kazald1	1649.74	0.205771	0.0827121	2.4878	0.0128536	0.0912688
ENSMUSG00000026791	Slc2a8	451.483	0.205795	0.0813309	2.53034	0.0113952	0.0842273
ENSMUSG00000005533	Igf1r	839.191	0.20635	0.0729654	2.82806	0.00468312	0.0471576
ENSMUSG00000029413	Naaa	1205.03	0.206409	0.0754951	2.73407	0.00625559	0.0576343
ENSMUSG00000038828	Tmem214	1285.16	0.206615	0.0822608	2.51171	0.0120149	0.0868043
ENSMUSG00000023030	Slc11a2	1433.8	0.207025	0.0592083	3.49655	0.00047131	0.00972879
ENSMUSG00000038290	Smg6	2404.49	0.20706	0.0684157	3.0265	0.00247402	0.0303694
ENSMUSG00000057098	Ebf1	3798.68	0.207172	0.0693226	2.98851	0.00280337	0.033312
ENSMUSG00000027797	Dclk1	10139.6	0.207197	0.0813798	2.54605	0.0108951	0.0822306
ENSMUSG00000031534	Smim19	673.917	0.207278	0.067744	3.05972	0.00221543	0.0280318
ENSMUSG00000035203	Epn1	2091.54	0.207396	0.0770356	2.69221	0.00709795	0.0617016
ENSMUSG00000044864	Ankrd50	3184.24	0.207429	0.0684269	3.03139	0.00243429	0.0301284
ENSMUSG00000036893	Ehmt1	2017.74	0.207542	0.0769266	2.69792	0.00697738	0.0610975
ENSMUSG00000038502	Ptov1	2554.23	0.207747	0.0708419	2.93254	0.00336197	0.0373681
ENSMUSG00000001229	Dpp9	2771.3	0.207929	0.0610764	3.4044	0.000663092	0.0123294
ENSMUSG00000025453	Nnt	2865.72	0.20795	0.0439887	4.72736	2.27461e-06	0.000190765
ENSMUSG00000041638	Gcn1l1	2800.2	0.208107	0.0611879	3.40111	0.000671123	0.0123827
ENSMUSG00000040712	Camta2	1208.71	0.208338	0.0677093	3.07695	0.00209133	0.0269113
ENSMUSG00000020100	Slc29a3	3226.55	0.208606	0.065057	3.20651	0.00134355	0.0200413
ENSMUSG00000024940	Ltbp3	9362.24	0.208639	0.0830118	2.51337	0.0119584	0.0866217
ENSMUSG00000014867	Surf4	8978.67	0.208842	0.0642926	3.2483	0.00116095	0.0179888
ENSMUSG00000002550	Uck1	969.471	0.20885	0.0632168	3.30372	0.000954127	0.0158688
ENSMUSG00000033306	Lpp	18592	0.208881	0.0540904	3.86171	0.000112597	0.00361578
ENSMUSG00000035863	Palm	3720.3	0.20901	0.0525326	3.97867	6.9302e-05	0.00254951
ENSMUSG00000039159	Ube2h	5625.94	0.209344	0.0762866	2.74418	0.00606627	0.0566611
ENSMUSG00000020105	Lrig3	1038.69	0.209537	0.0796177	2.63179	0.00849358	0.0695262
ENSMUSG00000021959	Lats2	1584.59	0.209781	0.0691918	3.03188	0.00243039	0.0301112
ENSMUSG00000026604	Ptpn14	4617.46	0.209797	0.0718518	2.91986	0.00350186	0.0382843
ENSMUSG00000022443	Myh9	49102.8	0.209823	0.059454	3.52917	0.000416872	0.0089577
ENSMUSG00000035596	Mboat7	1200.64	0.209845	0.0588648	3.56486	0.000364045	0.00804051
ENSMUSG00000048232	Fbxo10	751.878	0.20998	0.0820302	2.55979	0.0104737	0.0798541
ENSMUSG00000042272	Sestd1	2792.92	0.210025	0.0543279	3.86588	0.000110691	0.0035686
ENSMUSG00000019889	Ptprk	4258.81	0.2101	0.0682549	3.07816	0.00208283	0.0268307
ENSMUSG00000033542	Arhgef5	1968.46	0.210173	0.0532881	3.9441	8.01009e-05	0.00285059
ENSMUSG00000032504	Pdcd6ip	4936.79	0.210336	0.0573999	3.6644	0.000247922	0.00628612
ENSMUSG00000071657	Bscl2	606.144	0.210564	0.0714224	2.94815	0.00319678	0.036203
ENSMUSG00000020021	Fgd6	2064.73	0.210699	0.0628533	3.35223	0.000801644	0.0140352
ENSMUSG00000021910	Nisch	20039	0.210704	0.0539713	3.904	9.46156e-05	0.00324587
ENSMUSG00000035765	Dym	938.176	0.211	0.0667399	3.16154	0.0015694	0.0220396
ENSMUSG00000022091	Sorbs3	1098.34	0.211074	0.0779352	2.70833	0.00676224	0.0602607
ENSMUSG00000062127	Cttnbp2nl	1168.18	0.211079	0.0667955	3.16008	0.00157724	0.0221238
ENSMUSG00000028277	Ube2j1	2201.69	0.211414	0.0651803	3.24353	0.00118057	0.0182221
ENSMUSG00000005069	Pex5	1746.06	0.211756	0.0588376	3.599	0.000319448	0.00739601
ENSMUSG00000020473	Aebp1	5473.55	0.211772	0.0864223	2.45044	0.0142683	0.0967873
ENSMUSG00000024053	Emilin2	5006.11	0.211775	0.0755213	2.80418	0.0050445	0.0496706
ENSMUSG00000045594	Glb1	1953.13	0.211787	0.0622697	3.40113	0.000671086	0.0123827
ENSMUSG00000028161	Ppp3ca	5777.14	0.212121	0.078375	2.70649	0.00679992	0.060262
ENSMUSG00000030313	Dennd5b	971.758	0.2122	0.0623675	3.40241	0.00066795	0.0123827
ENSMUSG00000038957	Edc3	905.75	0.212348	0.0822754	2.58094	0.00985329	0.0763375
ENSMUSG00000038740	Mvb12b	2467.29	0.212542	0.0866875	2.45182	0.0142137	0.0967038
ENSMUSG00000029173	Sepsecs	1354.16	0.212877	0.0607025	3.50689	0.00045338	0.00948934
ENSMUSG00000001151	Pcnt	1521.75	0.21312	0.0697828	3.05404	0.00225781	0.0284133
ENSMUSG00000047423	AI837181	1579.06	0.213303	0.0868927	2.45478	0.0140969	0.0963879
ENSMUSG00000018076	Med13l	3236.63	0.213701	0.0678293	3.15058	0.00162949	0.0226186
ENSMUSG00000047037	Nipa1	712.622	0.214011	0.0745736	2.8698	0.00410732	0.04324
ENSMUSG00000029814	Igf2bp3	614.667	0.214212	0.0783511	2.734	0.00625697	0.0576343
ENSMUSG00000025575	Cant1	2044.66	0.214222	0.060944	3.51507	0.000439635	0.00928264
ENSMUSG00000028580	Pum1	2338.19	0.214405	0.0650542	3.2958	0.000981425	0.0159973
ENSMUSG00000041075	Fzd7	2162.21	0.214449	0.0775854	2.76404	0.00570899	0.0543578
ENSMUSG00000072214	2005-09-01	2091.3	0.214719	0.061616	3.48479	0.000492529	0.00997468
ENSMUSG00000021281	Tnfaip2	2116.62	0.214791	0.0876068	2.45177	0.0142157	0.0967038
ENSMUSG00000041241	Mul1	679.072	0.215566	0.0768712	2.80425	0.00504345	0.0496706
ENSMUSG00000032035	Ets1	1191.7	0.215732	0.0681569	3.16522	0.00154965	0.0218931
ENSMUSG00000019261	Map1s	755.679	0.215776	0.0763691	2.82544	0.00472165	0.0473432
ENSMUSG00000025261	Huwe1	16655.1	0.216088	0.0455045	4.74872	2.04705e-06	0.000179199
ENSMUSG00000005823	Gpr108	1854.51	0.216196	0.0609439	3.54746	0.000388972	0.00845097
ENSMUSG00000025875	Tspan17	2642.03	0.216635	0.055608	3.89575	9.78956e-05	0.00328869
ENSMUSG00000059439	Bcas3	781.759	0.21667	0.080118	2.70439	0.00684299	0.0604775
ENSMUSG00000071477	Zfp777	907.161	0.216889	0.0819738	2.64584	0.00814889	0.0676987
ENSMUSG00000046062	Ppp1r15b	8999.04	0.21705	0.0893785	2.42843	0.0151642	0.0999805
ENSMUSG00000040195	Tmem194	692.07	0.217117	0.0887581	2.44617	0.0144383	0.0976091
ENSMUSG00000035890	Rnf126	1446.57	0.217281	0.0738706	2.94137	0.00326765	0.0367626
ENSMUSG00000009418	Nav1	1977.87	0.217725	0.0806876	2.69837	0.00696807	0.0610975
ENSMUSG00000010045	Tmem115	857.54	0.217896	0.0788084	2.76488	0.00569432	0.0543293
ENSMUSG00000062115	Rai1	2103	0.218067	0.0679494	3.20926	0.00133075	0.0199156
ENSMUSG00000054150	Syne3	2112.71	0.218114	0.0801875	2.72005	0.00652719	0.0591243
ENSMUSG00000005580	Adcy9	828.144	0.218647	0.0726269	3.01055	0.00260774	0.0316225
ENSMUSG00000034663	Bmp2k	2448.82	0.218693	0.0690932	3.16519	0.00154984	0.0218931
ENSMUSG00000030095	Tmem43	3066.42	0.218786	0.0417175	5.24448	1.56727e-07	2.13594e-05
ENSMUSG00000052533	Nup188	2005.71	0.218849	0.0734703	2.97874	0.00289438	0.0340085
ENSMUSG00000022436	Sh3bp1	2021.79	0.219206	0.0568633	3.85497	0.000115744	0.00367227
ENSMUSG00000017764	Zswim1	313.247	0.219406	0.086641	2.53236	0.0113298	0.0840828
ENSMUSG00000030122	Ptms	16074.9	0.220409	0.0634724	3.47252	0.000515592	0.0103058
ENSMUSG00000049504	Proser1	623.878	0.220451	0.079629	2.76847	0.00563198	0.0539492
ENSMUSG00000050144	Slc25a44	1373.17	0.220497	0.0800258	2.75533	0.00586332	0.0555002
ENSMUSG00000010205	Raver1	2053.84	0.220599	0.0671674	3.28431	0.00102233	0.0163695
ENSMUSG00000054008	Ndst1	4340.4	0.22064	0.0667207	3.30692	0.000943274	0.0157339
ENSMUSG00000074994	Qser1	2111.26	0.220666	0.0883796	2.49679	0.0125322	0.0898381
ENSMUSG00000061689	Dlgap4	1796.69	0.220811	0.0631481	3.49672	0.000471021	0.00972879
ENSMUSG00000045962	Wnk1	15338.4	0.220922	0.0390564	5.65649	1.54501e-08	3.30881e-06
ENSMUSG00000003166	Dgcr2	1895.04	0.220926	0.0873035	2.53055	0.0113882	0.0842273
ENSMUSG00000045896	Paip2b	1748.99	0.221934	0.0573817	3.86767	0.00010988	0.00356158
ENSMUSG00000044502	Bod1	869.679	0.222081	0.083609	2.65619	0.007903	0.0662802
ENSMUSG00000024952	Rps6ka4	2564.72	0.222349	0.0613858	3.62216	0.000292155	0.00699302
ENSMUSG00000041258	Zfp236	1995.23	0.222503	0.0615979	3.61219	0.000303624	0.00713993
ENSMUSG00000032194	Kank2	4280.44	0.223153	0.0767841	2.90624	0.00365801	0.0394874
ENSMUSG00000030917	Tmem159	930.255	0.223274	0.0760451	2.93608	0.00332394	0.0371173
ENSMUSG00000030770	Parva	10029.7	0.223366	0.0480262	4.65093	3.30443e-06	0.000245858
ENSMUSG00000055912	Tmem150a	895.031	0.223393	0.0880112	2.53823	0.0111415	0.0830968
ENSMUSG00000004798	Ulk2	2647.82	0.22349	0.0648869	3.4443	0.000572538	0.0111468
ENSMUSG00000042121	Ssh1	1006.94	0.223766	0.0833911	2.68334	0.00728919	0.0625764
ENSMUSG00000005873	Reep5	10076.8	0.223841	0.0526547	4.25111	2.12716e-05	0.00100834
ENSMUSG00000031511	Arhgef7	1949.91	0.224044	0.0544881	4.1118	3.92584e-05	0.00164626
ENSMUSG00000019461	Plscr3	1617.49	0.224067	0.072892	3.07395	0.00211243	0.0270956
ENSMUSG00000038366	Lasp1	5520.07	0.224654	0.0850715	2.64076	0.00827197	0.0684685
ENSMUSG00000034616	Ssh3	1187.01	0.224792	0.0922385	2.43708	0.0148064	0.0987069
ENSMUSG00000029705	Cux1	3090.85	0.224822	0.0563367	3.99068	6.58827e-05	0.00246916
ENSMUSG00000060279	Ap2a1	2813.47	0.225056	0.0504281	4.46291	8.08532e-06	0.00046823
ENSMUSG00000003810	Mast2	2025.89	0.225176	0.0606727	3.71132	0.000206181	0.00554423
ENSMUSG00000038976	Ppp1r9b	3280.17	0.225559	0.0642499	3.51066	0.000447	0.00938858
ENSMUSG00000022390	Zc3h7b	4303.42	0.225829	0.0585069	3.85987	0.000113447	0.00361853
ENSMUSG00000032340	Neo1	7938.02	0.225963	0.0493848	4.57556	4.7494e-06	0.000312964
ENSMUSG00000026980	Ly75	1575.86	0.226054	0.0744578	3.036	0.00239737	0.0298874
ENSMUSG00000035845	Alg12	432.52	0.226078	0.0929348	2.43265	0.0149888	0.0992718
ENSMUSG00000029672	Fam3c	1867.81	0.226233	0.0848217	2.66715	0.00764966	0.0650752
ENSMUSG00000023055	Calcoco1	2562.52	0.226274	0.0842138	2.68689	0.00721197	0.0622253
ENSMUSG00000032374	Plod2	3968.59	0.226342	0.0601584	3.76244	0.000168263	0.00483033
ENSMUSG00000052151	Ppap2c	1999.74	0.226373	0.079755	2.83835	0.00453472	0.0462457
ENSMUSG00000035064	Eef2k	1829.03	0.226469	0.0855973	2.64574	0.00815116	0.0676987
ENSMUSG00000040043	Rbms2	5321.48	0.226481	0.0431824	5.24475	1.56495e-07	2.13594e-05
ENSMUSG00000071454	Dtnb	603.767	0.226665	0.0695091	3.26094	0.00111044	0.0175461
ENSMUSG00000014498	Ankrd52	4229.49	0.226691	0.0786584	2.88197	0.003952	0.0418326
ENSMUSG00000013076	Amotl1	5340.7	0.227124	0.0595063	3.8168	0.000135193	0.00409437
ENSMUSG00000001052	Sec24b	1796.33	0.227166	0.0486713	4.66735	3.05117e-06	0.000237615
ENSMUSG00000033530	Ttc7b	635.589	0.227275	0.0842588	2.69734	0.00698956	0.0610975
ENSMUSG00000030203	Dusp16	738.478	0.227533	0.0918277	2.47783	0.0132186	0.0929795
ENSMUSG00000029455	Aldh2	10897.8	0.227624	0.0636785	3.57458	0.000350797	0.00786374
ENSMUSG00000021972	Hmbox1	1464.53	0.228121	0.0794271	2.87208	0.00407776	0.0430498
ENSMUSG00000041560	Gltscr2	2674.51	0.228227	0.046803	4.87634	1.08072e-06	0.000112705
ENSMUSG00000047388	Atmin	710.062	0.228443	0.0904194	2.52648	0.0115211	0.0847041
ENSMUSG00000022702	Hira	340.314	0.228448	0.0923617	2.47341	0.0133831	0.0935879
ENSMUSG00000051146	Camk2n2	532.145	0.228598	0.0842379	2.71371	0.00665336	0.0596826
ENSMUSG00000102550	RP23-241H7.1	1518.15	0.229178	0.0678998	3.37524	0.00073752	0.0131819
ENSMUSG00000029090	Gpr125	1922.7	0.229249	0.0826794	2.77275	0.00555853	0.0534591
ENSMUSG00000098470	C1rb	3230.01	0.229449	0.0659907	3.47699	0.000507081	0.0102037
ENSMUSG00000018412	Kansl1	2156	0.229473	0.0429352	5.34464	9.05989e-08	1.41111e-05
ENSMUSG00000029633	Gm5578	727.523	0.229768	0.0665792	3.45105	0.000558416	0.0109285
ENSMUSG00000054452	Aes	11057	0.230045	0.0848224	2.71208	0.00668631	0.0598872
ENSMUSG00000049090	Zadh2	2541.82	0.230047	0.0527845	4.35823	1.31121e-05	0.000704463
ENSMUSG00000027655	Dhx35	450.807	0.230177	0.0931874	2.47004	0.0135097	0.0940449
ENSMUSG00000014668	Chfr	1102.3	0.230227	0.062804	3.66581	0.000246555	0.0062647
ENSMUSG00000017466	Timp2	45142.1	0.230301	0.0867311	2.65534	0.00792283	0.0663074
ENSMUSG00000038331	Satb2	1179.46	0.230514	0.0648086	3.55684	0.000375337	0.00821427
ENSMUSG00000029505	Ep400	3375.47	0.23053	0.055498	4.15385	3.26932e-05	0.00142794
ENSMUSG00000031029	Eif3f	6782.67	0.230801	0.0605704	3.81046	0.000138708	0.00415882
ENSMUSG00000039959	Hip1	2729.8	0.230862	0.0874229	2.64075	0.0082724	0.0684685
ENSMUSG00000030527	Crtc3	1114.23	0.230923	0.0673406	3.42918	0.000605402	0.011673
ENSMUSG00000036980	Taf6	674.81	0.23094	0.0848718	2.72104	0.00650761	0.0590362
ENSMUSG00000035206	Sppl2b	1179.97	0.231246	0.0822523	2.81142	0.00493228	0.0489676
ENSMUSG00000034361	Cpne2	1707.16	0.231274	0.0869718	2.65918	0.00783303	0.066156
ENSMUSG00000043987	Cep164	1030.73	0.231315	0.068657	3.36915	0.000754013	0.0133969
ENSMUSG00000036894	Rap2b	735.852	0.231517	0.079169	2.92434	0.00345182	0.0378994
ENSMUSG00000009733	Tfcp2	1275.28	0.231776	0.0778575	2.97692	0.00291156	0.0340667
ENSMUSG00000036644	Tbc1d9b	3507.85	0.233058	0.0584481	3.98744	6.67911e-05	0.00248766
ENSMUSG00000006307	Kmt2b	1720.67	0.23361	0.0555487	4.20549	2.60517e-05	0.00119218
ENSMUSG00000020483	Dynll2	5846.16	0.233941	0.083792	2.79192	0.00523958	0.0512129
ENSMUSG00000036057	Ptpn23	2088.41	0.234623	0.0726946	3.22751	0.00124872	0.0189568
ENSMUSG00000028703	Lrrc41	1759.43	0.234693	0.0487218	4.81701	1.45727e-06	0.000139817
ENSMUSG00000030397	Mark4	469.649	0.234772	0.0949658	2.47217	0.0134294	0.0938024
ENSMUSG00000058444	Map2k5	837.82	0.234795	0.0606637	3.87044	0.000108641	0.00354877
ENSMUSG00000034757	Tmub2	1052.72	0.234804	0.0892449	2.63101	0.0085131	0.0695488
ENSMUSG00000029163	Emilin1	7938.03	0.234921	0.09606	2.44557	0.0144625	0.0976475
ENSMUSG00000032606	Nicn1	788.644	0.235291	0.0760858	3.09245	0.00198515	0.0260532
ENSMUSG00000041126	H2afv	1420.81	0.235435	0.0653483	3.60277	0.000314845	0.00733192
ENSMUSG00000031555	Adam9	8526.6	0.235601	0.051384	4.58511	4.53749e-06	0.000302323
ENSMUSG00000040717	Il17rd	1530.46	0.235618	0.0851453	2.76725	0.0056532	0.05398
ENSMUSG00000034850	Tmem127	4302.25	0.235951	0.0526818	4.47881	7.50613e-06	0.000447866
ENSMUSG00000022283	Pabpc1	36291.2	0.236056	0.053959	4.37473	1.21581e-05	0.000656812
ENSMUSG00000020538	Srebf1	1345.47	0.236362	0.0703457	3.36	0.000779431	0.0137265
ENSMUSG00000031217	Efnb1	2041.08	0.236512	0.0834976	2.83256	0.00461763	0.046773
ENSMUSG00000079057	Cyp4v3	1392.64	0.236591	0.0690031	3.42871	0.000606466	0.0116747
ENSMUSG00000002496	Tsc2	1978.93	0.236606	0.056272	4.20469	2.61439e-05	0.00119218
ENSMUSG00000021840	Mapk1ip1l	4236.7	0.236705	0.0482468	4.90613	9.28897e-07	0.000100363
ENSMUSG00000033763	Mtss1l	17134.6	0.23696	0.0893968	2.65065	0.00803369	0.0669549
ENSMUSG00000042524	Sun2	4540.6	0.23702	0.0959035	2.47144	0.013457	0.0938638
ENSMUSG00000038014	Fam120a	8760.54	0.237101	0.0617986	3.83666	0.000124717	0.00389512
ENSMUSG00000027848	Olfml3	13314.3	0.237141	0.0718487	3.30056	0.000964906	0.0158962
ENSMUSG00000008398	Elk3	3818.33	0.237215	0.0615809	3.85209	0.000117115	0.00369623
ENSMUSG00000034022	Cpsf1	1795.75	0.23725	0.0550627	4.30872	1.642e-05	0.000817115
ENSMUSG00000059714	Flot1	1102.99	0.237258	0.0908071	2.61276	0.00898132	0.0716967
ENSMUSG00000035392	Dennd1a	1461.59	0.237304	0.0645306	3.67739	0.000235635	0.00609046
ENSMUSG00000036180	Gatad2a	2233.91	0.23752	0.0639455	3.71442	0.000203674	0.00548912
ENSMUSG00000028163	Nfkb1	2062.26	0.237561	0.0454825	5.22313	1.75924e-07	2.31852e-05
ENSMUSG00000052928	Ctif	1752.05	0.237733	0.0837882	2.83731	0.00454957	0.0463183
ENSMUSG00000037606	Osbpl5	1855.18	0.238005	0.0653074	3.64438	0.000268037	0.00662797
ENSMUSG00000043895	S1pr2	1657.62	0.238537	0.0958374	2.48898	0.012811	0.0911827
ENSMUSG00000025571	Tnrc6c	1997.66	0.238842	0.0843659	2.83103	0.00463986	0.0469585
ENSMUSG00000018537	Pcgf2	615.832	0.238851	0.0877615	2.72159	0.00649678	0.0589825
ENSMUSG00000001751	Naglu	793.851	0.239539	0.0899048	2.66436	0.00771347	0.0655153
ENSMUSG00000071647	Eml3	2310.6	0.239642	0.0655148	3.65782	0.000254367	0.00638207
ENSMUSG00000062519	Zfp398	471.301	0.239769	0.0752569	3.18601	0.00144252	0.0208939
ENSMUSG00000044345	Marveld1	3939.86	0.239876	0.0755208	3.17629	0.00149171	0.0214509
ENSMUSG00000029207	Apbb2	2300.37	0.239934	0.0623204	3.85	0.000118118	0.00371808
ENSMUSG00000100347	Gm7895	565.361	0.240014	0.0771948	3.10919	0.00187598	0.0251153
ENSMUSG00000053128	Rnf26	865.483	0.240219	0.0670499	3.5827	0.000340063	0.00771341
ENSMUSG00000042292	Mkl1	2269.55	0.240308	0.0750825	3.20059	0.00137148	0.0202313
ENSMUSG00000015095	Fbxw5	1444.83	0.24045	0.0705914	3.40622	0.00065868	0.0122815
ENSMUSG00000024393	Prrc2a	12207.6	0.240529	0.0662021	3.63326	0.000279863	0.00678061
ENSMUSG00000025268	Maged2	4956.74	0.241064	0.0844128	2.85578	0.00429318	0.0446558
ENSMUSG00000020085	Aifm2	1092.01	0.241153	0.0535329	4.50475	6.64498e-06	0.000404534
ENSMUSG00000038685	Rtel1	1008.77	0.241456	0.0715334	3.37543	0.000737017	0.0131819
ENSMUSG00000004054	Map3k11	861.986	0.241496	0.0824032	2.93067	0.00338235	0.0374903
ENSMUSG00000034371	Dak	841.896	0.241697	0.0790206	3.05866	0.00222327	0.0280671
ENSMUSG00000042626	Shc1	7287.9	0.241745	0.0499637	4.83841	1.30883e-06	0.00013006
ENSMUSG00000050295	Foxc1	2520	0.241935	0.0706027	3.42671	0.000610949	0.0117234
ENSMUSG00000050567	Maml1	1380.69	0.241962	0.0761463	3.17759	0.00148504	0.0213807
ENSMUSG00000054509	Parp4	1861.42	0.242293	0.0673545	3.59728	0.000321565	0.00741323
ENSMUSG00000029106	Add1	7507.54	0.242514	0.0416942	5.8165	6.00928e-09	1.4708e-06
ENSMUSG00000024927	Rela	1616.87	0.242593	0.0522331	4.64443	3.41014e-06	0.000247361
ENSMUSG00000027339	Rassf2	19841.9	0.242703	0.065841	3.6862	0.000227625	0.00599979
ENSMUSG00000029478	Ncor2	3802.32	0.243057	0.0713482	3.40664	0.000657683	0.0122815
ENSMUSG00000090115	Usp49	413.561	0.243417	0.0755468	3.22207	0.00127267	0.0191892
ENSMUSG00000044674	Fzd1	3525.89	0.243422	0.0856027	2.84363	0.00446032	0.0457985
ENSMUSG00000020593	Lpin1	1849.83	0.243534	0.0724614	3.36089	0.000776924	0.0137024
ENSMUSG00000022594	Lynx1	2582.53	0.243689	0.059507	4.09513	4.21936e-05	0.00173297
ENSMUSG00000019952	Poc1b	668.367	0.24383	0.0799836	3.0485	0.00229989	0.028822
ENSMUSG00000000959	Oxa1l	1664.59	0.244163	0.0784367	3.11286	0.00185281	0.0249112
ENSMUSG00000030101	Sumf1	3147.49	0.24423	0.0660167	3.69951	0.000216013	0.00574423
ENSMUSG00000045975	C2cd2	834.222	0.244769	0.0847103	2.88948	0.00385874	0.0411359
ENSMUSG00000040260	Daam2	3147.88	0.245352	0.0716858	3.4226	0.000620256	0.0118075
ENSMUSG00000024664	Fads3	3256.72	0.245441	0.0838549	2.92698	0.00342274	0.0378331
ENSMUSG00000024885	Aldh3b1	1638.56	0.245449	0.100371	2.44542	0.0144684	0.0976475
ENSMUSG00000038387	Rras	1851.36	0.245954	0.0914496	2.68951	0.00715572	0.0619182
ENSMUSG00000024299	Adamts10	1268.17	0.246093	0.0877118	2.8057	0.00502081	0.0496001
ENSMUSG00000033707	Lrrc24	520.082	0.246305	0.0936588	2.62982	0.00854311	0.069659
ENSMUSG00000037750	Fam222b	497.512	0.24657	0.0835792	2.95013	0.00317636	0.0360739
ENSMUSG00000030287	Itpr2	2858.26	0.246581	0.0582514	4.23305	2.30546e-05	0.00107585
ENSMUSG00000024260	Sap130	2290.24	0.246605	0.0597684	4.126	3.69119e-05	0.00158102
ENSMUSG00000024143	Rhoq	4379.68	0.246641	0.0663476	3.71741	0.000201278	0.00547959
ENSMUSG00000001034	Mapk7	788.586	0.246663	0.0707903	3.48442	0.000493203	0.00997468
ENSMUSG00000066640	Fbxl18	604.115	0.246735	0.0918441	2.68646	0.00722143	0.0622456
ENSMUSG00000041757	Plekha6	1958.58	0.246875	0.0962317	2.56542	0.0103051	0.0788193
ENSMUSG00000079559	Gm684	297.85	0.247394	0.0972869	2.54293	0.0109928	0.0825897
ENSMUSG00000065954	Tacc1	5744.63	0.247522	0.0751781	3.29247	0.000993097	0.0160515
ENSMUSG00000040997	Abhd4	5663.74	0.247768	0.053224	4.65519	3.23687e-06	0.000242624
ENSMUSG00000030602	Pak4	2228.69	0.2481	0.0865995	2.86491	0.0041713	0.0436479
ENSMUSG00000048490	Nrip1	852.25	0.24826	0.0667205	3.7209	0.000198515	0.0054356
ENSMUSG00000020393	Kremen1	2199.27	0.248382	0.0841717	2.9509	0.00316852	0.036019
ENSMUSG00000028737	Aldh4a1	448.746	0.248481	0.100317	2.47696	0.0132506	0.0931303
ENSMUSG00000001855	Nup214	1612.27	0.248549	0.0665127	3.73687	0.000186325	0.00523325
ENSMUSG00000051615	Rap2a	1292.67	0.248887	0.0629558	3.95336	7.70627e-05	0.00275884
ENSMUSG00000045973	Slc25a51	1999.08	0.249302	0.0765155	3.25818	0.00112127	0.0176244
ENSMUSG00000027254	Map1a	6072.78	0.249577	0.097319	2.56453	0.0103315	0.0788708
ENSMUSG00000058756	Thra	6065.23	0.249716	0.100222	2.49163	0.0127158	0.0907796
ENSMUSG00000002603	Tgfb1	1478.37	0.249729	0.0981937	2.54323	0.0109833	0.082585
ENSMUSG00000015305	Sash1	4681.88	0.249912	0.090427	2.76369	0.00571517	0.0543578
ENSMUSG00000044328	Trp53i13	394.734	0.250228	0.0962286	2.60035	0.00931298	0.0733359
ENSMUSG00000036241	Ube2r2	2638.85	0.250234	0.0675701	3.70332	0.000212798	0.00568394
ENSMUSG00000046798	Cldn12	841.316	0.250267	0.091459	2.73639	0.00621178	0.0574674
ENSMUSG00000038406	Scaf1	2375.15	0.250348	0.0638598	3.92028	8.84448e-05	0.00309247
ENSMUSG00000001761	Smo	6462.75	0.250403	0.0477911	5.23953	1.60985e-07	2.16932e-05
ENSMUSG00000020257	Wdr82	2792.8	0.250489	0.0528257	4.7418	2.11831e-06	0.000180177
ENSMUSG00000089764	Gm16580	3688.04	0.251253	0.0514897	4.87968	1.06258e-06	0.000111786
ENSMUSG00000085401	Slc39a1-ps	746.83	0.25127	0.0881181	2.85152	0.00435114	0.045028
ENSMUSG00000037111	Setd7	4817.42	0.251442	0.0692614	3.63034	0.000283053	0.00681657
ENSMUSG00000014776	Nol3	954.338	0.251451	0.0877765	2.86467	0.00417445	0.0436479
ENSMUSG00000026280	Atg4b	1888.9	0.2515	0.0523176	4.80718	1.53071e-06	0.000143148
ENSMUSG00000031983	2310022B05Rik	5434.2	0.251815	0.0668359	3.76766	0.000164782	0.00477482
ENSMUSG00000039357	Fut11	831.755	0.251852	0.0760557	3.31141	0.000928264	0.0156079
ENSMUSG00000028465	Tln1	12467.3	0.252139	0.0541052	4.66015	3.15972e-06	0.00023833
ENSMUSG00000025231	Sufu	1735.3	0.252828	0.0817583	3.09239	0.00198555	0.0260532
ENSMUSG00000020034	Tcp11l2	2925.1	0.253224	0.0888057	2.85144	0.00435221	0.045028
ENSMUSG00000043323	Fbrsl1	568.073	0.253348	0.0979734	2.58588	0.00971298	0.0755433
ENSMUSG00000028763	Hspg2	11752.9	0.253482	0.0766185	3.30836	0.000938436	0.0156969
ENSMUSG00000032280	Tle3	1751.64	0.253661	0.0655656	3.86881	0.000109368	0.00355462
ENSMUSG00000025404	R3hdm2	4434.15	0.254346	0.0588766	4.31998	1.56042e-05	0.000786309
ENSMUSG00000039377	Hlx	527.162	0.25445	0.0975787	2.60764	0.00911685	0.0722182
ENSMUSG00000040540	Gm9770	1422.94	0.254577	0.0991891	2.56658	0.0102707	0.0787073
ENSMUSG00000020472	Zkscan17	1055.44	0.254658	0.0684085	3.72261	0.000197172	0.00542738
ENSMUSG00000026842	Abl1	4609.12	0.254814	0.065183	3.9092	9.26009e-05	0.00319127
ENSMUSG00000045671	Spred2	934.387	0.254979	0.103237	2.46984	0.0135174	0.0940449
ENSMUSG00000073982	Rhog	1071.75	0.255011	0.0682533	3.73624	0.00018679	0.00523404
ENSMUSG00000029287	Tgfbr3	5434.22	0.255027	0.0921152	2.76857	0.0056303	0.0539492
ENSMUSG00000018042	Cyb5r3	18119.4	0.255085	0.0705517	3.61558	0.000299675	0.00710278
ENSMUSG00000071856	Mcc	653.577	0.25529	0.103926	2.45645	0.0140316	0.0961104
ENSMUSG00000003233	Dvl3	1332.94	0.255359	0.0793274	3.21905	0.00128614	0.0193292
ENSMUSG00000029119	Man2b2	1676.38	0.2556	0.0767467	3.33044	0.000867098	0.0148187
ENSMUSG00000027363	Usp8	3867.87	0.256153	0.0348101	7.35858	1.85884e-13	1.46661e-10
ENSMUSG00000005397	Nid1	4382.72	0.256163	0.0943201	2.71589	0.00660976	0.0594458
ENSMUSG00000002812	Flii	3152.68	0.25643	0.0601989	4.25971	2.04695e-05	0.000982117
ENSMUSG00000009739	Pou6f1	1118.65	0.256492	0.0690031	3.71711	0.000201512	0.00547959
ENSMUSG00000037235	Mxd4	7653.17	0.256504	0.0973842	2.63394	0.00844	0.0694305
ENSMUSG00000008575	Nfib	3185.55	0.256905	0.0639273	4.0187	5.8519e-05	0.00227863
ENSMUSG00000052911	Lamb2	4502.31	0.257026	0.103861	2.47471	0.0133345	0.093466
ENSMUSG00000054619	Mettl7a1	2211.45	0.25707	0.0814847	3.15482	0.00160597	0.0223698
ENSMUSG00000051413	Plagl2	434.837	0.257093	0.0867871	2.96234	0.00305312	0.0353096
ENSMUSG00000029475	Kdm2b	887.856	0.257384	0.0813677	3.16322	0.00156036	0.0219641
ENSMUSG00000070420	Zscan25	259.138	0.258162	0.0982963	2.62636	0.00863024	0.0701626
ENSMUSG00000033088	Triobp	2480.05	0.258164	0.0723235	3.56957	0.000357564	0.00796577
ENSMUSG00000024050	Wiz	1829.97	0.258501	0.0618994	4.17614	2.96493e-05	0.00131212
ENSMUSG00000029166	Mapre3	584.416	0.258835	0.0832749	3.1082	0.00188229	0.0251384
ENSMUSG00000067924	Cxx1b	3119.97	0.258941	0.058098	4.45698	8.31224e-06	0.00047698
ENSMUSG00000074582	Arfgef2	4952.85	0.259403	0.0719727	3.60418	0.000313141	0.00730642
ENSMUSG00000021978	Extl3	3792.07	0.259587	0.0598663	4.33612	1.4502e-05	0.000756184
ENSMUSG00000031823	Zdhhc7	1166.46	0.259764	0.0921704	2.81831	0.00482775	0.048129
ENSMUSG00000051048	P4ha3	1895.23	0.260142	0.096407	2.69838	0.00696787	0.0610975
ENSMUSG00000047371	Zfp768	529.903	0.26032	0.096503	2.69753	0.00698553	0.0610975
ENSMUSG00000039202	Abhd2	2653.05	0.260409	0.0822363	3.16659	0.00154235	0.0218646
ENSMUSG00000013833	Med16	1744.43	0.260606	0.0582495	4.47397	7.67803e-06	0.000455854
ENSMUSG00000040146	Rgl3	526.132	0.260743	0.0842678	3.09421	0.00197336	0.0259902
ENSMUSG00000028607	Cpt2	773.372	0.26078	0.098225	2.65493	0.00793259	0.0663428
ENSMUSG00000021241	Isca2	529.668	0.261022	0.0871682	2.99447	0.00274926	0.0329018
ENSMUSG00000090035	Galnt4	1571.91	0.261025	0.0700296	3.72736	0.000193495	0.00535933
ENSMUSG00000052534	Pbx1	6237.05	0.261208	0.0299887	8.71021	3.03313e-18	1.18245e-14
ENSMUSG00000035365	Parpbp	498.459	0.261895	0.101087	2.59078	0.00957587	0.0746706
ENSMUSG00000044617	Zbtb39	843.074	0.261917	0.0564701	4.63815	3.51534e-06	0.000250155
ENSMUSG00000066306	Numa1	4470.42	0.262075	0.107424	2.43963	0.0147024	0.0981221
ENSMUSG00000025153	Fasn	5598.17	0.262287	0.0896489	2.92572	0.00343665	0.0378822
ENSMUSG00000022555	Dgat1	1314.22	0.262708	0.097057	2.70674	0.00679469	0.060262
ENSMUSG00000025278	Flnb	21439.3	0.262747	0.0628394	4.18125	2.89916e-05	0.00129255
ENSMUSG00000032123	Dpagt1	647.339	0.262899	0.105758	2.48585	0.0129243	0.0914764
ENSMUSG00000001270	Ckb	799.766	0.263376	0.0954029	2.76068	0.00576819	0.0547294
ENSMUSG00000097789	Gm2115	1216.56	0.263531	0.0838525	3.1428	0.00167342	0.0230882
ENSMUSG00000052751	Repin1	582.12	0.263659	0.0991293	2.65975	0.00781985	0.0661068
ENSMUSG00000015846	Rxra	4190.16	0.263674	0.0952193	2.76912	0.00562072	0.0539275
ENSMUSG00000007670	Khsrp	3020.74	0.26412	0.0690782	3.8235	0.000131571	0.0040288
ENSMUSG00000013236	Ptprs	3419.54	0.264361	0.0568686	4.64863	3.34153e-06	0.000245858
ENSMUSG00000000149	Gna12	2266.51	0.264652	0.0730746	3.62167	0.000292712	0.00699302
ENSMUSG00000041115	Iqsec2	927.434	0.264788	0.0890346	2.97399	0.00293952	0.0342653
ENSMUSG00000067925	Cxx1a	3091.33	0.264799	0.0598481	4.42451	9.66617e-06	0.000541712
ENSMUSG00000013465	Nelfb	1913.01	0.265479	0.0767684	3.45818	0.000543831	0.0107272
ENSMUSG00000020523	Fam114a2	1550.79	0.265803	0.0703426	3.7787	0.000157652	0.00463411
ENSMUSG00000028469	Npr2	1688.27	0.265811	0.0777085	3.42062	0.000624788	0.0118561
ENSMUSG00000032875	Arhgef17	3773.44	0.266004	0.0728047	3.65366	0.000258525	0.00647284
ENSMUSG00000043391	2510009E07Rik	2555.66	0.266401	0.0941896	2.82835	0.00467891	0.0471547
ENSMUSG00000026335	Pam	11441.4	0.266491	0.0599782	4.44313	8.86582e-06	0.000503555
ENSMUSG00000020700	Map3k3	1410.09	0.26661	0.0763474	3.49207	0.000479296	0.00982597
ENSMUSG00000010663	Fads1	10103.6	0.266762	0.0734792	3.63044	0.000282942	0.00681657
ENSMUSG00000027215	Cd82	1801.6	0.266789	0.0784938	3.39886	0.000676672	0.0124468
ENSMUSG00000040836	Gpr161	825.958	0.267135	0.0741619	3.60205	0.000315718	0.007338
ENSMUSG00000025791	Pgm2	3036.95	0.267264	0.0953207	2.80384	0.00504975	0.0496814
ENSMUSG00000001910	Nacc1	3857.08	0.267508	0.0536017	4.99066	6.0174e-07	6.80817e-05
ENSMUSG00000017721	Pigt	3288.21	0.268668	0.060071	4.4725	7.73096e-06	0.000456736
ENSMUSG00000023965	Fbxl17	1248.91	0.268933	0.0489132	5.49816	3.8377e-08	7.30563e-06
ENSMUSG00000032485	Scap	2048.48	0.269036	0.060941	4.4147	1.01152e-05	0.000559041
ENSMUSG00000038025	Phf2	2050.41	0.269211	0.0583228	4.61588	3.91441e-06	0.000271718
ENSMUSG00000029386	Tctn2	485.973	0.27043	0.0920486	2.93791	0.00330432	0.0370362
ENSMUSG00000041702	Btbd7	1959.61	0.270543	0.0499898	5.41197	6.23366e-08	1.08557e-05
ENSMUSG00000020900	Myh10	12819.4	0.27142	0.0730551	3.71527	0.000202986	0.00548912
ENSMUSG00000022708	Zbtb20	6480.94	0.271444	0.075796	3.58124	0.000341969	0.00772361
ENSMUSG00000000631	Myo18a	3634.2	0.271627	0.0912102	2.97803	0.00290107	0.0340103
ENSMUSG00000042680	Garem	305.533	0.27173	0.10577	2.56906	0.0101975	0.0781963
ENSMUSG00000002249	Tead3	823.829	0.271781	0.0682595	3.98158	6.8458e-05	0.002534
ENSMUSG00000037824	Tspan14	2160.07	0.272029	0.0825391	3.29576	0.000981541	0.0159973
ENSMUSG00000041915	Ammecr1l	2167.34	0.272273	0.0694754	3.91899	8.89201e-05	0.00309518
ENSMUSG00000050373	Snx21	965.689	0.272412	0.0780281	3.4912	0.000480847	0.00984096
ENSMUSG00000058301	Upf1	2590.9	0.272584	0.0860091	3.16924	0.00152836	0.0217692
ENSMUSG00000028923	Necap2	2460.76	0.272611	0.04638	5.87779	4.1579e-09	1.10813e-06
ENSMUSG00000029869	Ephb6	1244.34	0.272643	0.0986452	2.76388	0.00571192	0.0543578
ENSMUSG00000026925	Inpp5e	1490.29	0.273051	0.110471	2.4717	0.0134472	0.0938638
ENSMUSG00000020601	Trib2	2431.89	0.273149	0.0507228	5.38512	7.23952e-08	1.20588e-05
ENSMUSG00000040711	Sh3pxd2b	10234.4	0.273558	0.0888636	3.0784	0.00208112	0.0268307
ENSMUSG00000037816	Fbxw17	1942.32	0.273968	0.0719231	3.80918	0.000139429	0.00416802
ENSMUSG00000042605	Atxn2	1468.62	0.274067	0.0973341	2.81574	0.00486651	0.0484033
ENSMUSG00000038518	Jarid2	727.157	0.274068	0.0830445	3.30026	0.000965959	0.0158962
ENSMUSG00000049922	Slc35c1	509.178	0.274463	0.0950906	2.88633	0.00389764	0.0414768
ENSMUSG00000042308	Setd1a	471.296	0.27448	0.085924	3.19445	0.00140097	0.0205653
ENSMUSG00000000131	Xpo6	1897.6	0.274509	0.0505276	5.43286	5.54577e-08	1.00773e-05
ENSMUSG00000015094	Npdc1	2775.38	0.274611	0.0707669	3.8805	0.000104242	0.00343775
ENSMUSG00000032185	Carm1	1673.34	0.274953	0.0651447	4.22065	2.43599e-05	0.00112542
ENSMUSG00000055720	Ubl7	1168.98	0.274966	0.066748	4.11946	3.79767e-05	0.00160946
ENSMUSG00000019899	Lama2	3177.03	0.275193	0.0468706	5.87133	4.32307e-09	1.1271e-06
ENSMUSG00000053293	Pom121	1042.55	0.275201	0.0742423	3.70679	0.000209901	0.00561906
ENSMUSG00000029135	Fosl2	4251.21	0.275302	0.0987824	2.78695	0.0053206	0.0517099
ENSMUSG00000025510	Cd151	5876.66	0.275854	0.0670883	4.1118	3.92587e-05	0.00164626
ENSMUSG00000030089	Slc41a3	501.17	0.275884	0.0895827	3.07965	0.00207241	0.026754
ENSMUSG00000001918	Slc1a5	1545.01	0.276287	0.0867558	3.18466	0.00144927	0.0209663
ENSMUSG00000021133	4933426M11Rik	3881.18	0.27685	0.0583614	4.74372	2.09828e-06	0.000180177
ENSMUSG00000041779	Tram2	1663.27	0.277107	0.0597395	4.63858	3.50804e-06	0.000250155
ENSMUSG00000025034	Trim8	1876.73	0.277368	0.0665616	4.16708	3.08521e-05	0.00136033
ENSMUSG00000033623	Pcgf3	1719.78	0.277464	0.0621064	4.46757	7.91148e-06	0.000462841
ENSMUSG00000020802	Ube2o	1196.94	0.277497	0.10599	2.61814	0.0088411	0.0711734
ENSMUSG00000063652	Slc22a21	649.538	0.277791	0.0794317	3.49723	0.000470117	0.00972879
ENSMUSG00000022994	Adcy6	3850.56	0.278255	0.11286	2.46548	0.0136828	0.0946707
ENSMUSG00000041889	Shisa4	2052.71	0.278906	0.0590887	4.72013	2.35691e-06	0.000196294
ENSMUSG00000040940	Arhgef1	1747.38	0.27908	0.0693218	4.02586	5.67682e-05	0.00222491
ENSMUSG00000020091	Eif4ebp2	2550	0.279197	0.079324	3.5197	0.000432038	0.00917067
ENSMUSG00000000374	Trappc10	6202.83	0.279231	0.110211	2.53361	0.0112893	0.0838707
ENSMUSG00000025352	Gdf11	1787.62	0.279572	0.0703489	3.97407	7.06547e-05	0.00259029
ENSMUSG00000033960	9430020K01Rik	3939.29	0.279609	0.0729823	3.83119	0.000127524	0.00395193
ENSMUSG00000071648	Rom1	348.031	0.279787	0.11137	2.51223	0.011997	0.0867793
ENSMUSG00000000134	Tfe3	2083.82	0.280104	0.0684997	4.08913	4.32986e-05	0.00176626
ENSMUSG00000037098	Rab11fip3	1789.86	0.280199	0.105771	2.6491	0.00807057	0.0671688
ENSMUSG00000031700	Gpt2	1056.32	0.280508	0.084901	3.30394	0.000953348	0.0158688
ENSMUSG00000022812	Gsk3b	4910.23	0.280579	0.0450362	6.23009	4.66176e-10	1.64437e-07
ENSMUSG00000020027	Socs2	6718.24	0.280976	0.0617088	4.55325	5.28236e-06	0.000342439
ENSMUSG00000022438	Parvb	2241.83	0.281165	0.0928634	3.02773	0.00246402	0.0303102
ENSMUSG00000022971	Ifnar2	752.581	0.281269	0.0682784	4.11945	3.79785e-05	0.00160946
ENSMUSG00000041961	Znrf3	316.864	0.281618	0.115292	2.44266	0.0145795	0.0977921
ENSMUSG00000078945	Naip2	548.653	0.281662	0.0941045	2.99307	0.00276183	0.0329578
ENSMUSG00000060961	Slc4a4	293.987	0.281873	0.108247	2.60399	0.00921444	0.0727032
ENSMUSG00000060224	Pyroxd2	494.971	0.282154	0.0956956	2.94845	0.00319373	0.0362026
ENSMUSG00000022475	Hdac7	3552.54	0.282161	0.0844204	3.34233	0.00083078	0.0144399
ENSMUSG00000078302	Foxd1	522.446	0.282528	0.111959	2.5235	0.0116193	0.0851775
ENSMUSG00000028413	B4galt1	4280.71	0.282633	0.0663621	4.25895	2.05393e-05	0.000982117
ENSMUSG00000030782	Tgfb1i1	3859.71	0.282651	0.0782307	3.61304	0.000302627	0.00713993
ENSMUSG00000030055	Rab43	2487.47	0.282864	0.0767581	3.68514	0.000228579	0.00601174
ENSMUSG00000079343	C1s2	2085.34	0.283277	0.08487	3.33777	0.000844532	0.0146154
ENSMUSG00000031865	Dctn1	5879.24	0.284413	0.0526747	5.39942	6.68575e-08	1.13285e-05
ENSMUSG00000016940	Kctd2	602.119	0.284463	0.103006	2.76162	0.00575145	0.054657
ENSMUSG00000026782	Abi2	1704.08	0.28482	0.0658653	4.32429	1.53024e-05	0.000784095
ENSMUSG00000039952	Dag1	8978.35	0.284833	0.0898126	3.17141	0.00151699	0.0216838
ENSMUSG00000059273	Zc3h4	1959.98	0.284842	0.103463	2.75307	0.00590396	0.0556216
ENSMUSG00000047777	Phf13	573.758	0.285013	0.0821469	3.46955	0.000521328	0.0104031
ENSMUSG00000038545	Cul7	1609.44	0.285263	0.113194	2.52012	0.0117314	0.0857031
ENSMUSG00000034201	Gas2l1	899.758	0.285413	0.0820177	3.4799	0.000501598	0.0101104
ENSMUSG00000041734	Kirrel	7702.01	0.285726	0.0516574	5.53117	3.18108e-08	6.35846e-06
ENSMUSG00000045817	Zfp36l2	7113.27	0.285783	0.0965772	2.95912	0.00308519	0.0354504
ENSMUSG00000029577	Ube3b	2819.21	0.28603	0.0660005	4.33375	1.46587e-05	0.000761048
ENSMUSG00000042156	Dzip1	2552.5	0.286591	0.0849048	3.37545	0.00073696	0.0131819
ENSMUSG00000028854	Slc9a1	1119.66	0.286664	0.10849	2.64231	0.00823422	0.0682467
ENSMUSG00000045482	Trrap	4934.72	0.286763	0.0665534	4.30877	1.64168e-05	0.000817115
ENSMUSG00000022614	Lmf2	2225.29	0.286785	0.0765297	3.74737	0.000178699	0.0051027
ENSMUSG00000046711	Hmga1	1083.57	0.287189	0.109375	2.62572	0.0086466	0.070209
ENSMUSG00000029122	Evc	1639.35	0.28722	0.0916415	3.13418	0.00172337	0.0235941
ENSMUSG00000075595	Zfp652	1770.7	0.288006	0.0772322	3.72909	0.000192173	0.0053474
ENSMUSG00000036106	Prr5	414.486	0.288388	0.0917558	3.14299	0.0016723	0.0230882
ENSMUSG00000097328	Tnfsf12	413.09	0.288954	0.116932	2.47113	0.0134687	0.0938638
ENSMUSG00000019873	Reep3	10051	0.28902	0.066893	4.32062	1.55588e-05	0.000786309
ENSMUSG00000015289	Lage3	591.842	0.289081	0.0957385	3.01949	0.00253204	0.030892
ENSMUSG00000031751	Amfr	5282.9	0.289499	0.0605091	4.78438	1.71512e-06	0.000153504
ENSMUSG00000037552	Plekhg2	1728.07	0.290112	0.0969636	2.99197	0.00277187	0.0330447
ENSMUSG00000027796	Smad9	511.835	0.290187	0.106562	2.72317	0.00646586	0.0587908
ENSMUSG00000024897	Apba1	706.124	0.290409	0.108209	2.68377	0.00727977	0.0625727
ENSMUSG00000056487	Mettl7a2	233.641	0.290416	0.106935	2.71582	0.00661113	0.0594458
ENSMUSG00000052942	Glis3	2885.07	0.290746	0.0651607	4.46198	8.12072e-06	0.00046823
ENSMUSG00000063952	Brpf3	1127.47	0.291365	0.0670302	4.34678	1.38152e-05	0.00073087
ENSMUSG00000083282	Ctsf	588.921	0.291555	0.0730554	3.99088	6.58293e-05	0.00246916
ENSMUSG00000036078	Sigmar1	1468.32	0.292653	0.0536387	5.45601	4.86964e-08	8.98487e-06
ENSMUSG00000032312	Csk	2173.96	0.293042	0.0773263	3.78968	0.000150843	0.00445581
ENSMUSG00000006289	Osgep	1504.23	0.293366	0.117908	2.48809	0.0128433	0.0912688
ENSMUSG00000039568	Ubald1	987.338	0.293728	0.0989203	2.96934	0.00298439	0.0346819
ENSMUSG00000002763	Pex6	919.786	0.293799	0.111388	2.6376	0.00834939	0.068963
ENSMUSG00000028980	H6pd	1020.36	0.294886	0.100073	2.94671	0.00321177	0.03627
ENSMUSG00000048911	Rnf24	1805.16	0.295178	0.0528868	5.58131	2.38717e-08	4.93609e-06
ENSMUSG00000032743	D430042O09Rik	727.199	0.295304	0.0874831	3.37555	0.000736682	0.0131819
ENSMUSG00000026923	Notch1	2283.58	0.296271	0.0948683	3.12297	0.00179035	0.0243443
ENSMUSG00000027198	Ext2	4754.68	0.296775	0.061366	4.83615	1.32379e-06	0.00013006
ENSMUSG00000001506	Col1a1	92752.1	0.296878	0.114393	2.59524	0.00945258	0.0741431
ENSMUSG00000039953	Clstn1	5821.7	0.2969	0.0558656	5.31454	1.06927e-07	1.58318e-05
ENSMUSG00000020689	Itgb3	758.137	0.297447	0.112007	2.65562	0.00791632	0.0662992
ENSMUSG00000035725	Prkx	634.886	0.2976	0.0905683	3.28592	0.00101651	0.0162982
ENSMUSG00000038521	C1s1	6805	0.297766	0.0733348	4.06037	4.89944e-05	0.00195213
ENSMUSG00000034312	Iqsec1	2274.57	0.297999	0.099705	2.98881	0.00280066	0.033312
ENSMUSG00000031748	Gnao1	2328.5	0.298452	0.0824852	3.61824	0.000296609	0.00704402
ENSMUSG00000038527	C1rl	894.101	0.299511	0.0881593	3.39738	0.000680347	0.0124762
ENSMUSG00000092260	Zfp963	214.893	0.299809	0.113988	2.63018	0.00853401	0.069659
ENSMUSG00000030824	Nucb1	6977.57	0.300071	0.0523106	5.73633	9.67517e-09	2.18933e-06
ENSMUSG00000033467	Crlf2	350.675	0.300114	0.114053	2.63135	0.00850454	0.0695262
ENSMUSG00000023991	Foxp4	1089.54	0.300623	0.108884	2.76094	0.00576356	0.0547287
ENSMUSG00000033855	Ston1	2740.43	0.301074	0.0623098	4.83189	1.35245e-06	0.000130806
ENSMUSG00000027878	Notch2	5356.5	0.30114	0.115372	2.61017	0.00904961	0.0719708
ENSMUSG00000000282	Mnt	900.25	0.301202	0.121679	2.47539	0.013309	0.0933422
ENSMUSG00000026313	Hdac4	2195.19	0.301517	0.0976997	3.08616	0.00202759	0.0262886
ENSMUSG00000020122	Egfr	1287.47	0.301812	0.11189	2.69739	0.00698846	0.0610975
ENSMUSG00000028959	Fastk	1036.53	0.301839	0.0698152	4.3234	1.53642e-05	0.000784095
ENSMUSG00000032666	1700025G04Rik	733.942	0.302361	0.12427	2.4331	0.0149703	0.0992718
ENSMUSG00000063146	Clip2	1622.21	0.302584	0.108482	2.78925	0.00528311	0.0515124
ENSMUSG00000036545	Adamts2	5609.7	0.302771	0.0949732	3.18796	0.0014328	0.0208286
ENSMUSG00000028158	Mttp	195.03	0.302893	0.103089	2.93818	0.0033015	0.0370362
ENSMUSG00000030630	Fah	1276.57	0.303027	0.0825819	3.66941	0.000243109	0.00620341
ENSMUSG00000027694	Gm8325	1005.87	0.304114	0.0706883	4.30218	1.69127e-05	0.000838158
ENSMUSG00000013921	Clip3	1170.31	0.304916	0.0965146	3.15927	0.00158163	0.0221336
ENSMUSG00000011877	Git1	1448.61	0.305185	0.1032	2.95722	0.0031043	0.0354908
ENSMUSG00000042364	Snx18	2629.5	0.305331	0.0974951	3.13175	0.00173766	0.0237356
ENSMUSG00000050270	Tmem220	256.247	0.305682	0.104504	2.92509	0.00344361	0.0378991
ENSMUSG00000012114	Med15	2054.39	0.306575	0.0630953	4.85892	1.1803e-06	0.000119961
ENSMUSG00000007880	Arid1a	2319.62	0.306697	0.103651	2.95894	0.00308696	0.0354504
ENSMUSG00000053080	2700081O15Rik	1574.45	0.307284	0.0668085	4.59947	4.2357e-06	0.000290297
ENSMUSG00000024969	Mark2	2125.52	0.307451	0.0855877	3.59223	0.000327856	0.00750378
ENSMUSG00000099083	Atf7	5004.09	0.307972	0.0904234	3.40589	0.000659492	0.0122815
ENSMUSG00000018593	Sparc	49488.7	0.308282	0.0839813	3.67084	0.000241755	0.00618203
ENSMUSG00000034751	Mast4	2216.44	0.308391	0.0647419	4.76339	1.90366e-06	0.000167872
ENSMUSG00000027646	Src	1408.36	0.308572	0.0751809	4.1044	4.0537e-05	0.00167558
ENSMUSG00000002968	Med25	1139	0.308788	0.100692	3.06664	0.00216477	0.0275899
ENSMUSG00000034165	Ccnd3	2051.13	0.309455	0.0699239	4.4256	9.61731e-06	0.000541504
ENSMUSG00000054874	Pcnxl3	3180.22	0.309556	0.0586819	5.27516	1.32642e-07	1.8715e-05
ENSMUSG00000022440	C1qtnf6	4380.3	0.309673	0.0977767	3.16714	0.00153944	0.0218491
ENSMUSG00000003352	Cacnb3	2751.55	0.309693	0.0759043	4.08004	4.50281e-05	0.00183058
ENSMUSG00000064120	Mocs1	1743.18	0.310509	0.10961	2.83286	0.00461334	0.046769
ENSMUSG00000023411	Nfatc4	1066.93	0.310762	0.122245	2.54212	0.0110184	0.0825897
ENSMUSG00000028458	Tesk1	678.548	0.310812	0.0961727	3.23181	0.00123007	0.0187688
ENSMUSG00000041958	Pigs	2043.42	0.31083	0.0772482	4.02378	5.72707e-05	0.00223729
ENSMUSG00000034235	Usp54	1210.05	0.311197	0.112987	2.75427	0.00588226	0.0555479
ENSMUSG00000036606	Plxnb2	8767.93	0.311807	0.0590193	5.28314	1.26987e-07	1.82091e-05
ENSMUSG00000019124	Scrn1	1179.36	0.311816	0.0823961	3.78435	0.000154108	0.00454107
ENSMUSG00000047793	Sned1	28990.7	0.311971	0.103126	3.02514	0.00248517	0.0304129
ENSMUSG00000037331	Larp1	3119.15	0.312217	0.0800347	3.90102	9.57871e-05	0.00324862
ENSMUSG00000054720	Lrrc8c	1227.44	0.312361	0.0675376	4.62499	3.74616e-06	0.000264281
ENSMUSG00000039199	Zdhhc1	781.756	0.312687	0.0681434	4.58866	4.46096e-06	0.000300563
ENSMUSG00000045039	Megf8	4828.59	0.312903	0.0949534	3.29533	0.000983072	0.0159973
ENSMUSG00000024830	Rps6kb2	862.389	0.313061	0.0689885	4.53787	5.68261e-06	0.000364447
ENSMUSG00000028476	Reck	518.005	0.313188	0.0982899	3.18637	0.00144069	0.0208926
ENSMUSG00000035914	Cd276	988.612	0.313472	0.0951563	3.29428	0.000986726	0.0159985
ENSMUSG00000030276	Ttll3	616.98	0.313898	0.0942255	3.33135	0.000864268	0.0148074
ENSMUSG00000040007	Bahd1	922.649	0.31477	0.0875802	3.59408	0.000325539	0.0074718
ENSMUSG00000042035	Igsf3	2173.89	0.314976	0.0851394	3.69953	0.000215998	0.00574423
ENSMUSG00000022521	Crebbp	1686.31	0.315232	0.110986	2.8403	0.00450715	0.0461607
ENSMUSG00000028082	Sh3d19	3359.72	0.315388	0.067648	4.66219	3.12869e-06	0.000238032
ENSMUSG00000041220	Elovl6	5484.49	0.315546	0.0948974	3.32513	0.000883779	0.0149527
ENSMUSG00000078794	Dact3	266.374	0.3157	0.109192	2.89122	0.00383744	0.0410038
ENSMUSG00000029581	Fscn1	2708.1	0.316482	0.0776421	4.07616	4.57849e-05	0.00184882
ENSMUSG00000024855	Pacs1	1624.13	0.31649	0.0757501	4.17808	2.93974e-05	0.00130579
ENSMUSG00000029050	Ski	4195.62	0.317323	0.0930856	3.40894	0.000652166	0.012221
ENSMUSG00000054263	Lifr	4697.36	0.317448	0.085281	3.72238	0.000197357	0.00542738
ENSMUSG00000033416	Gucd1	1597.18	0.317514	0.080115	3.96322	7.3945e-05	0.00266313
ENSMUSG00000036718	Micall2	641.266	0.318417	0.124754	2.55236	0.0106997	0.0811644
ENSMUSG00000040249	Lrp1	100571	0.318876	0.103315	3.08644	0.00202567	0.0262886
ENSMUSG00000027011	Ube2e3	1805.05	0.318922	0.0648932	4.91457	8.89794e-07	9.79018e-05
ENSMUSG00000040102	Klhl42	664.62	0.318952	0.115883	2.75235	0.00591687	0.0556936
ENSMUSG00000007783	Cpt1c	717.925	0.319329	0.0733851	4.35141	1.35264e-05	0.000720989
ENSMUSG00000055799	Tcf7l1	1863.83	0.319448	0.103051	3.09991	0.0019358	0.0255683
ENSMUSG00000078249	Hmga1-rs1	1058.86	0.31992	0.103158	3.10127	0.0019269	0.0255332
ENSMUSG00000040631	Dok4	428.709	0.320679	0.123098	2.60507	0.00918551	0.0726182
ENSMUSG00000028799	Zfp362	556.151	0.322342	0.0844897	3.81516	0.000136096	0.00410165
ENSMUSG00000022621	Rabl2	508.296	0.322392	0.078561	4.10372	4.06565e-05	0.00167558
ENSMUSG00000018819	Lsp1	499.773	0.32267	0.132228	2.44025	0.0146773	0.0981005
ENSMUSG00000026856	Dolpp1	319.947	0.322793	0.110729	2.91517	0.00355494	0.0386882
ENSMUSG00000038271	Iffo1	420.054	0.322974	0.0983842	3.28279	0.00102786	0.0163768
ENSMUSG00000021240	Abcd4	480.205	0.324435	0.113574	2.8566	0.00428205	0.0445787
ENSMUSG00000020674	Pxdn	4076.12	0.32456	0.095518	3.3979	0.000679063	0.0124717
ENSMUSG00000031586	Rbpms	807.024	0.325433	0.073093	4.45231	8.49514e-06	0.000485153
ENSMUSG00000021756	Il6st	21391.1	0.326317	0.0977482	3.33834	0.000842804	0.0146154
ENSMUSG00000018476	Kdm6b	1193.7	0.326951	0.121182	2.69802	0.00697529	0.0610975
ENSMUSG00000037455	Slc18b1	1659.68	0.327417	0.0558445	5.86301	4.54562e-09	1.15991e-06
ENSMUSG00000055013	Agap1	1161.42	0.32785	0.0706942	4.63758	3.52508e-06	0.000250155
ENSMUSG00000032377	Plscr4	441.12	0.327874	0.114585	2.8614	0.00421774	0.0440621
ENSMUSG00000030924	2610020H08Rik	349.492	0.32805	0.0982778	3.33799	0.000843874	0.0146154
ENSMUSG00000020536	Llgl1	1644.92	0.329104	0.090411	3.64008	0.000272551	0.00669817
ENSMUSG00000002808	Epdr1	1587.65	0.329276	0.0905159	3.63778	0.000275002	0.0067317
ENSMUSG00000033287	Kctd17	2175.45	0.330168	0.0682547	4.83729	1.31619e-06	0.00013006
ENSMUSG00000097141	Gm10524	203.316	0.330761	0.131477	2.51572	0.0118788	0.0863758
ENSMUSG00000001911	Nfix	5809.97	0.330866	0.074926	4.4159	1.00589e-05	0.000558499
ENSMUSG00000040327	Cul9	455.911	0.330993	0.0929512	3.56093	0.000369547	0.00811718
ENSMUSG00000023191	Leprel2	2755.95	0.331071	0.0730463	4.53235	5.83316e-06	0.000368195
ENSMUSG00000040563	Lppr2	973.116	0.33129	0.070766	4.68149	2.84794e-06	0.000227703
ENSMUSG00000022568	Scrib	1510.53	0.331548	0.0945089	3.50811	0.000451298	0.00946226
ENSMUSG00000061981	Flot2	2228.91	0.33169	0.0594956	5.57503	2.47487e-08	5.03069e-06
ENSMUSG00000047557	Lxn	784.229	0.332625	0.106984	3.1091	0.00187658	0.0251153
ENSMUSG00000039741	Bahcc1	1539.97	0.333109	0.0830699	4.00999	6.07216e-05	0.00234159
ENSMUSG00000028541	B4galt2	871.88	0.33354	0.0895547	3.72443	0.000195757	0.00540948
ENSMUSG00000026116	Tmem131	3829.55	0.334806	0.0710878	4.70975	2.48017e-06	0.000202345
ENSMUSG00000041530	Ago1	1596.91	0.335943	0.0966905	3.47441	0.000511974	0.0102506
ENSMUSG00000007039	Ddah2	900.046	0.336052	0.124083	2.70829	0.00676319	0.0602607
ENSMUSG00000050530	Fam171a1	870.782	0.336103	0.0782833	4.29341	1.75949e-05	0.000861617
ENSMUSG00000030002	Dusp11	7019.15	0.336305	0.0453169	7.42118	1.16086e-13	1.16018e-10
ENSMUSG00000020682	Mmp28	1225.83	0.336366	0.0732391	4.59271	4.37517e-06	0.000296449
ENSMUSG00000034949	Zfr2	364.979	0.336424	0.119197	2.82241	0.00476639	0.0475568
ENSMUSG00000046876	Atxn1	1910.01	0.336838	0.089409	3.76738	0.000164968	0.00477482
ENSMUSG00000025265	Fgd1	1383.66	0.336993	0.10867	3.10106	0.0019283	0.0255332
ENSMUSG00000036565	Ttyh3	7087.19	0.338255	0.0808585	4.1833	2.87306e-05	0.0012857
ENSMUSG00000053460	Ggcx	1567.51	0.338326	0.0685821	4.93315	8.0912e-07	9.06895e-05
ENSMUSG00000028521	Slc35d1	434.638	0.338681	0.0780955	4.33675	1.44602e-05	0.000756184
ENSMUSG00000046556	Zfp319	676.381	0.338748	0.126675	2.67415	0.00749196	0.0640421
ENSMUSG00000091020	Gm5828	243.396	0.338806	0.112074	3.02305	0.00250237	0.030562
ENSMUSG00000041870	Ankrd13a	2596.01	0.340503	0.0418677	8.13282	4.1942e-16	8.38351e-13
ENSMUSG00000026269	Rnpepl1	940.111	0.341066	0.102251	3.33558	0.000851206	0.0146254
ENSMUSG00000074916	Chst14	988.894	0.341205	0.0871749	3.91403	9.07683e-05	0.00313713
ENSMUSG00000013033	Lphn1	599.662	0.34159	0.139889	2.44186	0.0146116	0.0979388
ENSMUSG00000028565	Nfia	1103.2	0.341631	0.0644095	5.30404	1.13265e-07	1.65656e-05
ENSMUSG00000081126	Gm15784	503.711	0.341718	0.0860007	3.97344	7.08427e-05	0.00259029
ENSMUSG00000063455	D630045J12Rik	685.428	0.341938	0.11644	2.93661	0.00331826	0.0370885
ENSMUSG00000000184	Ccnd2	9997.75	0.342193	0.090907	3.76421	0.000167076	0.00481668
ENSMUSG00000001062	Vps9d1	663.364	0.342256	0.0941844	3.63389	0.000279178	0.0067777
ENSMUSG00000043822	Adamtsl5	935.171	0.342397	0.106266	3.22207	0.00127266	0.0191892
ENSMUSG00000030201	Lrp6	8756.13	0.342691	0.0560073	6.11868	9.43557e-10	2.97792e-07
ENSMUSG00000053841	Txlna	2082.77	0.34283	0.0504292	6.79823	1.05909e-11	5.52247e-09
ENSMUSG00000073060	Zxda	290.967	0.343241	0.109717	3.12841	0.00175752	0.0239795
ENSMUSG00000027074	Slc43a3	1615.48	0.343452	0.0760165	4.51813	6.23886e-06	0.00038766
ENSMUSG00000024002	Brd4	2874.59	0.343727	0.0730657	4.70435	2.54673e-06	0.000206371
ENSMUSG00000025314	Ptprj	1033.75	0.343961	0.0963906	3.56841	0.000359159	0.00797666
ENSMUSG00000026478	Lamc1	7943.13	0.344177	0.0641026	5.36915	7.91085e-08	1.26956e-05
ENSMUSG00000028955	Vamp3	2857.15	0.344183	0.0785297	4.38284	1.17144e-05	0.000638593
ENSMUSG00000002006	Pdzd4	481.728	0.346114	0.101094	3.42368	0.000617794	0.0117981
ENSMUSG00000058135	Gstm1	5779.09	0.347048	0.140153	2.47621	0.0132785	0.0931824
ENSMUSG00000027331	Knstrn	711.124	0.347218	0.135951	2.55399	0.0106495	0.0808866
ENSMUSG00000024529	Lox	40303.9	0.34785	0.0956791	3.63559	0.000277351	0.00674699
ENSMUSG00000033540	Idua	218.858	0.348108	0.125475	2.77432	0.00553174	0.0533297
ENSMUSG00000038145	Snrk	1127.81	0.348356	0.085861	4.0572	4.96635e-05	0.00197223
ENSMUSG00000024761	Gm16437	302.678	0.349167	0.129162	2.70333	0.00686493	0.0606267
ENSMUSG00000038384	Setd1b	1293.31	0.349259	0.105481	3.31113	0.000929214	0.0156079
ENSMUSG00000048078	Tenm4	1136.08	0.350029	0.0973968	3.59384	0.000325836	0.0074718
ENSMUSG00000072978	Gm5830	521.738	0.35016	0.0875723	3.99852	6.37387e-05	0.00241142
ENSMUSG00000021728	Emb	612.369	0.35083	0.112596	3.11584	0.00183422	0.0248283
ENSMUSG00000050974	Gm9847	1116.38	0.351591	0.0926777	3.79369	0.000148425	0.00439522
ENSMUSG00000051495	Irf2bp2	2111.91	0.352996	0.0575305	6.13581	8.47268e-10	2.74629e-07
ENSMUSG00000038058	Nod1	939.309	0.353573	0.133093	2.65658	0.0078938	0.0662802
ENSMUSG00000085586	Gm11613	180.636	0.354843	0.120703	2.93981	0.00328413	0.0369134
ENSMUSG00000018931	Natd1	1284.1	0.355244	0.116668	3.04492	0.00232745	0.0291368
ENSMUSG00000025656	Arhgef9	165.349	0.355562	0.139043	2.55721	0.0105516	0.0802444
ENSMUSG00000002900	Lamb1	5820.39	0.355978	0.0928464	3.83406	0.000126046	0.00392641
ENSMUSG00000024247	Pkdcc	599.984	0.356239	0.11639	3.06074	0.00220791	0.027991
ENSMUSG00000024308	Tapbp	4858.68	0.357125	0.111833	3.19339	0.00140613	0.0206021
ENSMUSG00000032177	Pde4a	773.893	0.357271	0.082314	4.34034	1.42261e-05	0.000748304
ENSMUSG00000046761	Fam83h	651.522	0.357809	0.115481	3.09842	0.00194559	0.0256693
ENSMUSG00000039787	Cercam	653.503	0.358353	0.13043	2.74746	0.00600584	0.0562719
ENSMUSG00000074748	Atxn7l3b	7510.01	0.358934	0.0488231	7.35173	1.95662e-13	1.46661e-10
ENSMUSG00000034205	Loxl2	753.765	0.359241	0.12056	2.97976	0.00288475	0.0339517
ENSMUSG00000038872	Zfhx3	859.865	0.359441	0.127006	2.8301	0.0046533	0.0469806
ENSMUSG00000014303	Glis2	2528.01	0.359502	0.083592	4.30068	1.70277e-05	0.000840382
ENSMUSG00000037410	Tbc1d2b	5291.67	0.359597	0.0816519	4.40402	1.06261e-05	0.000584584
ENSMUSG00000094526	Gm21451	318.585	0.360373	0.136019	2.64942	0.00806295	0.0671521
ENSMUSG00000032812	Arap1	1182.49	0.360674	0.0909538	3.96546	7.32552e-05	0.00264623
ENSMUSG00000031129	Slc9a9	1024.75	0.361739	0.0943737	3.83305	0.000126563	0.00393232
ENSMUSG00000071711	Mpst	948.163	0.363614	0.098383	3.6959	0.000219106	0.00581357
ENSMUSG00000042202	Slc35e2	500.545	0.363881	0.10808	3.36678	0.000760519	0.0134527
ENSMUSG00000021782	Dlg5	6634.06	0.363986	0.0851902	4.27263	1.93182e-05	0.000937988
ENSMUSG00000037379	Spon2	2218.53	0.365033	0.13859	2.63391	0.00844073	0.0694305
ENSMUSG00000035279	Ssc5d	2883.51	0.365332	0.100089	3.65007	0.000262171	0.00652328
ENSMUSG00000025738	Fbxl16	410.579	0.36551	0.103787	3.52172	0.000428749	0.00911699
ENSMUSG00000047264	Zfp358	639.815	0.366131	0.115297	3.17555	0.00149555	0.0214547
ENSMUSG00000069920	B3gnt9	1157.56	0.366706	0.0988619	3.70928	0.000207853	0.0055767
ENSMUSG00000021506	Pitx1	840.269	0.367087	0.125901	2.91567	0.00354922	0.038661
ENSMUSG00000007817	Zmiz1	5873.18	0.368659	0.0955012	3.86026	0.000113268	0.00361853
ENSMUSG00000085795	Zfp703	1072.65	0.369456	0.107938	3.42284	0.0006197	0.0118075
ENSMUSG00000033458	Fan1	296.175	0.369672	0.111051	3.32886	0.000872012	0.0148552
ENSMUSG00000011884	Gltp	421.219	0.372007	0.114043	3.262	0.0011063	0.0175038
ENSMUSG00000028369	Svep1	2664.99	0.374099	0.102516	3.64918	0.000263077	0.00653226
ENSMUSG00000048709	Gm8666	301.412	0.374725	0.154042	2.43261	0.0149905	0.0992718
ENSMUSG00000036620	Mgat4b	2286.55	0.374899	0.104574	3.58501	0.000337067	0.00767248
ENSMUSG00000020695	Mrc2	12210.8	0.376765	0.122243	3.0821	0.00205545	0.0265922
ENSMUSG00000036186	Fam69b	234.212	0.378518	0.129999	2.91171	0.00359457	0.0390132
ENSMUSG00000026389	Steap3	4737.26	0.381685	0.0843577	4.5246	6.05091e-06	0.000377961
ENSMUSG00000024781	Lipa	3654.06	0.383009	0.0664895	5.76045	8.38915e-09	1.97277e-06
ENSMUSG00000058571	Gpc6	5229.49	0.385408	0.0686775	5.61185	2.00172e-08	4.21169e-06
ENSMUSG00000050288	Fzd2	1347.48	0.387302	0.155694	2.48758	0.0128616	0.0912716
ENSMUSG00000031375	Bgn	95802.1	0.387362	0.0529362	7.31753	2.52583e-13	1.7819e-10
ENSMUSG00000090673	Gm340	294.914	0.388237	0.101366	3.83006	0.000128114	0.00395998
ENSMUSG00000012017	Scarf2	3726.86	0.388247	0.0754692	5.14445	2.68308e-07	3.38717e-05
ENSMUSG00000027661	Slc2a10	386.872	0.388573	0.11317	3.43353	0.000595786	0.0115061
ENSMUSG00000032997	Chpf	3361.32	0.388995	0.0808611	4.81066	1.50433e-06	0.000142929
ENSMUSG00000030590	Fam98c	135.145	0.389094	0.158014	2.4624	0.0138009	0.0951604
ENSMUSG00000030319	Cand2	293.307	0.389254	0.136664	2.84825	0.00439599	0.045384
ENSMUSG00000038886	Man2a2	6235.98	0.389751	0.0659998	5.90533	3.5194e-09	9.59276e-07
ENSMUSG00000055148	Klf2	337.553	0.391338	0.14638	2.67343	0.00750797	0.0640876
ENSMUSG00000057193	Slc44a2	1687.16	0.392387	0.0775672	5.05868	4.22176e-07	5.01303e-05
ENSMUSG00000025795	Rassf3	1838.39	0.394229	0.0827444	4.76441	1.89403e-06	0.000167872
ENSMUSG00000001288	Rarg	3946.3	0.395104	0.114239	3.45858	0.000543028	0.0107272
ENSMUSG00000038539	Atf5	3139.56	0.395325	0.0915081	4.32011	1.55954e-05	0.000786309
ENSMUSG00000050761	Gp1bb	157.365	0.395915	0.151441	2.61431	0.00894085	0.0714851
ENSMUSG00000032349	Elovl5	2929.97	0.396018	0.0610733	6.48431	8.91405e-11	3.68642e-08
ENSMUSG00000022687	Boc	930.302	0.396439	0.0677755	5.84929	4.9367e-09	1.23346e-06
ENSMUSG00000030123	Plxnd1	7903.25	0.397648	0.0906527	4.3865	1.15187e-05	0.000630793
ENSMUSG00000068874	Selenbp1	477.536	0.398336	0.121163	3.28759	0.00101048	0.0162681
ENSMUSG00000057286	St6galnac2	179.624	0.398869	0.16324	2.44344	0.0145479	0.0977921
ENSMUSG00000041995	Zbed3	987.235	0.399015	0.0889677	4.48495	7.29313e-06	0.000437332
ENSMUSG00000023915	Tnfrsf21	228.007	0.399017	0.163316	2.44323	0.0145567	0.0977921
ENSMUSG00000037622	Wdtc1	874.884	0.399165	0.113118	3.52875	0.000417523	0.0089577
ENSMUSG00000020715	Ern1	1393.42	0.399804	0.137705	2.90334	0.00369208	0.0397836
ENSMUSG00000021253	Tgfb3	4990.79	0.399839	0.102092	3.91645	8.98633e-05	0.00311483
ENSMUSG00000074406	Zfp628	284.81	0.399909	0.11342	3.5259	0.000422042	0.00900631
ENSMUSG00000007476	Lrrc8a	314.672	0.400248	0.0900998	4.44227	8.90133e-06	0.000503555
ENSMUSG00000036867	Smad6	1087.74	0.402107	0.0973533	4.13039	3.62152e-05	0.00155673
ENSMUSG00000030352	Tspan9	2231.18	0.402403	0.0575057	6.99761	2.60363e-12	1.56127e-09
ENSMUSG00000022032	Scara5	2245.66	0.403002	0.155072	2.5988	0.00935491	0.0734942
ENSMUSG00000034245	Hdac11	419.779	0.403546	0.129347	3.11986	0.00180935	0.0245469
ENSMUSG00000028076	Cd1d1	129.895	0.403584	0.129173	3.12436	0.00178194	0.0242576
ENSMUSG00000004263	Atn1	3981.77	0.404374	0.104016	3.88763	0.000101229	0.00336299
ENSMUSG00000037649	H2-DMa	261.629	0.405054	0.112192	3.61034	0.00030579	0.0071768
ENSMUSG00000046152	Fut10	476.393	0.405532	0.122876	3.30032	0.000965731	0.0158962
ENSMUSG00000020282	Rhbdf1	1636.99	0.40569	0.060971	6.65382	2.85586e-11	1.26853e-08
ENSMUSG00000031486	Gpr124	803.675	0.406021	0.120617	3.3662	0.000762112	0.013461
ENSMUSG00000025790	Slco3a1	189.344	0.406671	0.127357	3.19317	0.00140722	0.0206021
ENSMUSG00000006281	Tep1	1916.7	0.406791	0.0804638	5.05558	4.29091e-07	5.04518e-05
ENSMUSG00000055485	Soga1	2251.73	0.406799	0.0655824	6.20287	5.54421e-10	1.88568e-07
ENSMUSG00000027187	Cat	4671.01	0.407237	0.0922081	4.4165	1.00313e-05	0.000558499
ENSMUSG00000045045	Lrfn4	1388.32	0.408062	0.10831	3.76752	0.000164875	0.00477482
ENSMUSG00000023010	Tmbim6	18421.4	0.409736	0.0579	7.07661	1.47721e-12	9.32431e-10
ENSMUSG00000097164	Cep83os	801.833	0.409945	0.0911474	4.49761	6.87215e-06	0.000416251
ENSMUSG00000052387	Trpm3	104.816	0.410769	0.155318	2.64469	0.00817652	0.0678381
ENSMUSG00000024177	Nme4	446.064	0.411227	0.117741	3.49264	0.000478267	0.00982597
ENSMUSG00000024140	Epas1	2641.75	0.411706	0.133898	3.07476	0.00210671	0.0270801
ENSMUSG00000038248	Sobp	315.609	0.413878	0.132906	3.11408	0.00184522	0.0248729
ENSMUSG00000037221	Mospd3	675.093	0.414866	0.0954487	4.34648	1.38337e-05	0.00073087
ENSMUSG00000053617	Sh3pxd2a	28757	0.415035	0.0768745	5.39886	6.70658e-08	1.13285e-05
ENSMUSG00000018900	Slc22a5	903.747	0.415629	0.111832	3.71657	0.000201949	0.00547959
ENSMUSG00000046743	Fat4	2308.37	0.418205	0.0703537	5.94432	2.77608e-09	7.92702e-07
ENSMUSG00000036957	Lrfn3	267.796	0.418306	0.120046	3.48456	0.000492956	0.00997468
ENSMUSG00000000552	Zfp385a	856.381	0.418391	0.150485	2.78028	0.00543114	0.0525288
ENSMUSG00000028517	Ppap2b	6036.41	0.418867	0.0652842	6.41606	1.39849e-10	5.41036e-08
ENSMUSG00000017446	C1qtnf1	1254.06	0.421471	0.131515	3.20474	0.00135185	0.02014
ENSMUSG00000006219	Fblim1	1427.01	0.421631	0.0904388	4.66206	3.13062e-06	0.000238032
ENSMUSG00000041609	Ccdc64	201.423	0.421689	0.132944	3.17193	0.00151432	0.0216721
ENSMUSG00000023143	Nagpa	564.172	0.422173	0.0829021	5.09242	3.53513e-07	4.2825e-05
ENSMUSG00000068877	Selenbp2	275.005	0.424565	0.150184	2.82697	0.00469909	0.0472787
ENSMUSG00000044927	H1fx	286.648	0.425251	0.143087	2.97198	0.00295889	0.0344525
ENSMUSG00000021806	Nid2	6784.42	0.427101	0.0577134	7.40039	1.35787e-13	1.25269e-10
ENSMUSG00000051851	Cxx1c	212.305	0.429027	0.14424	2.9744	0.00293562	0.0342653
ENSMUSG00000026207	Speg	2458.13	0.429705	0.130654	3.28889	0.00100584	0.0162356
ENSMUSG00000019194	Scn1b	573.417	0.430531	0.0847999	5.07703	3.83389e-07	4.59798e-05
ENSMUSG00000075254	Heg1	1518.05	0.431164	0.108644	3.9686	7.22972e-05	0.00262145
ENSMUSG00000056973	Ces1d	1207.07	0.431352	0.144438	2.98642	0.00282268	0.0333558
ENSMUSG00000056481	Cd248	2024.86	0.432731	0.125775	3.44052	0.000580598	0.0112672
ENSMUSG00000039976	Tbc1d16	147.793	0.432785	0.166168	2.60451	0.0092006	0.0726417
ENSMUSG00000027460	Angpt4	795.145	0.434683	0.0992021	4.3818	1.17705e-05	0.00063875
ENSMUSG00000044477	Zfand3	3553.85	0.434701	0.0540226	8.04665	8.50934e-16	1.45789e-12
ENSMUSG00000051790	Nlgn2	2111.8	0.43478	0.0941978	4.6156	3.91955e-06	0.000271718
ENSMUSG00000036908	Unc93b1	900.542	0.435218	0.0816235	5.33202	9.71288e-08	1.49342e-05
ENSMUSG00000025241	Fyco1	1931.61	0.435459	0.0754538	5.77121	7.87061e-09	1.88784e-06
ENSMUSG00000026932	Nacc2	4864.8	0.437114	0.0718731	6.08174	1.18883e-09	3.65582e-07
ENSMUSG00000048481	Mypop	327.429	0.438579	0.162677	2.69602	0.00701742	0.0612964
ENSMUSG00000024590	Lmnb1	1258.35	0.439124	0.137251	3.19942	0.00137706	0.0202639
ENSMUSG00000017493	Igfbp4	793.168	0.443372	0.127608	3.47449	0.000511828	0.0102506
ENSMUSG00000054555	Adam12	2402.85	0.447437	0.150452	2.97395	0.00293996	0.0342653
ENSMUSG00000023009	Nckap5l	610.612	0.447987	0.0876615	5.11042	3.21447e-07	3.97434e-05
ENSMUSG00000084099	Gm12929	120.231	0.450063	0.155602	2.8924	0.00382308	0.0409376
ENSMUSG00000068299	1700019G17Rik	249.568	0.450285	0.126157	3.56925	0.000358005	0.00796577
ENSMUSG00000002020	Ltbp2	4023.9	0.452757	0.132508	3.41684	0.000633535	0.0119915
ENSMUSG00000050212	Eva1b	513.509	0.455216	0.136449	3.33616	0.000849433	0.0146159
ENSMUSG00000019066	Rab3d	969.404	0.456499	0.116245	3.92706	8.59905e-05	0.00303319
ENSMUSG00000029516	Cit	258.698	0.457393	0.16042	2.85122	0.00435525	0.045028
ENSMUSG00000091089	A930018M24Rik	410.215	0.459751	0.11932	3.85311	0.000116627	0.00369051
ENSMUSG00000050777	Tmem37	292.192	0.461211	0.141733	3.25409	0.00113757	0.0177411
ENSMUSG00000030688	Stard10	213.846	0.461607	0.141694	3.25777	0.00112293	0.0176273
ENSMUSG00000079499	6530402F18Rik	153.971	0.46366	0.142204	3.26053	0.00111204	0.0175483
ENSMUSG00000026622	Nek2	434.845	0.464517	0.163602	2.83931	0.00452114	0.0461857
ENSMUSG00000006205	Htra1	758.693	0.468359	0.144825	3.23396	0.00122087	0.0186759
ENSMUSG00000024187	Itfg3	2587.82	0.469298	0.0875183	5.36228	8.21767e-08	1.29677e-05
ENSMUSG00000034463	Scara3	3362.96	0.469624	0.0494202	9.50267	2.0457e-21	1.2267e-17
ENSMUSG00000057778	Cyb5d2	183.897	0.474294	0.109882	4.31639	1.58602e-05	0.000795863
ENSMUSG00000071369	Map3k5	1401.98	0.475121	0.116876	4.06519	4.79941e-05	0.00192506
ENSMUSG00000015850	Adamtsl4	865.9	0.478236	0.144772	3.30336	0.000955331	0.0158688
ENSMUSG00000031451	Gas6	19324.2	0.478526	0.0771865	6.19961	5.66034e-10	1.88568e-07
ENSMUSG00000072941	Sod3	335.058	0.479702	0.149805	3.20218	0.00136391	0.0202313
ENSMUSG00000031790	Mmp15	95.7284	0.479778	0.186507	2.57244	0.0100985	0.0777348
ENSMUSG00000034908	Sidt2	4860.56	0.48531	0.0971226	4.99688	5.82653e-07	6.67492e-05
ENSMUSG00000045658	Pid1	293.345	0.486167	0.17367	2.79938	0.00512011	0.05025
ENSMUSG00000021127	Zfp36l1	3938.84	0.487584	0.0710645	6.86115	6.83106e-12	3.72386e-09
ENSMUSG00000001240	Ramp2	1297.12	0.488723	0.138975	3.51662	0.000437072	0.0092448
ENSMUSG00000019326	Aoc3	2699.84	0.488921	0.12634	3.86987	0.000108892	0.00354877
ENSMUSG00000079334	Nat6	218.897	0.490581	0.155356	3.15779	0.00158972	0.0222209
ENSMUSG00000027223	Mapk8ip1	502.511	0.492216	0.0915723	5.37517	7.65119e-08	1.257e-05
ENSMUSG00000047181	Samd14	722.142	0.493048	0.108836	4.53019	5.89306e-06	0.000370029
ENSMUSG00000029419	Gm996	123.094	0.493082	0.179952	2.74008	0.00614237	0.0570166
ENSMUSG00000019359	Gdpd2	1206.48	0.498898	0.19577	2.54838	0.0108223	0.0819394
ENSMUSG00000030110	Ret	194.002	0.500473	0.182503	2.74227	0.00610164	0.0567263
ENSMUSG00000035112	Wnk4	595.373	0.50065	0.105482	4.74632	2.07154e-06	0.000180029
ENSMUSG00000037206	Islr	4948.82	0.500839	0.102842	4.87001	1.11593e-06	0.000115374
ENSMUSG00000036256	Igfbp7	4237.43	0.501327	0.126329	3.96842	7.23504e-05	0.00262145
ENSMUSG00000051375	Pcdh1	1045.2	0.504671	0.128786	3.91867	8.90383e-05	0.00309518
ENSMUSG00000035413	Tmem98	398.923	0.506473	0.138273	3.66284	0.000249435	0.00629785
ENSMUSG00000040740	Slc25a34	99.8765	0.510467	0.201362	2.53507	0.0112425	0.0835903
ENSMUSG00000017692	Rhbdl3	95.8311	0.512317	0.15202	3.37005	0.000751546	0.0133927
ENSMUSG00000050989	Sepn1	2193.71	0.517554	0.0679725	7.61417	2.65384e-14	3.18275e-11
ENSMUSG00000042804	Gpr153	322.182	0.518648	0.180836	2.86805	0.00413008	0.0433351
ENSMUSG00000023972	Ptk7	3587.29	0.519255	0.0691138	7.51304	5.77683e-14	6.29832e-11
ENSMUSG00000038146	Notch3	422.874	0.520362	0.111364	4.67263	2.97362e-06	0.000233089
ENSMUSG00000028108	Ecm1	3714.27	0.521401	0.0861228	6.05416	1.41154e-09	4.23216e-07
ENSMUSG00000026826	Nr4a2	236.585	0.523805	0.209583	2.49927	0.0124448	0.089318
ENSMUSG00000006800	Sulf2	1893.93	0.525751	0.190924	2.75372	0.00589222	0.0555545
ENSMUSG00000097867	1110054M08Rik	159.467	0.527286	0.146595	3.59689	0.000322046	0.00741323
ENSMUSG00000034685	Fam171a2	332.154	0.530035	0.114051	4.64736	3.36202e-06	0.000245858
ENSMUSG00000035513	Ntng2	169.742	0.532469	0.118483	4.49404	6.98849e-06	0.00042117
ENSMUSG00000031558	Slit2	1634.47	0.53331	0.0802845	6.64275	3.07883e-11	1.31873e-08
ENSMUSG00000028919	Arhgef19	1123.44	0.533814	0.139622	3.82329	0.000131684	0.0040288
ENSMUSG00000003228	Grk5	1324.32	0.534135	0.0615334	8.6804	3.94379e-18	1.18245e-14
ENSMUSG00000031980	Agt	154.182	0.535665	0.157072	3.41032	0.000648871	0.0122049
ENSMUSG00000095440	Fignl2	470.155	0.537444	0.0780329	6.8874	5.6822e-12	3.24508e-09
ENSMUSG00000063838	Cdc42ep5	172.652	0.541345	0.204169	2.65146	0.00801438	0.0668404
ENSMUSG00000040488	Ltbp4	391.991	0.542542	0.135191	4.01315	5.99126e-05	0.00231785
ENSMUSG00000060166	Zdhhc8	1672.82	0.545694	0.0957703	5.69795	1.21258e-08	2.64408e-06
ENSMUSG00000031875	Cmtm3	2657.31	0.554467	0.070953	7.81457	5.51529e-15	7.34943e-12
ENSMUSG00000028184	Lphn2	196.621	0.556462	0.1427	3.89951	9.63868e-05	0.00324997
ENSMUSG00000020553	Pctp	195.337	0.5576	0.132475	4.20911	2.56378e-05	0.00117806
ENSMUSG00000021466	Ptch1	1241.33	0.560637	0.166097	3.37536	0.000737196	0.0131819
ENSMUSG00000035314	Gdpd5	152.091	0.567624	0.211303	2.68631	0.00722471	0.0622456
ENSMUSG00000020432	Tcn2	1383.43	0.567876	0.116202	4.88698	1.02394e-06	0.000108674
ENSMUSG00000020897	Aurkb	421.569	0.570214	0.172762	3.30058	0.000964867	0.0158962
ENSMUSG00000019866	Aim1	2652.1	0.572769	0.169465	3.37986	0.000725232	0.013109
ENSMUSG00000038459	Abhd17c	753.807	0.581035	0.138838	4.18499	2.85179e-05	0.00128172
ENSMUSG00000025089	Gfra1	801.778	0.583829	0.207317	2.81612	0.00486078	0.0484033
ENSMUSG00000034762	Glis1	122.744	0.59059	0.186067	3.17407	0.00150318	0.0215385
ENSMUSG00000022421	Nptxr	362.194	0.591192	0.107422	5.50347	3.7239e-08	7.30563e-06
ENSMUSG00000042510	AA986860	127.87	0.594979	0.171865	3.4619	0.00053637	0.010615
ENSMUSG00000057074	Ces1g	777.44	0.601152	0.207791	2.89306	0.00381506	0.0408883
ENSMUSG00000043557	Mdga1	613.464	0.602113	0.0964907	6.24012	4.37243e-10	1.58905e-07
ENSMUSG00000004360	9330159F19Rik	500.745	0.608514	0.158981	3.82759	0.000129402	0.00398952
ENSMUSG00000026185	Igfbp5	1433.32	0.616368	0.183058	3.36706	0.00075974	0.0134527
ENSMUSG00000052974	Cyp2f2	842.123	0.637319	0.137127	4.64767	3.35713e-06	0.000245858
ENSMUSG00000030329	Pianp	214.44	0.646947	0.129206	5.00709	5.5259e-07	6.43419e-05
ENSMUSG00000034664	Itga2b	137.952	0.652971	0.140071	4.66171	3.13592e-06	0.000238032
ENSMUSG00000037762	Slc16a9	283.463	0.662202	0.165992	3.98936	6.62524e-05	0.00247528
ENSMUSG00000074743	Thbd	285.855	0.675878	0.220629	3.06341	0.00218827	0.027775
ENSMUSG00000042190	Cmklr1	452.437	0.680447	0.229627	2.96327	0.00304394	0.0352374
ENSMUSG00000090799	Klhl33	281.459	0.682137	0.170565	3.99929	6.35329e-05	0.00241123
ENSMUSG00000028766	Alpl	585.744	0.696737	0.204012	3.41517	0.000637426	0.0120388
ENSMUSG00000016024	Lbp	721.344	0.697172	0.195523	3.56567	0.000362922	0.00803973
ENSMUSG00000038486	Sv2a	101.139	0.721185	0.233601	3.08725	0.00202017	0.0262886
ENSMUSG00000020019	Ntn4	127.979	0.723606	0.254216	2.84642	0.00442133	0.0455541
ENSMUSG00000029005	Draxin	115.238	0.732939	0.258108	2.83967	0.00451606	0.0461857
ENSMUSG00000024164	C3	637.338	0.78212	0.107981	7.24312	4.3848e-13	2.9215e-10
ENSMUSG00000017737	Mmp9	140.415	0.788821	0.290121	2.71894	0.00654916	0.0591531
ENSMUSG00000032172	Olfm2	295.691	0.84726	0.225197	3.7623	0.000168355	0.00483033

## Sheet: OSTEO-AHR-KD-D1-p0.1
ensembl_gene_id	geneSymbol	baseMean	log2FoldChange	lfcSE	stat	pvalue	padj
ENSMUSG00000050578	Mmp13	9913.06	-1.52882	0.282358	-5.41448	6.14679e-08	1.7184e-05
ENSMUSG00000056457	Prl2c3	165.933	-1.27708	0.317588	-4.02118	5.79074e-05	0.00418842
ENSMUSG00000079092	Prl2c2	173.159	-1.2697	0.326567	-3.88801	0.00010107	0.00622829
ENSMUSG00000065037	Rn7sk	164.601	-1.23549	0.422662	-2.92311	0.00346552	0.0696492
ENSMUSG00000019256	Ahr	905.615	-0.803639	0.163089	-4.9276	8.3246e-07	0.000146014
ENSMUSG00000062929	Cfl2	2850.25	-0.766358	0.0759559	-10.0895	6.14733e-24	7.04607e-20
ENSMUSG00000097971	Gm26917	1302.35	-0.632005	0.191044	-3.30817	0.000939091	0.0301509
ENSMUSG00000034457	Eda2r	327.881	-0.541706	0.193117	-2.80507	0.00503056	0.0871001
ENSMUSG00000032006	Pdgfd	576.327	-0.523838	0.0997552	-5.25123	1.51084e-07	3.87242e-05
ENSMUSG00000031613	Hpgd	1873.71	-0.522764	0.0959439	-5.44864	5.0756e-08	1.53096e-05
ENSMUSG00000026384	Ptpn4	1171.08	-0.51758	0.0994065	-5.20671	1.92223e-07	4.40652e-05
ENSMUSG00000022425	Enpp2	6675.81	-0.517053	0.135398	-3.81877	0.000134116	0.00764796
ENSMUSG00000031568	Rwdd4a	1273.45	-0.503099	0.110493	-4.55321	5.2833e-06	0.000624301
ENSMUSG00000032462	Pik3cb	201.573	-0.486389	0.152175	-3.19625	0.00139225	0.0391126
ENSMUSG00000098178	Yam1	1795.58	-0.480907	0.172464	-2.78845	0.0052961	0.089402
ENSMUSG00000031246	Sh3bgrl	17795.9	-0.4793	0.114021	-4.20361	2.62694e-05	0.00226391
ENSMUSG00000028251	Tstd3	305.147	-0.4596	0.106166	-4.32907	1.4974e-05	0.00153243
ENSMUSG00000039770	Ypel5	1895.45	-0.453159	0.0643936	-7.03732	1.95974e-12	3.74376e-09
ENSMUSG00000057604	Lmcd1	387.222	-0.452014	0.16039	-2.81822	0.00482902	0.0850235
ENSMUSG00000030256	Bhlhe41	668.478	-0.438778	0.145677	-3.012	0.00259531	0.0589949
ENSMUSG00000074034	Gm5921	175.12	-0.42226	0.131725	-3.20563	0.00134767	0.0385048
ENSMUSG00000033373	Fntb	472.68	-0.418101	0.103006	-4.059	4.9284e-05	0.00376595
ENSMUSG00000038280	Ostm1	3323.38	-0.417414	0.0877685	-4.75585	1.97614e-06	0.000298034
ENSMUSG00000025323	Sp4	540.557	-0.417051	0.112224	-3.71624	0.000202213	0.0104301
ENSMUSG00000042225	Ammecr1	1123.6	-0.416835	0.0643371	-6.47891	9.23854e-11	8.82434e-08
ENSMUSG00000074649	BC029722	1739.23	-0.412284	0.0624862	-6.59799	4.16764e-11	4.34268e-08
ENSMUSG00000020541	Tom1l1	208.11	-0.406301	0.148097	-2.74348	0.00607919	0.0975907
ENSMUSG00000028232	Tmem68	340.34	-0.403253	0.118138	-3.41342	0.000641528	0.0231232
ENSMUSG00000004698	Hdac9	229.654	-0.397266	0.136136	-2.91815	0.00352109	0.0700673
ENSMUSG00000027957	Slc35a3	1332.23	-0.390117	0.104124	-3.74667	0.000179201	0.00955349
ENSMUSG00000028098	Rnf115	1313.91	-0.385763	0.0772738	-4.99216	5.9709e-07	0.000114064
ENSMUSG00000022378	Fam49b	1284.68	-0.382289	0.0778606	-4.90991	9.11165e-07	0.000153585
ENSMUSG00000023961	Enpp4	468.076	-0.381926	0.123997	-3.08013	0.00206908	0.0504459
ENSMUSG00000019102	Aldh3a1	1665.16	-0.372802	0.130001	-2.86767	0.00413501	0.0761986
ENSMUSG00000027018	Hat1	2043.31	-0.370954	0.0774623	-4.78883	1.67756e-06	0.0002634
ENSMUSG00000028833	Ncdn	1657.16	-0.365798	0.0594615	-6.15184	7.6589e-10	4.87702e-07
ENSMUSG00000027111	Itga6	500.045	-0.362952	0.085891	-4.22573	2.38166e-05	0.00209989
ENSMUSG00000020988	L2hgdh	514.743	-0.358967	0.0895905	-4.00675	6.15609e-05	0.00425067
ENSMUSG00000059810	Rgs3	3666.68	-0.357756	0.0935315	-3.82497	0.000130786	0.00753302
ENSMUSG00000001542	Ell2	1681.88	-0.353504	0.117524	-3.00793	0.00263033	0.0592316
ENSMUSG00000029238	Clock	3066.64	-0.352878	0.0512685	-6.88295	5.86264e-12	7.46639e-09
ENSMUSG00000031333	Abcb7	765.925	-0.351213	0.110491	-3.17866	0.00147957	0.0407252
ENSMUSG00000020986	Sec23a	3373.08	-0.349314	0.064247	-5.43704	5.41734e-08	1.59214e-05
ENSMUSG00000056220	Pla2g4a	1991.92	-0.345602	0.0748196	-4.61914	3.85338e-06	0.000513575
ENSMUSG00000044155	Lsm8	796.364	-0.34137	0.104155	-3.2775	0.0010473	0.0327087
ENSMUSG00000021376	Tpmt	303.759	-0.338758	0.1039	-3.26042	0.00111247	0.034003
ENSMUSG00000027508	Pag1	355.605	-0.336372	0.105052	-3.20196	0.00136498	0.0386306
ENSMUSG00000054408	Spcs3	4336.48	-0.336268	0.109188	-3.07971	0.00207201	0.0504459
ENSMUSG00000049670	Morn4	284.962	-0.331431	0.102036	-3.24817	0.00116151	0.0351271
ENSMUSG00000031433	Rbm41	430.784	-0.329211	0.0976837	-3.37017	0.000751206	0.0258568
ENSMUSG00000026123	Plekhb2	694.032	-0.32374	0.110792	-2.92206	0.0034773	0.0696492
ENSMUSG00000043421	Hilpda	317.85	-0.321929	0.111607	-2.88449	0.00392049	0.0740408
ENSMUSG00000024304	Cdh2	1399.75	-0.31948	0.0700047	-4.5637	5.02602e-06	0.000600086
ENSMUSG00000074909	Ranbp6	1573.25	-0.314955	0.0995856	-3.16266	0.00156336	0.0423622
ENSMUSG00000028364	Tnc	11121.5	-0.314834	0.106262	-2.9628	0.00304854	0.0649485
ENSMUSG00000038510	Rpf2	924.99	-0.31354	0.0905875	-3.46118	0.000537816	0.0203447
ENSMUSG00000063856	Gpx1	3093.49	-0.308326	0.0930821	-3.31241	0.000924971	0.0299062
ENSMUSG00000030654	Arl6ip1	3441.59	-0.304804	0.0497455	-6.12728	8.9393e-10	5.21134e-07
ENSMUSG00000048600	Gm5763	1045.29	-0.304533	0.0679986	-4.47851	7.51643e-06	0.00083644
ENSMUSG00000031232	Magt1	2468.57	-0.302053	0.0644827	-4.68424	2.81002e-06	0.000397635
ENSMUSG00000084215	Gm11814	455.37	-0.302047	0.101825	-2.96634	0.00301369	0.0646595
ENSMUSG00000022972	1110004E09Rik	355.588	-0.300903	0.0942116	-3.1939	0.00140364	0.0393164
ENSMUSG00000069083	Gm10259	1789.72	-0.300004	0.0995393	-3.01393	0.0025789	0.0588421
ENSMUSG00000024231	Cul2	1726.4	-0.299758	0.0688931	-4.35107	1.35477e-05	0.00139895
ENSMUSG00000039735	Fnbp1l	1329.93	-0.299531	0.0864287	-3.46564	0.000528974	0.0201432
ENSMUSG00000046808	Atp10d	289.088	-0.297014	0.100504	-2.95524	0.00312424	0.0660136
ENSMUSG00000035227	Spcs2	2453.13	-0.293626	0.0674068	-4.35603	1.32442e-05	0.00138004
ENSMUSG00000066878	Gm10184	2049.94	-0.292006	0.0999305	-2.92209	0.00347696	0.0696492
ENSMUSG00000042363	Lgalsl	3726.39	-0.291343	0.0803373	-3.62649	0.000287299	0.013496
ENSMUSG00000021112	Mpp5	1261.19	-0.286996	0.0715435	-4.01149	6.03372e-05	0.00424285
ENSMUSG00000029569	Tmem168	2157.14	-0.286635	0.0882127	-3.24937	0.00115663	0.0350721
ENSMUSG00000068394	Cep152	345.142	-0.286423	0.100714	-2.84393	0.00445614	0.0800569
ENSMUSG00000044330	Gm9790	613.769	-0.285446	0.0902292	-3.16357	0.00155848	0.0423302
ENSMUSG00000006134	Crkl	1610.66	-0.280233	0.098323	-2.85012	0.00437021	0.0792273
ENSMUSG00000034173	Zbed5	1521.11	-0.278653	0.0794357	-3.50791	0.000451647	0.0180267
ENSMUSG00000024726	2410127L17Rik	1518.71	-0.278646	0.0707392	-3.93906	8.18018e-05	0.00529724
ENSMUSG00000041935	AW549877	5530.63	-0.277724	0.0589743	-4.70924	2.48644e-06	0.000365379
ENSMUSG00000079418	Atg4a	786.064	-0.277381	0.0785284	-3.53224	0.00041206	0.0170506
ENSMUSG00000026278	Bok	1798.29	-0.277237	0.0878604	-3.15542	0.00160265	0.0431211
ENSMUSG00000063253	Scoc	1701.3	-0.275811	0.0714443	-3.86051	0.000113152	0.00679029
ENSMUSG00000026098	Pms1	308.016	-0.275521	0.0969066	-2.84316	0.00446683	0.0801234
ENSMUSG00000080977	Gm13772	406.252	-0.275063	0.0937533	-2.9339	0.00334734	0.0687584
ENSMUSG00000036810	Cnep1r1	1919.22	-0.274519	0.0493105	-5.56715	2.58932e-08	8.91329e-06
ENSMUSG00000021770	Samd8	2710.18	-0.26947	0.0964867	-2.79282	0.0052251	0.0888576
ENSMUSG00000031197	Vbp1	1454.2	-0.269201	0.0769682	-3.49756	0.000469534	0.0184308
ENSMUSG00000032002	Dcun1d5	1394.46	-0.268913	0.0852535	-3.15427	0.00160901	0.0431666
ENSMUSG00000038412	Higd1a	1781.91	-0.266235	0.0825499	-3.22514	0.0012591	0.0367221
ENSMUSG00000082838	Gm14519	557.159	-0.265849	0.0962701	-2.76149	0.00575386	0.0948932
ENSMUSG00000036478	Btg1	9243.88	-0.263027	0.0721364	-3.64624	0.000266102	0.0126035
ENSMUSG00000020288	Ahsa2	1618.57	-0.262542	0.0791572	-3.31671	0.000910845	0.0295754
ENSMUSG00000028247	Coq3	393.459	-0.261038	0.0850882	-3.06785	0.00215606	0.0519722
ENSMUSG00000035199	Arl6ip5	4510.24	-0.259531	0.0439187	-5.90933	3.43492e-09	1.51427e-06
ENSMUSG00000029552	Tes	795.812	-0.259364	0.087449	-2.96589	0.00301805	0.0646595
ENSMUSG00000063052	Lrrc40	815.225	-0.258894	0.0847349	-3.05534	0.00224809	0.0532212
ENSMUSG00000001056	Nhp2	791.291	-0.258668	0.0775414	-3.33588	0.000850308	0.0279261
ENSMUSG00000039263	Npepl1	1541.5	-0.258015	0.0818948	-3.15057	0.00162952	0.0435374
ENSMUSG00000090021	Gm6493	425.651	-0.257849	0.0806247	-3.19814	0.00138316	0.0389528
ENSMUSG00000027030	Stk39	978.46	-0.257544	0.073365	-3.51045	0.000447352	0.0179596
ENSMUSG00000022035	Ccdc25	1089.79	-0.257139	0.0897128	-2.86624	0.00415374	0.0762984
ENSMUSG00000071662	Polr2g	1717.5	-0.256764	0.0556618	-4.61292	3.97049e-06	0.000523101
ENSMUSG00000038683	Pak1ip1	1406.89	-0.256576	0.0913245	-2.8095	0.00496192	0.0866952
ENSMUSG00000051116	Gm8121	553.442	-0.256485	0.0849721	-3.01846	0.00254063	0.0581253
ENSMUSG00000059422	Gm8116	1015.04	-0.256473	0.0658864	-3.89266	9.91528e-05	0.00616182
ENSMUSG00000064317	Gm10146	639.724	-0.255184	0.0878174	-2.90585	0.00366255	0.0715665
ENSMUSG00000020949	Fkbp3	1899.56	-0.25047	0.0505405	-4.95583	7.20224e-07	0.000133961
ENSMUSG00000026245	Farsb	1750.27	-0.250101	0.0507892	-4.9243	8.46642e-07	0.000146014
ENSMUSG00000014226	Cacybp	2700.33	-0.249328	0.0671077	-3.71535	0.000202924	0.0104301
ENSMUSG00000052681	Rap1b	7217.3	-0.249025	0.0897611	-2.77431	0.00553193	0.0924299
ENSMUSG00000057580	Gm10012	792.197	-0.246659	0.0797518	-3.09284	0.00198254	0.0487985
ENSMUSG00000038936	Sccpdh	1431.87	-0.245479	0.0528091	-4.64842	3.34494e-06	0.000461924
ENSMUSG00000038388	Mpp6	737.405	-0.244584	0.0853869	-2.86442	0.00417768	0.0764929
ENSMUSG00000056888	Glipr1	5086.39	-0.244568	0.0616814	-3.96502	7.33905e-05	0.00486244
ENSMUSG00000029616	Erp29	1754.36	-0.244241	0.0479673	-5.09182	3.54642e-07	7.39074e-05
ENSMUSG00000033009	Ogfod1	1208.35	-0.241632	0.0627147	-3.85288	0.000116739	0.00693296
ENSMUSG00000054814	Usp46	1332.49	-0.239717	0.0742128	-3.23012	0.00123737	0.036366
ENSMUSG00000039530	Tusc3	3345.66	-0.239472	0.0501304	-4.77699	1.77937e-06	0.00027561
ENSMUSG00000101878	Gm8203	887.147	-0.238287	0.0815592	-2.92165	0.00348185	0.0696492
ENSMUSG00000053870	Fpgt	670.769	-0.237434	0.0851052	-2.78989	0.00527257	0.0891854
ENSMUSG00000017778	Cox7c	3237.91	-0.237399	0.0415436	-5.71445	1.10061e-08	4.35006e-06
ENSMUSG00000032328	Tmem30a	6559.33	-0.236817	0.0732967	-3.23094	0.00123385	0.036366
ENSMUSG00000015672	Mrpl32	735.805	-0.236601	0.070226	-3.36914	0.000754037	0.0258766
ENSMUSG00000048970	C1galt1c1	692.686	-0.236009	0.0790189	-2.98674	0.00281973	0.0621533
ENSMUSG00000051234	Rnf7	1580.33	-0.235632	0.0704731	-3.34358	0.000827047	0.0273188
ENSMUSG00000024085	Man2a1	5549.17	-0.234652	0.0448007	-5.23769	1.626e-07	4.05157e-05
ENSMUSG00000062038	Gm10108	866.598	-0.233553	0.0811168	-2.87921	0.0039867	0.0745441
ENSMUSG00000039016	Timm8b	893.318	-0.233132	0.0660306	-3.53067	0.000414512	0.0170904
ENSMUSG00000058267	Mrps14	1627.84	-0.232864	0.0561191	-4.14946	3.33265e-05	0.00274812
ENSMUSG00000028986	Klhl7	1436.32	-0.232757	0.0764233	-3.04563	0.00232195	0.0544257
ENSMUSG00000026484	Rnf2	2744.33	-0.232429	0.0826016	-2.81386	0.00489504	0.0857905
ENSMUSG00000033964	Zbtb41	1874.01	-0.231623	0.0651779	-3.55371	0.000379835	0.0160461
ENSMUSG00000029246	Ppat	553.063	-0.229938	0.0747912	-3.07439	0.00210931	0.051114
ENSMUSG00000025037	Maoa	4402.15	-0.229826	0.0796744	-2.88457	0.00391951	0.0740408
ENSMUSG00000030616	Sytl2	854.669	-0.226652	0.0739389	-3.06539	0.00217385	0.0519722
ENSMUSG00000063787	Chchd1	787.766	-0.226622	0.0821431	-2.75886	0.00580027	0.0955211
ENSMUSG00000029253	Cenpc1	942.415	-0.226105	0.0658863	-3.43175	0.00059971	0.0218913
ENSMUSG00000015745	Plekho1	1093.58	-0.225257	0.0822404	-2.739	0.00616266	0.0981061
ENSMUSG00000037296	Lsm1	653.945	-0.224679	0.0734849	-3.05748	0.00223208	0.0529691
ENSMUSG00000037894	H2afz	4907.9	-0.224301	0.0638833	-3.5111	0.00044626	0.0179596
ENSMUSG00000060467	Gm10080	5302.41	-0.221963	0.0684464	-3.24287	0.00118333	0.0355062
ENSMUSG00000081176	H3f3a-ps2	955.554	-0.22089	0.0680998	-3.24362	0.00118021	0.0355053
ENSMUSG00000082896	Gm5844	4273.43	-0.220859	0.0768886	-2.87246	0.00407294	0.0752967
ENSMUSG00000039987	Phtf2	1118.6	-0.220077	0.0705388	-3.11995	0.00180883	0.0460729
ENSMUSG00000031226	Pbdc1	1112.7	-0.217877	0.0569455	-3.82606	0.000130211	0.00753302
ENSMUSG00000063694	Cycs	3245.3	-0.214443	0.0627244	-3.41881	0.000628965	0.0227419
ENSMUSG00000026999	Nup35	771.891	-0.213953	0.0651029	-3.28638	0.00101482	0.0318682
ENSMUSG00000028378	Ptgr1	1253.29	-0.213657	0.0595124	-3.59013	0.000330518	0.0146837
ENSMUSG00000030327	Necap1	1371.18	-0.213543	0.0610044	-3.50045	0.000464476	0.0182949
ENSMUSG00000048087	Gm4737	2243.24	-0.213349	0.0697135	-3.06037	0.00221064	0.0526784
ENSMUSG00000039640	Mrpl12	1031.79	-0.212369	0.0683787	-3.10578	0.00189775	0.0473347
ENSMUSG00000031536	Polb	758.413	-0.212085	0.0682786	-3.10617	0.00189531	0.0473347
ENSMUSG00000095478	Gm9824	822.981	-0.212011	0.0773686	-2.74028	0.00613876	0.0978616
ENSMUSG00000027597	Ahcy	2245.36	-0.211895	0.0654266	-3.23867	0.0012009	0.0357526
ENSMUSG00000026496	Parp1	2631.32	-0.211845	0.0587586	-3.60535	0.000311738	0.0141231
ENSMUSG00000091900	Gm4353	656.477	-0.21124	0.0659037	-3.20528	0.0013493	0.0385048
ENSMUSG00000058704	Memo1	2950.46	-0.211047	0.0495511	-4.25919	2.05169e-05	0.00194351
ENSMUSG00000020328	Nudcd2	1290.76	-0.210606	0.0719596	-2.92673	0.0034255	0.0696153
ENSMUSG00000042105	Inpp5f	1161.93	-0.210236	0.0682561	-3.08011	0.00206923	0.0504459
ENSMUSG00000040268	Plekha1	1264.34	-0.209223	0.07469	-2.80122	0.00509097	0.0877484
ENSMUSG00000030042	Pole4	1484.45	-0.209127	0.0742965	-2.81476	0.00488137	0.0856819
ENSMUSG00000081485	Gm12338	1836.23	-0.208925	0.0543739	-3.84237	0.000121852	0.00716241
ENSMUSG00000014313	Cox6c	7089.05	-0.208543	0.0579773	-3.59698	0.000321935	0.0143581
ENSMUSG00000078440	Dohh	1440.07	-0.207707	0.0644743	-3.22154	0.00127502	0.0370921
ENSMUSG00000024346	Pfdn1	1713.77	-0.207151	0.0515816	-4.01599	5.91978e-05	0.00418842
ENSMUSG00000033793	Atp6v1h	2470.13	-0.20664	0.0498473	-4.14547	3.39123e-05	0.00277645
ENSMUSG00000038774	Ascc3	3808.26	-0.205607	0.0690779	-2.97645	0.00291602	0.0634617
ENSMUSG00000023089	Ndufa5	1146.6	-0.205265	0.0711764	-2.88389	0.00392797	0.0740408
ENSMUSG00000040659	Efhd2	679.894	-0.204756	0.0655112	-3.12551	0.00177499	0.0454459
ENSMUSG00000038736	Nudcd1	983.124	-0.204105	0.0616491	-3.31076	0.000930434	0.0299568
ENSMUSG00000024287	Thoc1	1654.17	-0.203232	0.0701198	-2.89835	0.00375134	0.0725231
ENSMUSG00000002881	Nab1	1856.21	-0.202626	0.0691472	-2.93035	0.00338575	0.0691756
ENSMUSG00000048960	Prex2	2059.93	-0.201595	0.0533614	-3.77791	0.000158147	0.00867313
ENSMUSG00000027091	Zc3h15	3308.03	-0.201105	0.0579035	-3.47311	0.000514473	0.0198468
ENSMUSG00000058927	Gm10053	1880.33	-0.20066	0.0695692	-2.88433	0.00392252	0.0740408
ENSMUSG00000020462	Cfap36	1589.89	-0.200432	0.0703332	-2.84975	0.0043754	0.0792273
ENSMUSG00000032330	Cox7a2	2832.31	-0.20006	0.0507699	-3.94052	8.1305e-05	0.00529499
ENSMUSG00000027287	Snap23	2796.36	-0.199818	0.0469515	-4.25585	2.08256e-05	0.00194999
ENSMUSG00000024829	Mrpl21	1004.32	-0.199678	0.0615588	-3.2437	0.00117988	0.0355053
ENSMUSG00000084830	Gm14539	1631.13	-0.198724	0.0632415	-3.1423	0.00167626	0.0436665
ENSMUSG00000025326	Ube3a	2508.26	-0.197991	0.0618191	-3.20274	0.00136126	0.0386207
ENSMUSG00000027035	Cers6	3112.84	-0.197678	0.0462746	-4.27185	1.93854e-05	0.00185163
ENSMUSG00000081281	Gm6274	2314.44	-0.197413	0.056011	-3.52454	0.00042422	0.017428
ENSMUSG00000032243	Itga11	3995.57	-0.197265	0.0678882	-2.90573	0.00366395	0.0715665
ENSMUSG00000015932	Dstn	18906	-0.196628	0.0655	-3.00196	0.00268247	0.0600517
ENSMUSG00000039221	Rpl22l1	3189.12	-0.196213	0.0637655	-3.0771	0.00209024	0.0507591
ENSMUSG00000028149	Rap1gds1	2444.98	-0.196062	0.0480504	-4.08035	4.49688e-05	0.00348265
ENSMUSG00000075268	Gm10819	1658.01	-0.195538	0.0654338	-2.98833	0.00280505	0.0620062
ENSMUSG00000070372	Capza1	7240.14	-0.193445	0.0502684	-3.84824	0.000118971	0.00702909
ENSMUSG00000042670	Immp1l	1186.92	-0.193429	0.0614132	-3.14963	0.00163477	0.0435753
ENSMUSG00000030282	Cmas	866.122	-0.193298	0.0649465	-2.97626	0.00291784	0.0634617
ENSMUSG00000027778	Ift80	1515.2	-0.193189	0.0669735	-2.88456	0.00391962	0.0740408
ENSMUSG00000027822	Slc33a1	1456.31	-0.19289	0.068738	-2.80616	0.00501364	0.0871001
ENSMUSG00000029911	Ssbp1	1155.81	-0.192175	0.0662741	-2.8997	0.00373517	0.0725231
ENSMUSG00000020738	Sumo2	1980.74	-0.191548	0.0664804	-2.88127	0.00396082	0.0743026
ENSMUSG00000025817	Nudt5	1353.51	-0.191401	0.0581717	-3.29027	0.0010009	0.0317705
ENSMUSG00000070493	Chchd2	3814.62	-0.191031	0.0642742	-2.97212	0.00295751	0.0639603
ENSMUSG00000083626	Gm4459	753.232	-0.190942	0.0679647	-2.80943	0.00496298	0.0866952
ENSMUSG00000003813	Rad23a	1724.67	-0.190509	0.0599008	-3.18042	0.00147063	0.0406178
ENSMUSG00000037851	Iars	2687.48	-0.190023	0.0663108	-2.86565	0.00416158	0.07632
ENSMUSG00000015671	Psma2	4083.54	-0.190022	0.0441177	-4.30715	1.65375e-05	0.00163878
ENSMUSG00000070923	Klhl9	1972.14	-0.189524	0.0617585	-3.0688	0.00214922	0.0519713
ENSMUSG00000020737	Hn1	2079.62	-0.188613	0.0449893	-4.19239	2.76028e-05	0.00236107
ENSMUSG00000084817	Gm5526	9584.36	-0.188036	0.0636425	-2.95457	0.00313107	0.0660136
ENSMUSG00000021595	Nsun2	3006.45	-0.187827	0.0685333	-2.74068	0.00613131	0.0978616
ENSMUSG00000004849	Ap1s1	2078.02	-0.185014	0.0581256	-3.183	0.00145759	0.0403548
ENSMUSG00000057388	Mrpl18	1480.42	-0.184704	0.0649352	-2.84444	0.0044489	0.0800523
ENSMUSG00000022024	Sugt1	2744.57	-0.183388	0.0612067	-2.99621	0.00273356	0.0609574
ENSMUSG00000014956	Ppp1cb	7704.06	-0.183154	0.0655454	-2.79431	0.00520108	0.0885806
ENSMUSG00000062397	Zfp706	3666.64	-0.182962	0.0456588	-4.00716	6.14544e-05	0.00425067
ENSMUSG00000058600	Rpl30	5040.26	-0.182551	0.0554938	-3.28957	0.0010034	0.0317705
ENSMUSG00000021929	Kpna3	3129.87	-0.182536	0.0501799	-3.63762	0.000275165	0.0129792
ENSMUSG00000034424	Gcsh	1424.22	-0.181661	0.0565249	-3.21381	0.00130984	0.0377222
ENSMUSG00000026356	Dars	3593.51	-0.180578	0.0466756	-3.86879	0.000109376	0.00665608
ENSMUSG00000030512	Snrpa1	896.134	-0.17953	0.0546064	-3.28771	0.00101007	0.0318062
ENSMUSG00000030744	Rps3	19758.9	-0.179057	0.0394511	-4.53871	5.65981e-06	0.000661967
ENSMUSG00000028140	Mrpl9	993.321	-0.178578	0.0614319	-2.90692	0.00365005	0.0715665
ENSMUSG00000009470	Tnpo1	5808.53	-0.177256	0.0445908	-3.97517	7.03287e-05	0.00474181
ENSMUSG00000032334	Loxl1	6172.71	-0.176852	0.0525901	-3.36283	0.00077147	0.0263033
ENSMUSG00000026150	Mff	4516.58	-0.174797	0.0438131	-3.9896	6.61857e-05	0.0045156
ENSMUSG00000067017	Gm3608	5100.51	-0.173817	0.0502481	-3.45917	0.000541837	0.0204294
ENSMUSG00000073676	Hspe1	4207.49	-0.173343	0.0501306	-3.45784	0.000544533	0.0204637
ENSMUSG00000022452	Smdt1	1802.34	-0.173307	0.0418419	-4.14195	3.44368e-05	0.00277968
ENSMUSG00000044751	Gm12231	1005.22	-0.17198	0.0594899	-2.89091	0.00384126	0.0735034
ENSMUSG00000071528	Usmg5	3294.61	-0.171501	0.0578115	-2.96655	0.00301162	0.0646595
ENSMUSG00000054604	Cggbp1	3581.67	-0.171438	0.0488429	-3.50999	0.000448127	0.0179596
ENSMUSG00000036712	Cyld	1699.12	-0.17077	0.0556725	-3.0674	0.00215931	0.0519722
ENSMUSG00000040843	Tiprl	1726.65	-0.170616	0.0570994	-2.98805	0.00280764	0.0620062
ENSMUSG00000021764	Ndufs4	1770.98	-0.170546	0.0498311	-3.42248	0.000620529	0.0225079
ENSMUSG00000026568	Mpc2	1812.75	-0.170003	0.0581556	-2.92324	0.00346413	0.0696492
ENSMUSG00000002728	Naa20	2496.06	-0.169756	0.047149	-3.60042	0.0003177	0.0142245
ENSMUSG00000041974	Spidr	1440.26	-0.169655	0.0615185	-2.75779	0.00581939	0.0955613
ENSMUSG00000083836	Ldha-ps2	1281.82	-0.169603	0.0618196	-2.74352	0.00607848	0.0975907
ENSMUSG00000021114	Atp6v1d	2379.02	-0.167728	0.0513678	-3.26524	0.00109372	0.0336092
ENSMUSG00000000563	Atp5f1	5351.68	-0.166609	0.0345674	-4.81983	1.43678e-06	0.000231948
ENSMUSG00000037070	Rbmxl1	2120.74	-0.166551	0.0564349	-2.9512	0.00316541	0.0665723
ENSMUSG00000026087	Mrpl30	1780.77	-0.166497	0.054663	-3.04589	0.00231996	0.0544257
ENSMUSG00000032959	Pebp1	5520.05	-0.165191	0.0524732	-3.14809	0.00164339	0.0435753
ENSMUSG00000044600	Smim7	3067	-0.164182	0.0598018	-2.74543	0.00604316	0.0975175
ENSMUSG00000035171	1110059E24Rik	1376.25	-0.164026	0.0572138	-2.8669	0.00414516	0.076263
ENSMUSG00000036371	Serbp1	10510.3	-0.163041	0.0522144	-3.12252	0.0017931	0.045774
ENSMUSG00000028551	Cdkn2c	2056.98	-0.16094	0.0556253	-2.89329	0.00381226	0.0730704
ENSMUSG00000029432	Gbas	1911.42	-0.16064	0.0445361	-3.60695	0.000309814	0.0141231
ENSMUSG00000045799	Gm9800	10983.7	-0.159584	0.0575924	-2.77092	0.00558977	0.0927958
ENSMUSG00000056153	Socs6	1232.14	-0.158641	0.0543192	-2.92053	0.00349433	0.0697769
ENSMUSG00000036438	Calm2	11618.8	-0.158492	0.04609	-3.43876	0.000584388	0.0216073
ENSMUSG00000032301	Psma4	4275.32	-0.15776	0.0440864	-3.57844	0.00034565	0.0150867
ENSMUSG00000064358	mt-Co3	235301	-0.157611	0.0501312	-3.14396	0.00166677	0.0436665
ENSMUSG00000101111	Gm28437	235968	-0.157576	0.0495902	-3.17756	0.00148518	0.0407252
ENSMUSG00000089782	Gm3531	4698.37	-0.156796	0.043519	-3.60293	0.00031465	0.0141432
ENSMUSG00000053768	Chchd3	2610.29	-0.156625	0.0393528	-3.98001	6.89114e-05	0.00467374
ENSMUSG00000020089	Ppa1	1615.29	-0.156155	0.052685	-2.96394	0.00303725	0.0649485
ENSMUSG00000064138	Fam172a	1594.21	-0.156115	0.0496989	-3.14123	0.00168242	0.0437276
ENSMUSG00000071072	Ptges3	7028.56	-0.154949	0.0526551	-2.94272	0.00325341	0.0675553
ENSMUSG00000026750	Psmb7	3843.76	-0.154587	0.0461104	-3.35253	0.000800758	0.0268051
ENSMUSG00000083563	Gm13340	101052	-0.1537	0.0499093	-3.07958	0.00207294	0.0504459
ENSMUSG00000062937	Mtap	3412.58	-0.153428	0.049279	-3.11345	0.00184916	0.0467527
ENSMUSG00000021660	Btf3	13294	-0.153338	0.0427671	-3.58542	0.000336539	0.0148935
ENSMUSG00000022820	Ndufb4	1626.37	-0.152817	0.0556635	-2.74538	0.00604413	0.0975175
ENSMUSG00000026526	Fh1	2198.69	-0.151525	0.0436476	-3.47156	0.000517445	0.0198468
ENSMUSG00000029447	Cct6a	5393.07	-0.151116	0.0528458	-2.85957	0.00424222	0.0774273
ENSMUSG00000050627	Gpd1l	1807.56	-0.150526	0.053303	-2.82397	0.00474331	0.0836427
ENSMUSG00000038900	Rpl12	27373	-0.150118	0.041633	-3.60573	0.000311271	0.0141231
ENSMUSG00000007739	Cct4	6751.8	-0.149874	0.0322677	-4.6447	3.40565e-06	0.00046471
ENSMUSG00000025781	Atp5c1	7352.74	-0.149117	0.0369634	-4.03418	5.47939e-05	0.00407823
ENSMUSG00000043716	Rpl7	40593.9	-0.148324	0.0369887	-4.00999	6.07225e-05	0.00424391
ENSMUSG00000025613	Cct8	9993.48	-0.147746	0.0412389	-3.58267	0.000340097	0.0149356
ENSMUSG00000081049	Rps24-ps3	5241.14	-0.14648	0.045371	-3.22849	0.00124444	0.0364801
ENSMUSG00000101249	Gm29216	177243	-0.145898	0.0494725	-2.94908	0.00318722	0.0666641
ENSMUSG00000032026	Rexo2	3539.38	-0.143961	0.0459796	-3.13097	0.00174233	0.0449787
ENSMUSG00000064351	mt-Co1	474189	-0.143776	0.0481839	-2.9839	0.00284603	0.0626127
ENSMUSG00000016664	Pacsin2	4289.21	-0.143758	0.0359395	-4.00001	6.33391e-05	0.00434726
ENSMUSG00000024758	Rtn3	6184.98	-0.14339	0.0496305	-2.88916	0.00386273	0.073791
ENSMUSG00000032745	Gpbp1	3304.86	-0.142557	0.052128	-2.73476	0.00624262	0.0991037
ENSMUSG00000013663	Pten	14409.6	-0.142007	0.0453665	-3.13022	0.00174678	0.0449924
ENSMUSG00000025862	Stag2	6385.32	-0.141444	0.051422	-2.75066	0.00594754	0.0969823
ENSMUSG00000075705	Msrb1	3666.93	-0.141434	0.0509393	-2.77652	0.00549436	0.0920706
ENSMUSG00000025630	Hprt	3131.41	-0.140736	0.0503321	-2.79614	0.00517162	0.0883858
ENSMUSG00000024099	Ndufv2	3108.13	-0.140702	0.0506034	-2.78049	0.00542771	0.091087
ENSMUSG00000022354	Ndufb9	3754.23	-0.137694	0.0455383	-3.02369	0.0024971	0.0573582
ENSMUSG00000032458	Copb2	7635.2	-0.136098	0.0484796	-2.80732	0.00499563	0.0870211
ENSMUSG00000036323	Srp72	4677.13	-0.13569	0.0326733	-4.15293	3.28239e-05	0.00272629
ENSMUSG00000086922	Gm13835	2343.5	-0.13539	0.0451982	-2.99547	0.00274022	0.0609871
ENSMUSG00000008475	Arpc5	8143.17	-0.134917	0.0434447	-3.10549	0.00189966	0.0473347
ENSMUSG00000081992	Gm13408	4687.94	-0.13473	0.0364108	-3.70027	0.000215369	0.0108271
ENSMUSG00000080776	Gm12174	9504.93	-0.134501	0.0446322	-3.01353	0.00258223	0.0588421
ENSMUSG00000021474	Sfxn1	2588.15	-0.134482	0.0395225	-3.40267	0.000667304	0.0236133
ENSMUSG00000028945	Rheb	2452.91	-0.133663	0.0482187	-2.77202	0.00557102	0.0927958
ENSMUSG00000046364	Rpl27a	14296.4	-0.131384	0.0389092	-3.37668	0.000733651	0.0254051
ENSMUSG00000057236	Rbbp4	5364.83	-0.130661	0.0475024	-2.75062	0.00594823	0.0969823
ENSMUSG00000060073	Psma3	5057.84	-0.128908	0.043748	-2.94662	0.00321273	0.0670752
ENSMUSG00000027566	Psma7	3149.33	-0.125961	0.0422817	-2.9791	0.00289098	0.0633584
ENSMUSG00000063904	Dpp3	2955.35	-0.125453	0.0452148	-2.7746	0.00552693	0.0924299
ENSMUSG00000027170	Eif3m	4900.47	-0.12539	0.0443924	-2.82458	0.0047342	0.0836108
ENSMUSG00000074129	Rpl13a	18887.6	-0.124987	0.0430012	-2.90659	0.00365392	0.0715665
ENSMUSG00000062611	Rps3a2	13595.8	-0.12467	0.0352859	-3.53313	0.000410665	0.0170506
ENSMUSG00000031068	Glrx3	3433.6	-0.121766	0.0432282	-2.81683	0.00485005	0.0852627
ENSMUSG00000026914	Psmd14	3135.93	-0.121729	0.0409444	-2.97304	0.00294864	0.0639603
ENSMUSG00000014769	Psmb1	5797.36	-0.121073	0.0341959	-3.54056	0.000399283	0.0166421
ENSMUSG00000028639	Ybx1	12108.4	-0.118546	0.0386711	-3.0655	0.00217307	0.0519722
ENSMUSG00000084416	Rpl10a-ps1	16659	-0.116867	0.0417981	-2.79598	0.00517422	0.0883858
ENSMUSG00000025290	Rps24	26882	-0.116219	0.0396856	-2.92849	0.00340616	0.0693785
ENSMUSG00000028081	Rps3a1	25035.8	-0.116101	0.0318322	-3.64728	0.000265028	0.0126035
ENSMUSG00000028745	Capzb	7838.13	-0.116023	0.0367612	-3.15613	0.00159876	0.0431176
ENSMUSG00000069117	Gm10260	15583.3	-0.1158	0.0380453	-3.04375	0.00233649	0.0546547
ENSMUSG00000021218	Gdi2	15816.7	-0.112312	0.0383536	-2.92834	0.00340779	0.0693785
ENSMUSG00000025607	Copg2	3541.27	-0.111833	0.0394353	-2.83586	0.00457031	0.0813429
ENSMUSG00000061315	Naca	20657	-0.111716	0.039355	-2.83866	0.00453029	0.0807561
ENSMUSG00000025428	Atp5a1	19643.7	-0.107881	0.0323613	-3.33365	0.000857136	0.02807
ENSMUSG00000019210	Atp6v1e1	4171.15	-0.106545	0.0372232	-2.86232	0.00420548	0.0768792
ENSMUSG00000028495	Rps6	15377.4	-0.101739	0.0341156	-2.98217	0.00286209	0.0628454
ENSMUSG00000056201	Cfl1	40094.5	-0.0915435	0.0296006	-3.09262	0.00198396	0.0487985
ENSMUSG00000025369	Smarcc2	8719.77	0.0989542	0.0338278	2.92524	0.00344195	0.0696492
ENSMUSG00000002103	Acp2	2786.51	0.115662	0.0384218	3.01032	0.00260972	0.0589991
ENSMUSG00000073481	2002-03-01	2575.96	0.117447	0.0394479	2.97727	0.00290827	0.0634617
ENSMUSG00000032393	Dpp8	4022.73	0.11826	0.0377203	3.13518	0.00171748	0.044538
ENSMUSG00000029106	Add1	7507.54	0.120585	0.0419737	2.87286	0.00406769	0.0752967
ENSMUSG00000043733	Ptpn11	5679.19	0.120951	0.0397648	3.04165	0.00235286	0.0549256
ENSMUSG00000035107	Dcbld2	2927.44	0.121301	0.0418479	2.8986	0.00374827	0.0725231
ENSMUSG00000068284	Gm608	2289.95	0.125446	0.0449674	2.78971	0.00527549	0.0891854
ENSMUSG00000030374	Strn4	1916.95	0.128515	0.0467379	2.74969	0.00596512	0.0971196
ENSMUSG00000037519	Ppfia1	2218.19	0.133655	0.0423796	3.15375	0.00161187	0.0431666
ENSMUSG00000021140	Pcnx	4207.09	0.138761	0.047568	2.91711	0.00353287	0.0701798
ENSMUSG00000032050	Rdx	5012.11	0.142558	0.0474165	3.00651	0.00264267	0.0593927
ENSMUSG00000034109	Golim4	4072.69	0.143052	0.0414917	3.44773	0.000565318	0.0211715
ENSMUSG00000001847	Rac1	8165.83	0.143411	0.0412764	3.47441	0.000511978	0.0198253
ENSMUSG00000025786	Zdhhc3	3608.89	0.145865	0.0394469	3.69775	0.000217515	0.0108836
ENSMUSG00000026740	Dnajc1	2829.31	0.147407	0.0531526	2.77328	0.0055494	0.0925869
ENSMUSG00000016933	Plcg1	3397.94	0.148065	0.0500878	2.95611	0.00311547	0.0660136
ENSMUSG00000031447	Lamp1	31825.4	0.149647	0.0372426	4.01818	5.86486e-05	0.00418842
ENSMUSG00000027312	Atrn	3715.03	0.150416	0.0374189	4.01978	5.82513e-05	0.00418842
ENSMUSG00000024150	Mcfd2	2889.42	0.152648	0.0502226	3.03943	0.00237029	0.0551081
ENSMUSG00000025534	Gusb	1980.85	0.154046	0.0559503	2.75326	0.00590044	0.0966155
ENSMUSG00000066151	Fkbp15	1847	0.154772	0.0478187	3.23663	0.0012095	0.0358915
ENSMUSG00000031996	Aplp2	17213.3	0.154775	0.0432567	3.57805	0.000346171	0.0150867
ENSMUSG00000060591	Ifitm2	6986.14	0.155422	0.0502549	3.09268	0.00198361	0.0487985
ENSMUSG00000001761	Smo	6462.75	0.156301	0.0477924	3.27043	0.00107385	0.0330874
ENSMUSG00000032388	Spg21	3065.92	0.156837	0.0544647	2.8796	0.0039818	0.0745441
ENSMUSG00000041779	Tram2	1663.27	0.158329	0.0566495	2.79489	0.0051917	0.0885526
ENSMUSG00000037104	Socs5	2271.55	0.158685	0.0559936	2.83398	0.00459716	0.0814416
ENSMUSG00000030451	Herc2	5119.47	0.159213	0.0506337	3.14441	0.0016642	0.0436665
ENSMUSG00000029004	Kmt2e	4882.15	0.160795	0.045701	3.5184	0.000434149	0.0176462
ENSMUSG00000031375	Bgn	95802.1	0.161999	0.052854	3.06503	0.00217647	0.0519722
ENSMUSG00000025261	Huwe1	16655.1	0.16255	0.045736	3.55409	0.000379291	0.0160461
ENSMUSG00000031532	Saraf	4173.88	0.163548	0.050837	3.2171	0.00129492	0.0375757
ENSMUSG00000037242	Clic4	12344	0.164521	0.0543561	3.02672	0.00247223	0.0569527
ENSMUSG00000021806	Nid2	6784.42	0.164798	0.0589076	2.79757	0.00514887	0.0883478
ENSMUSG00000036644	Tbc1d9b	3507.85	0.165227	0.0591897	2.79148	0.00524684	0.0890319
ENSMUSG00000030095	Tmem43	3066.42	0.165987	0.0403982	4.10878	3.97756e-05	0.00312266
ENSMUSG00000058070	Eml1	2349.45	0.166578	0.0461109	3.61254	0.000303207	0.0139573
ENSMUSG00000021819	Zswim8	4939.33	0.167776	0.0579445	2.89546	0.003786	0.0728107
ENSMUSG00000010476	Ebf3	1411.68	0.168111	0.0569898	2.94984	0.00317934	0.0666209
ENSMUSG00000039536	Stau1	3921.62	0.168709	0.0585264	2.88261	0.00394396	0.0741076
ENSMUSG00000037949	Ano10	2615.79	0.169144	0.0588286	2.8752	0.00403766	0.0752038
ENSMUSG00000049106	Dcaf5	2518.54	0.169536	0.0547669	3.09558	0.00196426	0.04865
ENSMUSG00000027332	Ivd	2546.54	0.170374	0.0620848	2.74421	0.00606569	0.0975907
ENSMUSG00000024777	Ppp2r5b	1126.87	0.170434	0.0620426	2.74705	0.00601344	0.0974908
ENSMUSG00000072214	2005-09-01	2091.3	0.170515	0.0562189	3.03306	0.00242087	0.0559435
ENSMUSG00000036197	Gxylt1	2184.94	0.171128	0.0595587	2.87327	0.00406245	0.0752967
ENSMUSG00000038991	Txndc5	12716.9	0.171918	0.0556542	3.08904	0.00200805	0.0492853
ENSMUSG00000021665	Hexb	2588.95	0.172305	0.0532448	3.23608	0.00121183	0.0358915
ENSMUSG00000061130	Ppm1b	2105.96	0.173926	0.0506812	3.43177	0.000599647	0.0218913
ENSMUSG00000000753	Serpinf1	7469.2	0.174511	0.0635433	2.74634	0.00602651	0.0975175
ENSMUSG00000031392	Irak1	2835.39	0.176067	0.0525924	3.34777	0.000814654	0.0271441
ENSMUSG00000039308	Ndst2	951.23	0.176802	0.0595341	2.96976	0.00298033	0.0643324
ENSMUSG00000030770	Parva	10029.7	0.176993	0.0473492	3.73802	0.000185472	0.00979669
ENSMUSG00000034789	Rab24	1063.1	0.177048	0.0555683	3.18614	0.00144186	0.040016
ENSMUSG00000031310	Zmym3	1799.22	0.178156	0.0492078	3.62049	0.000294046	0.0137006
ENSMUSG00000045896	Paip2b	1748.99	0.178611	0.059092	3.0226	0.00250612	0.0574502
ENSMUSG00000027288	Zfp106	7188.72	0.178832	0.0484644	3.68997	0.000224278	0.0110329
ENSMUSG00000000131	Xpo6	1897.6	0.179781	0.0510929	3.51871	0.000433656	0.0176462
ENSMUSG00000033545	Znrf1	1786.53	0.179824	0.0510433	3.52298	0.000426729	0.0174685
ENSMUSG00000022125	Cln5	2695.55	0.179836	0.0551327	3.26187	0.00110681	0.0339203
ENSMUSG00000031983	2310022B05Rik	5434.2	0.180137	0.0653439	2.75675	0.00583781	0.0957268
ENSMUSG00000059890	Ube4a	2599.08	0.181904	0.0490957	3.70509	0.000211316	0.0107173
ENSMUSG00000025742	Prps2	1086.52	0.18264	0.0654336	2.79123	0.00525088	0.0890319
ENSMUSG00000029471	Camkk2	1457.48	0.182708	0.0584612	3.12529	0.00177628	0.0454459
ENSMUSG00000022620	Arsa	3473.83	0.182735	0.0587646	3.10961	0.00187337	0.0469859
ENSMUSG00000090262	Mpv17	1293.26	0.183985	0.0620117	2.96694	0.00300776	0.0646595
ENSMUSG00000006906	Stambp	979.503	0.186092	0.0644688	2.88654	0.00389505	0.0740408
ENSMUSG00000036606	Plxnb2	8767.93	0.186169	0.0583249	3.19194	0.00141322	0.0393164
ENSMUSG00000028657	Ppt1	2643.43	0.187653	0.048216	3.89192	9.94535e-05	0.00616182
ENSMUSG00000003810	Mast2	2025.89	0.187738	0.0603561	3.11051	0.00186764	0.046945
ENSMUSG00000047710	Champ1	1296.69	0.187841	0.058734	3.19816	0.00138306	0.0389528
ENSMUSG00000041734	Kirrel	7702.01	0.19078	0.0512078	3.72561	0.000194843	0.010125
ENSMUSG00000031902	Nfatc3	3342.15	0.191417	0.0418274	4.57636	4.73144e-06	0.000589476
ENSMUSG00000026705	Klhl20	1217.28	0.192064	0.0579899	3.31202	0.000926253	0.0299062
ENSMUSG00000049090	Zadh2	2541.82	0.192886	0.0538274	3.58341	0.000339133	0.0149356
ENSMUSG00000041258	Zfp236	1995.23	0.194456	0.0621791	3.12735	0.00176387	0.0453306
ENSMUSG00000009630	Ppp2cb	2112.9	0.195171	0.0593179	3.29025	0.00100097	0.0317705
ENSMUSG00000042272	Sestd1	2792.92	0.195535	0.0549315	3.55962	0.000371394	0.0159359
ENSMUSG00000021190	Lgmn	3684.96	0.195666	0.0703125	2.7828	0.00538921	0.0907064
ENSMUSG00000000134	Tfe3	2083.82	0.195893	0.0698573	2.80419	0.00504431	0.0872065
ENSMUSG00000045962	Wnk1	15338.4	0.196092	0.0392011	5.0022	5.66786e-07	0.00011011
ENSMUSG00000018932	Map2k3	3219.54	0.19646	0.0472916	4.15422	3.26398e-05	0.00272629
ENSMUSG00000054874	Pcnxl3	3180.22	0.197435	0.0590991	3.34075	0.000835528	0.0275196
ENSMUSG00000027475	Kif3b	2349.52	0.197534	0.0634575	3.11286	0.00185284	0.0467527
ENSMUSG00000036078	Sigmar1	1468.32	0.197702	0.0517983	3.81675	0.000135219	0.00765856
ENSMUSG00000027363	Usp8	3867.87	0.1984	0.0358532	5.53368	3.13585e-08	1.02695e-05
ENSMUSG00000052534	Pbx1	6237.05	0.198662	0.0294924	6.73604	1.62764e-11	1.8656e-08
ENSMUSG00000030201	Lrp6	8756.13	0.200323	0.0565097	3.54493	0.000392722	0.0164284
ENSMUSG00000022912	Pros1	2957.3	0.201201	0.0684086	2.94117	0.00326976	0.0677722
ENSMUSG00000034663	Bmp2k	2448.82	0.201566	0.0693855	2.90501	0.00367238	0.0715864
ENSMUSG00000021133	4933426M11Rik	3881.18	0.201723	0.0606158	3.3279	0.000875031	0.0285744
ENSMUSG00000033855	Ston1	2740.43	0.201758	0.0651072	3.09885	0.00194272	0.0483025
ENSMUSG00000020964	Sel1l	4573.89	0.202184	0.0475635	4.25083	2.1298e-05	0.00195621
ENSMUSG00000002948	Map2k7	1787.99	0.202332	0.0594641	3.4026	0.000667486	0.0236133
ENSMUSG00000037111	Setd7	4817.42	0.202491	0.0698911	2.89723	0.00376472	0.0725231
ENSMUSG00000053460	Ggcx	1567.51	0.202507	0.0689774	2.93585	0.0033264	0.0685741
ENSMUSG00000058444	Map2k5	837.82	0.202573	0.0630241	3.21422	0.001308	0.0377222
ENSMUSG00000052593	Adam17	3584.63	0.202771	0.0625792	3.24024	0.0011943	0.0357195
ENSMUSG00000040118	Cacna2d1	3892.02	0.202881	0.0605244	3.35205	0.000802143	0.0268051
ENSMUSG00000042870	Tom1	1490.4	0.20311	0.0682077	2.97782	0.00290309	0.0634617
ENSMUSG00000037827	Gm5884	1293.41	0.203652	0.0676374	3.01094	0.00260438	0.0589949
ENSMUSG00000041560	Gltscr2	2674.51	0.204054	0.0483727	4.21837	2.46077e-05	0.00215308
ENSMUSG00000006356	Crip2	2497.73	0.204096	0.0716625	2.84801	0.00439929	0.0795342
ENSMUSG00000034022	Cpsf1	1795.75	0.204836	0.0565562	3.62181	0.000292548	0.0136865
ENSMUSG00000007891	Ctsd	14439.4	0.204875	0.0710363	2.88409	0.00392545	0.0740408
ENSMUSG00000026335	Pam	11441.4	0.204886	0.0596749	3.43338	0.000596115	0.0218913
ENSMUSG00000031563	Wwc2	3416.55	0.205337	0.0725909	2.82868	0.00467401	0.0826751
ENSMUSG00000024163	Mapk8ip3	4399.77	0.205488	0.0610359	3.36668	0.000760788	0.0260303
ENSMUSG00000035847	Ids	5924.64	0.206101	0.0702668	2.93312	0.0033557	0.0688069
ENSMUSG00000022594	Lynx1	2582.53	0.206744	0.0588628	3.51231	0.000444233	0.0179596
ENSMUSG00000020027	Socs2	6718.24	0.206789	0.0622631	3.32121	0.000896286	0.0291853
ENSMUSG00000034165	Ccnd3	2051.13	0.207064	0.0710698	2.91353	0.00357363	0.0707443
ENSMUSG00000029470	P2rx4	2903.94	0.207798	0.07137	2.91157	0.00359623	0.0710689
ENSMUSG00000027694	Gm8325	1005.87	0.207832	0.0717216	2.89777	0.00375829	0.0725231
ENSMUSG00000015149	Sirt2	2350.28	0.208026	0.0528689	3.93475	8.32818e-05	0.00533283
ENSMUSG00000041895	Wipi1	2496.2	0.20805	0.0649279	3.20432	0.00135382	0.0385048
ENSMUSG00000027868	Tbx15	4006.31	0.208119	0.0351474	5.92132	3.19373e-09	1.46426e-06
ENSMUSG00000040940	Arhgef1	1747.38	0.210544	0.0688467	3.05815	0.00222708	0.0529601
ENSMUSG00000036561	Ppp6r2	970.907	0.210855	0.0670672	3.14393	0.00166695	0.0436665
ENSMUSG00000022307	Oxr1	2693.65	0.211074	0.0667784	3.16081	0.00157332	0.0425315
ENSMUSG00000035596	Mboat7	1200.64	0.211092	0.0585319	3.60644	0.000310432	0.0141231
ENSMUSG00000041915	Ammecr1l	2167.34	0.211322	0.0698252	3.02645	0.00247448	0.0569527
ENSMUSG00000022812	Gsk3b	4910.23	0.211756	0.0456632	4.63735	3.52898e-06	0.000475872
ENSMUSG00000021840	Mapk1ip1l	4236.7	0.211986	0.0479477	4.4212	9.81529e-06	0.00106135
ENSMUSG00000029575	Mmab	699.584	0.212126	0.0769041	2.75832	0.00580993	0.0955428
ENSMUSG00000010663	Fads1	10103.6	0.212202	0.0725995	2.92291	0.00346782	0.0696492
ENSMUSG00000039953	Clstn1	5821.7	0.212283	0.0564549	3.76022	0.000169762	0.00922185
ENSMUSG00000027198	Ext2	4754.68	0.212471	0.0616411	3.4469	0.00056706	0.0211715
ENSMUSG00000028565	Nfia	1103.2	0.212482	0.0665657	3.19206	0.00141262	0.0393164
ENSMUSG00000033577	Myo6	2739.03	0.212567	0.0612494	3.47052	0.00051946	0.0198468
ENSMUSG00000026200	Glb1l	1525.42	0.212646	0.060663	3.50537	0.000455975	0.0180844
ENSMUSG00000031835	Mbtps1	6639.33	0.212929	0.0575443	3.70027	0.000215371	0.0108271
ENSMUSG00000024604	Rbm22	1664.79	0.212972	0.0600712	3.54533	0.000392124	0.0164284
ENSMUSG00000041702	Btbd7	1959.61	0.213282	0.0501275	4.25478	2.09255e-05	0.00194999
ENSMUSG00000032312	Csk	2173.96	0.213494	0.0767051	2.78331	0.00538066	0.0906958
ENSMUSG00000035696	Rnf38	1593.8	0.214395	0.0556154	3.85496	0.000115749	0.00690999
ENSMUSG00000038564	Ift172	1035.09	0.214602	0.0638453	3.36128	0.00077583	0.0263094
ENSMUSG00000026478	Lamc1	7943.13	0.215959	0.0642675	3.36031	0.000778556	0.0263239
ENSMUSG00000067925	Cxx1a	3091.33	0.215963	0.0603954	3.57582	0.000349134	0.0151553
ENSMUSG00000038181	Chpf2	1715.52	0.216267	0.0752263	2.87489	0.00404166	0.0752038
ENSMUSG00000035877	Zhx3	3223.29	0.216564	0.0590738	3.666	0.000246378	0.0118655
ENSMUSG00000028082	Sh3d19	3359.72	0.216595	0.0678471	3.1924	0.00141095	0.0393164
ENSMUSG00000015095	Fbxw5	1444.83	0.21739	0.0735826	2.95437	0.00313308	0.0660136
ENSMUSG00000036565	Ttyh3	7087.19	0.222455	0.0809216	2.74902	0.00597734	0.0971806
ENSMUSG00000020917	Acly	6126.19	0.223068	0.0754901	2.95493	0.00312744	0.0660136
ENSMUSG00000030055	Rab43	2487.47	0.223471	0.0771322	2.89724	0.00376461	0.0725231
ENSMUSG00000041958	Pigs	2043.42	0.223567	0.078866	2.83477	0.00458593	0.0814416
ENSMUSG00000023191	Leprel2	2755.95	0.223837	0.0718934	3.11346	0.00184907	0.0467527
ENSMUSG00000025404	R3hdm2	4434.15	0.224647	0.0593102	3.78766	0.000152071	0.00842047
ENSMUSG00000042873	Lhfpl4	475.708	0.224778	0.0782375	2.87302	0.00406572	0.0752967
ENSMUSG00000041096	Tspyl2	1889.22	0.225005	0.0747798	3.0089	0.00262196	0.0591592
ENSMUSG00000027797	Dclk1	10139.6	0.225424	0.0813983	2.7694	0.00561603	0.0930216
ENSMUSG00000033885	Pxk	1330.51	0.225432	0.0803521	2.80556	0.00502296	0.0871001
ENSMUSG00000020700	Map3k3	1410.09	0.225433	0.0772303	2.91897	0.00351194	0.0700067
ENSMUSG00000037331	Larp1	3119.15	0.226622	0.0799546	2.83438	0.00459144	0.0814416
ENSMUSG00000067924	Cxx1b	3119.97	0.22713	0.058721	3.86795	0.000109754	0.00665608
ENSMUSG00000025579	Gaa	3101.6	0.227783	0.0778768	2.92491	0.00344552	0.0696492
ENSMUSG00000025875	Tspan17	2642.03	0.228885	0.0567927	4.03019	5.57309e-05	0.00412121
ENSMUSG00000054150	Syne3	2112.71	0.229036	0.0786932	2.91049	0.00360862	0.071191
ENSMUSG00000027215	Cd82	1801.6	0.229303	0.0722695	3.17288	0.00150932	0.0411902
ENSMUSG00000041058	Wwp1	1243.45	0.23038	0.0784576	2.93636	0.00332092	0.0685741
ENSMUSG00000034707	Gns	19303.3	0.230421	0.0621269	3.70888	0.000208182	0.0106526
ENSMUSG00000030287	Itpr2	2858.26	0.230659	0.0618955	3.72659	0.00019409	0.010125
ENSMUSG00000000149	Gna12	2266.51	0.230737	0.0736571	3.13259	0.00173273	0.044832
ENSMUSG00000032667	Pon2	1492.72	0.231464	0.061091	3.78884	0.000151354	0.00842047
ENSMUSG00000033623	Pcgf3	1719.78	0.231903	0.0629369	3.68469	0.000228984	0.0111686
ENSMUSG00000038521	C1s1	6805	0.23239	0.0709774	3.27413	0.00105986	0.0328328
ENSMUSG00000044345	Marveld1	3939.86	0.232457	0.0746882	3.11237	0.00185591	0.0467527
ENSMUSG00000051674	Dcun1d4	661.964	0.232784	0.0840089	2.77095	0.00558936	0.0927958
ENSMUSG00000021948	Prkcd	2365.14	0.233059	0.0628907	3.70578	0.000210743	0.0107173
ENSMUSG00000026456	Cyb5r1	1425.05	0.23324	0.0666249	3.50079	0.000463877	0.0182949
ENSMUSG00000027605	Acss2	748.372	0.23373	0.083522	2.79842	0.00513535	0.0882479
ENSMUSG00000022091	Sorbs3	1098.34	0.23552	0.0719809	3.27198	0.00106796	0.0329944
ENSMUSG00000037455	Slc18b1	1659.68	0.236413	0.0558409	4.23368	2.29895e-05	0.00207134
ENSMUSG00000029581	Fscn1	2708.1	0.237389	0.0738212	3.21573	0.00130113	0.0376604
ENSMUSG00000030020	Prickle2	1890.14	0.238557	0.0826647	2.88584	0.00390368	0.0740408
ENSMUSG00000042082	Arsb	4067.54	0.239822	0.0674761	3.55417	0.000379171	0.0160461
ENSMUSG00000035284	Vps13c	3497.06	0.240584	0.0844006	2.8505	0.004365	0.0792273
ENSMUSG00000025268	Maged2	4956.74	0.240933	0.081305	2.96333	0.00304334	0.0649485
ENSMUSG00000075595	Zfp652	1770.7	0.24123	0.0767402	3.14346	0.00166961	0.0436665
ENSMUSG00000050530	Fam171a1	870.782	0.241596	0.0767877	3.14629	0.00165356	0.0436665
ENSMUSG00000020315	Sptbn1	20231.6	0.241609	0.0490805	4.92272	8.53511e-07	0.000146014
ENSMUSG00000021585	Cast	6297.97	0.241731	0.0463319	5.21737	1.81477e-07	4.24508e-05
ENSMUSG00000003363	Pld3	3533.08	0.242442	0.0602576	4.02343	5.73563e-05	0.00418842
ENSMUSG00000028015	Ctso	1029.16	0.243056	0.0884474	2.74803	0.00599545	0.0973369
ENSMUSG00000065954	Tacc1	5744.63	0.24338	0.0746768	3.25912	0.0011176	0.034069
ENSMUSG00000001323	Srr	1094.93	0.2436	0.0701903	3.47057	0.000519358	0.0198468
ENSMUSG00000025795	Rassf3	1838.39	0.243727	0.0824524	2.95597	0.00311686	0.0660136
ENSMUSG00000042626	Shc1	7287.9	0.244342	0.0499216	4.8945	9.85547e-07	0.000163715
ENSMUSG00000042156	Dzip1	2552.5	0.244743	0.085316	2.86866	0.00412213	0.0760834
ENSMUSG00000020483	Dynll2	5846.16	0.245393	0.0839874	2.92179	0.00348031	0.0696492
ENSMUSG00000079343	C1s2	2085.34	0.246334	0.0782608	3.1476	0.00164614	0.0435753
ENSMUSG00000030824	Nucb1	6977.57	0.246748	0.0527213	4.68024	2.86539e-06	0.000400525
ENSMUSG00000031751	Amfr	5282.9	0.247397	0.0610364	4.05327	5.05071e-05	0.00383386
ENSMUSG00000024299	Adamts10	1268.17	0.249439	0.0800372	3.11654	0.00182984	0.0465047
ENSMUSG00000030452	Nipa2	1572.28	0.250509	0.0862148	2.90563	0.00366512	0.0715665
ENSMUSG00000031591	Asah1	6001.07	0.251146	0.0583673	4.30285	1.68615e-05	0.00165185
ENSMUSG00000018593	Sparc	49488.7	0.251631	0.0838098	3.0024	0.00267858	0.0600517
ENSMUSG00000020009	Ifngr1	3355.98	0.252549	0.0646507	3.90636	9.36982e-05	0.00590093
ENSMUSG00000028521	Slc35d1	434.638	0.252958	0.0804951	3.14253	0.00167493	0.0436665
ENSMUSG00000027952	Pmvk	588.479	0.254079	0.0738209	3.44183	0.000577793	0.0215022
ENSMUSG00000030123	Plxnd1	7903.25	0.254672	0.0910845	2.796	0.00517402	0.0883858
ENSMUSG00000031214	Ophn1	1412.02	0.255375	0.0672463	3.7976	0.000146102	0.00816889
ENSMUSG00000028104	Polr3gl	547.328	0.255593	0.0897885	2.84661	0.00441878	0.0797607
ENSMUSG00000025092	Hspa12a	704.067	0.256314	0.0898161	2.85376	0.00432047	0.0786051
ENSMUSG00000090035	Galnt4	1571.91	0.25702	0.0713202	3.60374	0.000313668	0.0141432
ENSMUSG00000018042	Cyb5r3	18119.4	0.25708	0.0700586	3.6695	0.000243023	0.0117533
ENSMUSG00000044674	Fzd1	3525.89	0.257203	0.0854118	3.01133	0.00260104	0.0589949
ENSMUSG00000055172	C1ra	5751.64	0.257438	0.0622971	4.13242	3.58969e-05	0.00287727
ENSMUSG00000020021	Fgd6	2064.73	0.257651	0.0701421	3.67327	0.000239462	0.0116301
ENSMUSG00000038527	C1rl	894.101	0.258168	0.0804324	3.20975	0.00132851	0.0381638
ENSMUSG00000030089	Slc41a3	501.17	0.258505	0.088082	2.93482	0.00333739	0.0686771
ENSMUSG00000023044	Csad	3336.57	0.258543	0.0566142	4.56675	4.95346e-06	0.000597648
ENSMUSG00000022708	Zbtb20	6480.94	0.258706	0.0758736	3.4097	0.000650337	0.0232217
ENSMUSG00000032177	Pde4a	773.893	0.258894	0.076398	3.38876	0.000702095	0.0245348
ENSMUSG00000021578	Ccdc127	2166.78	0.259152	0.0523048	4.95465	7.24619e-07	0.000133961
ENSMUSG00000026880	Stom	4357.59	0.259361	0.0612813	4.2323	2.31313e-05	0.00207134
ENSMUSG00000029672	Fam3c	1867.81	0.260672	0.0857183	3.04102	0.00235775	0.0549279
ENSMUSG00000024053	Emilin2	5006.11	0.261578	0.0735026	3.55876	0.000372607	0.0159359
ENSMUSG00000007783	Cpt1c	717.925	0.261919	0.0761479	3.43961	0.000582557	0.0216073
ENSMUSG00000036501	Fam13b	3363.81	0.263191	0.0949921	2.77066	0.0055943	0.0927958
ENSMUSG00000025572	Tmc6	506.589	0.26351	0.0894785	2.94496	0.00323001	0.0673135
ENSMUSG00000036564	Ndrg4	379.462	0.264253	0.0941987	2.80528	0.00502731	0.0871001
ENSMUSG00000037606	Osbpl5	1855.18	0.26455	0.0654149	4.04419	5.25041e-05	0.0039545
ENSMUSG00000053080	2700081O15Rik	1574.45	0.265155	0.0659918	4.018	5.86944e-05	0.00418842
ENSMUSG00000034201	Gas2l1	899.758	0.26594	0.0805653	3.30092	0.000963674	0.0307678
ENSMUSG00000062232	Rapgef2	805.964	0.266928	0.0714404	3.73638	0.00018669	0.00981578
ENSMUSG00000016356	Col20a1	1593.33	0.267254	0.0899202	2.97213	0.00295744	0.0639603
ENSMUSG00000098470	C1rb	3230.01	0.268029	0.0614074	4.36477	1.27258e-05	0.00133819
ENSMUSG00000022505	Emp2	9458.15	0.268497	0.0726308	3.69673	0.000218393	0.0108836
ENSMUSG00000029633	Gm5578	727.523	0.270055	0.0707694	3.81599	0.000135638	0.00765856
ENSMUSG00000027254	Map1a	6072.78	0.27012	0.0970912	2.78213	0.00540033	0.0907604
ENSMUSG00000028988	Ctnnbip1	945.328	0.270394	0.0890756	3.03555	0.00240095	0.055708
ENSMUSG00000030352	Tspan9	2231.18	0.270521	0.0567047	4.77071	1.8358e-06	0.000280559
ENSMUSG00000018076	Med13l	3236.63	0.271314	0.0689221	3.93654	8.26659e-05	0.00532313
ENSMUSG00000048911	Rnf24	1805.16	0.271962	0.0520738	5.22263	1.764e-07	4.21229e-05
ENSMUSG00000014668	Chfr	1102.3	0.273335	0.0636184	4.29648	1.73533e-05	0.00168563
ENSMUSG00000028926	Cdk14	2955.75	0.273468	0.0488941	5.59307	2.23088e-08	8.02135e-06
ENSMUSG00000026313	Hdac4	2195.19	0.27485	0.0978457	2.80901	0.00496935	0.0866952
ENSMUSG00000031555	Adam9	8526.6	0.274892	0.0521892	5.26722	1.38506e-07	3.69199e-05
ENSMUSG00000027639	Samhd1	23015.2	0.275166	0.0820251	3.35465	0.000794645	0.0267416
ENSMUSG00000040415	Dtx3	2240.51	0.275737	0.0668754	4.12315	3.73728e-05	0.00295426
ENSMUSG00000039199	Zdhhc1	781.756	0.276346	0.0663707	4.16368	3.13158e-05	0.00263928
ENSMUSG00000037824	Tspan14	2160.07	0.276915	0.0827928	3.34468	0.000823778	0.0273188
ENSMUSG00000028277	Ube2j1	2201.69	0.277847	0.0656843	4.23003	2.33656e-05	0.0020761
ENSMUSG00000057738	Sptan1	22632.6	0.277887	0.071227	3.90143	9.56249e-05	0.00598936
ENSMUSG00000029287	Tgfbr3	5434.22	0.278082	0.0946759	2.93719	0.00331197	0.0685232
ENSMUSG00000028108	Ecm1	3714.27	0.278982	0.0864863	3.22574	0.00125647	0.0367221
ENSMUSG00000031558	Slit2	1634.47	0.279038	0.0799499	3.49015	0.000482742	0.0187566
ENSMUSG00000041530	Ago1	1596.91	0.280665	0.0951364	2.95013	0.00317636	0.0666209
ENSMUSG00000030002	Dusp11	7019.15	0.28071	0.0458334	6.12456	9.09325e-10	5.21134e-07
ENSMUSG00000021143	Pacs2	6368.62	0.280884	0.101471	2.76813	0.00563788	0.0931629
ENSMUSG00000039357	Fut11	831.755	0.281267	0.0769806	3.65374	0.000258443	0.0123428
ENSMUSG00000030257	Srgap3	3448.05	0.281333	0.0970258	2.89957	0.00373674	0.0725231
ENSMUSG00000020523	Fam114a2	1550.79	0.281426	0.0708695	3.97105	7.15564e-05	0.00476848
ENSMUSG00000038022	Fam188b	764.429	0.28172	0.0856864	3.2878	0.00100975	0.0318062
ENSMUSG00000029386	Tctn2	485.973	0.283423	0.0933995	3.03452	0.00240916	0.0557853
ENSMUSG00000001034	Mapk7	788.586	0.286459	0.0649225	4.41232	1.02269e-05	0.00109552
ENSMUSG00000023009	Nckap5l	610.612	0.287052	0.0904445	3.1738	0.00150459	0.0411589
ENSMUSG00000026958	Dpp7	985.95	0.28747	0.0727598	3.95094	7.78434e-05	0.00509852
ENSMUSG00000023010	Tmbim6	18421.4	0.287865	0.0582792	4.93942	7.83573e-07	0.000142561
ENSMUSG00000021238	Aldh6a1	1740.82	0.289219	0.0572947	5.04791	4.4666e-07	8.98178e-05
ENSMUSG00000040997	Abhd4	5663.74	0.289543	0.0548083	5.28283	1.27206e-07	3.47151e-05
ENSMUSG00000061451	Tmem151a	979.896	0.29031	0.0860833	3.37244	0.000745064	0.0257227
ENSMUSG00000024830	Rps6kb2	862.389	0.290861	0.0713308	4.07763	4.54966e-05	0.00349988
ENSMUSG00000055912	Tmem150a	895.031	0.291714	0.0842245	3.46352	0.000533152	0.0202351
ENSMUSG00000000278	Scpep1	6464.91	0.29178	0.0638486	4.56987	4.88031e-06	0.000595086
ENSMUSG00000031765	Mt1	9446.87	0.292084	0.0870766	3.35433	0.000795575	0.0267416
ENSMUSG00000025213	Kazald1	1649.74	0.292295	0.0647776	4.51227	6.4136e-06	0.000727849
ENSMUSG00000019873	Reep3	10051	0.294807	0.0672148	4.38604	1.15432e-05	0.00122507
ENSMUSG00000020593	Lpin1	1849.83	0.295359	0.0771396	3.82889	0.000128721	0.00748935
ENSMUSG00000031824	6430548M08Rik	919.365	0.295728	0.10684	2.76796	0.00564082	0.0931629
ENSMUSG00000095134	Gm21857	1429.26	0.296312	0.100669	2.94344	0.00324586	0.0675209
ENSMUSG00000019124	Scrn1	1179.36	0.296404	0.0792653	3.73939	0.000184467	0.00978871
ENSMUSG00000000823	Znf512b	1319.65	0.298497	0.0763992	3.90707	9.34221e-05	0.00590093
ENSMUSG00000001657	Hoxc8	796.517	0.298968	0.0771814	3.87358	0.000107247	0.00657362
ENSMUSG00000024143	Rhoq	4379.68	0.300937	0.0656859	4.58145	4.61758e-06	0.000588074
ENSMUSG00000035722	Abca7	629.736	0.302017	0.0885671	3.41003	0.000649552	0.0232217
ENSMUSG00000057530	Ece1	4629.6	0.303707	0.090331	3.36216	0.000773357	0.0263033
ENSMUSG00000028923	Necap2	2460.76	0.304089	0.047259	6.43451	1.2387e-10	1.01414e-07
ENSMUSG00000053841	Txlna	2082.77	0.30523	0.0500858	6.09414	1.10029e-09	6.00547e-07
ENSMUSG00000001918	Slc1a5	1545.01	0.306919	0.0892901	3.43733	0.000587479	0.0216517
ENSMUSG00000060166	Zdhhc8	1672.82	0.309446	0.095068	3.25499	0.00113395	0.0344756
ENSMUSG00000021556	Golm1	1700.19	0.309589	0.0605633	5.11183	3.19052e-07	6.89994e-05
ENSMUSG00000045045	Lrfn4	1388.32	0.30999	0.103663	2.99037	0.00278643	0.0617758
ENSMUSG00000020473	Aebp1	5473.55	0.312858	0.0847016	3.69365	0.000221059	0.0109657
ENSMUSG00000035914	Cd276	988.612	0.313583	0.0835233	3.75444	0.00017373	0.00935996
ENSMUSG00000001062	Vps9d1	663.364	0.313796	0.0927767	3.38228	0.000718878	0.0250449
ENSMUSG00000028955	Vamp3	2857.15	0.314559	0.0778046	4.04293	5.27865e-05	0.0039545
ENSMUSG00000025510	Cd151	5876.66	0.316145	0.0674452	4.68744	2.76641e-06	0.000396358
ENSMUSG00000035299	Mid1	4449.42	0.31673	0.100614	3.14797	0.00164408	0.0435753
ENSMUSG00000028161	Ppp3ca	5777.14	0.316899	0.0788971	4.01661	5.90411e-05	0.00418842
ENSMUSG00000030101	Sumf1	3147.49	0.317489	0.0661561	4.79909	1.59388e-06	0.000253738
ENSMUSG00000028413	B4galt1	4280.71	0.317619	0.0676724	4.69348	2.68595e-06	0.000389701
ENSMUSG00000025137	Pcyt2	1032.58	0.318567	0.100233	3.17826	0.00148164	0.0407252
ENSMUSG00000024948	Map4k2	621.06	0.318675	0.0752112	4.23707	2.26455e-05	0.00206002
ENSMUSG00000019899	Lama2	3177.03	0.319419	0.0528051	6.04901	1.45735e-09	7.26266e-07
ENSMUSG00000020689	Itgb3	758.137	0.320936	0.105059	3.05482	0.00225199	0.0532212
ENSMUSG00000041757	Plekha6	1958.58	0.3213	0.0980792	3.27593	0.00105316	0.0328026
ENSMUSG00000036908	Unc93b1	900.542	0.3235	0.0823996	3.92599	8.63734e-05	0.00550007
ENSMUSG00000021782	Dlg5	6634.06	0.32543	0.0854516	3.80835	0.000139896	0.00786022
ENSMUSG00000038145	Snrk	1127.81	0.325461	0.0868476	3.74749	0.00017861	0.00955349
ENSMUSG00000051790	Nlgn2	2111.8	0.327638	0.0937255	3.49572	0.000472776	0.0184318
ENSMUSG00000037206	Islr	4948.82	0.328471	0.100307	3.27464	0.00105798	0.0328328
ENSMUSG00000043822	Adamtsl5	935.171	0.328598	0.100154	3.28092	0.00103468	0.0324031
ENSMUSG00000041870	Ankrd13a	2596.01	0.331036	0.0411106	8.05234	8.12262e-16	4.65507e-12
ENSMUSG00000020432	Tcn2	1383.43	0.331252	0.118195	2.80258	0.00506961	0.0875118
ENSMUSG00000032609	Klhdc8b	226.546	0.333231	0.115568	2.88341	0.00393394	0.0740408
ENSMUSG00000024462	Gabbr1	1218.65	0.33442	0.0937304	3.56789	0.000359866	0.0155067
ENSMUSG00000025314	Ptprj	1033.75	0.334649	0.0986804	3.39124	0.000695765	0.024388
ENSMUSG00000041220	Elovl6	5484.49	0.33807	0.0963948	3.50714	0.000452949	0.0180267
ENSMUSG00000021241	Isca2	529.668	0.338635	0.0936325	3.61664	0.00029845	0.0138496
ENSMUSG00000019831	Wasf1	363.595	0.340822	0.124156	2.74511	0.00604912	0.0975175
ENSMUSG00000038481	Cdk19	2982.19	0.341885	0.0820717	4.16569	3.10408e-05	0.00263548
ENSMUSG00000023143	Nagpa	564.172	0.344039	0.0890237	3.86458	0.000111282	0.00671323
ENSMUSG00000058571	Gpc6	5229.49	0.344424	0.0667092	5.16307	2.42934e-07	5.35482e-05
ENSMUSG00000052428	Tmco1	2417.26	0.344832	0.103111	3.34429	0.00082493	0.0273188
ENSMUSG00000099871	Gm21742	671.042	0.345978	0.113312	3.05332	0.00226326	0.0533775
ENSMUSG00000031486	Gpr124	803.675	0.346556	0.115871	2.99087	0.00278183	0.0617758
ENSMUSG00000044477	Zfand3	3553.85	0.346879	0.0554527	6.2554	3.9651e-10	2.8405e-07
ENSMUSG00000030074	Gxylt2	792.223	0.347779	0.0972842	3.57488	0.000350389	0.0151553
ENSMUSG00000095440	Fignl2	470.155	0.347941	0.102933	3.38026	0.000724168	0.0251528
ENSMUSG00000055862	Izumo4	259.632	0.348062	0.121029	2.87586	0.00402924	0.0752038
ENSMUSG00000034463	Scara3	3362.96	0.348574	0.0492703	7.07473	1.49739e-12	3.43263e-09
ENSMUSG00000031586	Rbpms	807.024	0.350856	0.071197	4.92797	8.30905e-07	0.000146014
ENSMUSG00000037410	Tbc1d2b	5291.67	0.351296	0.082649	4.25046	2.13336e-05	0.00195621
ENSMUSG00000038764	Ptpn3	576.62	0.353449	0.0889785	3.97229	7.1184e-05	0.00476848
ENSMUSG00000027460	Angpt4	795.145	0.353594	0.0817765	4.32391	1.5329e-05	0.00155487
ENSMUSG00000029816	Gpnmb	541.617	0.355637	0.100093	3.55306	0.000380784	0.0160461
ENSMUSG00000053647	Gper1	221.273	0.356483	0.125296	2.84513	0.0044393	0.0800052
ENSMUSG00000069516	Lyz2	450.898	0.357153	0.122464	2.91639	0.00354106	0.0702208
ENSMUSG00000027223	Mapk8ip1	502.511	0.357258	0.0874703	4.08433	4.42042e-05	0.00344672
ENSMUSG00000097164	Cep83os	801.833	0.357521	0.0950475	3.7615	0.000168898	0.00921862
ENSMUSG00000074748	Atxn7l3b	7510.01	0.362891	0.0486592	7.45779	8.79832e-14	3.36155e-10
ENSMUSG00000092260	Zfp963	214.893	0.363746	0.129917	2.79982	0.00511308	0.0879971
ENSMUSG00000003228	Grk5	1324.32	0.364009	0.0671985	5.41692	6.06355e-08	1.7184e-05
ENSMUSG00000027011	Ube2e3	1805.05	0.365701	0.0653925	5.59241	2.23943e-08	8.02135e-06
ENSMUSG00000051048	P4ha3	1895.23	0.365957	0.0954451	3.83421	0.000125968	0.00736655
ENSMUSG00000028476	Reck	518.005	0.366632	0.0984215	3.72512	0.000195221	0.010125
ENSMUSG00000057193	Slc44a2	1687.16	0.368832	0.0778908	4.73524	2.18797e-06	0.000325695
ENSMUSG00000040003	Magi2	334.318	0.370291	0.108868	3.40129	0.000670676	0.0236532
ENSMUSG00000053617	Sh3pxd2a	28757	0.37115	0.0769775	4.82154	1.42452e-06	0.000231948
ENSMUSG00000018217	Pmp22	4472.07	0.372647	0.0730727	5.09967	3.40238e-07	7.22187e-05
ENSMUSG00000028024	Enpep	2260.09	0.374851	0.131978	2.84024	0.00450794	0.0806085
ENSMUSG00000019464	Ptger1	562.955	0.377254	0.116782	3.23041	0.00123613	0.036366
ENSMUSG00000060224	Pyroxd2	494.971	0.379345	0.0993324	3.81895	0.000134022	0.00764796
ENSMUSG00000031673	Cdh11	19651.5	0.381089	0.139028	2.7411	0.00612336	0.0978616
ENSMUSG00000021728	Emb	612.369	0.385022	0.12015	3.20451	0.00135292	0.0385048
ENSMUSG00000008575	Nfib	3185.55	0.387181	0.0648008	5.97494	2.30176e-09	1.09928e-06
ENSMUSG00000040717	Il17rd	1530.46	0.389201	0.0861593	4.51723	6.26548e-06	0.000718149
ENSMUSG00000042035	Igsf3	2173.89	0.389697	0.0904901	4.30651	1.65852e-05	0.00163878
ENSMUSG00000031451	Gas6	19324.2	0.391237	0.0773648	5.05704	4.25817e-07	8.71555e-05
ENSMUSG00000026932	Nacc2	4864.8	0.391658	0.0717331	5.45994	4.76309e-08	1.47553e-05
ENSMUSG00000028517	Ppap2b	6036.41	0.392447	0.0667493	5.87942	4.11716e-09	1.68539e-06
ENSMUSG00000025241	Fyco1	1931.61	0.395679	0.0762226	5.1911	2.09057e-07	4.69844e-05
ENSMUSG00000050777	Tmem37	292.192	0.400902	0.121326	3.30433	0.000952021	0.0304806
ENSMUSG00000038539	Atf5	3139.56	0.402234	0.0879779	4.57199	4.83125e-06	0.000595086
ENSMUSG00000040631	Dok4	428.709	0.402761	0.118691	3.39334	0.000690448	0.0242758
ENSMUSG00000024140	Epas1	2641.75	0.402951	0.134378	2.99864	0.00271188	0.0605917
ENSMUSG00000037649	H2-DMa	261.629	0.403795	0.097819	4.12798	3.65968e-05	0.00291301
ENSMUSG00000042759	Apobr	422.254	0.408096	0.0916531	4.45262	8.483e-06	0.000934924
ENSMUSG00000051851	Cxx1c	212.305	0.40843	0.148935	2.74234	0.0061003	0.0976559
ENSMUSG00000013033	Lphn1	599.662	0.408717	0.132038	3.09544	0.00196518	0.04865
ENSMUSG00000035725	Prkx	634.886	0.409801	0.089547	4.57638	4.73093e-06	0.000589476
ENSMUSG00000023972	Ptk7	3587.29	0.413673	0.0679874	6.08455	1.16819e-09	6.08625e-07
ENSMUSG00000078350	Smim1	141.817	0.416171	0.14651	2.84056	0.00450349	0.0806085
ENSMUSG00000051375	Pcdh1	1045.2	0.416249	0.128485	3.23967	0.00119668	0.0357195
ENSMUSG00000050989	Sepn1	2193.71	0.42023	0.0675733	6.21887	5.00763e-10	3.37632e-07
ENSMUSG00000028369	Svep1	2664.99	0.420795	0.101564	4.14314	3.42582e-05	0.00277968
ENSMUSG00000058454	Dhcr7	936.421	0.423406	0.14915	2.8388	0.00452839	0.0807561
ENSMUSG00000038886	Man2a2	6235.98	0.424693	0.0662719	6.40834	1.4711e-10	1.12411e-07
ENSMUSG00000036256	Igfbp7	4237.43	0.428904	0.12575	3.41076	0.000647812	0.0232217
ENSMUSG00000052566	Hook2	146.214	0.430018	0.156231	2.75246	0.00591496	0.096715
ENSMUSG00000033458	Fan1	296.175	0.430197	0.114593	3.75414	0.000173937	0.00935996
ENSMUSG00000024781	Lipa	3654.06	0.431418	0.066818	6.45662	1.07069e-10	9.44017e-08
ENSMUSG00000031596	Slc7a2	7991.09	0.432213	0.141882	3.04629	0.00231687	0.0544257
ENSMUSG00000032349	Elovl5	2929.97	0.446376	0.0606931	7.35464	1.91436e-13	5.48561e-10
ENSMUSG00000022270	Fam134b	283.484	0.446516	0.163264	2.73493	0.00623927	0.0991037
ENSMUSG00000028184	Lphn2	196.621	0.446542	0.152284	2.93229	0.00336476	0.0688694
ENSMUSG00000040428	Plekha4	325.639	0.449327	0.155286	2.89354	0.00380921	0.0730704
ENSMUSG00000019194	Scn1b	573.417	0.452776	0.0866033	5.22816	1.71203e-07	4.17518e-05
ENSMUSG00000032796	Lama1	289.685	0.455031	0.14366	3.16741	0.00153803	0.0418739
ENSMUSG00000024897	Apba1	706.124	0.457565	0.101141	4.52402	6.0677e-06	0.000702505
ENSMUSG00000024610	Cd74	242.993	0.462629	0.125553	3.68474	0.000228939	0.0111686
ENSMUSG00000075254	Heg1	1518.05	0.471662	0.11009	4.28434	1.83285e-05	0.00176539
ENSMUSG00000060548	Tnfrsf19	206.644	0.472381	0.13866	3.40676	0.000657391	0.0234007
ENSMUSG00000031875	Cmtm3	2657.31	0.472391	0.0677221	6.97543	3.04928e-12	4.36886e-09
ENSMUSG00000001240	Ramp2	1297.12	0.483869	0.141125	3.42865	0.000606591	0.0220722
ENSMUSG00000024177	Nme4	446.064	0.486834	0.115502	4.21494	2.49846e-05	0.0021695
ENSMUSG00000038146	Notch3	422.874	0.491175	0.0935558	5.25008	1.52032e-07	3.87242e-05
ENSMUSG00000057766	Ankrd29	304.762	0.496728	0.134519	3.69262	0.000221954	0.0109657
ENSMUSG00000071648	Rom1	348.031	0.500741	0.112881	4.43599	9.16492e-06	0.00100046
ENSMUSG00000000184	Ccnd2	9997.75	0.504388	0.0906601	5.56351	2.64397e-08	8.91329e-06
ENSMUSG00000030329	Pianp	214.44	0.505552	0.110028	4.59477	4.33232e-06	0.000564284
ENSMUSG00000021280	Exoc3l4	191.256	0.508293	0.134499	3.77916	0.000157358	0.00867134
ENSMUSG00000019866	Aim1	2652.1	0.516559	0.16845	3.06654	0.00216554	0.0519722
ENSMUSG00000046743	Fat4	2308.37	0.517971	0.0742499	6.97605	3.03595e-12	4.36886e-09
ENSMUSG00000070867	Trabd2b	805.795	0.54399	0.155595	3.49619	0.00047196	0.0184318
ENSMUSG00000031548	Sfrp1	739.23	0.550903	0.127797	4.31076	1.62692e-05	0.00163576
ENSMUSG00000054555	Adam12	2402.85	0.551725	0.150629	3.6628	0.000249477	0.0119645
ENSMUSG00000048078	Tenm4	1136.08	0.558858	0.0998205	5.59863	2.16056e-08	8.02135e-06
ENSMUSG00000019359	Gdpd2	1206.48	0.576208	0.210115	2.74234	0.0061003	0.0976559
ENSMUSG00000040181	Fmo1	143.58	0.586515	0.205328	2.85648	0.00428362	0.0780586
ENSMUSG00000022032	Scara5	2245.66	0.649594	0.16431	3.95345	7.70308e-05	0.00507429
ENSMUSG00000031762	Mt2	2335.84	0.651038	0.129181	5.03972	4.66214e-07	9.21336e-05
ENSMUSG00000017737	Mmp9	140.415	0.706764	0.243036	2.90807	0.0036367	0.0715665
ENSMUSG00000038168	Leprel1	147.029	0.737146	0.160538	4.59173	4.39579e-06	0.000566119
ENSMUSG00000004360	9330159F19Rik	500.745	0.770609	0.171729	4.48734	7.21165e-06	0.000810391
ENSMUSG00000024164	C3	637.338	0.810626	0.137814	5.88201	4.05302e-09	1.68539e-06
ENSMUSG00000020866	Cacna1g	340.622	0.940896	0.260345	3.61404	0.00030146	0.0139328
ENSMUSG00000031980	Agt	154.182	1.27346	0.231625	5.49792	3.8429e-08	1.22354e-05
